# Supplementary material for: Acrolein-Mediated Conversion of Lysine to Electrophilic Heterocycles for Protein Diversification and Toxicity Profiling
Source: J Am Chem Soc. 2025 Feb 7;147(7):5679–92. doi: 10.1021/jacs.4c12928 (PMC11848821; doi:10.1021/jacs.4c12928)
Supplement: Supplementary file 2 — ja4c12928_si_002.xlsx [file ja4c12928_si_002.xlsx]

## Sheet: 1000 uM
Modified Sequence	Gene
AAAAPAESAAPAAGEEPSK[76.0326]E	BASP1
AANK[76.0326]GDVE	ADRM1
AAQK[76.0326]AVNSATGVPTV	PABPC1
AAQLLTSFSEK[76.0326]N	RMDN1
AASAEEQK[76.0326]E	ARPP19
AATAVEQEK[76.0326]E	BAG2
AATGEDASSPPPK[76.0326]TE	VAT1
AATQVK[76.0326]PAEE	DCTN3
AAVDAQQQK[76.0326]RSIQEE	PLEC
AAYMSK[76.0326]VE	KRT7
AAYMSK[76.0326]VELE	KRT7
AC[57.0215]FAVEGPK[76.0326]LVVSTQTALA	ALB
ADADLINAGK[76.0326]E	OXCT1
ADRK[76.0326]YEE	TPM4
AEAWYQTK[76.0326]FE	KRT7
AEK[76.0326]NAPAIIFIDE	VCP
AELLQQQK[76.0326]E	PLEC
AENIAVTSGVVRK[76.0326]E	SNCG
AESMYQIK[76.0326]YEE	KRT8
AEVQAK[76.0326]QQA	SH3BGRL
AFFFYGK[76.0326]SLLE	NASP
AGAGGLAIAVEGPSK[76.0326]AE	FLNA
AGQFEPSETTAK[76.0326]S	COA6
AIALFQK[76.0326]ML	VARS1
AIDSYIK[76.0326]ADDPSSYME	CLTC
AIERLK[76.0326]ALGFPE	RAD23B
AIK[76.0326]LGSTAIGIQTSE	PSMA5
AK[76.0326]DAFLGSFLYE	ALB
AK[76.0326]EQIQSLLHE	ASPH
AK[76.0326]IEDLSQQAQLAAAE	NACA
AK[76.0326]PAVVAPAPVVE	ILF3
AK[76.0326]QFAEE	RAB14
AK[76.0326]QVAQQE	PHB1
AK[76.0326]QVAQQEAE	PHB1
AK[76.0326]VDALNDE	KRT7
ALAENPGLVNK[76.0326]SC[57.0215]YE	GCSH
ALDANSRK[76.0326]QE	CLTA
ALLNSK[76.0326]E	LMNA
ALVK[76.0326]ALE	ATP5F1D
AMADK[76.0326]AELE	RANGAP1
AMEQK[76.0326]AE	MYH9
AMEQK[76.0326]AELE	MYH9
AMK[76.0326]GTEWVDPEDPTVIAE	TLN1
AMK[76.0326]SDIDE	KPNB1
AMQYDLSTTGGNSGSPVFNEK[76.0326]NE	sspA
AM[15.9949]EQK[76.0326]AELE	MYH9
AM[15.9949]QYDLSTTGGNSGSPVFNEK[76.0326]NE	sspA
ANEALVK[76.0326]ALE	ATP5F1D
ANLAASFGK[76.0326]SINF	DLD
APMPK[76.0326]LATQSNE	HSPB1
APTGTFIASGVVVGK[76.0326]D	sspA
AQGK[76.0326]AVAE	GOLGA2
AQK[76.0326]FALGIFAINE	IQGAP1
AQLLNK[76.0326]QIFE	RRM1
AQLPQVYPFAADLYQK[76.0326]E	IQGAP1
AQLTENNIVK[76.0326]EE	PFDN6
AQLYAAQAHLK[76.0326]LGE	NASP
AQLYAAQAHLK[76.0326]LGEVSVE	NASP
ASGSDGK[76.0326]GQEVE	CYB5B
ATDNQAIK[76.0326]ALLQ	MTPN
ATLFTK[76.0326]E	SND1
ATPVPIK[76.0326]DME	MAP4
ATQGGTYNFDPTANLQTK[76.0326]E	KPNA3
ATQILSVPK[76.0326]VDDE	TMPO
AVAEPPQPTAVPLELAK[76.0326]E	MAP4
AVAQFSK[76.0326]SIE	NASP
AVAQFSK[76.0326]SIEVIE	NASP
AVEK[76.0326]GIAE	IQGAP2
AVEWQQK[76.0326]AQMVQE	MSN
AVK[76.0326]VPYPVFE	GTF2I
AVK[76.0326]YQGPRDFQTLE	TXNDC5
AVTLDMLDLGAAK[76.0326]ANLE	ATP5F1D
AVVSSVNTVATK[76.0326]TVEE	SNCG
AVVSSVNTVATK[76.0326]TVEEAE	SNCG
AWYQTK[76.0326]FE	KRT7
AYMNK[76.0326]VE	KRT8
AYMNK[76.0326]VELE	KRT8
AYM[15.9949]NK[76.0326]VELE	KRT8
DAASFK[76.0326]AE	CTTN
DAK[76.0326]LAAAISE	CAST
DEQTQRQK[76.0326]LTAE	RRBP1
DFSGPQNASSLK[76.0326]FE	CAST
DGRTLSDYNIQK[76.0326]E	UBB
DLVYQAK[76.0326]LAE	YWHAE
DNSVVSLSQPK[76.0326]MDE	VCP
DQLSHLK[76.0326]QYE	ACTN4
DRQLFSDK[76.0326]LNE	CPS1
DVQPHDLGK[76.0326]VGE	HSPD1
DVVLHQATILPK[76.0326]TGTVSLE	FASN
DYVQSMDVAAFNK[76.0326]I	EEF1B2
EDFIK[76.0326]SE	COTL1
EQLAAAK[76.0326]AQQEQE	PRKCSH
FAERSVAK[76.0326]LE	TPM3
FAERSVTK[76.0326]LE	TPM1
FAERTVAK[76.0326]LE	TPM4
FAK[76.0326]TC[57.0215]VADE	ALB
FASFEDAK[76.0326]E	NCL
FATGNDRK[76.0326]E	YWHAE
FEK[76.0326]AAEE	DBI
FK[76.0326]AMDSI	CTNNA1
FK[76.0326]NANAVME	DNAJC7
FLLTQDQLK[76.0326]E	REXO1L1P
FRFVPSDK[76.0326]SALE	CLNS1A
FSGANK[76.0326]E	TXN
FSVDARALTQTGGPHVK[76.0326]ARVANPSGNLTE	FLNA
FSYGFDGRGLK[76.0326]AE	HNRNPUL2
FTPTEK[76.0326]DE	B2M
FVDIINAK[76.0326]Q	TPI1
FVNITK[76.0326]YE	MAP1B
FVPGVK[76.0326]YGNI	PAIP2
FVQMMTAK[76.0326]	CALM1
FVQMM[15.9949]TAK[76.0326]	CALM1
FYQDTFGQQWK[76.0326]	SYNCRIP
FYQDTYGQQWK[76.0326]	HNRNPR
GDLAIVKFSPNEQNK[76.0326]HIGE	sspA
GDLAIVK[76.0326]FSPNEQNKHIGE	sspA
GDLAIVK[76.0326]FSPNEQNK[76.0326]HIGE	sspA
GDLGK[76.0326]EIE	EIF5A
GEIK[76.0326]RDFIATLE	MAP4
GERAMTK[76.0326]DNNLLGRFE	HSPA1A
GERLIGDAAK[76.0326]NQLTSNPE	HSPA5
GFK[76.0326]GTFPDAREQE	NONO
GFVILRK[76.0326]NPNYDL	PSMD2
GGVVGK[76.0326]SADFVVE	FLNA
GIFIK[76.0326]PSVEPSAGHDEL	SDF2L1
GK[76.0326]LFVGGLNFNTDEQALE	RBM3
GK[76.0326]LFVGGLSFDTNEQSLE	CIRBP
GK[76.0326]NVIGLQMGTNRGASQAGMTGYGMPRQIL	TAGLN2
GK[76.0326]VLPGVDALSNI	PGK1
GQPVDFVDPNK[76.0326]QNLIAE	CPS1
GTLTVEAPMPK[76.0326]LATQSNE	HSPB1
GTLTVEAPM[15.9949]PK[76.0326]LATQSNE	HSPB1
GVINK[76.0326]PEAE	MCFD2
GYAK[76.0326]PNEGAIVE	FKBP4
HADNLRLK[76.0326]VTE	GANAB
HVK[76.0326]LVNE	ALB
HVQSVDIAAFNK[76.0326]I	EEF1D
IANSSGK[76.0326]GALALEE	MYH9
IAQTQK[76.0326]GISE	MAP4
IAQTQK[76.0326]GISEDSHLE	MAP4
IAQVATISANGDK[76.0326]E	HSPD1
IATYRK[76.0326]LLE	KRT8
IDLDSMRNLK[76.0326]ASLE	KRT18
IDMLLK[76.0326]E	PDCD4
IEALK[76.0326]EE	KRT18
IEDLQVNQFK[76.0326]NVIFE	IQGAP1
IEGLK[76.0326]GQRASLE	KRT8
IEGLNDTFK[76.0326]E	ANP32E
IELQSQLSMK[76.0326]ASLE	KRT17
IELQSQLSM[15.9949]K[76.0326]ASLE	KRT17
IIEVDPDTK[76.0326]E	RPS17
IINK[76.0326]TILSF	OAT
IK[76.0326]VC[57.0215]QGERE	HSPA9
ILALK[76.0326]ASFE	PLEC
ILAQAK[76.0326]ENE	MYH9
ILK[76.0326]QYSSDPVIE	DOHH
INK[76.0326]RTEMENE	KRT8
IQAALSK[76.0326]MQDDNQVMVSE	MCM3
IQEEK[76.0326]PEPVLE	G3BP1
IQGGIWQSNK[76.0326]DTQE	IQGAP1
IQK[76.0326]GVFE	HSPA9
IQMPK[76.0326]PAEAPTAPSPAQTLE	SEPTIN9
IQVQHPAAK[76.0326]SMIE	CCT3
ISAADK[76.0326]AEE	XPNPEP1
ISIQDMTAQVTSPSGK[76.0326]THE	FLNA
ISK[76.0326]LGISGDIDLTSASYTMI	LGALS3
ISLK[76.0326]DSTLDN	PSIP1
ISLWFK[76.0326]PEE	NME2
ISTK[76.0326]EVPIVQTE	EPB41L2
ITLLK[76.0326]IC[57.0215]GGDD	ANXA3
ITVGPVQK[76.0326]LVTE	COPB1
ITYVELQK[76.0326]EE	HNRNPU
IVSAK[76.0326]SSE	CAP1
IYEK[76.0326]IQE	RAB2A
K[76.0326]AC[57.0215]ANPAAGSVILLE	PGK1
K[76.0326]ANQDSGPGLSLEE	RCN2
K[76.0326]APLPPPEYPNQSVPE	DAG1
K[76.0326]AQYYLPDGSTIE	ACTR1A
K[76.0326]AYHEQLSVAE	TUBA1B
K[76.0326]DGLILTSRGPGTSFE	PARK7
K[76.0326]DNIQPTTE	THRAP3
K[76.0326]DPGMGAMGGMGGGMGGGMF	HSPD1
K[76.0326]DPGMGAMGGMGGGMGGGM[15.9949]F	HSPD1
K[76.0326]DPGMGAMGGMGGGM[15.9949]GGGMF	HSPD1
K[76.0326]DPGMGAMGGM[15.9949]GGGMGGGMF	HSPD1
K[76.0326]DPGM[15.9949]GAMGGMGGGMGGGMF	HSPD1
K[76.0326]DSLDPSFTHAMQLLTAE	KHDRBS1
K[76.0326]DSLLQRE	PLEC
K[76.0326]DTMSDQALE	CAST
K[76.0326]GEPAAAAAPE	MARCKS
K[76.0326]GTVQQADE	RPL9
K[76.0326]IDFDSVSSIMASSQ	EIF3K
K[76.0326]IMQSSSE	HSPD1
K[76.0326]IM[15.9949]QSSSE	HSPD1
K[76.0326]LC[57.0215]YVALDFEQE	ACTB
K[76.0326]LEATINE	TXN
K[76.0326]LGFAGLVQE	CCT5
K[76.0326]LGGSAVISLE	CFL1
K[76.0326]LIAPVAEEE	LDHB
K[76.0326]LQLQEQLQAE	MYH9
K[76.0326]LQLQEQLQAETE	MYH9
K[76.0326]LTVLSEE	SPTAN1
K[76.0326]MIQVVDE	SCO1
K[76.0326]MQAVQE	PLEC
K[76.0326]MTQIMFE	ACTB
K[76.0326]NILVFD	HSPA5
K[76.0326]NVNQSLLE	FTH1
K[76.0326]QFVVFE	RPN1
K[76.0326]QGTAVEVE	NASP
K[76.0326]QGTAVEVEAE	NASP
K[76.0326]QISQMADDTVAE	MRRF
K[76.0326]QLAAENRLTE	MYH9
K[76.0326]QLAQIDGTLSTIE	CHMP4B
K[76.0326]QLQQAQAAGAEQE	FEN1
K[76.0326]SPTDWALFTYE	DBNL
K[76.0326]SVSGTDVQEE	NASP
K[76.0326]SYELPDGQVITIGNE	ACTB
K[76.0326]TLTPIIQE	PDCD4
K[76.0326]TTSPPEVSGYSYE	MAP1B
K[76.0326]TVSPDRLE	KPNB1
K[76.0326]TVSPDRLELE	KPNB1
K[76.0326]VALSSETE	MAP4
K[76.0326]VERLSSGPEQITLE	PDXDC1
K[76.0326]VIVPNME	CSE1L
K[76.0326]VSLEPSIMYNVTE	TRAPPC13
K[76.0326]VTLVQTLE	PLEC
K[76.0326]VVPLADIITPNQFE	PDXK
K[76.0326]YSNVIFLE	TXN
LAADAFK[76.0326]E	PRKCSH
LAALALK[76.0326]QSSVAEE	SUN2
LAC[57.0215]TLAK[76.0326]TAFDEAIAE	YWHAQ
LAEYTAK[76.0326]IALLEE	EZR
LAIVKFSPNEQNK[76.0326]HIGE	sspA
LAIVK[76.0326]FSPNEQNKHIGE	sspA
LAK[76.0326]IMADIRAQYDE	KRT18
LAK[76.0326]QDVVLNYPM	EFTUD2
LAK[76.0326]VEEE	TPD52
LALK[76.0326]ATLVE	NASP
LAQNK[76.0326]EE	CCDC86
LASQPDVDGFLVGGASLK[76.0326]PE	TPI1
LATVQPGQNFHMFTK[76.0326]EE	PSMA5
LAVNYDQK[76.0326]SQE	KIF5B
LAYLK[76.0326]K[76.0326]NHEEE	KRT17
LDAFLK[76.0326]EPALNE	PSME1
LDFILSQQK[76.0326]E	NUP62
LDFQK[76.0326]NIYSEE	LMNA
LDK[76.0326]YWSQQIEE	KRT18
LDLRSIK[76.0326]E	CAST
LDNVK[76.0326]SE	PPP2R1A
LDTVVK[76.0326]TQHE	LMAN1
LEALK[76.0326]TE	MYH9
LEDLLAK[76.0326]E	LMNB1
LEEQTRK[76.0326]ALE	RDX
LEK[76.0326]QRQLAE	PLEC
LEK[76.0326]RASGQAFE	STMN1
LEMNSDLK[76.0326]AQLRE	RPS7
LEQQLK[76.0326]RALEE	HOOK1
LEQTYHAK[76.0326]LE	LMNB1
LERQAVDQIK[76.0326]SQE	EZR
LIEK[76.0326]NSQLEQE	TSC22D1
LIEQTK[76.0326]RVYDQVGTQE	THOP1
LIPLK[76.0326]IFE	MT-CO2
LIPQLVANVTNPNSTEHMK[76.0326]E	KPNB1
LIQVK[76.0326]SELPLDPLPVPTEE	SLC1A5
LISNASDALDK[76.0326]IRYE	HSP90AB1
LISNSSDALDK[76.0326]IRYE	HSP90AA1
LIVQK[76.0326]LLE	KPNB1
LK[76.0326]GETMDTS	RUVBL2
LK[76.0326]QGLYE	TXNDC5
LK[76.0326]RSVGELPSTVE	CKAP4
LLDK[76.0326]YLIPNATQPE	YWHAB
LLK[76.0326]GIPLATGDTSPEPE	EIF3G
LLPSSFGPEDLQK[76.0326]TQ	CDA
LLQQQK[76.0326]E	PLEC
LLQSQLTEK[76.0326]DSMIE	USO1
LMNVK[76.0326]LALDIE	KRT8
LM[15.9949]NVK[76.0326]LALDIE	KRT8
LQASRVSSDVIDQK[76.0326]VYE	EIF3L
LQATEDAK[76.0326]LRLE	MYH9
LQSQLSMK[76.0326]ASLE	KRT17
LQSQLSM[15.9949]K[76.0326]ASLE	KRT17
LQVK[76.0326]FNE	MYH9
LRRQVDQLTNDK[76.0326]ARVE	VIM
LSGTIK[76.0326]E	RPL12
LSTTGGNSGSPVFNEK[76.0326]NE	sspA
LTGLK[76.0326]ALYE	LMNB1
LTGLK[76.0326]ALYETE	LMNB1
LTIGSK[76.0326]LQDAE	S100A6
LTK[76.0326]SINDNIAIFTE	CKAP4
LVDSVLDVVRK[76.0326]E	TUBB4B
LVEK[76.0326]VTNEYNE	NADK2
LVLDNSRSNEGK[76.0326]LE	ANP32A
LVQSGK[76.0326]SE	KRT17
LVQSGK[76.0326]SEISE	KRT17
LVSSK[76.0326]VSGAQE	PLIN3
LVTK[76.0326]IDHILDAL	RPN1
LYANTVLSGGTTMYPGIADRMQK[76.0326]E	ACTB
MALGK[76.0326]DVTPPPETE	MAP4
MATAASSSSLEK[76.0326]SYE	ACTB
MATTQISK[76.0326]DE	PLS3
MFSYEESNPK[76.0326]DPAAVTE	HM13
MIQQIK[76.0326]E	CCT5
MK[76.0326]DLRNVSTGDVNVE	KRT10
MK[76.0326]ELPEQLQE	SAFB
MK[76.0326]GIAAVTDIPLGE	ASAH1
MK[76.0326]LMDLDVE	PCNA
MLDLGAAK[76.0326]ANLE	ATP5F1D
MLK[76.0326]EEQE	IFITM2
MLK[76.0326]NQLDQE	PFDN5
MLK[76.0326]NQLDQEVE	PFDN5
MLVHNAQNLMQSVK[76.0326]E	VCL
MMAK[76.0326]EEE	MYH9
MQIENLK[76.0326]EE	KRT17
MRDQYEK[76.0326]MAE	KRT17
MRDQYEK[76.0326]M[15.9949]AE	KRT17
MTC[57.0215]RDIVK[76.0326]E	PSMA3
MTSTSLYQDK[76.0326]QE	MAP1B
MVHLVNK[76.0326]E	CD44
MVSSAK[76.0326]DTVATQLSE	PLIN3
MVTK[76.0326]SNTSPEE	TLN1
M[15.9949]ATAASSSSLEK[76.0326]SYE	ACTB
M[15.9949]ATTQISK[76.0326]DE	PLS3
M[15.9949]K[76.0326]EAMNRM[15.9949]IDE	RAI14
M[15.9949]QIENLK[76.0326]EE	KRT17
M[15.9949]RDQYEK[76.0326]MAE	KRT17
NAQPTESEK[76.0326]E	CYRIB
NEK[76.0326]ILDILGE	SAFB
NFQTLLDAGLPQK[76.0326]VAE	SYNCRIP
NFYLEPYLK[76.0326]E	UQCRB
NIVIAK[76.0326]MDSTANEVE	P4HB
NK[76.0326]FYINPGSATGAYNALE	VPS29
NMK[76.0326]LPQPPEGQC[57.0215]YSN	UBE2V1
NMK[76.0326]LPQPPEGQTYNN	UBE2V2
NNIVK[76.0326]EE	PFDN6
NQILTRDAK[76.0326]GISQEQMQE	ACTN4
NQK[76.0326]QSSYSQQPYNNQGQQQNME	TAF15
NQWC[57.0215]EEK[76.0326]	SKP1
NRMAVLNEQVK[76.0326]E	NASP
NSDC[57.0215]IFPSAPDVK[76.0326]A	STRAP
NSEGAGAK[76.0326]ASSAGVLVS	PFDN2
NSEPAPVSQLQSRLEPK[76.0326]PQPPVAE	SEPTIN9
NSSLTK[76.0326]E	KTN1
NSYVPREAGSQK[76.0326]DE	TFRC
NVISC[57.0215]PHLGASTK[76.0326]E	PHGDH
NVRNFLK[76.0326]QNIE	sspA
PK[76.0326]TISVRVTTMDAELE	MSN
PSIK[76.0326]LQSSDGEIFE	SKP1
PVDLSK[76.0326]WSGPLSLQE	PEBP1
QAAPGPAAGGEAPK[76.0326]AAE	BASP1
QAC[57.0215]LLAK[76.0326]QAFDDAIAE	YWHAH
QEQAAPGPAAGGEAPK[76.0326]AAE	BASP1
QGQAIDDLMPAQK[76.0326]	CKB
QITK[76.0326]YSGE	sspA
QITK[76.0326]YSGEGD	sspA
QK[76.0326]SNTAGSQSQVETEA	FKBP4
QLAAAK[76.0326]AQQEQE	PRKCSH
QLK[76.0326]TVME	ALB
QQQQTPAENK[76.0326]AE	HSPA4
QTVSQVLQSAK[76.0326]E	COPZ1
QVFSK[76.0326]YGQISE	CIRBP
RLK[76.0326]LEPHEGLLLRFPYAA	SLC3A2
RQAVDQIK[76.0326]SQE	EZR
RQAVDQIK[76.0326]SQEQLAAE	EZR
RSIVDYK[76.0326]PNLDLLE	ACTN4
SAAPAAGEEPSK[76.0326]E	BASP1
SASGPSEDPSVNFLK[76.0326]NVGE	SQSTM1
SDELIGQK[76.0326]VAHALAE	TPI1
SDK[76.0326]AITPQAQEE	AKAP12
SDSFLK[76.0326]FDSEPSAVALE	SON
SDVPLK[76.0326]TEE	MYDGF
SEAPLK[76.0326]E	CCAR2
SEAVEWQQK[76.0326]AQMVQE	MSN
SEGPSSLDPSQEGPTGLK[76.0326]E	SQSTM1
SERGMK[76.0326]VIE	TPM4
SFVSPEAVAEPPQPTAVPLELAK[76.0326]E	MAP4
SIAVAATPIPK[76.0326]L	CTSC
SILK[76.0326]VIEEE	TMPO
SIQK[76.0326]DSSSTNLE	CAND1
SKGK[76.0326]ITYLKGE	sspA
SK[76.0326]AAAPAPVSE	CAST
SK[76.0326]TAFQE	TXN
SK[76.0326]TLVLSNLSYSATEE	NCL
SLEDLGYK[76.0326]GPLLE	FAM98A
SLIGESSGNLNDPNK[76.0326]E	IQGAP1
SLK[76.0326]SAGQENLE	NES
SLLSK[76.0326]SQE	CKAP4
SLSSQLSNLQK[76.0326]E	LMNB1
SLVIQAYFAC[57.0215]EK[76.0326]NE	RAD23A
SLYQSK[76.0326]YEE	KRT1
SMYQIK[76.0326]YEE	KRT8
SM[15.9949]YQIK[76.0326]YEE	KRT8
SNC[57.0215]FDPSK[76.0326]IQLPEDE	NDUFB11
SNFARAYAQGISRTK[76.0326]YWELIYE	CS
SNPK[76.0326]DPAAVTE	HM13
SQAK[76.0326]DVIEE	RPS12
SQSQLDAAK[76.0326]SE	RRBP1
SQVAGTPMFVVK[76.0326]AYLPVNE	EEF2
SQVAGTPM[15.9949]FVVK[76.0326]AYLPVNE	EEF2
SRAQLGGPEAAK[76.0326]SDE	HSPB1
SSDVLPK[76.0326]	KRT8
SSEK[76.0326]AYSE	YWHAG
SSGNLNDPNK[76.0326]E	IQGAP1
SSK[76.0326]PWPDATYGTGSASRASAVSE	THRAP3
STGTAK[76.0326]AEAE	MVP
STLK[76.0326]NVPQVVNVQE	NUP214
STPITAVK[76.0326]QPE	COPG1
STVQGAYGSEDMK[76.0326]E	GTF2E1
SVAAK[76.0326]NLQE	VIM
SVAAK[76.0326]NLQEAEE	VIM
SVASSQLDSTSVDK[76.0326]AVPE	ZFAND6
SVFK[76.0326]LNE	EIF6
SWDPQK[76.0326]PVDNARE	FLNB
SYAFNMK[76.0326]ATVE	HSPA8
SYDPDVIPLFDK[76.0326]RTVLE	BOD1L1
SYTWRK[76.0326]LDPGSEE	EEF1G
TAK[76.0326]GDYPLE	PKM
TDGSSQIK[76.0326]QEPDPTW	GTF2I
TEIEALK[76.0326]E	KRT18
TEPVEAYVIQK[76.0326]E	MAP1B
TEWTSGSSK[76.0326]GGPLQALTRE	TMPO
TGLIQVATK[76.0326]EEE	KTN1
TGVLK[76.0326]PGMVVTFAPVNVTTE	EEF1A1
TGVLK[76.0326]PGM[15.9949]VVTFAPVNVTTE	EEF1A1
TIEK[76.0326]MQE	RPL26
TIEQEK[76.0326]RSE	TMSB10
TIK[76.0326]GFQQILAGEYDHLPE	ATP5F1B
TIK[76.0326]NVRTATE	PKM
TIVPK[76.0326]EPPPEFE	SF3A1
TK[76.0326]AADPPAENSSAPEAE	YBX1
TK[76.0326]ALSLARALEE	MYH9
TK[76.0326]DGSGLEE	NASP
TK[76.0326]LAEAQIEE	DIABLO
TK[76.0326]LSVEE	NASP
TK[76.0326]PVLMALAEGPGAEGPRLASPSGSTSSGLE	TRIM28
TK[76.0326]SDGAPASDSK[76.0326]PGSSE	BASP1
TK[76.0326]TITYE	EPB41L2
TLAGGAAAPYPASQPPYNPAYMDAPK[76.0326]AAL	SHISA5
TLALK[76.0326]FE	ARPC2
TLK[76.0326]QQNQYQASYNQSFSSQPHQVE	CAPRIN1
TLK[76.0326]QQNQYQASYNQSFSSQPHQVEQTE	CAPRIN1
TLPTEYDSRVK[76.0326]AME	PSMC3
TLQAQAGK[76.0326]HGDDLRNTRNE	KRT7
TLQGQLEEK[76.0326]AQE	NUMA1
TLTRAK[76.0326]FEE	HSPA5
TLVK[76.0326]IQAEHSE	CCT6A
TLVRK[76.0326]AGEQQE	NUMA1
TMEK[76.0326]AVEE	HSPA5
TM[15.9949]EK[76.0326]AVEE	HSPA5
TQDK[76.0326]LYQPE	HYOU1
TQVK[76.0326]C[57.0215]LMDQATDPNILGRTWE	PRKDC
TQVNQNITVTGYPGDK[76.0326]PVATMWE	sspA
TQVNQNITVTGYPGDK[76.0326]PVATM[15.9949]WE	sspA
TRDGK[76.0326]LVSE	KRT8
TRNLQNVDMK[76.0326]IGV	CD44
TSAK[76.0326]TASNVEE	RAB2A
TSGPQIK[76.0326]E	NUDC
TSLYTQDRLGLK[76.0326]E	PPT1
TTEK[76.0326]ITSFPESE	MAP1B
TTFLVDK[76.0326]YE	ARCN1
TTFLVDK[76.0326]YEIL	ARCN1
TTK[76.0326]VTGSLE	VDAC1
TTQLSK[76.0326]NLEE	MRPS17
TTWQGLK[76.0326]E	ACADVL
TVADARQSIDVGK[76.0326]TS	FDX1
TVADTTLTK[76.0326]APVSSTE	EML4
TVGVK[76.0326]INE	TXNRD1
TVSILSK[76.0326]TEGTQE	AKAP12
TVVRDK[76.0326]AVE	PPP2R1A
TWGVTK[76.0326]AAE	CALR
TYVQDRGDGMYK[76.0326]VE	FLNA
TYVQDRGDGM[15.9949]YK[76.0326]VE	FLNA
VAK[76.0326]AQQLREE	PLEC
VAQQK[76.0326]SLAQAE	PLEC
VARK[76.0326]LVIIE	TPM4
VASGDNK[76.0326]QTTVSNSQQAYQE	YWHAB
VATGEK[76.0326]RATVVE	YWHAG
VATNSELVQSGK[76.0326]SE	KRT17
VATNSELVQSGK[76.0326]SEISE	KRT17
VDALK[76.0326]GTNE	VIM
VDALK[76.0326]GTNESLE	VIM
VDAPK[76.0326]SQD	KRT18
VDGK[76.0326]QVE	RHOC
VDGLDVSK[76.0326]E	DYNC1H1
VDK[76.0326]IGRGYQGDPSSALLE	LONP1
VDLFTSK[76.0326]GLFRAAVPSGASTGIYE	ENO1
VDMK[76.0326]EVE	SLC3A2
VDPDTK[76.0326]E	RPS17
VEK[76.0326]DAIPE	ALB
VEPVGMLK[76.0326]E	MCAM
VEVTLSK[76.0326]PVPE	EIF4G1
VEVTLSK[76.0326]PVPESE	EIF4G1
VEVVIQDPMGQK[76.0326]GTVEPQLE	FLNA
VIEK[76.0326]PQA	ATP5PF
VK[76.0326]AATTEPTEVEE	BCL2L13
VK[76.0326]AQYEDIANRSRAE	KRT8
VK[76.0326]AQYEE	KRT7
VK[76.0326]GLQAQIASSGLTVE	KRT18
VK[76.0326]IDNSQVE	CALR
VK[76.0326]QLQEETPPGGPLTE	NDUFB9
VK[76.0326]STAPETAIE	CHD4
VLK[76.0326]MSTEE	PSMC3
VLK[76.0326]NYMDAQYYGE	CTSD
VLK[76.0326]NYM[15.9949]DAQYYGE	CTSD
VLLASK[76.0326]ARAEEE	PLEC
VLQK[76.0326]AIEE	STMN1
VMNLMEQPIK[76.0326]VTE	JUP
VNLQAMK[76.0326]AQFE	MYH9
VQAK[76.0326]QQA	SH3BGRL
VQANSGAIVK[76.0326]LDE	SPTAN1
VQDGK[76.0326]VISSRE	KRT17
VQDGK[76.0326]VISSREQVHQTTR	KRT17
VQK[76.0326]GSLGISQEEQ	SPG21
VQQMK[76.0326]AQAREE	EZR
VRAAAEEQIK[76.0326]VLE	IPO9
VSGIK[76.0326]AAYE	LMNA
VSVK[76.0326]FNE	FLNA
VTAFAVLDQDQK[76.0326]E	ADK
VTAPDVK[76.0326]MSLSSME	AHNAK2
VTDK[76.0326]PVDE	HEBP1
VTK[76.0326]LVTD	ALB
VTLSK[76.0326]PVPE	EIF4G1
VTQNSPAARTGVVK[76.0326]E	AHNAK
VTYDDVPIPNSPFK[76.0326]VAVTE	FLNB
VVANLQYDDGSGMK[76.0326]RE	DDB1
VVDIMRVNVDK[76.0326]VLE	VAMP3
VVDIM[15.9949]RVNVDK[76.0326]VLE	VAMP3
VVIAGMSGK[76.0326]LPE	FASN
VVIQDPMGQK[76.0326]GTVEPQLE	FLNA
VVIQDPM[15.9949]GQK[76.0326]GTVEPQLE	FLNA
VVKPATMSNNAETQVNQNITVTGYPGDK[76.0326]PVATMWE	sspA
VVKPATMSNNAETQVNQNITVTGYPGDK[76.0326]PVATM[15.9949]WE	sspA
VVK[76.0326]PATMSNNAE	sspA
VVK[76.0326]PATMSNNAETQVNQNITVTGYPGDKPVATMWE	sspA
VVK[76.0326]PATMSNNAETQVNQNITVTGYPGDKPVATM[15.9949]WE	sspA
VVK[76.0326]PATMSNNAETQVNQNITVTGYPGDK[76.0326]PVATMWE	sspA
VVK[76.0326]PATM[15.9949]SNNAE	sspA
VVK[76.0326]PATM[15.9949]SNNAETQVNQNITVTGYPGDKPVATMWE	sspA
VVK[76.0326]VGQASE	CDC5L
VVLIK[76.0326]NVC[57.0215]LPPEME	MAP4
VVPALEPTETLLSEK[76.0326]E	BCL2L13
VVQIFDK[76.0326]EG	CMPK1
VVQK[76.0326]EQE	EIF4H
VVQNFAK[76.0326]E	COTL1
VVVTEIPK[76.0326]EE	HSPD1
VYLK[76.0326]PYFLE	VCP
WQQK[76.0326]AQMVQE	MSN
WQQK[76.0326]AQMVQEDLE	MSN
YC[57.0215]VQQLK[76.0326]E	HSP90AB1
YC[57.0215]VQQLK[76.0326]EFE	HSP90AA1
YFQK[76.0326]VNQ	PRDX3
YK[76.0326]WENTGDAE	CD2BP2
YLK[76.0326]IAQDLE	EZR
YTAK[76.0326]IALLEE	EZR
YTPFEK[76.0326]GLHVVE	FLNB
YTVTSQK[76.0326]E	NOMO3
YVEC[57.0215]PIRGTAAENK[76.0326]E	HCCS
n[42.0106]AAAAK[76.0326]PNNLSLVVHGPGDLRLE	SORD
n[42.0106]ADPK[76.0326]YADLPGIARNEPDVYE	DCTN2
n[42.0106]AK[76.0326]VEQVLSLEPQHE	VAPB
n[42.0106]AK[76.0326]WGEGDPRWIVEE	AHSA1
n[42.0106]ANK[76.0326]GPSYGMSRE	TAGLN
n[42.0106]ATEHPEPPK[76.0326]AE	SF3B2
n[42.0106]SEK[76.0326]SVEAAAE	PTMS
n[42.0106]SHQTGIQASEDVK[76.0326]E	TWF1
n[42.0106]SHTILLVQPTK[76.0326]RPE	ERH
n[42.0106]SIGVPIK[76.0326]VLHE	SNRPD3
n[42.0106]SIGVPIK[76.0326]VLHEAE	SNRPD3
n[42.0106]SILK[76.0326]IHARE	ENO1

## Sheet: 500 uM
Modified Sequence	Gene
AAAAPAESAAPAAGEEPSK[76.0326]E	BASP1
AANK[76.0326]GDVE	ADRM1
AAQK[76.0326]AVNSATGVPTV	PABPC1
AAQLLTSFSEK[76.0326]N	RMDN1
AASAEEQK[76.0326]E	ARPP19
AATAVEQEK[76.0326]E	BAG2
AATGEDASSPPPK[76.0326]TE	VAT1
AATQVK[76.0326]PAEE	DCTN3
AAVDAQQQK[76.0326]RSIQEE	PLEC
AAYMSK[76.0326]VE	KRT7
AAYMSK[76.0326]VELE	KRT7
AC[57.0215]FAVEGPK[76.0326]LVVSTQTALA	ALB
ADADLINAGK[76.0326]E	OXCT1
ADRK[76.0326]YEE	TPM4
AEAWYQTK[76.0326]FE	KRT7
AEK[76.0326]NAPAIIFIDE	VCP
AELLQQQK[76.0326]E	PLEC
AENIAVTSGVVRK[76.0326]E	SNCG
AESMYQIK[76.0326]YEE	KRT8
AEVQAK[76.0326]QQA	SH3BGRL
AGAGGLAIAVEGPSK[76.0326]AE	FLNA
AGQFEPSETTAK[76.0326]S	COA6
AIALFQK[76.0326]ML	VARS1
AIDSYIK[76.0326]ADDPSSYME	CLTC
AIERLK[76.0326]ALGFPE	RAD23B
AIK[76.0326]LGSTAIGIQTSE	PSMA5
AK[76.0326]DAFLGSFLYE	ALB
AK[76.0326]EQIQSLLHE	ASPH
AK[76.0326]GGAAPEGPNEAE	NASP
AK[76.0326]IEDLSQQAQLAAAE	NACA
AK[76.0326]PAVVAPAPVVE	ILF3
AK[76.0326]QFAEE	RAB14
AK[76.0326]QVAQQE	PHB1
AK[76.0326]QVAQQEAE	PHB1
AK[76.0326]VDALNDE	KRT7
ALAENPGLVNK[76.0326]SC[57.0215]YE	GCSH
ALDANSRK[76.0326]QE	CLTA
ALLNSK[76.0326]E	LMNA
ALVK[76.0326]ALE	ATP5F1D
AMADK[76.0326]AELE	RANGAP1
AMEQK[76.0326]AE	MYH9
AMK[76.0326]GTEWVDPEDPTVIAE	TLN1
AMK[76.0326]SDIDE	KPNB1
AMQYDLSTTGGNSGSPVFNEK[76.0326]NE	sspA
AM[15.9949]EQK[76.0326]AELE	MYH9
AM[15.9949]QYDLSTTGGNSGSPVFNEK[76.0326]NE	sspA
ANEALVK[76.0326]ALE	ATP5F1D
ANLAASFGK[76.0326]SINF	DLD
APMPK[76.0326]LATQSNE	HSPB1
APTGTFIASGVVVGK[76.0326]D	sspA
AQGK[76.0326]AVAE	GOLGA2
AQK[76.0326]FALGIFAINE	IQGAP1
AQLLNK[76.0326]QIFE	RRM1
AQLPQVYPFAADLYQK[76.0326]E	IQGAP1
AQLTENNIVK[76.0326]EE	PFDN6
AQLYAAQAHLK[76.0326]LGE	NASP
AQLYAAQAHLK[76.0326]LGEVSVE	NASP
ASGSDGK[76.0326]GQEVE	CYB5B
ATDNQAIK[76.0326]ALLQ	MTPN
ATLFTK[76.0326]E	SND1
ATPVPIK[76.0326]DME	MAP4
ATQGGTYNFDPTANLQTK[76.0326]E	KPNA3
ATQILSVPK[76.0326]VDDE	TMPO
AVAEPPQPTAVPLELAK[76.0326]E	MAP4
AVAQFSK[76.0326]SIE	NASP
AVAQFSK[76.0326]SIEVIE	NASP
AVEK[76.0326]GIAE	IQGAP2
AVEWQQK[76.0326]AQMVQE	MSN
AVK[76.0326]VPYPVFE	GTF2I
AVK[76.0326]YQGPRDFQTLE	TXNDC5
AVTLDMLDLGAAK[76.0326]ANLE	ATP5F1D
AVVSSVNTVATK[76.0326]TVEE	SNCG
AVVSSVNTVATK[76.0326]TVEEAE	SNCG
AWYQTK[76.0326]FE	KRT7
AYMNK[76.0326]VE	KRT8
AYMNK[76.0326]VELE	KRT8
AYM[15.9949]NK[76.0326]VELE	KRT8
DAASFK[76.0326]AE	CTTN
DAK[76.0326]LAAAISE	CAST
DEQTQRQK[76.0326]LTAE	RRBP1
DFSGPQNASSLK[76.0326]FE	CAST
DGRTLSDYNIQK[76.0326]E	UBB
DK[76.0326]VSHVSTGGGASLE	PGK1
DLVYQAK[76.0326]LAE	YWHAE
DNSVVSLSQPK[76.0326]MDE	VCP
DQLSHLK[76.0326]QYE	ACTN4
DRQLFSDK[76.0326]LNE	CPS1
DVQPHDLGK[76.0326]VGE	HSPD1
DVVLHQATILPK[76.0326]TGTVSLE	FASN
DYVQSMDVAAFNK[76.0326]I	EEF1B2
EDFIK[76.0326]SE	COTL1
EQLAAAK[76.0326]AQQEQE	PRKCSH
FAERSVAK[76.0326]LE	TPM3
FAERSVTK[76.0326]LE	TPM1
FAERTVAK[76.0326]LE	TPM4
FAK[76.0326]TC[57.0215]VADE	ALB
FASFEDAK[76.0326]E	NCL
FATGNDRK[76.0326]E	YWHAE
FEK[76.0326]AAEE	DBI
FK[76.0326]AMDSI	CTNNA1
FK[76.0326]NANAVME	DNAJC7
FLLTQDQLK[76.0326]E	REXO1L1P
FRFVPSDK[76.0326]SALE	CLNS1A
FSGANK[76.0326]E	TXN
FSVDARALTQTGGPHVK[76.0326]ARVANPSGNLTE	FLNA
FSYGFDGRGLK[76.0326]AE	HNRNPUL2
FTPTEK[76.0326]DE	B2M
FVDIINAK[76.0326]Q	TPI1
FVNITK[76.0326]YE	MAP1B
FVPGVK[76.0326]YGNI	PAIP2
FVQMMTAK[76.0326]	CALM1
FVQMM[15.9949]TAK[76.0326]	CALM1
FYQDTFGQQWK[76.0326]	SYNCRIP
FYQDTYGQQWK[76.0326]	HNRNPR
GDLAIVKFSPNEQNK[76.0326]HIGE	sspA
GDLAIVK[76.0326]FSPNEQNKHIGE	sspA
GDLAIVK[76.0326]FSPNEQNK[76.0326]HIGE	sspA
GDLGK[76.0326]EIE	EIF5A
GEIK[76.0326]RDFIATLE	MAP4
GERAMTK[76.0326]DNNLLGRFE	HSPA1A
GERAM[15.9949]TK[76.0326]DNNLLGRFE	HSPA1A
GERLIGDAAK[76.0326]NQLTSNPE	HSPA5
GFK[76.0326]GTFPDAREQE	NONO
GFVILRK[76.0326]NPNYDL	PSMD2
GGVVGK[76.0326]SADFVVE	FLNA
GIFIK[76.0326]PSVEPSAGHDEL	SDF2L1
GK[76.0326]LFVGGLNFNTDEQALE	RBM3
GK[76.0326]LFVGGLSFDTNEQSLE	CIRBP
GK[76.0326]NVIGLQMGTNRGASQAGMTGYGMPRQIL	TAGLN2
GK[76.0326]VLPGVDALSNI	PGK1
GQPVDFVDPNK[76.0326]QNLIAE	CPS1
GTLTVEAPMPK[76.0326]LATQSNE	HSPB1
GTLTVEAPM[15.9949]PK[76.0326]LATQSNE	HSPB1
GVINK[76.0326]PEAE	MCFD2
GYAK[76.0326]PNEGAIVE	FKBP4
HADNLRLK[76.0326]VTE	GANAB
HVK[76.0326]LVNE	ALB
HVQSVDIAAFNK[76.0326]I	EEF1D
IANSSGK[76.0326]GALALEE	MYH9
IAQTQK[76.0326]GISE	MAP4
IAQTQK[76.0326]GISEDSHLE	MAP4
IAQVATISANGDK[76.0326]E	HSPD1
IATYRK[76.0326]LLE	KRT8
IDLDSMRNLK[76.0326]ASLE	KRT18
IDMLLK[76.0326]E	PDCD4
IEALK[76.0326]EE	KRT18
IEDLQVNQFK[76.0326]NVIFE	IQGAP1
IEGLK[76.0326]GQRASLE	KRT8
IEGLNDTFK[76.0326]E	ANP32E
IELQSQLSMK[76.0326]ASLE	KRT17
IELQSQLSM[15.9949]K[76.0326]ASLE	KRT17
IIEVDPDTK[76.0326]E	RPS17
IINK[76.0326]TILSF	OAT
IK[76.0326]VC[57.0215]QGERE	HSPA9
ILALK[76.0326]ASFE	PLEC
ILAQAK[76.0326]ENE	MYH9
ILK[76.0326]QYSSDPVIE	DOHH
INK[76.0326]RTEMENE	KRT8
IQAALSK[76.0326]MQDDNQVMVSE	MCM3
IQEEK[76.0326]PEPVLE	G3BP1
IQGGIWQSNK[76.0326]DTQE	IQGAP1
IQK[76.0326]GVFE	HSPA9
IQMPK[76.0326]PAEAPTAPSPAQTLE	SEPTIN9
IQVQHPAAK[76.0326]SMIE	CCT3
ISAADK[76.0326]AEE	XPNPEP1
ISIQDMTAQVTSPSGK[76.0326]THE	FLNA
ISK[76.0326]LGISGDIDLTSASYTMI	LGALS3
ISLK[76.0326]DSTLDN	PSIP1
ISLWFK[76.0326]PEE	NME2
ISTK[76.0326]EVPIVQTE	EPB41L2
ITLLK[76.0326]IC[57.0215]GGDD	ANXA3
ITVGPVQK[76.0326]LVTE	COPB1
ITYVELQK[76.0326]EE	HNRNPU
IVAFSDK[76.0326]ANE	PRDX3
IVHLQAGQC[57.0215]GNQIGAK[76.0326]FWE	TUBB4B
IVSAK[76.0326]SSE	CAP1
IYEK[76.0326]IQE	RAB2A
K[76.0326]AC[57.0215]ANPAAGSVILLE	PGK1
K[76.0326]ANQDSGPGLSLEE	RCN2
K[76.0326]APLPPPEYPNQSVPE	DAG1
K[76.0326]AQEIQDE	IQGAP1
K[76.0326]AQYYLPDGSTIE	ACTR1A
K[76.0326]AYHEQLSVAE	TUBA1B
K[76.0326]DGLILTSRGPGTSFE	PARK7
K[76.0326]DNIQPTTE	THRAP3
K[76.0326]DPGMGAMGGMGGGMGGGMF	HSPD1
K[76.0326]DPGMGAMGGMGGGM[15.9949]GGGMF	HSPD1
K[76.0326]DPGMGAMGGM[15.9949]GGGMGGGMF	HSPD1
K[76.0326]DPGMGAM[15.9949]GGMGGGMGGGMF	HSPD1
K[76.0326]DPGM[15.9949]GAMGGMGGGMGGGMF	HSPD1
K[76.0326]DSLDPSFTHAMQLLTAE	KHDRBS1
K[76.0326]DSLLQRE	PLEC
K[76.0326]DTMSDQALE	CAST
K[76.0326]GEPAAAAAPE	MARCKS
K[76.0326]GTVQQADE	RPL9
K[76.0326]IDFDSVSSIMASSQ	EIF3K
K[76.0326]IMQSSSE	HSPD1
K[76.0326]IM[15.9949]QSSSE	HSPD1
K[76.0326]LC[57.0215]YVALDFEQE	ACTB
K[76.0326]LEATINE	TXN
K[76.0326]LGFAGLVQE	CCT5
K[76.0326]LGGSAVISLE	CFL1
K[76.0326]LIAPVAEEE	LDHB
K[76.0326]LQLQEQLQAE	MYH9
K[76.0326]LQLQEQLQAETE	MYH9
K[76.0326]LTVLSEE	SPTAN1
K[76.0326]MIQVVDE	SCO1
K[76.0326]MLQEEN	SYAP1
K[76.0326]MQAVQE	PLEC
K[76.0326]MTQIMFE	ACTB
K[76.0326]NILVFD	HSPA5
K[76.0326]NVNQSLLE	FTH1
K[76.0326]QFVVFE	RPN1
K[76.0326]QGTAVEVE	NASP
K[76.0326]QGTAVEVEAE	NASP
K[76.0326]QISQMADDTVAE	MRRF
K[76.0326]QLAAENRLTE	MYH9
K[76.0326]QLAQIDGTLSTIE	CHMP4B
K[76.0326]QLQQAQAAGAEQE	FEN1
K[76.0326]SPTDWALFTYE	DBNL
K[76.0326]SVSGTDVQEE	NASP
K[76.0326]SYELPDGQVITIGNE	ACTB
K[76.0326]TLTPIIQE	PDCD4
K[76.0326]TTSPPEVSGYSYE	MAP1B
K[76.0326]TVSPDRLE	KPNB1
K[76.0326]TVSPDRLELE	KPNB1
K[76.0326]VALSSETE	MAP4
K[76.0326]VERLSSGPEQITLE	PDXDC1
K[76.0326]VIVPNME	CSE1L
K[76.0326]VSLEPSIMYNVTE	TRAPPC13
K[76.0326]VTLVQTLE	PLEC
K[76.0326]VVPLADIITPNQFE	PDXK
K[76.0326]YSNVIFLE	TXN
LAADAFK[76.0326]E	PRKCSH
LAALALK[76.0326]QSSVAEE	SUN2
LAC[57.0215]TLAK[76.0326]TAFDEAIAE	YWHAQ
LAEYTAK[76.0326]IALLEE	EZR
LAIVKFSPNEQNK[76.0326]HIGE	sspA
LAIVK[76.0326]FSPNEQNKHIGE	sspA
LAK[76.0326]IMADIRAQYDE	KRT18
LAK[76.0326]QDVVLNYPM	EFTUD2
LAK[76.0326]VEEE	TPD52
LALK[76.0326]ATLVE	NASP
LAQNK[76.0326]EE	CCDC86
LASQPDVDGFLVGGASLK[76.0326]PE	TPI1
LATVQPGQNFHMFTK[76.0326]EE	PSMA5
LAVNYDQK[76.0326]SQE	KIF5B
LAYLK[76.0326]K[76.0326]NHEEE	KRT17
LDAFLK[76.0326]EPALNE	PSME1
LDFILSQQK[76.0326]E	NUP62
LDFQK[76.0326]NIYSEE	LMNA
LDK[76.0326]YWSQQIEE	KRT18
LDLRSIK[76.0326]E	CAST
LDNVK[76.0326]SE	PPP2R1A
LDTVVK[76.0326]TQHE	LMAN1
LEALK[76.0326]TE	MYH9
LEDLLAK[76.0326]E	LMNB1
LEEQTRK[76.0326]ALE	RDX
LEK[76.0326]QRQLAE	PLEC
LEK[76.0326]RASGQAFE	STMN1
LEMNSDLK[76.0326]AQLRE	RPS7
LEQQLK[76.0326]RALEE	HOOK1
LEQTYHAK[76.0326]LE	LMNB1
LERQAVDQIK[76.0326]SQE	EZR
LIEK[76.0326]NSQLEQE	TSC22D1
LIEQTK[76.0326]RVYDQVGTQE	THOP1
LIPLK[76.0326]IFE	MT-CO2
LIPQLVANVTNPNSTEHMK[76.0326]E	KPNB1
LIQVK[76.0326]SELPLDPLPVPTEE	SLC1A5
LISNASDALDK[76.0326]IRYE	HSP90AB1
LISNSSDALDK[76.0326]IRYE	HSP90AA1
LIVQK[76.0326]LLE	KPNB1
LK[76.0326]GETMDTS	RUVBL2
LK[76.0326]QGLYE	TXNDC5
LK[76.0326]RSVGELPSTVE	CKAP4
LLDK[76.0326]YLIPNATQPE	YWHAB
LLK[76.0326]GIPLATGDTSPEPE	EIF3G
LLPSSFGPEDLQK[76.0326]TQ	CDA
LLQQQK[76.0326]E	PLEC
LLQSQLTEK[76.0326]DSMIE	USO1
LMNVK[76.0326]LALDIE	KRT8
LM[15.9949]NVK[76.0326]LALDIE	KRT8
LQASRVSSDVIDQK[76.0326]VYE	EIF3L
LQATEDAK[76.0326]LRLE	MYH9
LQSQLSMK[76.0326]ASLE	KRT17
LQSQLSM[15.9949]K[76.0326]ASLE	KRT17
LQVK[76.0326]FNE	MYH9
LRRQVDQLTNDK[76.0326]ARVE	VIM
LSGTIK[76.0326]E	RPL12
LSTTGGNSGSPVFNEK[76.0326]NE	sspA
LTGLK[76.0326]ALYE	LMNB1
LTGLK[76.0326]ALYETE	LMNB1
LTIGSK[76.0326]LQDAE	S100A6
LTK[76.0326]SINDNIAIFTE	CKAP4
LVDSVLDVVRK[76.0326]E	TUBB4B
LVEK[76.0326]VTNEYNE	NADK2
LVLDNSRSNEGK[76.0326]LE	ANP32A
LVQSGK[76.0326]SE	KRT17
LVQSGK[76.0326]SEISE	KRT17
LVSSK[76.0326]VSGAQE	PLIN3
LYANTVLSGGTTMYPGIADRMQK[76.0326]E	ACTB
MAK[76.0326]C[57.0215]SRAEAE	KRT7
MALGK[76.0326]DVTPPPETE	MAP4
MATAASSSSLEK[76.0326]SYE	ACTB
MATTQISK[76.0326]DE	PLS3
MFSYEESNPK[76.0326]DPAAVTE	HM13
MIQQIK[76.0326]E	CCT5
MK[76.0326]DLRNVSTGDVNVE	KRT10
MK[76.0326]ELPEQLQE	SAFB
MK[76.0326]GIAAVTDIPLGE	ASAH1
MK[76.0326]LMDLDVE	PCNA
MLDLGAAK[76.0326]ANLE	ATP5F1D
MLK[76.0326]EEQE	IFITM2
MLK[76.0326]NQLDQE	PFDN5
MLK[76.0326]NQLDQEVE	PFDN5
MLRTVK[76.0326]EE	PRKCSH
MLVHNAQNLMQSVK[76.0326]E	VCL
MMAK[76.0326]EEE	MYH9
MQIENLK[76.0326]EE	KRT17
MRDQYEK[76.0326]MAE	KRT17
MTC[57.0215]RDIVK[76.0326]E	PSMA3
MTSTSLYQDK[76.0326]QE	MAP1B
MVHLVNK[76.0326]E	CD44
MVSSAK[76.0326]DTVATQLSE	PLIN3
MVTK[76.0326]SNTSPEE	TLN1
M[15.9949]ALGK[76.0326]DVTPPPETE	MAP4
M[15.9949]ATAASSSSLEK[76.0326]SYE	ACTB
M[15.9949]ATTQISK[76.0326]DE	PLS3
M[15.9949]K[76.0326]EAMNRM[15.9949]IDE	RAI14
M[15.9949]QIENLK[76.0326]EE	KRT17
M[15.9949]RDQYEK[76.0326]MAE	KRT17
NAQPTESEK[76.0326]E	CYRIB
NEK[76.0326]ILDILGE	SAFB
NFQTLLDAGLPQK[76.0326]VAE	SYNCRIP
NFYLEPYLK[76.0326]E	UQCRB
NIVIAK[76.0326]MDSTANEVE	P4HB
NK[76.0326]FYINPGSATGAYNALE	VPS29
NMK[76.0326]LPQPPEGQC[57.0215]YSN	UBE2V1
NMK[76.0326]LPQPPEGQTYNN	UBE2V2
NNIVK[76.0326]EE	PFDN6
NQILTRDAK[76.0326]GISQEQMQE	ACTN4
NQK[76.0326]QSSYSQQPYNNQGQQQNME	TAF15
NQWC[57.0215]EEK[76.0326]	SKP1
NRMAVLNEQVK[76.0326]E	NASP
NSDC[57.0215]IFPSAPDVK[76.0326]A	STRAP
NSEGAGAK[76.0326]ASSAGVLVS	PFDN2
NSEPAPVSQLQSRLEPK[76.0326]PQPPVAE	SEPTIN9
NSSLTK[76.0326]E	KTN1
NSYVPREAGSQK[76.0326]DE	TFRC
NVISC[57.0215]PHLGASTK[76.0326]E	PHGDH
NVRNFLK[76.0326]QNIE	sspA
PK[76.0326]TISVRVTTMDAELE	MSN
PVDLSK[76.0326]WSGPLSLQE	PEBP1
QAAPGPAAGGEAPK[76.0326]AAE	BASP1
QAC[57.0215]LLAK[76.0326]QAFDDAIAE	YWHAH
QEQAAPGPAAGGEAPK[76.0326]AAE	BASP1
QGQAIDDLMPAQK[76.0326]	CKB
QITK[76.0326]YSGE	sspA
QITK[76.0326]YSGEGD	sspA
QK[76.0326]SNTAGSQSQVETEA	FKBP4
QLAAAK[76.0326]AQQEQE	PRKCSH
QLK[76.0326]TVME	ALB
QQQQTPAENK[76.0326]AE	HSPA4
QTVSQVLQSAK[76.0326]E	COPZ1
QVFSK[76.0326]YGQISE	CIRBP
REIGHK[76.0326]NPSAM[15.9949]AVE	TMEM43
RLATALQK[76.0326]LEE	TPM4
RLK[76.0326]LEPHEGLLLRFPYAA	SLC3A2
RQAVDQIK[76.0326]SQE	EZR
RQAVDQIK[76.0326]SQEQLAAE	EZR
RSIVDYK[76.0326]PNLDLLE	ACTN4
SAAPAAGEEPSK[76.0326]E	BASP1
SASGPSEDPSVNFLK[76.0326]NVGE	SQSTM1
SDELIGQK[76.0326]VAHALAE	TPI1
SDK[76.0326]AITPQAQEE	AKAP12
SDSFLK[76.0326]FDSEPSAVALE	SON
SDVPLK[76.0326]TEE	MYDGF
SEAPLK[76.0326]E	CCAR2
SEAVEWQQK[76.0326]AQMVQE	MSN
SEGPSSLDPSQEGPTGLK[76.0326]E	SQSTM1
SERGMK[76.0326]VIE	TPM4
SFVSPEAVAEPPQPTAVPLELAK[76.0326]E	MAP4
SIAVAATPIPK[76.0326]L	CTSC
SILK[76.0326]VIEEE	TMPO
SIQK[76.0326]DSSSTNLE	CAND1
SKGK[76.0326]ITYLKGE	sspA
SK[76.0326]AAAPAPVSE	CAST
SK[76.0326]TAFQE	TXN
SK[76.0326]TLVLSNLSYSATEE	NCL
SLEDLGYK[76.0326]GPLLE	FAM98A
SLIGESSGNLNDPNK[76.0326]E	IQGAP1
SLK[76.0326]SAGQENLE	NES
SLLSK[76.0326]SQE	CKAP4
SLSSQLSNLQK[76.0326]E	LMNB1
SLVIQAYFAC[57.0215]EK[76.0326]NE	RAD23A
SLYQSK[76.0326]YEE	KRT1
SMYQIK[76.0326]YEE	KRT8
SM[15.9949]YQIK[76.0326]YEE	KRT8
SNC[57.0215]FDPSK[76.0326]IQLPEDE	NDUFB11
SNPK[76.0326]DPAAVTE	HM13
SQAK[76.0326]DVIEE	RPS12
SQSQLDAAK[76.0326]SE	RRBP1
SQVAGTPMFVVK[76.0326]AYLPVNE	EEF2
SQVAGTPM[15.9949]FVVK[76.0326]AYLPVNE	EEF2
SRAQLGGPEAAK[76.0326]SDE	HSPB1
SSDVLPK[76.0326]	KRT8
SSEK[76.0326]AYSE	YWHAG
SSGNLNDPNK[76.0326]E	IQGAP1
SSK[76.0326]PWPDATYGTGSASRASAVSE	THRAP3
STGTAK[76.0326]AEAE	MVP
STLK[76.0326]NVPQVVNVQE	NUP214
STPITAVK[76.0326]QPE	COPG1
STVQGAYGSEDMK[76.0326]E	GTF2E1
SVAAK[76.0326]NLQE	VIM
SVAAK[76.0326]NLQEAEE	VIM
SVASSQLDSTSVDK[76.0326]AVPE	ZFAND6
SVEPSENEASK[76.0326]E	PNN
SVFK[76.0326]LNE	EIF6
SWDPQK[76.0326]PVDNARE	FLNB
SYAFNMK[76.0326]ATVE	HSPA8
SYDPDVIPLFDK[76.0326]RTVLE	BOD1L1
SYTWRK[76.0326]LDPGSEE	EEF1G
TAK[76.0326]GDYPLE	PKM
TDGSSQIK[76.0326]QEPDPTW	GTF2I
TEIEALK[76.0326]E	KRT18
TEPVEAYVIQK[76.0326]E	MAP1B
TEWTSGSSK[76.0326]GGPLQALTRE	TMPO
TGLIQVATK[76.0326]EEE	KTN1
TGVLK[76.0326]PGMVVTFAPVNVTTE	EEF1A1
TGVLK[76.0326]PGM[15.9949]VVTFAPVNVTTE	EEF1A1
TIEK[76.0326]MQE	RPL26
TIEQEK[76.0326]RSE	TMSB10
TIK[76.0326]GFQQILAGEYDHLPE	ATP5F1B
TIK[76.0326]NVRTATE	PKM
TIVPK[76.0326]EPPPEFE	SF3A1
TK[76.0326]AADPPAENSSAPEAE	YBX1
TK[76.0326]ALSLARALEE	MYH9
TK[76.0326]DGSGLEE	NASP
TK[76.0326]LAEAQIEE	DIABLO
TK[76.0326]LSVEE	NASP
TK[76.0326]PVLMALAEGPGAEGPRLASPSGSTSSGLE	TRIM28
TK[76.0326]SDGAPASDSK[76.0326]PGSSE	BASP1
TK[76.0326]TITYE	EPB41L2
TLAGGAAAPYPASQPPYNPAYMDAPK[76.0326]AAL	SHISA5
TLALK[76.0326]FE	ARPC2
TLK[76.0326]QQNQYQASYNQSFSSQPHQVE	CAPRIN1
TLK[76.0326]QQNQYQASYNQSFSSQPHQVEQTE	CAPRIN1
TLPTEYDSRVK[76.0326]AME	PSMC3
TLQAQAGK[76.0326]HGDDLRNTRNE	KRT7
TLQGQLEEK[76.0326]AQE	NUMA1
TLTRAK[76.0326]FEE	HSPA5
TLVK[76.0326]IQAEHSE	CCT6A
TLVRK[76.0326]AGEQQE	NUMA1
TMEK[76.0326]AVEE	HSPA5
TM[15.9949]EK[76.0326]AVEE	HSPA5
TQDK[76.0326]LYQPE	HYOU1
TQVK[76.0326]C[57.0215]LMDQATDPNILGRTWE	PRKDC
TQVNQNITVTGYPGDK[76.0326]PVATMWE	sspA
TQVNQNITVTGYPGDK[76.0326]PVATM[15.9949]WE	sspA
TRDGK[76.0326]LVSE	KRT8
TRNLQNVDMK[76.0326]IGV	CD44
TRNLQNVDM[15.9949]K[76.0326]IGV	CD44
TSAK[76.0326]TASNVEE	RAB2A
TSGPQIK[76.0326]E	NUDC
TSLYTQDRLGLK[76.0326]E	PPT1
TTEK[76.0326]ITSFPESE	MAP1B
TTFLVDK[76.0326]YE	ARCN1
TTFLVDK[76.0326]YEIL	ARCN1
TTK[76.0326]VTGSLE	VDAC1
TTQLSK[76.0326]NLEE	MRPS17
TTWQGLK[76.0326]E	ACADVL
TVADARQSIDVGK[76.0326]TS	FDX1
TVADTTLTK[76.0326]APVSSTE	EML4
TVGVK[76.0326]INE	TXNRD1
TVSILSK[76.0326]TEGTQE	AKAP12
TVVRDK[76.0326]AVE	PPP2R1A
TWGVTK[76.0326]AAE	CALR
TYVQDRGDGMYK[76.0326]VE	FLNA
TYVQDRGDGM[15.9949]YK[76.0326]VE	FLNA
VAK[76.0326]AQQLREE	PLEC
VAQQK[76.0326]SLAQAE	PLEC
VARK[76.0326]LVIIE	TPM4
VASGDNK[76.0326]QTTVSNSQQAYQE	YWHAB
VATGEK[76.0326]RATVVE	YWHAG
VATNSELVQSGK[76.0326]SE	KRT17
VATNSELVQSGK[76.0326]SEISE	KRT17
VDALK[76.0326]GTNE	VIM
VDALK[76.0326]GTNESLE	VIM
VDGK[76.0326]QVE	RHOC
VDGLDVSK[76.0326]E	DYNC1H1
VDK[76.0326]IGRGYQGDPSSALLE	LONP1
VDLFTSK[76.0326]GLFRAAVPSGASTGIYE	ENO1
VDMK[76.0326]EVE	SLC3A2
VDPDTK[76.0326]E	RPS17
VEK[76.0326]DAIPE	ALB
VEPVGMLK[76.0326]E	MCAM
VEVTLSK[76.0326]PVPE	EIF4G1
VEVTLSK[76.0326]PVPESE	EIF4G1
VEVVIQDPMGQK[76.0326]GTVEPQLE	FLNA
VIEK[76.0326]PQA	ATP5PF
VK[76.0326]AATTEPTEVEE	BCL2L13
VK[76.0326]AQYEDIANRSRAE	KRT8
VK[76.0326]AQYEE	KRT7
VK[76.0326]GLQAQIASSGLTVE	KRT18
VK[76.0326]IDNSQVE	CALR
VK[76.0326]QLQEETPPGGPLTE	NDUFB9
VK[76.0326]STAPETAIE	CHD4
VLK[76.0326]MSTEE	PSMC3
VLK[76.0326]NYMDAQYYGE	CTSD
VLK[76.0326]NYM[15.9949]DAQYYGE	CTSD
VLLASK[76.0326]ARAEEE	PLEC
VLQK[76.0326]AIEE	STMN1
VMNLMEQPIK[76.0326]VTE	JUP
VNLQAMK[76.0326]AQFE	MYH9
VQAK[76.0326]QQA	SH3BGRL
VQANSGAIVK[76.0326]LDE	SPTAN1
VQDGK[76.0326]VISSRE	KRT17
VQDGK[76.0326]VISSREQVHQTTR	KRT17
VQK[76.0326]GSLGISQEEQ	SPG21
VQQMK[76.0326]AQAREE	EZR
VRAAAEEQIK[76.0326]VLE	IPO9
VSGIK[76.0326]AAYE	LMNA
VSVK[76.0326]FNE	FLNA
VTAFAVLDQDQK[76.0326]E	ADK
VTAPDVK[76.0326]MSLSSME	AHNAK2
VTDK[76.0326]PVDE	HEBP1
VTK[76.0326]LVTD	ALB
VTLSK[76.0326]PVPE	EIF4G1
VTQNSPAARTGVVK[76.0326]E	AHNAK
VTYDDVPIPNSPFK[76.0326]VAVTE	FLNB
VVANLQYDDGSGMK[76.0326]RE	DDB1
VVDIMRVNVDK[76.0326]VLE	VAMP3
VVDIM[15.9949]RVNVDK[76.0326]VLE	VAMP3
VVIAGMSGK[76.0326]LPE	FASN
VVIQDPMGQK[76.0326]GTVEPQLE	FLNA
VVIQDPM[15.9949]GQK[76.0326]GTVEPQLE	FLNA
VVKPATMSNNAETQVNQNITVTGYPGDK[76.0326]PVATMWE	sspA
VVKPATMSNNAETQVNQNITVTGYPGDK[76.0326]PVATM[15.9949]WE	sspA
VVKPATM[15.9949]SNNAETQVNQNITVTGYPGDK[76.0326]PVATMWE	sspA
VVK[76.0326]PATMSNNAE	sspA
VVK[76.0326]PATMSNNAETQVNQNITVTGYPGDKPVATMWE	sspA
VVK[76.0326]PATMSNNAETQVNQNITVTGYPGDKPVATM[15.9949]WE	sspA
VVK[76.0326]PATMSNNAETQVNQNITVTGYPGDK[76.0326]PVATMWE	sspA
VVK[76.0326]PATM[15.9949]SNNAE	sspA
VVK[76.0326]PATM[15.9949]SNNAETQVNQNITVTGYPGDKPVATMWE	sspA
VVK[76.0326]VGQASE	CDC5L
VVLIK[76.0326]NVC[57.0215]LPPEME	MAP4
VVPALEPTETLLSEK[76.0326]E	BCL2L13
VVQIFDK[76.0326]EG	CMPK1
VVQK[76.0326]EQE	EIF4H
VVQNFAK[76.0326]E	COTL1
VVVTEIPK[76.0326]EE	HSPD1
VYLK[76.0326]PYFLE	VCP
WAAQTTDGK[76.0326]LPE	SERPINH1
WQQK[76.0326]AQMVQE	MSN
WQQK[76.0326]AQMVQEDLE	MSN
YC[57.0215]VQQLK[76.0326]E	HSP90AB1
YC[57.0215]VQQLK[76.0326]EFE	HSP90AA1
YFQK[76.0326]VNQ	PRDX3
YK[76.0326]WENTGDAE	CD2BP2
YLK[76.0326]IAQDLE	EZR
YTAK[76.0326]IALLEE	EZR
YTPFEK[76.0326]GLHVVE	FLNB
YTVTSQK[76.0326]E	NOMO3
YVEC[57.0215]PIRGTAAENK[76.0326]E	HCCS
n[42.0106]AAAAK[76.0326]PNNLSLVVHGPGDLRLE	SORD
n[42.0106]ADPK[76.0326]YADLPGIARNEPDVYE	DCTN2
n[42.0106]AK[76.0326]VEQVLSLEPQHE	VAPB
n[42.0106]AK[76.0326]WGEGDPRWIVEE	AHSA1
n[42.0106]ANK[76.0326]GPSYGMSRE	TAGLN
n[42.0106]ATEHPEPPK[76.0326]AE	SF3B2
n[42.0106]SEK[76.0326]SVEAAAE	PTMS
n[42.0106]SHQTGIQASEDVK[76.0326]E	TWF1
n[42.0106]SHTILLVQPTK[76.0326]RPE	ERH
n[42.0106]SIGVPIK[76.0326]VLHE	SNRPD3
n[42.0106]SIGVPIK[76.0326]VLHEAE	SNRPD3
n[42.0106]SILK[76.0326]IHARE	ENO1

## Sheet: 250 uM
Modified Sequence	Gene
AAAAPAESAAPAAGEEPSK[76.0326]E	BASP1
AANK[76.0326]GDVE	ADRM1
AAQK[76.0326]AVNSATGVPTV	PABPC1
AAQLLTSFSEK[76.0326]N	RMDN1
AATAVEQEK[76.0326]E	BAG2
AATGEDASSPPPK[76.0326]TE	VAT1
AATQVK[76.0326]PAEE	DCTN3
AAVDAQQQK[76.0326]RSIQEE	PLEC
AAYMSK[76.0326]VE	KRT7
AAYMSK[76.0326]VELE	KRT7
AC[57.0215]FAVEGPK[76.0326]LVVSTQTALA	ALB
ADADLINAGK[76.0326]E	OXCT1
ADRK[76.0326]YEE	TPM4
AEAWYQTK[76.0326]FE	KRT7
AEK[76.0326]NAPAIIFIDE	VCP
AELLQQQK[76.0326]E	PLEC
AENIAVTSGVVRK[76.0326]E	SNCG
AESMYQIK[76.0326]YEE	KRT8
AEVQAK[76.0326]QQA	SH3BGRL
AGAGGLAIAVEGPSK[76.0326]AE	FLNA
AGQFEPSETTAK[76.0326]S	COA6
AIDSYIK[76.0326]ADDPSSYME	CLTC
AIERLK[76.0326]ALGFPE	RAD23B
AIK[76.0326]LGSTAIGIQTSE	PSMA5
AK[76.0326]DAFLGSFLYE	ALB
AK[76.0326]EQIQSLLHE	ASPH
AK[76.0326]GGAAPEGPNEAE	NASP
AK[76.0326]IEDLSQQAQLAAAE	NACA
AK[76.0326]PAVVAPAPVVE	ILF3
AK[76.0326]QFAEE	RAB14
AK[76.0326]QVAQQE	PHB1
AK[76.0326]QVAQQEAE	PHB1
AK[76.0326]VDALNDE	KRT7
ALAENPGLVNK[76.0326]SC[57.0215]YE	GCSH
ALDANSRK[76.0326]QE	CLTA
ALLNSK[76.0326]E	LMNA
ALVK[76.0326]ALE	ATP5F1D
AMADK[76.0326]AELE	RANGAP1
AMEQK[76.0326]AE	MYH9
AMEQK[76.0326]AELE	MYH9
AMK[76.0326]GTEWVDPEDPTVIAE	TLN1
AMK[76.0326]SDIDE	KPNB1
AMQYDLSTTGGNSGSPVFNEK[76.0326]NE	sspA
AM[15.9949]EQK[76.0326]AELE	MYH9
AM[15.9949]QYDLSTTGGNSGSPVFNEK[76.0326]NE	sspA
APMPK[76.0326]LATQSNE	HSPB1
APTGTFIASGVVVGK[76.0326]D	sspA
AQGK[76.0326]AVAE	GOLGA2
AQLLNK[76.0326]QIFE	RRM1
AQLPQVYPFAADLYQK[76.0326]E	IQGAP1
AQLTENNIVK[76.0326]EE	PFDN6
AQLYAAQAHLK[76.0326]LGE	NASP
ASGSDGK[76.0326]GQEVE	CYB5B
ATDNQAIK[76.0326]ALLQ	MTPN
ATLFTK[76.0326]E	SND1
ATPVPIK[76.0326]DME	MAP4
ATQGGTYNFDPTANLQTK[76.0326]E	KPNA3
ATQILSVPK[76.0326]VDDE	TMPO
AVAEPPQPTAVPLELAK[76.0326]E	MAP4
AVAQFSK[76.0326]SIE	NASP
AVAQFSK[76.0326]SIEVIE	NASP
AVEK[76.0326]GIAE	IQGAP2
AVEWQQK[76.0326]AQMVQE	MSN
AVK[76.0326]VPYPVFE	GTF2I
AVK[76.0326]YQGPRDFQTLE	TXNDC5
AVTLDMLDLGAAK[76.0326]ANLE	ATP5F1D
AVVSSVNTVATK[76.0326]TVEE	SNCG
AVVSSVNTVATK[76.0326]TVEEAE	SNCG
AWYQTK[76.0326]FE	KRT7
AYMNK[76.0326]VE	KRT8
AYMNK[76.0326]VELE	KRT8
AYM[15.9949]NK[76.0326]VELE	KRT8
DAASFK[76.0326]AE	CTTN
DAK[76.0326]LAAAISE	CAST
DEQTQRQK[76.0326]LTAE	RRBP1
DFSGPQNASSLK[76.0326]FE	CAST
DGRTLSDYNIQK[76.0326]E	UBB
DK[76.0326]VSHVSTGGGASLE	PGK1
DLVYQAK[76.0326]LAE	YWHAE
DNSVVSLSQPK[76.0326]MDE	VCP
DQLSHLK[76.0326]QYE	ACTN4
DRQLFSDK[76.0326]LNE	CPS1
DVQPHDLGK[76.0326]VGE	HSPD1
DVVLHQATILPK[76.0326]TGTVSLE	FASN
DYVQSMDVAAFNK[76.0326]I	EEF1B2
EDFIK[76.0326]SE	COTL1
EQLAAAK[76.0326]AQQEQE	PRKCSH
FAERSVAK[76.0326]LE	TPM3
FAERSVTK[76.0326]LE	TPM1
FAERTVAK[76.0326]LE	TPM4
FAK[76.0326]TC[57.0215]VADE	ALB
FASFEDAK[76.0326]E	NCL
FATGNDRK[76.0326]E	YWHAE
FEK[76.0326]AAEE	DBI
FILSQQK[76.0326]ELE	NUP62
FK[76.0326]AMDSI	CTNNA1
FRFVPSDK[76.0326]SALE	CLNS1A
FSGANK[76.0326]E	TXN
FSVDARALTQTGGPHVK[76.0326]ARVANPSGNLTE	FLNA
FSYGFDGRGLK[76.0326]AE	HNRNPUL2
FTPTEK[76.0326]DE	B2M
FVDIINAK[76.0326]Q	TPI1
FVNITK[76.0326]YE	MAP1B
FVPGVK[76.0326]YGNI	PAIP2
FVQMMTAK[76.0326]	CALM1
FVQMM[15.9949]TAK[76.0326]	CALM1
FYQDTFGQQWK[76.0326]	SYNCRIP
FYQDTYGQQWK[76.0326]	HNRNPR
GDLAIVKFSPNEQNK[76.0326]HIGE	sspA
GDLAIVK[76.0326]FSPNEQNKHIGE	sspA
GDLAIVK[76.0326]FSPNEQNK[76.0326]HIGE	sspA
GDLGK[76.0326]EIE	EIF5A
GEIK[76.0326]RDFIATLE	MAP4
GERAMTK[76.0326]DNNLLGRFE	HSPA1A
GERLIGDAAK[76.0326]NQLTSNPE	HSPA5
GFK[76.0326]GTFPDAREQE	NONO
GFVILRK[76.0326]NPNYDL	PSMD2
GGVVGK[76.0326]SADFVVE	FLNA
GIFIK[76.0326]PSVEPSAGHDEL	SDF2L1
GK[76.0326]LFVGGLNFNTDEQALE	RBM3
GK[76.0326]LFVGGLSFDTNEQSLE	CIRBP
GK[76.0326]VLPGVDALSNI	PGK1
GQPVDFVDPNK[76.0326]QNLIAE	CPS1
GTLTVEAPMPK[76.0326]LATQSNE	HSPB1
GTLTVEAPM[15.9949]PK[76.0326]LATQSNE	HSPB1
GVINK[76.0326]PEAE	MCFD2
GYAK[76.0326]PNEGAIVE	FKBP4
HADNLRLK[76.0326]VTE	GANAB
HVK[76.0326]LVNE	ALB
HVQSVDIAAFNK[76.0326]I	EEF1D
IANSSGK[76.0326]GALALEE	MYH9
IAQTQK[76.0326]GISE	MAP4
IAQTQK[76.0326]GISEDSHLE	MAP4
IAQVATISANGDK[76.0326]E	HSPD1
IATYRK[76.0326]LLE	KRT8
IDLDSMRNLK[76.0326]ASLE	KRT18
IDMLLK[76.0326]E	PDCD4
IEALK[76.0326]EE	KRT18
IEDLQVNQFK[76.0326]NVIFE	IQGAP1
IEGLK[76.0326]GQRASLE	KRT8
IEGLNDTFK[76.0326]E	ANP32E
IELQSQLSMK[76.0326]ASLE	KRT17
IELQSQLSM[15.9949]K[76.0326]AALE	KRT19
IELQSQLSM[15.9949]K[76.0326]AGLE	KRT15
IELQSQLSM[15.9949]K[76.0326]ASLE	KRT17
IIEVDPDTK[76.0326]E	RPS17
IINK[76.0326]TILSF	OAT
IK[76.0326]VC[57.0215]QGERE	HSPA9
ILALK[76.0326]ASFE	PLEC
ILAQAK[76.0326]ENE	MYH9
ILK[76.0326]QYSSDPVIE	DOHH
INK[76.0326]RTEMENE	KRT8
IQAALSK[76.0326]MQDDNQVMVSE	MCM3
IQEEK[76.0326]PEPVLE	G3BP1
IQGGIWQSNK[76.0326]DTQE	IQGAP1
IQK[76.0326]GVFE	HSPA9
IQVQHPAAK[76.0326]SMIE	CCT3
ISAADK[76.0326]AEE	XPNPEP1
ISIQDMTAQVTSPSGK[76.0326]THE	FLNA
ISK[76.0326]LGISGDIDLTSASYTMI	LGALS3
ISLK[76.0326]DSTLDN	PSIP1
ISLWFK[76.0326]PEE	NME2
ISTK[76.0326]EVPIVQTE	EPB41L2
ITVGPVQK[76.0326]LVTE	COPB1
ITYVELQK[76.0326]EE	HNRNPU
IVAFSDK[76.0326]ANE	PRDX3
IVSAK[76.0326]SSE	CAP1
IYEK[76.0326]IQE	RAB2A
K[76.0326]AC[57.0215]ANPAAGSVILLE	PGK1
K[76.0326]ANQDSGPGLSLEE	RCN2
K[76.0326]APLPPPEYPNQSVPE	DAG1
K[76.0326]AQEIQDE	IQGAP1
K[76.0326]AQYYLPDGSTIE	ACTR1A
K[76.0326]DGLILTSRGPGTSFE	PARK7
K[76.0326]DNIQPTTE	THRAP3
K[76.0326]DPGMGAMGGMGGGMGGGMF	HSPD1
K[76.0326]DPGMGAMGGMGGGM[15.9949]GGGMF	HSPD1
K[76.0326]DPGMGAMGGM[15.9949]GGGMGGGMF	HSPD1
K[76.0326]DPGM[15.9949]GAMGGMGGGMGGGMF	HSPD1
K[76.0326]DSLDPSFTHAMQLLTAE	KHDRBS1
K[76.0326]DSLLQRE	PLEC
K[76.0326]DTMSDQALE	CAST
K[76.0326]GEPAAAAAPE	MARCKS
K[76.0326]GTVQQADE	RPL9
K[76.0326]IDFDSVSSIMASSQ	EIF3K
K[76.0326]IMQSSSE	HSPD1
K[76.0326]LC[57.0215]YVALDFEQE	ACTB
K[76.0326]LEATINE	TXN
K[76.0326]LGFAGLVQE	CCT5
K[76.0326]LGGSAVISLE	CFL1
K[76.0326]LIAPVAEEE	LDHB
K[76.0326]LQLQEQLQAE	MYH9
K[76.0326]LQLQEQLQAETE	MYH9
K[76.0326]LTVLSEE	SPTAN1
K[76.0326]MIQVVDE	SCO1
K[76.0326]MQAVQE	PLEC
K[76.0326]MTQIMFE	ACTB
K[76.0326]NILVFD	HSPA5
K[76.0326]NVNQSLLE	FTH1
K[76.0326]QFVVFE	RPN1
K[76.0326]QGTAVEVE	NASP
K[76.0326]QGTAVEVEAE	NASP
K[76.0326]QISQMADDTVAE	MRRF
K[76.0326]QLAAENRLTE	MYH9
K[76.0326]QLAQIDGTLSTIE	CHMP4B
K[76.0326]QLQQAQAAGAEQE	FEN1
K[76.0326]SPTDWALFTYE	DBNL
K[76.0326]SVSGTDVQEE	NASP
K[76.0326]SYELPDGQVITIGNE	ACTB
K[76.0326]TLTPIIQE	PDCD4
K[76.0326]TTSPPEVSGYSYE	MAP1B
K[76.0326]TVSPDRLE	KPNB1
K[76.0326]TVSPDRLELE	KPNB1
K[76.0326]VALSSETE	MAP4
K[76.0326]VERLSSGPEQITLE	PDXDC1
K[76.0326]VIVPNME	CSE1L
K[76.0326]VSLEPSIMYNVTE	TRAPPC13
K[76.0326]VTLVQTLE	PLEC
K[76.0326]VVPLADIITPNQFE	PDXK
K[76.0326]YSNVIFLE	TXN
LAADAFK[76.0326]E	PRKCSH
LAALALK[76.0326]QSSVAEE	SUN2
LAC[57.0215]TLAK[76.0326]TAFDEAIAE	YWHAQ
LAIVKFSPNEQNK[76.0326]HIGE	sspA
LAIVK[76.0326]FSPNEQNKHIGE	sspA
LAK[76.0326]IMADIRAQYDE	KRT18
LAK[76.0326]QDVVLNYPM	EFTUD2
LAK[76.0326]VEEE	TPD52
LALK[76.0326]ATLVE	NASP
LAQNK[76.0326]EE	CCDC86
LASQPDVDGFLVGGASLK[76.0326]PE	TPI1
LATVQPGQNFHMFTK[76.0326]EE	PSMA5
LAVNYDQK[76.0326]SQE	KIF5B
LAYLK[76.0326]K[76.0326]NHEEE	KRT17
LDAFLK[76.0326]EPALNE	PSME1
LDFILSQQK[76.0326]E	NUP62
LDFQK[76.0326]NIYSEE	LMNA
LDK[76.0326]YWSQQIEE	KRT18
LDLRSIK[76.0326]E	CAST
LDNVK[76.0326]SE	PPP2R1A
LDTVVK[76.0326]TQHE	LMAN1
LEALK[76.0326]TE	MYH9
LEDLLAK[76.0326]E	LMNB1
LEEQTRK[76.0326]ALE	RDX
LEK[76.0326]QRQLAE	PLEC
LEK[76.0326]RASGQAFE	STMN1
LEMNSDLK[76.0326]AQLRE	RPS7
LEQQLK[76.0326]RALEE	HOOK1
LERQAVDQIK[76.0326]SQE	EZR
LIEK[76.0326]NSQLEQE	TSC22D1
LIEQTK[76.0326]RVYDQVGTQE	THOP1
LIPLK[76.0326]IFE	MT-CO2
LIPQLVANVTNPNSTEHMK[76.0326]E	KPNB1
LIQVK[76.0326]SELPLDPLPVPTEE	SLC1A5
LISNASDALDK[76.0326]IRYE	HSP90AB1
LISNSSDALDK[76.0326]IRYE	HSP90AA1
LIVQK[76.0326]LLE	KPNB1
LK[76.0326]GETMDTS	RUVBL2
LK[76.0326]QGLYE	TXNDC5
LK[76.0326]RSVGELPSTVE	CKAP4
LLDK[76.0326]YLIPNATQPE	YWHAB
LLK[76.0326]GIPLATGDTSPEPE	EIF3G
LLPSSFGPEDLQK[76.0326]TQ	CDA
LLQQQK[76.0326]E	PLEC
LLQSQLTEK[76.0326]DSMIE	USO1
LMNVK[76.0326]LALDIE	KRT8
LM[15.9949]NVK[76.0326]LALDIE	KRT8
LQASRVSSDVIDQK[76.0326]VYE	EIF3L
LQATEDAK[76.0326]LRLE	MYH9
LQSQLSMK[76.0326]ASLE	KRT17
LQSQLSM[15.9949]K[76.0326]ASLE	KRT17
LQVK[76.0326]FNE	MYH9
LRRQVDQLTNDK[76.0326]ARVE	VIM
LSGTIK[76.0326]E	RPL12
LSTTGGNSGSPVFNEK[76.0326]NE	sspA
LTGLK[76.0326]ALYE	LMNB1
LTGLK[76.0326]ALYETE	LMNB1
LTIGSK[76.0326]LQDAE	S100A6
LTK[76.0326]SINDNIAIFTE	CKAP4
LVDSVLDVVRK[76.0326]E	TUBB4B
LVEK[76.0326]VTNEYNE	NADK2
LVLDNSRSNEGK[76.0326]LE	ANP32A
LVQSGK[76.0326]SE	KRT17
LVQSGK[76.0326]SEISE	KRT17
LVSSK[76.0326]VSGAQE	PLIN3
LYANTVLSGGTTMYPGIADRMQK[76.0326]E	ACTB
MAK[76.0326]C[57.0215]SRAEAE	KRT7
MALGK[76.0326]DVTPPPETE	MAP4
MATAASSSSLEK[76.0326]SYE	ACTB
MATTQISK[76.0326]DE	PLS3
MFSYEESNPK[76.0326]DPAAVTE	HM13
MIQQIK[76.0326]E	CCT5
MK[76.0326]ELPEQLQE	SAFB
MK[76.0326]GIAAVTDIPLGE	ASAH1
MK[76.0326]LMDLDVE	PCNA
MLDLGAAK[76.0326]ANLE	ATP5F1D
MLK[76.0326]EEQE	IFITM2
MLK[76.0326]NQLDQE	PFDN5
MLK[76.0326]NQLDQEVE	PFDN5
MLRTVK[76.0326]EE	PRKCSH
MLVHNAQNLMQSVK[76.0326]E	VCL
MMAK[76.0326]EEE	MYH9
MQIENLK[76.0326]EE	KRT17
MRDQYEK[76.0326]MAE	KRT17
MTC[57.0215]RDIVK[76.0326]E	PSMA3
MTSTSLYQDK[76.0326]QE	MAP1B
MVSSAK[76.0326]DTVATQLSE	PLIN3
MVTK[76.0326]SNTSPEE	TLN1
M[15.9949]ATAASSSSLEK[76.0326]SYE	ACTB
M[15.9949]ATTQISK[76.0326]DE	PLS3
M[15.9949]K[76.0326]EAMNRM[15.9949]IDE	RAI14
M[15.9949]QIENLK[76.0326]EE	KRT17
M[15.9949]RDQYEK[76.0326]MAE	KRT17
NAQPTESEK[76.0326]E	CYRIB
NEK[76.0326]ILDILGE	SAFB
NFQTLLDAGLPQK[76.0326]VAE	SYNCRIP
NFYLEPYLK[76.0326]E	UQCRB
NIVIAK[76.0326]MDSTANEVE	P4HB
NK[76.0326]FYINPGSATGAYNALE	VPS29
NMK[76.0326]LPQPPEGQC[57.0215]YSN	UBE2V1
NMK[76.0326]LPQPPEGQTYNN	UBE2V2
NNIVK[76.0326]EE	PFDN6
NQILTRDAK[76.0326]GISQEQMQE	ACTN4
NQK[76.0326]QSSYSQQPYNNQGQQQNME	TAF15
NQWC[57.0215]EEK[76.0326]	SKP1
NRMAVLNEQVK[76.0326]E	NASP
NSDC[57.0215]IFPSAPDVK[76.0326]A	STRAP
NSEGAGAK[76.0326]ASSAGVLVS	PFDN2
NSEPAPVSQLQSRLEPK[76.0326]PQPPVAE	SEPTIN9
NSSLTK[76.0326]E	KTN1
NSYVPREAGSQK[76.0326]DE	TFRC
NVISC[57.0215]PHLGASTK[76.0326]E	PHGDH
NVRNFLK[76.0326]QNIE	sspA
PK[76.0326]TISVRVTTMDAELE	MSN
PSIK[76.0326]LQSSDGEIFE	SKP1
PVDLSK[76.0326]WSGPLSLQE	PEBP1
QAAPGPAAGGEAPK[76.0326]AAE	BASP1
QAC[57.0215]LLAK[76.0326]QAFDDAIAE	YWHAH
QEQAAPGPAAGGEAPK[76.0326]AAE	BASP1
QGQAIDDLMPAQK[76.0326]	CKB
QITK[76.0326]YSGE	sspA
QITK[76.0326]YSGEGD	sspA
QK[76.0326]SNTAGSQSQVETEA	FKBP4
QLAAAK[76.0326]AQQEQE	PRKCSH
QLK[76.0326]TVME	ALB
QQQQTPAENK[76.0326]AE	HSPA4
QTVSQVLQSAK[76.0326]E	COPZ1
QVFSK[76.0326]YGQISE	CIRBP
RLATALQK[76.0326]LEE	TPM4
RQAVDQIK[76.0326]SQE	EZR
RSIVDYK[76.0326]PNLDLLE	ACTN4
SAAPAAGEEPSK[76.0326]E	BASP1
SASGPSEDPSVNFLK[76.0326]NVGE	SQSTM1
SDELIGQK[76.0326]VAHALAE	TPI1
SDK[76.0326]AITPQAQEE	AKAP12
SDSFLK[76.0326]FDSEPSAVALE	SON
SDVPLK[76.0326]TEE	MYDGF
SEAPLK[76.0326]E	CCAR2
SEAVEWQQK[76.0326]AQMVQE	MSN
SEGPSSLDPSQEGPTGLK[76.0326]E	SQSTM1
SERGMK[76.0326]VIE	TPM4
SFVSPEAVAEPPQPTAVPLELAK[76.0326]E	MAP4
SIAVAATPIPK[76.0326]L	CTSC
SILK[76.0326]VIEEE	TMPO
SIQK[76.0326]DSSSTNLE	CAND1
SKGK[76.0326]ITYLKGE	sspA
SK[76.0326]AAAPAPVSE	CAST
SK[76.0326]TAFQE	TXN
SK[76.0326]TLVLSNLSYSATEE	NCL
SLEDLGYK[76.0326]GPLLE	FAM98A
SLIGESSGNLNDPNK[76.0326]E	IQGAP1
SLK[76.0326]SAGQENLE	NES
SLLSK[76.0326]SQE	CKAP4
SLSSQLSNLQK[76.0326]E	LMNB1
SLVIQAYFAC[57.0215]EK[76.0326]NE	RAD23A
SLYQSK[76.0326]YEE	KRT1
SMYQIK[76.0326]YEE	KRT8
SM[15.9949]YQIK[76.0326]YEE	KRT8
SNC[57.0215]FDPSK[76.0326]IQLPEDE	NDUFB11
SNPK[76.0326]DPAAVTE	HM13
SQAK[76.0326]DVIEE	RPS12
SQSQLDAAK[76.0326]SE	RRBP1
SQVAGTPMFVVK[76.0326]AYLPVNE	EEF2
SQVAGTPM[15.9949]FVVK[76.0326]AYLPVNE	EEF2
SRAQLGGPEAAK[76.0326]SDE	HSPB1
SSDVLPK[76.0326]	KRT8
SSEK[76.0326]AYSE	YWHAG
SSGNLNDPNK[76.0326]E	IQGAP1
STGTAK[76.0326]AEAE	MVP
STLK[76.0326]NVPQVVNVQE	NUP214
STPITAVK[76.0326]QPE	COPG1
STVQGAYGSEDMK[76.0326]E	GTF2E1
SVAAK[76.0326]NLQE	VIM
SVAAK[76.0326]NLQEAEE	VIM
SVASSQLDSTSVDK[76.0326]AVPE	ZFAND6
SVEPSENEASK[76.0326]E	PNN
SVFK[76.0326]LNE	EIF6
SWDPQK[76.0326]PVDNARE	FLNB
SYAFNMK[76.0326]ATVE	HSPA8
SYTWRK[76.0326]LDPGSEE	EEF1G
TAK[76.0326]GDYPLE	PKM
TDGSSQIK[76.0326]QEPDPTW	GTF2I
TEIEALK[76.0326]E	KRT18
TEPVEAYVIQK[76.0326]E	MAP1B
TEWTSGSSK[76.0326]GGPLQALTRE	TMPO
TGLIQVATK[76.0326]EEE	KTN1
TGVLK[76.0326]PGMVVTFAPVNVTTE	EEF1A1
TIEK[76.0326]MQE	RPL26
TIEQEK[76.0326]RSE	TMSB10
TIK[76.0326]GFQQILAGEYDHLPE	ATP5F1B
TIK[76.0326]NVRTATE	PKM
TIVPK[76.0326]EPPPEFE	SF3A1
TK[76.0326]AADPPAENSSAPEAE	YBX1
TK[76.0326]ALSLARALEE	MYH9
TK[76.0326]DGSGLEE	NASP
TK[76.0326]LSVEE	NASP
TK[76.0326]PVLMALAEGPGAEGPRLASPSGSTSSGLE	TRIM28
TK[76.0326]SDGAPASDSK[76.0326]PGSSE	BASP1
TK[76.0326]TITYE	EPB41L2
TLAGGAAAPYPASQPPYNPAYMDAPK[76.0326]AAL	SHISA5
TLALK[76.0326]FE	ARPC2
TLK[76.0326]QQNQYQASYNQSFSSQPHQVE	CAPRIN1
TLK[76.0326]QQNQYQASYNQSFSSQPHQVEQTE	CAPRIN1
TLPTEYDSRVK[76.0326]AME	PSMC3
TLQAQAGK[76.0326]HGDDLRNTRNE	KRT7
TLQGQLEEK[76.0326]AQE	NUMA1
TLTRAK[76.0326]FEE	HSPA5
TLVK[76.0326]IQAEHSE	CCT6A
TLVRK[76.0326]AGEQQE	NUMA1
TMEK[76.0326]AVEE	HSPA5
TM[15.9949]EK[76.0326]AVEE	HSPA5
TQDK[76.0326]LYQPE	HYOU1
TQVNQNITVTGYPGDK[76.0326]PVATMWE	sspA
TQVNQNITVTGYPGDK[76.0326]PVATM[15.9949]WE	sspA
TRDGK[76.0326]LVSE	KRT8
TRNLQNVDMK[76.0326]IGV	CD44
TRNLQNVDM[15.9949]K[76.0326]IGV	CD44
TSAK[76.0326]TASNVEE	RAB2A
TSGPQIK[76.0326]E	NUDC
TSLYTQDRLGLK[76.0326]E	PPT1
TTEK[76.0326]ITSFPESE	MAP1B
TTFLVDK[76.0326]YE	ARCN1
TTFLVDK[76.0326]YEIL	ARCN1
TTK[76.0326]VTGSLE	VDAC1
TTQLSK[76.0326]NLEE	MRPS17
TTWQGLK[76.0326]E	ACADVL
TVADARQSIDVGK[76.0326]TS	FDX1
TVADTTLTK[76.0326]APVSSTE	EML4
TVGVK[76.0326]INE	TXNRD1
TVSILSK[76.0326]TEGTQE	AKAP12
TVVRDK[76.0326]AVE	PPP2R1A
TWGVTK[76.0326]AAE	CALR
TYVQDRGDGMYK[76.0326]VE	FLNA
TYVQDRGDGM[15.9949]YK[76.0326]VE	FLNA
VAK[76.0326]AQQLREE	PLEC
VAQQK[76.0326]SLAQAE	PLEC
VARK[76.0326]LVIIE	TPM4
VASGDNK[76.0326]QTTVSNSQQAYQE	YWHAB
VATGEK[76.0326]RATVVE	YWHAG
VATNSELVQSGK[76.0326]SE	KRT17
VATNSELVQSGK[76.0326]SEISE	KRT17
VDALK[76.0326]GTNE	VIM
VDALK[76.0326]GTNESLE	VIM
VDAPK[76.0326]SQD	KRT18
VDGK[76.0326]QVE	RHOC
VDGLDVSK[76.0326]E	DYNC1H1
VDK[76.0326]IGRGYQGDPSSALLE	LONP1
VDLFTSK[76.0326]GLFRAAVPSGASTGIYE	ENO1
VDLYTAK[76.0326]GLFRAAVPSGASTGIYE	ENO2
VDMK[76.0326]EVE	SLC3A2
VDPDTK[76.0326]E	RPS17
VEK[76.0326]DAIPE	ALB
VEPVGMLK[76.0326]E	MCAM
VEVTLSK[76.0326]PVPE	EIF4G1
VEVTLSK[76.0326]PVPESE	EIF4G1
VEVVIQDPMGQK[76.0326]GTVEPQLE	FLNA
VIEK[76.0326]PQA	ATP5PF
VK[76.0326]AATTEPTEVEE	BCL2L13
VK[76.0326]AQYEDIANRSRAE	KRT8
VK[76.0326]AQYEE	KRT7
VK[76.0326]GLQAQIASSGLTVE	KRT18
VK[76.0326]IDNSQVE	CALR
VK[76.0326]QLQEETPPGGPLTE	NDUFB9
VK[76.0326]STAPETAIE	CHD4
VLK[76.0326]MSTEE	PSMC3
VLK[76.0326]NYMDAQYYGE	CTSD
VLK[76.0326]NYM[15.9949]DAQYYGE	CTSD
VLLASK[76.0326]ARAEEE	PLEC
VLQK[76.0326]AIEE	STMN1
VMNLMEQPIK[76.0326]VTE	JUP
VNLQAMK[76.0326]AQFE	MYH9
VQAK[76.0326]QQA	SH3BGRL
VQANSGAIVK[76.0326]LDE	SPTAN1
VQDGK[76.0326]VISSRE	KRT17
VQDGK[76.0326]VISSREQVHQTTR	KRT17
VQK[76.0326]GSLGISQEEQ	SPG21
VQQMK[76.0326]AQAREE	EZR
VRAAAEEQIK[76.0326]VLE	IPO9
VSGIK[76.0326]AAYE	LMNA
VSVK[76.0326]FNE	FLNA
VTAFAVLDQDQK[76.0326]E	ADK
VTAPDVK[76.0326]MSLSSME	AHNAK2
VTDK[76.0326]PVDE	HEBP1
VTK[76.0326]LVTD	ALB
VTLSK[76.0326]PVPE	EIF4G1
VTQNSPAARTGVVK[76.0326]E	AHNAK
VTYDDVPIPNSPFK[76.0326]VAVTE	FLNB
VVANLQYDDGSGMK[76.0326]RE	DDB1
VVDIMRVNVDK[76.0326]VLE	VAMP3
VVDIM[15.9949]RVNVDK[76.0326]VLE	VAMP3
VVIAGMSGK[76.0326]LPE	FASN
VVIQDPMGQK[76.0326]GTVEPQLE	FLNA
VVIQDPM[15.9949]GQK[76.0326]GTVEPQLE	FLNA
VVKPATMSNNAETQVNQNITVTGYPGDK[76.0326]PVATMWE	sspA
VVKPATMSNNAETQVNQNITVTGYPGDK[76.0326]PVATM[15.9949]WE	sspA
VVK[76.0326]PATMSNNAE	sspA
VVK[76.0326]PATMSNNAETQVNQNITVTGYPGDKPVATMWE	sspA
VVK[76.0326]PATMSNNAETQVNQNITVTGYPGDKPVATM[15.9949]WE	sspA
VVK[76.0326]PATM[15.9949]SNNAE	sspA
VVK[76.0326]PATM[15.9949]SNNAETQVNQNITVTGYPGDKPVATMWE	sspA
VVK[76.0326]VGQASE	CDC5L
VVLIK[76.0326]NVC[57.0215]LPPEME	MAP4
VVPALEPTETLLSEK[76.0326]E	BCL2L13
VVQIFDK[76.0326]EG	CMPK1
VVQK[76.0326]EQE	EIF4H
VVQNFAK[76.0326]E	COTL1
VVVTEIPK[76.0326]EE	HSPD1
VYLK[76.0326]PYFLE	VCP
WAAQTTDGK[76.0326]LPE	SERPINH1
WQQK[76.0326]AQMVQE	MSN
WQQK[76.0326]AQMVQEDLE	MSN
YC[57.0215]VQQLK[76.0326]E	HSP90AB1
YC[57.0215]VQQLK[76.0326]EFE	HSP90AA1
YFQK[76.0326]VNQ	PRDX3
YK[76.0326]WENTGDAE	CD2BP2
YLK[76.0326]IAQDLE	EZR
YTAK[76.0326]IALLEE	EZR
YTPFEK[76.0326]GLHVVE	FLNB
YTVTSQK[76.0326]E	NOMO3
YVEC[57.0215]PIRGTAAENK[76.0326]E	HCCS
n[42.0106]AAAAK[76.0326]PNNLSLVVHGPGDLRLE	SORD
n[42.0106]ADPK[76.0326]YADLPGIARNEPDVYE	DCTN2
n[42.0106]AK[76.0326]WGEGDPRWIVEE	AHSA1
n[42.0106]ANK[76.0326]GPSYGMSRE	TAGLN
n[42.0106]ATEHPEPPK[76.0326]AE	SF3B2
n[42.0106]SEK[76.0326]SVEAAAE	PTMS
n[42.0106]SHQTGIQASEDVK[76.0326]E	TWF1
n[42.0106]SHTILLVQPTK[76.0326]RPE	ERH
n[42.0106]SIGVPIK[76.0326]VLHE	SNRPD3
n[42.0106]SIGVPIK[76.0326]VLHEAE	SNRPD3
n[42.0106]SILK[76.0326]IHARE	ENO1

## Sheet: 50 uM
Modified Sequence	Gene
AAAAPAESAAPAAGEEPSK[76.0326]E	BASP1
AAQK[76.0326]AVNSATGVPTV	PABPC1
AAQLLTSFSEK[76.0326]N	RMDN1
AATAVEQEK[76.0326]E	BAG2
AATQVK[76.0326]PAEE	DCTN3
AAVDAQQQK[76.0326]RSIQEE	PLEC
AAYMSK[76.0326]VE	KRT7
AAYMSK[76.0326]VELE	KRT7
ADADLINAGK[76.0326]E	OXCT1
AELLQQQK[76.0326]E	PLEC
AENIAVTSGVVRK[76.0326]E	SNCG
AESMYQIK[76.0326]YEE	KRT8
AGAGGLAIAVEGPSK[76.0326]AE	FLNA
AGQFEPSETTAK[76.0326]S	COA6
AIK[76.0326]LGSTAIGIQTSE	PSMA5
AK[76.0326]PAVVAPAPVVE	ILF3
AK[76.0326]QFAEE	RAB14
AK[76.0326]QVAQQE	PHB1
AK[76.0326]VDALNDE	KRT7
ALLNSK[76.0326]E	LMNA
ALVK[76.0326]ALE	ATP5F1D
AMEQK[76.0326]AE	MYH9
AMEQK[76.0326]AELE	MYH9
AMK[76.0326]SDIDE	KPNB1
AMQYDLSTTGGNSGSPVFNEK[76.0326]NE	sspA
AM[15.9949]QYDLSTTGGNSGSPVFNEK[76.0326]NE	sspA
APMPK[76.0326]LATQSNE	HSPB1
AQLLNK[76.0326]QIFE	RRM1
AQLYAAQAHLK[76.0326]LGE	NASP
ASGSDGK[76.0326]GQEVE	CYB5B
ATDNQAIK[76.0326]ALLQ	MTPN
ATLFTK[76.0326]E	SND1
ATPVPIK[76.0326]DME	MAP4
AVAQFSK[76.0326]SIE	NASP
AVAQFSK[76.0326]SIEVIE	NASP
AVEK[76.0326]GIAE	IQGAP2
AVEWQQK[76.0326]AQMVQE	MSN
AVK[76.0326]YQGPRDFQTLE	TXNDC5
AVTLDMLDLGAAK[76.0326]ANLE	ATP5F1D
AVVSSVNTVATK[76.0326]TVEE	SNCG
AWYQTK[76.0326]FE	KRT7
AYMNK[76.0326]VE	KRT8
AYMNK[76.0326]VELE	KRT8
AYM[15.9949]NK[76.0326]VELE	KRT8
DAASFK[76.0326]AE	CTTN
DAK[76.0326]LAAAISE	CAST
DGRTLSDYNIQK[76.0326]E	UBB
DLVYQAK[76.0326]LAE	YWHAE
DNSVVSLSQPK[76.0326]MDE	VCP
DVQPHDLGK[76.0326]VGE	HSPD1
DYVQSMDVAAFNK[76.0326]I	EEF1B2
EDFIK[76.0326]SE	COTL1
EQLAAAK[76.0326]AQQEQE	PRKCSH
FAERSVAK[76.0326]LE	TPM3
FAERTVAK[76.0326]LE	TPM4
FAK[76.0326]TC[57.0215]VADE	ALB
FASFEDAK[76.0326]E	NCL
FATGNDRK[76.0326]E	YWHAE
FEK[76.0326]AAEE	DBI
FK[76.0326]AMDSI	CTNNA1
FLLTQDQLK[76.0326]E	REXO1L1P
FRFVPSDK[76.0326]SALE	CLNS1A
FSGANK[76.0326]E	TXN
FSVDARALTQTGGPHVK[76.0326]ARVANPSGNLTE	FLNA
FVDIINAK[76.0326]Q	TPI1
FVNITK[76.0326]YE	MAP1B
FVPGVK[76.0326]YGNI	PAIP2
FVQMMTAK[76.0326]	CALM1
FVQMM[15.9949]TAK[76.0326]	CALM1
FYQDTFGQQWK[76.0326]	SYNCRIP
FYQDTYGQQWK[76.0326]	HNRNPR
GFK[76.0326]GTFPDAREQE	NONO
GGVVGK[76.0326]SADFVVE	FLNA
GK[76.0326]VLPGVDALSNI	PGK1
GTLTVEAPMPK[76.0326]LATQSNE	HSPB1
GVINK[76.0326]PEAE	MCFD2
GYAK[76.0326]PNEGAIVE	FKBP4
HVK[76.0326]LVNE	ALB
HVQSVDIAAFNK[76.0326]I	EEF1D
IANSSGK[76.0326]GALALEE	MYH9
IAQTQK[76.0326]GISE	MAP4
IAQTQK[76.0326]GISEDSHLE	MAP4
IAQVATISANGDK[76.0326]E	HSPD1
IATYRK[76.0326]LLE	KRT8
IDMLLK[76.0326]E	PDCD4
IEALK[76.0326]EE	KRT18
IEDLQVNQFK[76.0326]NVIFE	IQGAP1
IEGLK[76.0326]GQRASLE	KRT8
IEGLNDTFK[76.0326]E	ANP32E
IELQSQLSMK[76.0326]ASLE	KRT17
IELQSQLSM[15.9949]K[76.0326]AALE	KRT19
IELQSQLSM[15.9949]K[76.0326]ASLE	KRT17
IIEVDPDTK[76.0326]E	RPS17
IK[76.0326]VC[57.0215]QGERE	HSPA9
ILALK[76.0326]ASFE	PLEC
ILAQAK[76.0326]ENE	MYH9
ILK[76.0326]QYSSDPVIE	DOHH
INK[76.0326]RTEMENE	KRT8
IQAALSK[76.0326]MQDDNQVMVSE	MCM3
IQEEK[76.0326]PEPVLE	G3BP1
IQGGIWQSNK[76.0326]DTQE	IQGAP1
IQK[76.0326]GVFE	HSPA9
IQVQHPAAK[76.0326]SMIE	CCT3
ISAADK[76.0326]AEE	XPNPEP1
ISIQDMTAQVTSPSGK[76.0326]THE	FLNA
ISLK[76.0326]DSTLDN	PSIP1
ISTK[76.0326]EVPIVQTE	EPB41L2
ITLLK[76.0326]IC[57.0215]GGDD	ANXA3
ITVGPVQK[76.0326]LVTE	COPB1
ITYVELQK[76.0326]EE	HNRNPU
IVAFSDK[76.0326]ANE	PRDX3
IVSAK[76.0326]SSE	CAP1
IYEK[76.0326]IQE	RAB2A
K[76.0326]AC[57.0215]ANPAAGSVILLE	PGK1
K[76.0326]ANQDSGPGLSLEE	RCN2
K[76.0326]AQEIQDE	IQGAP1
K[76.0326]AQYYLPDGSTIE	ACTR1A
K[76.0326]DGLILTSRGPGTSFE	PARK7
K[76.0326]DNIQPTTE	THRAP3
K[76.0326]DPGMGAMGGMGGGMGGGMF	HSPD1
K[76.0326]DPGMGAMGGMGGGMGGGM[15.9949]F	HSPD1
K[76.0326]DPGMGAMGGM[15.9949]GGGMGGGMF	HSPD1
K[76.0326]DSLLQRE	PLEC
K[76.0326]DTMSDQALE	CAST
K[76.0326]GEPAAAAAPE	MARCKS
K[76.0326]GTVQQADE	RPL9
K[76.0326]IDFDSVSSIMASSQ	EIF3K
K[76.0326]IMQSSSE	HSPD1
K[76.0326]LC[57.0215]YVALDFEQE	ACTB
K[76.0326]LEATINE	TXN
K[76.0326]LGGSAVISLE	CFL1
K[76.0326]LIAPVAEEE	LDHB
K[76.0326]LQLQEQLQAE	MYH9
K[76.0326]LQLQEQLQAETE	MYH9
K[76.0326]LTVLSEE	SPTAN1
K[76.0326]MIQVVDE	SCO1
K[76.0326]MTQIMFE	ACTB
K[76.0326]NILVFD	HSPA5
K[76.0326]QGTAVEVE	NASP
K[76.0326]QGTAVEVEAE	NASP
K[76.0326]QISQMADDTVAE	MRRF
K[76.0326]QLAAENRLTE	MYH9
K[76.0326]SPTDWALFTYE	DBNL
K[76.0326]SVSGTDVQEE	NASP
K[76.0326]SYELPDGQVITIGNE	ACTB
K[76.0326]TLTPIIQE	PDCD4
K[76.0326]TVSPDRLE	KPNB1
K[76.0326]TVSPDRLELE	KPNB1
K[76.0326]VALSSETE	MAP4
K[76.0326]VERLSSGPEQITLE	PDXDC1
K[76.0326]VIVPNME	CSE1L
K[76.0326]VTLVQTLE	PLEC
K[76.0326]VVPLADIITPNQFE	PDXK
K[76.0326]YSNVIFLE	TXN
LAADAFK[76.0326]E	PRKCSH
LAALALK[76.0326]QSSVAEE	SUN2
LAK[76.0326]QDVVLNYPM	EFTUD2
LAK[76.0326]VEEE	TPD52
LALK[76.0326]ATLVE	NASP
LASQPDVDGFLVGGASLK[76.0326]PE	TPI1
LATVQPGQNFHMFTK[76.0326]EE	PSMA5
LAVNYDQK[76.0326]SQE	KIF5B
LDAFLK[76.0326]EPALNE	PSME1
LDFQK[76.0326]NIYSEE	LMNA
LDK[76.0326]YWSQQIEE	KRT18
LDTVVK[76.0326]TQHE	LMAN1
LEALK[76.0326]TE	MYH9
LEDLLAK[76.0326]E	LMNB1
LEEQTRK[76.0326]ALE	RDX
LEK[76.0326]QRQLAE	PLEC
LEK[76.0326]RASGQAFE	STMN1
LEQQLK[76.0326]RALEE	HOOK1
LERQAVDQIK[76.0326]SQE	EZR
LIPLK[76.0326]IFE	MT-CO2
LISNASDALDK[76.0326]IRYE	HSP90AB1
LISNSSDALDK[76.0326]IRYE	HSP90AA1
LIVQK[76.0326]LLE	KPNB1
LK[76.0326]GETMDTS	RUVBL2
LK[76.0326]QGLYE	TXNDC5
LK[76.0326]RSVGELPSTVE	CKAP4
LLK[76.0326]GIPLATGDTSPEPE	EIF3G
LLPSSFGPEDLQK[76.0326]TQ	CDA
LLQQQK[76.0326]E	PLEC
LMNVK[76.0326]LALDIE	KRT8
LM[15.9949]NVK[76.0326]LALDIE	KRT8
LQASRVSSDVIDQK[76.0326]VYE	EIF3L
LQSQLSMK[76.0326]ASLE	KRT17
LQSQLSM[15.9949]K[76.0326]ASLE	KRT17
LQVK[76.0326]FNE	MYH9
LRRQVDQLTNDK[76.0326]ARVE	VIM
LSTTGGNSGSPVFNEK[76.0326]NE	sspA
LTGLK[76.0326]ALYE	LMNB1
LTGLK[76.0326]ALYETE	LMNB1
LTIGSK[76.0326]LQDAE	S100A6
LTK[76.0326]SINDNIAIFTE	CKAP4
LVDSVLDVVRK[76.0326]E	TUBB4B
LVLDNSRSNEGK[76.0326]LE	ANP32A
LVQSGK[76.0326]SE	KRT17
LVQSGK[76.0326]SEISE	KRT17
LVSSK[76.0326]VSGAQE	PLIN3
LYANTVLSGGTTMYPGIADRMQK[76.0326]E	ACTB
MALGK[76.0326]DVTPPPETE	MAP4
MATAASSSSLEK[76.0326]SYE	ACTB
MATTQISK[76.0326]DE	PLS3
MIQQIK[76.0326]E	CCT5
MK[76.0326]DLRNVSTGDVNVE	KRT10
MK[76.0326]ELPEQLQE	SAFB
MK[76.0326]GIAAVTDIPLGE	ASAH1
MK[76.0326]LMDLDVE	PCNA
MLDLGAAK[76.0326]ANLE	ATP5F1D
MLK[76.0326]EEQE	IFITM2
MLK[76.0326]NQLDQE	PFDN5
MLVHNAQNLMQSVK[76.0326]E	VCL
MMAK[76.0326]EEE	MYH9
MQIENLK[76.0326]EE	KRT17
MRDQYEK[76.0326]MAE	KRT17
MRDQYEK[76.0326]M[15.9949]AE	KRT17
MVSSAK[76.0326]DTVATQLSE	PLIN3
M[15.9949]ATAASSSSLEK[76.0326]SYE	ACTB
M[15.9949]K[76.0326]EAMNRM[15.9949]IDE	RAI14
M[15.9949]QIENLK[76.0326]EE	KRT17
NEK[76.0326]ILDILGE	SAFB
NFQTLLDAGLPQK[76.0326]VAE	SYNCRIP
NFYLEPYLK[76.0326]E	UQCRB
NIVIAK[76.0326]MDSTANEVE	P4HB
NMK[76.0326]LPQPPEGQTYNN	UBE2V2
NQILTRDAK[76.0326]GISQEQMQE	ACTN4
NQK[76.0326]QSSYSQQPYNNQGQQQNME	TAF15
NQWC[57.0215]EEK[76.0326]	SKP1
NRMAVLNEQVK[76.0326]E	NASP
NSDC[57.0215]IFPSAPDVK[76.0326]A	STRAP
NSEGAGAK[76.0326]ASSAGVLVS	PFDN2
NSEPAPVSQLQSRLEPK[76.0326]PQPPVAE	SEPTIN9
NSSLTK[76.0326]E	KTN1
NVRNFLK[76.0326]QNIE	sspA
PK[76.0326]TISVRVTTMDAELE	MSN
PSIK[76.0326]LQSSDGEIFE	SKP1
PVDLSK[76.0326]WSGPLSLQE	PEBP1
QAAPGPAAGGEAPK[76.0326]AAE	BASP1
QEQAAPGPAAGGEAPK[76.0326]AAE	BASP1
QGQAIDDLMPAQK[76.0326]	CKB
QITK[76.0326]YSGE	sspA
QITK[76.0326]YSGEGD	sspA
QLAAAK[76.0326]AQQEQE	PRKCSH
QVFSK[76.0326]YGQISE	CIRBP
RQAVDQIK[76.0326]SQE	EZR
RQAVDQIK[76.0326]SQEQLAAE	EZR
RSIVDYK[76.0326]PNLDLLE	ACTN4
SAAPAAGEEPSK[76.0326]E	BASP1
SASGPSEDPSVNFLK[76.0326]NVGE	SQSTM1
SDK[76.0326]AITPQAQEE	AKAP12
SDSFLK[76.0326]FDSEPSAVALE	SON
SDVPLK[76.0326]TEE	MYDGF
SEAPLK[76.0326]E	CCAR2
SEGPSSLDPSQEGPTGLK[76.0326]E	SQSTM1
SERGMK[76.0326]VIE	TPM4
SFVSPEAVAEPPQPTAVPLELAK[76.0326]E	MAP4
SIAVAATPIPK[76.0326]L	CTSC
SIQK[76.0326]DSSSTNLE	CAND1
SK[76.0326]AAAPAPVSE	CAST
SK[76.0326]TAFQE	TXN
SLEDLGYK[76.0326]GPLLE	FAM98A
SLIGESSGNLNDPNK[76.0326]E	IQGAP1
SLK[76.0326]SAGQENLE	NES
SLLSK[76.0326]SQE	CKAP4
SLSSQLSNLQK[76.0326]E	LMNB1
SLYQSK[76.0326]YEE	KRT1
SMYQIK[76.0326]YEE	KRT8
SM[15.9949]YQIK[76.0326]YEE	KRT8
SNPK[76.0326]DPAAVTE	HM13
SQAK[76.0326]DVIEE	RPS12
SQSQLDAAK[76.0326]SE	RRBP1
SRAQLGGPEAAK[76.0326]SDE	HSPB1
SSDVLPK[76.0326]	KRT8
SSEK[76.0326]AYSE	YWHAG
SSGNLNDPNK[76.0326]E	IQGAP1
STPITAVK[76.0326]QPE	COPG1
SVAAK[76.0326]NLQE	VIM
SVAAK[76.0326]NLQEAEE	VIM
SVFK[76.0326]LNE	EIF6
SWDPQK[76.0326]PVDNARE	FLNB
SYAFNMK[76.0326]ATVE	HSPA8
SYTWRK[76.0326]LDPGSEE	EEF1G
TAK[76.0326]GDYPLE	PKM
TDGSSQIK[76.0326]QEPDPTW	GTF2I
TEIEALK[76.0326]E	KRT18
TEPVEAYVIQK[76.0326]E	MAP1B
TGLIQVATK[76.0326]EEE	KTN1
TGVLK[76.0326]PGMVVTFAPVNVTTE	EEF1A1
TIEK[76.0326]MQE	RPL26
TIEQEK[76.0326]RSE	TMSB10
TIK[76.0326]GFQQILAGEYDHLPE	ATP5F1B
TIK[76.0326]NVRTATE	PKM
TIVPK[76.0326]EPPPEFE	SF3A1
TK[76.0326]AADPPAENSSAPEAE	YBX1
TK[76.0326]ALSLARALEE	MYH9
TK[76.0326]DGSGLEE	NASP
TK[76.0326]LSVEE	NASP
TK[76.0326]SDGAPASDSK[76.0326]PGSSE	BASP1
TK[76.0326]TITYE	EPB41L2
TLALK[76.0326]FE	ARPC2
TLK[76.0326]QQNQYQASYNQSFSSQPHQVE	CAPRIN1
TLK[76.0326]QQNQYQASYNQSFSSQPHQVEQTE	CAPRIN1
TLPTEYDSRVK[76.0326]AME	PSMC3
TLQAQAGK[76.0326]HGDDLRNTRNE	KRT7
TLTRAK[76.0326]FEE	HSPA5
TMEK[76.0326]AVEE	HSPA5
TM[15.9949]EK[76.0326]AVEE	HSPA5
TQDK[76.0326]LYQPE	HYOU1
TQVNQNITVTGYPGDK[76.0326]PVATMWE	sspA
TQVNQNITVTGYPGDK[76.0326]PVATM[15.9949]WE	sspA
TRNLQNVDMK[76.0326]IGV	CD44
TSAK[76.0326]TASNVEE	RAB2A
TSGPQIK[76.0326]E	NUDC
TSLYTQDRLGLK[76.0326]E	PPT1
TTEK[76.0326]ITSFPESE	MAP1B
TTFLVDK[76.0326]YE	ARCN1
TTFLVDK[76.0326]YEIL	ARCN1
TTK[76.0326]VTGSLE	VDAC1
TTQLSK[76.0326]NLEE	MRPS17
TTWQGLK[76.0326]E	ACADVL
TVADARQSIDVGK[76.0326]TS	FDX1
TVGVK[76.0326]INE	TXNRD1
TVSILSK[76.0326]TEGTQE	AKAP12
TVVRDK[76.0326]AVE	PPP2R1A
TWGVTK[76.0326]AAE	CALR
TYVQDRGDGMYK[76.0326]VE	FLNA
TYVQDRGDGM[15.9949]YK[76.0326]VE	FLNA
VAK[76.0326]AQQLREE	PLEC
VAQQK[76.0326]SLAQAE	PLEC
VARK[76.0326]LVIIE	TPM4
VASGDNK[76.0326]QTTVSNSQQAYQE	YWHAB
VATNSELVQSGK[76.0326]SE	KRT17
VATNSELVQSGK[76.0326]SEISE	KRT17
VDALK[76.0326]GTNE	VIM
VDALK[76.0326]GTNESLE	VIM
VDGK[76.0326]QVE	RHOC
VDGLDVSK[76.0326]E	DYNC1H1
VDK[76.0326]IGRGYQGDPSSALLE	LONP1
VDLFTSK[76.0326]GLFRAAVPSGASTGIYE	ENO1
VDMK[76.0326]EVE	SLC3A2
VEK[76.0326]DAIPE	ALB
VEPVGMLK[76.0326]E	MCAM
VEVTLSK[76.0326]PVPE	EIF4G1
VEVTLSK[76.0326]PVPESE	EIF4G1
VIEK[76.0326]PQA	ATP5PF
VK[76.0326]AATTEPTEVEE	BCL2L13
VK[76.0326]AQYEDIANRSRAE	KRT8
VK[76.0326]AQYEE	KRT7
VK[76.0326]GLQAQIASSGLTVE	KRT18
VK[76.0326]IDNSQVE	CALR
VK[76.0326]STAPETAIE	CHD4
VLK[76.0326]MSTEE	PSMC3
VLK[76.0326]NYMDAQYYGE	CTSD
VLLASK[76.0326]ARAEEE	PLEC
VLQK[76.0326]AIEE	STMN1
VNLQAMK[76.0326]AQFE	MYH9
VQAK[76.0326]QQA	SH3BGRL
VQANSGAIVK[76.0326]LDE	SPTAN1
VQDGK[76.0326]VISSRE	KRT17
VQDGK[76.0326]VISSREQVHQTTR	KRT17
VQK[76.0326]GSLGISQEEQ	SPG21
VSGIK[76.0326]AAYE	LMNA
VSVK[76.0326]FNE	FLNA
VTAFAVLDQDQK[76.0326]E	ADK
VTDK[76.0326]PVDE	HEBP1
VTK[76.0326]LVTD	ALB
VTLSK[76.0326]PVPE	EIF4G1
VTQNSPAARTGVVK[76.0326]E	AHNAK
VTYDDVPIPNSPFK[76.0326]VAVTE	FLNB
VVANLQYDDGSGMK[76.0326]RE	DDB1
VVDIMRVNVDK[76.0326]VLE	VAMP3
VVDIM[15.9949]RVNVDK[76.0326]VLE	VAMP3
VVIAGMSGK[76.0326]LPE	FASN
VVIQDPMGQK[76.0326]GTVEPQLE	FLNA
VVIQDPM[15.9949]GQK[76.0326]GTVEPQLE	FLNA
VVK[76.0326]PATMSNNAE	sspA
VVK[76.0326]PATM[15.9949]SNNAE	sspA
VVK[76.0326]VGQASE	CDC5L
VVLIK[76.0326]NVC[57.0215]LPPEME	MAP4
VVPALEPTETLLSEK[76.0326]E	BCL2L13
VVQIFDK[76.0326]EG	CMPK1
VVQK[76.0326]EQE	EIF4H
VVQNFAK[76.0326]E	COTL1
VVVTEIPK[76.0326]EE	HSPD1
WAAQTTDGK[76.0326]LPE	SERPINH1
WQQK[76.0326]AQMVQE	MSN
YC[57.0215]VQQLK[76.0326]E	HSP90AB1
YC[57.0215]VQQLK[76.0326]EFE	HSP90AA1
YFQK[76.0326]VNQ	PRDX3
YK[76.0326]WENTGDAE	CD2BP2
YLK[76.0326]IAQDLE	EZR
YTAK[76.0326]IALLEE	EZR
YTPFEK[76.0326]GLHVVE	FLNB
YTVTSQK[76.0326]E	NOMO3
YVEC[57.0215]PIRGTAAENK[76.0326]E	HCCS
n[42.0106]ADPK[76.0326]YADLPGIARNEPDVYE	DCTN2
n[42.0106]AK[76.0326]WGEGDPRWIVEE	AHSA1
n[42.0106]ANK[76.0326]GPSYGMSRE	TAGLN
n[42.0106]ATEHPEPPK[76.0326]AE	SF3B2
n[42.0106]SHTILLVQPTK[76.0326]RPE	ERH
n[42.0106]SIGVPIK[76.0326]VLHE	SNRPD3
n[42.0106]SIGVPIK[76.0326]VLHEAE	SNRPD3
n[42.0106]SILK[76.0326]IHARE	ENO1

## Sheet: 10 uM
Modified Sequence	Gene
FLLTQDQLK[76.0326]E	REXO1L1P
IELQSQLSMK[76.0326]ASLE	KRT17
LSTTGGNSGSPVFNEK[76.0326]NE	sspA
NVRNFLK[76.0326]QNIE	sspA
TQVNQNITVTGYPGDK[76.0326]PVATMWE	sspA
TQVNQNITVTGYPGDK[76.0326]PVATM[15.9949]WE	sspA
TSLYTQDRLGLK[76.0326]E	PPT1
TYVQDRGDGMYK[76.0326]VE	FLNA
VVK[76.0326]PATMSNNAE	sspA
VVK[76.0326]PATM[15.9949]SNNAE	sspA
