# Supplementary material for: Acrolein-Mediated Conversion of Lysine to Electrophilic Heterocycles for Protein Diversification and Toxicity Profiling
Source: J Am Chem Soc. 2025 Feb 7;147(7):5679–92. doi: 10.1021/jacs.4c12928 (PMC11848821; doi:10.1021/jacs.4c12928)
Supplement: Supplementary file 3 — ja4c12928_si_003.xlsx [file ja4c12928_si_003.xlsx]

## Sheet: Proteome-Wide Analysis
Gene	Protein Description	Modified Lysine Site	D or E Electrostatic Interaction?	Additional Notes
ACTB	Actin, cytoplasmic 1	K238	No	No nearby side chains to stabilize
ACTB	Actin, cytoplasmic 1	K315	Yes	Electrostatic interaction with D222 on another strand
ADRM1	Proteasomal ubiquitin receptor ADRM1	K371	Yes	E (i-4) in helix; also an E i+4 in different helix
ALB	Albumin	K544	Yes	Electrostatic interaction with E i-4 and E i+4 in alpha helix
ANP32A	Acidic leucine-rich nuclear phosphoprotein 32 family member A	K33	Yes	Electrostatic interaction shown with E31 in the strand
ARPP19	cAMP-regulated phosphoprotein 19	K15	Yes	D i + 4 in helix; also E i+3
ASAH1	Acid ceramidase	K117	Yes	E i-4 in alpha helix
CCT5	T-complex protein 1 subunit epsilon	K293	No	Appears to be interacting with an N residue
CD44	CD44 antigen	K715	No	No nearby side chains to stabilize
CIRBP	Cold-inducible RNA-binding protein	K28	No	No nearby side chains to stabilize
CKAP4	Cytoskeleton-associated protein 4	K490	Yes	Electrostatic interaction with E i-3 in alpha helix
CKB	Creatine kinase B-type	K381	Yes	Electrostatic stabilization with D355 in alpha helix in different strand
CLTA	Clathrin light chain A	K130	Yes	Electrostatic interaction with E i-4 in alpha helix
CLTC	Clathrin heavy chain 1	K1130	No	Only seeing H bonding with amide backbone
COPZ1	Coatomer subunit zeta-1	K168	No	No nearby side chains to stabilize
CYRIB	CYFIP-related Rac1 interactor B	K33	Yes	Electrostatic interaction with E30 in nearby turn (K33 is at start of alpha helix)
DBI	Acyl-CoA-binding protein	K8	Yes	E i+4 in alpha helix
DCTN3	Dynactin subunit 3	K182	Yes	E (i+3 is on same face of strand; also an i+4 E on opposite face)
DLD	Dihydrolipoyl dehydrogenase, mitochondrial	K505	No	There are no clear side chain interactions with the lysine
DNAJC7	DnaJ homolog subfamily C member 7	K137	No	No nearby side chains to stabilize
EFTUD2	116 kDa U5 small nuclear ribonucleoprotein component	K963	Yes	E i-3 is nearby on alpha helix
EIF2S1	Eukaryotic translation initiation factor 2 subunit 1	K312	Yes	E i-4 in alpha helix
FLNA	Filamin-A	K2280	Yes	E2282 is on same face of strand in relatively close proximity
GCSH	Glycine cleavage system H protein, mitochondrial	K136	Yes	Electrostatic interaction with E112 in different strand (antiparallel beta pleated sheet)
GOLGA2	Golgin subfamily A member 2	K658	Yes	Electrostatic interaction with E i-4 and E i+4 in alpha helix
HCCS	Holocytochrome c-type synthase	K76	No	No D and E nearby in space
HSP90AA1	Heat shock protein HSP 90-alpha	K58	Yes	D i-4 and E i+4 in alpha helix
HSP90AB1	Heat shock protein HSP 90-beta	K53	Yes	D i-4 and E i+4 in alpha helix
IFITM2	Interferon-induced transmembrane protein 2	K24	Yes	E i+4 in alpha helix
KIF5B	Kinesin-1 heavy chain	K505	Yes	Electrostatic interaction with E i+3 in alpha helix
KPNB1	Importin subunit beta-1	K269	Yes	Located at start of alpha helix and E i-3 side chain is on same face and very closeby
KPNB1	Importin subunit beta-1	K147	Yes	Close proximity to E185 for electrostatic interaction
KPNB1	Importin subunit beta-1	K509	Yes	E i+3 in alpha helix for electrostatic interaction
KRT7	Keratin, type II cytoskeletal 7	K286	No	In helix with i+4,i-4 hydrophobic residues
KRT7	Keratin, type II cytoskeletal 7	K208	Yes	E (i+4 in helix)
KRT7	Keratin, type II cytoskeletal 7	K214	Yes	Electrostatic interaction with E i-4 in alpha helix
KRT7	Keratin, type II cytoskeletal 7	K273	Yes	Electrostatic interation shown with E i-3 and E i-4 in alpha helix
LMAN1	Protein ERGIC-53	K394	Yes	D i-4 and E i+4 in alpha helix
MSN	Moesin	K4	No	No nearby D or E on strand
MTPN	Myotrophin	K114	Yes	D109 on opposing strand has side chain in close proximity for electrostatic interaction
MYDGF	Myeloid-derived growth factor	K137	Yes	Close proximity with E140 on strand on other side of turn
NADK2	NAD kinase 2, mitochondrial	K355	Yes	E i-4 and i+4 in alpha helix
NASP	Nuclear autoantigenic sperm protein	K93	Yes	E (i+4 in helix)
NASP	Nuclear autoantigenic sperm protein	K214	Yes	E212 side chain is in close proximity on the strand
NASP	Nuclear autoantigenic sperm protein	K547	Yes	Electrostatic interaction is shown with E i+3 in alpha helix
NASP	Nuclear autoantigenic sperm protein	K671	Yes	E i-4 on alpha helix
NASP	Nuclear autoantigenic sperm protein	K626	Yes	E i+4 and E i-3 in alpha helix
NUP62	Nuclear pore glycoprotein p62	K404	No	No nearby side chains to stabilize
OXCT1	Succinyl-CoA:3-ketoacid coenzyme A transferase 1, mitochondrial	K368	Yes	D466 on other strand has electrostatic interaction
PAICS	Bifunctional phosphoribosylaminoimidazole carboxylase/phosphoribosylaminoimidazole succinocarboxamide synthetase	K201	No	No nearby side chains to stabilize
PCNA	Proliferating cell nuclear antigen	K117	No	No nearby side chains to stabilize
PEBP1	Phosphatidylethanolamine-binding protein 1	K7	Yes	D4 at start of alpha helix is in close proximity for electrostatic interaction
PFDN2	Prefoldin subunit 2	K145	No	On a linear strand with no nearby side chains to stabilize
PFDN5	Prefoldin subunit 5	K19	Yes	Electrostatic interaction shown with D i+4 in alpha helix
PFDN6	Prefoldin subunit 6	K44	No	In alpha helix but no D or E on same face
PFDN6	Prefoldin subunit 6	K44	No	No D or E nearby on alpha helix
PHB1	Prohibitin 1	K186	No	In alpha helix but no D or E on same face
PHGDH	D-3-phosphoglycerate dehydrogenase	K288	Yes	D36 is reasonably close on another strand (this is a borderline case but could theoretically provide some stabilization)
PLS3	Plastin-3	K11	Yes	D i+4 in alpha helix
PPP2R1A	Serine/threonine-protein phosphatase 2A 65 kDa regulatory subunit A alpha isoform	K202	Yes	Close proximity with D239 on different alpha helix for electrostatic interaction
PPP2R1A	Serine/threonine-protein phosphatase 2A 65 kDa regulatory subunit A alpha isoform	K107	Yes	E i-3 in alpha helix for electrostatic interaction and close proximity to E71 in alpha helix of on different strand
PSMA3	Proteasome subunit alpha type-3	K192	Yes	Electrostatic interaction shown with E235 in another alpha helix
PSMA5	Proteasome subunit alpha type-5	K32	Yes	Electrostatic interaction with E i-3 in same helix
PSME1	Proteasome activator complex subunit 1	K45	Yes	Electrostatic interaction with D i-4 in alpha helix
RAB14	Ras-related protein Rab-14	K140	Yes	E i+4 in alpha helix (also an E i-3 in the helix)
RAD23B	UV excision repair protein RAD23 homolog B	K374	Yes	Electrostatic interaction with E380 in opposite helix; E i-3 in same helix also in close proximity
RANGAP1	Ran GTPase-activating protein 1	K320	Yes	Electrostatic interaction with D319
RDX	Radixin	K371	Yes	Electrostatic interaction with E i+4 in alpha helix
RPN1	Dolichyl-diphosphooligosaccharide--protein glycosyltransferase subunit 1	K599	Yes	Electrostatic interaction with E i-4 in alpha helix
RRM1	Ribonucleoside-diphosphate reductase large subunit	K529	Yes	E i+4 in alpha helix
SH3BGRL	Adapter SH3BGRL	K111	Yes	E (i-4 in helix)
SKP1	S-phase kinase-associated protein 1	K5	Yes	Electrostatic interaction shown with D42 on another strand
SLC1A5	Neutral amino acid transporter B(0)	K503	Yes	E505 is on same side of strand - side chains in close proximity
sspA	Glutamyl endopeptidase	K245	Yes	Electrostatic interaction with E247
sspA	Glutamyl endopeptidase	K111	Yes	Electrostatic interaction with E178 on different strand; H175 is also providing non-covlaent stabilization
STMN1	Stathmin	K13	Yes	Electrostatic interaction with E i-3 in antiparallel beta sheet
STRAP	Serine-threonine kinase receptor-associated protein	K349	Yes	Electrostatic interaction shown with E347 on same face of the same strand
TAF15	TATA-binding protein-associated factor 2N	K74	No	On a linear strand with no nearby side chains to stabilize
TFRC	Transferrin receptor protein 1	K161	No	Shown forming non-covalent interaction with amide backbone of another strand; no nearby D or E to stabilize
THOP1	Thimet oligopeptidase	K45	Yes	Electrostatic interaction with D i+4 in alpha helix and close proximity to E96 in another alpha helix
TLN1	Talin-1	K2291	No	Located in a turn and i+3 is too far away to provide electrostatic stabilization
TLN1	Talin-1	K1874	Yes	E1881 and E2409 (on another strand)are providing electrostatic stabilization - this would make a great image for the paper
TMEM43	Transmembrane protein 43	K168	Yes	E164 is in close proximity on other side of turn
TMPO	Lamina-associated polypeptide 2, isoform alpha	K500	Yes	Electrostatic interaction with E i-4 and E i+4 in alpha helix
TPI1	Triosephosphate isomerase	K236	Yes	E238 is in close proximity for electrostatic interaction
TPI1	Triosephosphate isomerase	K112	Yes	Electrostatic interaction shown with E104 on strand at end of alpha helix
TPM4	Tropomyosin alpha-4 chain	K125	Yes	E i-4 in helix
TPM4	Tropomyosin alpha-4 chain	K76	Yes	E i+3 in alpha helix is in close proximity for electrostatic interaction
TPM4	Tropomyosin alpha-4 chain	K92	Yes	Electrostatic interaction with E i-4 and E i+4 in alpha helix
TUBB4B	Tubulin beta-4B chain	K122	Yes	D i-4 in alpha helix
TXN	Thioredoxin	K48	Yes	Electrostatic interaction with E98 on another side
TXN	Thioredoxin	K8	Yes	In close proximity to E68 on another alpha helix for electrostatic interction
UBE2V1	Ubiquitin-conjugating enzyme E2 variant 1	K135	No	No nearby side chains to stabilize
UBE2V2	Ubiquitin-conjugating enzyme E2 variant 2	K133	No	No nearby side chains to stabilize
VCP	Transitional endoplasmic reticulum ATPase	K295	Yes	E i-4 in helix
VIM	Vimentin	K168	Yes	E i+4 in alpha helix
VPS29	Vacuolar protein sorting-associated protein 29	K127	Yes	Close proximity for electrostatic interaction with D109 on another strand
YWHAB	14-3-3 protein beta/alpha	K105	Yes	E i-4 in alpha helix
YWHAH	14-3-3 protein eta	K198	Yes	Electrostatic stabilization shown with D i+4 on alpha helix
YWHAQ	14-3-3 protein theta	K193	Yes	D i+4 in helix

## Sheet: Recombinant Mod. Lys Analysis
Protein	Modified Lysine Site	D or E Electrostatic Interaction?	Notes
Myoglobin	K63	Yes	In alpha helix, D electrostatic interaction shown at i-3
Lysozyme Chicken	K97	Yes	In alpha helix with D at i+4 position
Beta-lactoglobulin	K99 (K83 in PDB)	No	In beta sheet with no clear electrostatic stabilization
Beta-lactoglobulin	K117 (K101 in PDB)	Yes	Located in turn structure with opposite D providing electrostatic stabilization
Cytochrome C	K39	No	In random coil with no clear nearby side chains to stabilize
Cytochrome C	K13	Yes	Electrostatic stabilization from E90 in different alpha helix
Apo-transferrin Bovine	K423	Yes	Electrostatic stabilization with D671 on different strand
Apo-transferrin Bovine	K670	Yes	Electrostatic stabilization with E624 on alpha helix (different strand)
Apo-transferrin Bovine	K244	Yes	In alpha helix with E at i-3 position (E241)
Apo-transferrin Bovine	K471	Yes	In random coil with D469 providing electrostatic stabilization
Apo-transferrin Bovine	K595	Yes	In beta sheet and forming electrostatic interaction with D591 and D599 in random coils

## Sheet: Recombinant Unmod. Lys Analysis
Protein	Unmodified Lysine Site	D or E Electrostatic Interaction?	Notes
Myoglobin	K16	No	D122 on different strand still too far to reasonably provide electrostatic stabilization
Myoglobin	K42	No	No nearby D/E to stabilize
Myoglobin	K45	No	Interacting with Heme unit but no D/E
Myoglobin	K47	Yes	D44, E41 on other side of turn close enough to provide stabilization
Myoglobin	K50	No	No nearby D/E to stabilize
Myoglobin	K56	Yes	Electrostatic stabilization from E at i-4 in alpha helix
Myoglobin	K62	Yes	E at i-3 providing electrostatic stabilization in alpha helix
Myoglobin	K63	Yes	D at i-3 providing electrostatic stabilization in alpha helix
Myoglobin	K77	Yes	E18 on different alpha helix providing electrostatic stabilization
Myoglobin	K78	Yes	E85 on different alpha helix providing electrostatic stabilization
Myoglobin	K79	Yes	D4 on different alpha helix providing electrostatic stabilization
Myoglobin	K87	No	No nearby D/E to stabilize
Myoglobin	K96	No	No nearby D/E to stabilize
Myoglobin	K98	No	No nearby D/E to stabilize
Myoglobin	K102	Yes	Electrostatic stabilization from E105 in alpha helix
Myoglobin	K118	Yes	electrostatic stabilization from E27 in different alpha helix
Myoglobin	K133	No	No clear stabilization from E/D nearby
Myoglobin	K145	Yes	D at i-4 in alpha helix
Myoglobin	K147	No	No nearby D/E to stabilize
Lysozyme Chicken	K1	Yes	Electrostatic interaction with E7
Lysozyme Chicken	K13	No	No nearby D/E to stabilize
Lysozyme Chicken	K33	No	No nearby D/E to stabilize
Lysozyme Chicken	K96	No	No nearby D/E to stabilize
Lysozyme Chicken	K116	No	No nearby D/E to stabilize
Beta-lactoglobulin	K8	No	No nearby D/E to stabilize
Beta-lactoglobulin	K14	Yes	Electrostatic stabilization from D11
Beta-lactoglobulin	K47	Yes	Electrostatic stabilization from E55 (on different strands of beta sheet)
Beta-lactoglobulin	K60	No	No nearby D/E to stabilize
Beta-lactoglobulin	K69	Yes	Electrostatic stabilization from E62
Beta-lactoglobulin	K70	Yes	Electrostatic stabilization from E55 (on different strands of beta sheet)
Beta-lactoglobulin	K75	No	No nearby D/E to stabilize
Beta-lactoglobulin	K77	No	No nearby D/E to stabilize
Beta-lactoglobulin	K91	Yes	Electrostatic stabilization from E108 (on different strands of beta sheet)
Beta-lactoglobulin	K100	No	No nearby D/E to stabilize
Beta-lactoglobulin	K135	No	Forming H bonding interaction with Y102
Beta-lactoglobulin	K138	Yes	Electrostatic stabilization from E134 at i-4 in alpha helix
Beta-lactoglobulin	K141	No	No nearby D/E to stabilize
Cytochrome C	K5	No	No nearby D/E to stabilize
Cytochrome C	K7	No	E4 at i-3 in alpha helix but side chain oriented too far away to stabilize
Cytochrome C	K8	No	No nearby D/E to stabilize
Cytochrome C	K22	Yes	Electrostatic stabilization from E104 on different strand
Cytochrome C	K25	No	No nearby D/E to stabilize
Cytochrome C	K27	No	No nearby D/E to stabilize
Cytochrome C	K53	Yes	D50 at i-3 in alpha helix providing electrostatic stabilization
Cytochrome C	K55	No	No nearby D/E to stabilize
Cytochrome C	K60	No	No nearby D/E to stabilize
Cytochrome C	K72	No	No nearby D/E to stabilize
Cytochrome C	K73	No	No nearby D/E to stabilize
Cytochrome C	K79	No	No nearby D/E to stabilize
Cytochrome C	K86	No	No nearby D/E to stabilize
Cytochrome C	K87	Yes	E90 at i+3 in alpha helix close enough to provide electrostatic stabilization
Cytochrome C	K88	Yes	Electrostatic stabilization from E92 at i+4 in alpha helix
Cytochrome C	K99	Yes	Electrostatic stabilization from E61 in different alpha helix
Cytochrome C	K100	No	No nearby D/E to stabilize
Apo-transferrin Bovine	K37	Yes	Electrostatic stabilization from E34
Apo-transferrin Bovine	K59	No	No nearby D/E to stabilize
Apo-transferrin Bovine	K60	No	No nearby D/E to stabilize
Apo-transferrin Bovine	K68	No	No nearby D/E to stabilize
Apo-transferrin Bovine	K91	No	No nearby D/E to stabilize
Apo-transferrin Bovine	K96	No	No nearby D/E to stabilize
Apo-transferrin Bovine	K120	No	No nearby D/E to stabilize
Apo-transferrin Bovine	K121	No	No nearby D/E to stabilize
Apo-transferrin Bovine	K126	Yes	Electrostatic stabilization from E129
Apo-transferrin Bovine	K133	Yes	Electrostatic stabilization from E129
Apo-transferrin Bovine	K134	No	No nearby D/E to stabilize
Apo-transferrin Bovine	K155	Yes	Electrostatic stabilization from E156
Apo-transferrin Bovine	K187	No	No nearby D/E to stabilize
Apo-transferrin Bovine	K195	No	No nearby D/E to stabilize
Apo-transferrin Bovine	K199	Yes	Electrostatic stabilization from E205
Apo-transferrin Bovine	K216	Yes	Electrostatic stabilization from E220
Apo-transferrin Bovine	K229	No	No nearby D/E to stabilize
Apo-transferrin Bovine	K256	No	No nearby D/E to stabilize
Apo-transferrin Bovine	K282	Yes	Electrostatic stabilization from E283
Apo-transferrin Bovine	K299	No	No nearby D/E to stabilize
Apo-transferrin Bovine	K301	No	No nearby D/E to stabilize
Apo-transferrin Bovine	K314	No	No nearby D/E to stabilize
Apo-transferrin Bovine	K319	No	No nearby D/E to stabilize
Apo-transferrin Bovine	K327	No	No nearby D/E to stabilize
Apo-transferrin Bovine	K331	No	No nearby D/E to stabilize
Apo-transferrin Bovine	K353	Yes	Electrostatic stabilization from E351
Apo-transferrin Bovine	K359	No	No nearby D/E to stabilize
Apo-transferrin Bovine	K365	No	No nearby D/E to stabilize
Apo-transferrin Bovine	K376	No	No nearby D/E to stabilize
Apo-transferrin Bovine	K402	Yes	Electrostatic stabilization from E395, E396
Apo-transferrin Bovine	K405	No	No nearby D/E to stabilize
Apo-transferrin Bovine	K435	No	No nearby D/E to stabilize
Apo-transferrin Bovine	K442	Yes	Electrostatic stabilization fom E438
Apo-transferrin Bovine	K447	Yes	Electrostatic stabilization from E446
Apo-transferrin Bovine	K456	No	No nearby D/E to stabilize
Apo-transferrin Bovine	K468	No	No nearby D/E to stabilize
Apo-transferrin Bovine	K470	No	No nearby D/E to stabilize
Apo-transferrin Bovine	K493	No	No nearby D/E to stabilize
Apo-transferrin Bovine	K498	Yes	Electrostatic stabilization from E501
Apo-transferrin Bovine	K526	Yes	Electrostatic stabilization from E525
Apo-transferrin Bovine	K530	Yes	Electrostatic stabilization from E531
Apo-transferrin Bovine	K553	No	No nearby D/E to stabilize
Apo-transferrin Bovine	K578	No	No nearby D/E to stabilize
Apo-transferrin Bovine	K581	No	No nearby D/E to stabilize
Apo-transferrin Bovine	K582	No	No nearby D/E to stabilize
Apo-transferrin Bovine	K590	No	No nearby D/E to stabilize
Apo-transferrin Bovine	K609	No	No nearby D/E to stabilize
Apo-transferrin Bovine	K625	Yes	Electrostatic stabilization from E624
Apo-transferrin Bovine	K629	No	No nearby D/E to stabilize
Apo-transferrin Bovine	K636	No	No nearby D/E to stabilize
Apo-transferrin Bovine	K653	No	No nearby D/E to stabilize
Apo-transferrin Bovine	K662	Yes	Electrostatic stabilization from D659, D660
Apo-transferrin Bovine	K669	No	No nearby D/E to stabilize
Apo-transferrin Bovine	K670	No	No nearby D/E to stabilize
Apo-transferrin Bovine	K694	Yes	Electrostatic stabilization from E97
Apo-transferrin Bovine	K703	No	No nearby D/E to stabilize
