# Supplementary material for: Acrolein-Mediated Conversion of Lysine to Electrophilic Heterocycles for Protein Diversification and Toxicity Profiling
Source: J Am Chem Soc. 2025 Feb 7;147(7):5679–92. doi: 10.1021/jacs.4c12928 (PMC11848821; doi:10.1021/jacs.4c12928)
Supplement: Supplementary file 4 — ja4c12928_si_004.xlsx [file ja4c12928_si_004.xlsx]

## Sheet: Mass-booster proteome
Peptide Sequence	Modified Sequence	Protein ID	Gene	Protein Description	37 degrees peptides	60 degrees peptides	37 degrees match type	60 degrees match type
AAQLLTSFSEKN	AAQLLTSFSEK[76.0326]N	Q96DB5	RMDN1	Regulator of microtubule dynamics protein 1	0	22044.6	unmatched	MS/MS
AENIAVTSGVVRKE	AENIAVTSGVVRK[76.0326]E	O76070	SNCG	Gamma-synuclein	0	16228.5	unmatched	MS/MS
AESMYQIKYEE	AESMYQIK[76.0326]YEE	P05787	KRT8	Keratin, type II cytoskeletal 8	10477.7	19609.9	MBR	MS/MS
AESMYQIKYEE	AESM[15.9949]YQIK[76.0326]YEE	P05787	KRT8	Keratin, type II cytoskeletal 8	0	20209.3	unmatched	MS/MS
AIALFQKML	AIALFQK[76.0326]M[15.9949]L	P26640	VARS1	Valine--tRNA ligase	0	8149.47	unmatched	MS/MS
AKPAVVAPAPVVE	AK[76.0326]PAVVAPAPVVE	Q12906	ILF3	Interleukin enhancer-binding factor 3	0	9375.86	unmatched	MS/MS
ALVKALE	ALVK[76.0326]ALE	P30049	ATP5F1D	ATP synthase subunit delta, mitochondrial	0	62959.1	unmatched	MS/MS
AMQYDLSTTGGNSGSPVFNEKNE	AMQYDLSTTGGNSGSPVFNEK[76.0326]NE	P0C1U8	sspA	Glutamyl endopeptidase	0	4639.28	unmatched	MS/MS
ANEALVKALE	ANEALVK[76.0326]ALE	P30049	ATP5F1D	ATP synthase subunit delta, mitochondrial	0	10684.6	unmatched	MS/MS
ANVVITTLKVTDADAPNTPAWE	ANVVITTLK[76.0326]VTDADAPNTPAWE	P12830	CDH1	Cadherin-1	0	7830.81	unmatched	MS/MS
APTGTFIASGVVVGKD	APTGTFIASGVVVGK[76.0326]D	P0C1U8	sspA	Glutamyl endopeptidase	0	65784.9	unmatched	MS/MS
ATLFTKE	ATLFTK[76.0326]E	Q7KZF4	SND1	Staphylococcal nuclease domain-containing protein 1	0	12567.3	unmatched	MS/MS
ATPVPIKDME	ATPVPIK[76.0326]DM[15.9949]E	P27816	MAP4	Microtubule-associated protein 4	0	13097.2	unmatched	MS/MS
AVTLDMLDLGAAKANLE	AVTLDMLDLGAAK[76.0326]ANLE	P30049	ATP5F1D	ATP synthase subunit delta, mitochondrial	0	68704.6	unmatched	MS/MS
AVTLDMLDLGAAKANLE	AVTLDM[15.9949]LDLGAAK[76.0326]ANLE	P30049	ATP5F1D	ATP synthase subunit delta, mitochondrial	0	102079	unmatched	MS/MS
AVVSSVNTVATKTVEE	AVVSSVNTVATK[76.0326]TVEE	O76070	SNCG	Gamma-synuclein	18150.5	43576.6	MS/MS	MS/MS
AVVSSVNTVATKTVEEAE	AVVSSVNTVATK[76.0326]TVEEAE	O76070	SNCG	Gamma-synuclein	0	11703.5	unmatched	MS/MS
DAASFKAE	DAASFK[76.0326]AE	Q14247	CTTN	Src substrate cortactin	0	14726	unmatched	MS/MS
DAKLAAAISE	DAK[76.0326]LAAAISE	P20810	CAST	Calpastatin	0	12655.7	unmatched	MS/MS
EFVQMMTAK	EFVQM[15.9949]MTAK[76.0326]	P0DP23	CALM1	Calmodulin-1	0	7059.34	unmatched	MS/MS
EQIAEFKE	EQIAEFK[76.0326]E	P0DP23	CALM1	Calmodulin-1	0	48850.5	unmatched	MS/MS
FALAIVEALNGKE	FALAIVEALNGK[76.0326]E	Q99497	PARK7	Parkinson disease protein 7	0	3316.84	unmatched	MS/MS
FASFEDAKE	FASFEDAK[76.0326]E	P19338	NCL	Nucleolin	0	11738.2	unmatched	MS/MS
FKAMDSI	FK[76.0326]AMDSI	P35221	CTNNA1	Catenin alpha-1	0	9918.31	unmatched	MS/MS
FKAMDSI	FK[76.0326]AM[15.9949]DSI	P35221	CTNNA1	Catenin alpha-1	0	14180.9	unmatched	MS/MS
FSGANKE	FSGANK[76.0326]E	P10599	TXN	Thioredoxin	0	8314.93	unmatched	MS/MS
FVDIINAKQ	FVDIINAK[76.0326]Q	P60174	TPI1	Triosephosphate isomerase	0	16456	unmatched	MS/MS
FVQMMTAK	FVQMMTAK[76.0326]	P0DP23	CALM1	Calmodulin-1	17227.5	451529	MS/MS	MS/MS
FVQMMTAK	FVQMM[15.9949]TAK[76.0326]	P0DP23	CALM1	Calmodulin-1	19054.3	859570	MS/MS	MS/MS
FVQMMTAK	FVQM[15.9949]MTAK[76.0326]	P0DP23	CALM1	Calmodulin-1	0	577850	unmatched	MS/MS
FVQMMTAK	FVQM[15.9949]M[15.9949]TAK[76.0326]	P0DP23	CALM1	Calmodulin-1	0	726634	unmatched	MS/MS
GDLAIVKFSPNEQNKHIGE	GDLAIVKFSPNEQNK[76.0326]HIGE	P0C1U8	sspA	Glutamyl endopeptidase	0	17475.7	unmatched	MS/MS
GDLAIVKFSPNE	GDLAIVK[76.0326]FSPNE	P0C1U8	sspA	Glutamyl endopeptidase	0	10466.1	unmatched	MS/MS
GDLAIVKFSPNEQNKHIGE	GDLAIVK[76.0326]FSPNEQNKHIGE	P0C1U8	sspA	Glutamyl endopeptidase	0	19845.3	unmatched	MS/MS
GDLAIVKFSPNEQNKHIGE	GDLAIVK[76.0326]FSPNEQNK[76.0326]HIGE	P0C1U8	sspA	Glutamyl endopeptidase	0	7276	unmatched	MS/MS
GKVLPGVDALSNI	GK[76.0326]VLPGVDALSNI	P00558	PGK1	Phosphoglycerate kinase 1	0	809606	unmatched	MS/MS
GTFPGKI	GTFPGK[76.0326]I	P14854	COX6B1	Cytochrome c oxidase subunit 6B1	0	19419.6	unmatched	MS/MS
GTLTVEAPMPKLATQSNE	GTLTVEAPMPK[76.0326]LATQSNE	P04792	HSPB1	Heat shock protein beta-1	0	36851.2	unmatched	MS/MS
GTLTVEAPMPKLATQSNE	GTLTVEAPM[15.9949]PK[76.0326]LATQSNE	P04792	HSPB1	Heat shock protein beta-1	0	85570.8	unmatched	MS/MS
IAQLMSLIINTFYSNKE	IAQLMSLIINTFYSNK[76.0326]E	P07900	HSP90AA1	Heat shock protein HSP 90-alpha	0	7098.81	unmatched	MS/MS
IAQLMSLIINTFYSNKE	IAQLM[15.9949]SLIINTFYSNK[76.0326]E	P07900	HSP90AA1	Heat shock protein HSP 90-alpha	0	4510.54	unmatched	MS/MS
IATYRKLLE	IATYRK[76.0326]LLE	P05787	KRT8	Keratin, type II cytoskeletal 8	0	8698.26	unmatched	MS/MS
IEALKEE	IEALK[76.0326]EE	P05783	KRT18	Keratin, type I cytoskeletal 18	21170	48728.4	MS/MS	MS/MS
IEGLKGQRASLE	IEGLK[76.0326]GQRASLE	P05787	KRT8	Keratin, type II cytoskeletal 8	112970	567273	MS/MS	MS/MS
IIEVDPDTKE	IIEVDPDTK[76.0326]E	P08708	RPS17	Small ribosomal subunit protein eS17	15204.3	33578.6	MS/MS	MS/MS
ILKQYSSDPVIE	ILK[76.0326]QYSSDPVIE	Q9BU89	DOHH	Deoxyhypusine hydroxylase	0	18688	unmatched	MS/MS
IQEEKPEPVLE	IQEEK[76.0326]PEPVLE	Q13283	G3BP1	Ras GTPase-activating protein-binding protein 1	0	9957.25	unmatched	MS/MS
IQIRIEANEALVKALE	IQIRIEANEALVK[76.0326]ALE	P30049	ATP5F1D	ATP synthase subunit delta, mitochondrial	0	8876.4	unmatched	MS/MS
IQKGVFE	IQK[76.0326]GVFE	P38646	HSPA9	Stress-70 protein, mitochondrial	18947.2	37139	MBR	MS/MS
ISKLGISGDIDLTSASYTMI	ISK[76.0326]LGISGDIDLTSASYTM[15.9949]I	P17931	LGALS3	Galectin-3	0	36140.5	unmatched	MS/MS
ISLKDSTLDN	ISLK[76.0326]DSTLDN	O75475	PSIP1	PC4 and SFRS1-interacting protein	0	13526.1	unmatched	MS/MS
ITVGPVQKLVTE	ITVGPVQK[76.0326]LVTE	P53618	COPB1	Coatomer subunit beta	0	27924.2	unmatched	MS/MS
ITYVELQKEE	ITYVELQK[76.0326]EE	Q00839	HNRNPU	Heterogeneous nuclear ribonucleoprotein U	0	10326.9	unmatched	MS/MS
KAGTLGEQIFSIE	K[76.0326]AGTLGEQIFSIE	P17301	ITGA2	Integrin alpha-2	0	11405.8	unmatched	MS/MS
KAQAELVGTADE	K[76.0326]AQAELVGTADE	P30049	ATP5F1D	ATP synthase subunit delta, mitochondrial	0	15515.8	unmatched	MS/MS
KIMQSSSEVGYD	K[76.0326]IMQSSSEVGYD	P10809	HSPD1	60 kDa heat shock protein, mitochondrial	0	6187.62	unmatched	MS/MS
KLEATINE	K[76.0326]LEATINE	P10599	TXN	Thioredoxin	0	28638.6	unmatched	MS/MS
KLEATINELV	K[76.0326]LEATINELV	P10599	TXN	Thioredoxin	0	66743.5	unmatched	MS/MS
KLGGSAVISLE	K[76.0326]LGGSAVISLE	P23528	CFL1	Cofilin-1	0	32294.9	unmatched	MS/MS
KLQLQEQLQAETE	K[76.0326]LQLQEQLQAETE	P35579	MYH9	Myosin-9	0	13051.5	unmatched	MS/MS
KNPLPSKE	K[76.0326]NPLPSK[76.0326]E	P62328	TMSB4X	Thymosin beta-4	0	85744.3	unmatched	MS/MS
KQGLEAMEE	K[76.0326]QGLEAMEE	Q12765	SCRN1	Secernin-1	0	11175	unmatched	MS/MS
KQGTAVEVEAE	K[76.0326]QGTAVEVEAE	P49321	NASP	Nuclear autoantigenic sperm protein	0	10099.1	unmatched	MS/MS
KSSDGPGAAQEPTWLTD	K[76.0326]SSDGPGAAQEPTWLTD	Q96DN0	ERP27	Endoplasmic reticulum resident protein 27	20688.9	1823.04	MS/MS	MBR
KTLTPIIQE	K[76.0326]TLTPIIQE	Q53EL6	PDCD4	Programmed cell death protein 4	0	32364.2	unmatched	MS/MS
KVALSSETE	K[76.0326]VALSSETE	P27816	MAP4	Microtubule-associated protein 4	0	29169.9	unmatched	MS/MS
KVTLVQTLE	K[76.0326]VTLVQTLE	Q15149	PLEC	Plectin	0	23526.1	unmatched	MS/MS
LAADAFKE	LAADAFK[76.0326]E	P14314	PRKCSH	Glucosidase 2 subunit beta	12659.2	51249.6	MBR	MS/MS
LAIALSKSE	LAIALSK[76.0326]SE	P42566	EPS15	Epidermal growth factor receptor substrate 15	0	10010.8	unmatched	MS/MS
LAIVKFSPNE	LAIVK[76.0326]FSPNE	P0C1U8	sspA	Glutamyl endopeptidase	0	9788.2	unmatched	MS/MS
LAKQDVVLNYPM	LAK[76.0326]QDVVLNYPM[15.9949]	Q15029	EFTUD2	116 kDa U5 small nuclear ribonucleoprotein component	0	9093.39	unmatched	MS/MS
LALKATLVE	LALK[76.0326]ATLVE	P49321	NASP	Nuclear autoantigenic sperm protein	0	16351.2	unmatched	MS/MS
LDAFLKEPALNE	LDAFLK[76.0326]EPALNE	Q06323	PSME1	Proteasome activator complex subunit 1	0	13205.4	unmatched	MS/MS
LDKYWSQQIEE	LDK[76.0326]YWSQQIEE	P05783	KRT18	Keratin, type I cytoskeletal 18	14140	40076.8	MBR	MS/MS
LEALFTKE	LEALFTK[76.0326]E	Q02818	NUCB1	Nucleobindin-1	0	27099.2	unmatched	MS/MS
LESLLEK	LESLLEK[76.0326]	Q15545	TAF7	Transcription initiation factor TFIID subunit 7	0	10402.6	unmatched	MS/MS
LESQVSGLEKE	LESQVSGLEK[76.0326]E	Q9P2E9	RRBP1	Ribosome-binding protein 1	0	11664.3	unmatched	MS/MS
LIPLKIFE	LIPLK[76.0326]IFE	P00403	MT-CO2	Cytochrome c oxidase subunit 2	0	119086	unmatched	MS/MS
LLEGKVLPGVDALSNI	LLEGK[76.0326]VLPGVDALSNI	P00558	PGK1	Phosphoglycerate kinase 1	0	10368.4	unmatched	MS/MS
LMNVKLALDIE	LMNVK[76.0326]LALDIE	P05787	KRT8	Keratin, type II cytoskeletal 8	0	63415.6	unmatched	MS/MS
LMNVKLALDIE	LM[15.9949]NVK[76.0326]LALDIE	P05787	KRT8	Keratin, type II cytoskeletal 8	0	92944.2	unmatched	MS/MS
LQKAIGAVPLIQGE	LQK[76.0326]AIGAVPLIQGE	P07339	CTSD	Cathepsin D	0	12397.8	unmatched	MS/MS
LQSQLSMKAALE	LQSQLSM[15.9949]K[76.0326]AALE	P08727	KRT19	Keratin, type I cytoskeletal 19	0	10430.6	unmatched	MS/MS
LTGLKALYE	LTGLK[76.0326]ALYE	P20700	LMNB1	Lamin-B1	0	7925.95	unmatched	MS/MS
LTGLKALYETE	LTGLK[76.0326]ALYETE	P20700	LMNB1	Lamin-B1	0	10009.4	unmatched	MS/MS
LTIGSKLQDAE	LTIGSK[76.0326]LQDAE	P06703	S100A6	Protein S100-A6	0	32789.8	unmatched	MS/MS
LTKVEEE	LTK[76.0326]VEEE	O43399	TPD52L2	Tumor protein D54	0	32553.4	unmatched	MS/MS
MATAASSSSLEKSYE	MATAASSSSLEK[76.0326]SYE	P60709	ACTB	Actin, cytoplasmic 1	0	7213.53	unmatched	MS/MS
MKGIAAVTDIPLGE	MK[76.0326]GIAAVTDIPLGE	Q13510	ASAH1	Acid ceramidase	0	22263.1	unmatched	MS/MS
MQIEGLKE	MQIEGLK[76.0326]E	P08727	KRT19	Keratin, type I cytoskeletal 19	0	10272.3	unmatched	MS/MS
MQIEGLKEE	MQIEGLK[76.0326]EE	P08727	KRT19	Keratin, type I cytoskeletal 19	20253	93859.3	MS/MS	MS/MS
MAPKGSSKQQSE	M[15.9949]APK[76.0326]GSSKQQSE	Q9UNL2	SSR3	Translocon-associated protein subunit gamma	0	44937	unmatched	MS/MS
MATAASSSSLEKSYE	M[15.9949]ATAASSSSLEK[76.0326]SYE	P60709	ACTB	Actin, cytoplasmic 1	0	10740.4	unmatched	MS/MS
MKGIAAVTDIPLGE	M[15.9949]K[76.0326]GIAAVTDIPLGE	Q13510	ASAH1	Acid ceramidase	0	18388.4	unmatched	MS/MS
MQIEGLKEE	M[15.9949]QIEGLK[76.0326]EE	P08727	KRT19	Keratin, type I cytoskeletal 19	12559.4	26242.7	MBR	MS/MS
QITKYSGE	QITK[76.0326]YSGE	P0C1U8	sspA	Glutamyl endopeptidase	0	47158.1	unmatched	MS/MS
SFVIQYKD	SFVIQYK[76.0326]D	P22105	TNXB	Tenascin-X	0	5876.8	unmatched	MS/MS
SFVSPEAVAEPPQPTAVPLELAKE	SFVSPEAVAEPPQPTAVPLELAK[76.0326]E	P27816	MAP4	Microtubule-associated protein 4	0	17786.1	unmatched	MS/MS
SIQKDSSSTNLE	SIQK[76.0326]DSSSTNLE	Q86VP6	CAND1	Cullin-associated NEDD8-dissociated protein 1	0	20001.9	unmatched	MS/MS
SMYQIKYEE	SMYQIK[76.0326]YEE	P05787	KRT8	Keratin, type II cytoskeletal 8	94357.7	222378	MS/MS	MS/MS
SMYQIKYEE	SM[15.9949]YQIK[76.0326]YEE	P05787	KRT8	Keratin, type II cytoskeletal 8	39095.7	415393	MS/MS	MS/MS
SRAQLGGPEAAKSDE	SRAQLGGPEAAK[76.0326]SDE	P04792	HSPB1	Heat shock protein beta-1	0	80972.3	unmatched	MS/MS
SSDVLPK	SSDVLPK[76.0326]	P05787	KRT8	Keratin, type II cytoskeletal 8	27197.7	385381	MS/MS	MS/MS
SVFKLNE	SVFK[76.0326]LNE	P56537	EIF6	Eukaryotic translation initiation factor 6	15766.9	24750.5	MBR	MS/MS
TAVFKSEE	TAVFK[76.0326]SEE	Q5H9R7	PPP6R3	Serine/threonine-protein phosphatase 6 regulatory subunit 3	0	6688.07	unmatched	MS/MS
TEIEALKE	TEIEALK[76.0326]E	P05783	KRT18	Keratin, type I cytoskeletal 18	11761.8	37505.1	MBR	MS/MS
TGLIQVATKEEE	TGLIQVATK[76.0326]EEE	Q86UP2	KTN1	Kinectin	0	12615.8	unmatched	MS/MS
TIEQEKQAGE	TIEQEK[76.0326]QAGE	P62328	TMSB4X	Thymosin beta-4	0	39268.3	unmatched	MS/MS
TKLAEAQIEE	TK[76.0326]LAEAQIEE	Q9NR28	DIABLO	Diablo IAP-binding mitochondrial protein	0	10587.3	unmatched	MS/MS
TLLTNKHVVD	TLLTNK[76.0326]HVVD	P0C1U8	sspA	Glutamyl endopeptidase	0	13210	unmatched	MS/MS
TLSLTVDAKTE	TLSLTVDAK[76.0326]TE	Q5H9R7	PPP6R3	Serine/threonine-protein phosphatase 6 regulatory subunit 3	0	13943.7	unmatched	MS/MS
TQDKLYQPE	TQDK[76.0326]LYQPE	Q9Y4L1	HYOU1	Hypoxia up-regulated protein 1	23375.8	100158	MS/MS	MS/MS
TQDKLYQPEYQE	TQDK[76.0326]LYQPEYQE	Q9Y4L1	HYOU1	Hypoxia up-regulated protein 1	0	10696.3	unmatched	MS/MS
TQEKNPLPSKE	TQEK[76.0326]NPLPSK[76.0326]E	P62328	TMSB4X	Thymosin beta-4	0	27612.3	unmatched	MS/MS
TQVNQNITVTGYPGDKPVATMWE	TQVNQNITVTGYPGDK[76.0326]PVATMWE	P0C1U8	sspA	Glutamyl endopeptidase	14655.3	161106	MS/MS	MS/MS
TQVNQNITVTGYPGDKPVATMWE	TQVNQNITVTGYPGDK[76.0326]PVATM[15.9949]WE	P0C1U8	sspA	Glutamyl endopeptidase	18964.1	61680.1	MS/MS	MS/MS
TSLYTQDRLGLKE	TSLYTQDRLGLK[76.0326]E	P50897	PPT1	Palmitoyl-protein thioesterase 1	13653.6	12888.3	MS/MS	MS/MS
TTFLVDKYE	TTFLVDK[76.0326]YE	P48444	ARCN1	Coatomer subunit delta	0	7689.41	unmatched	MS/MS
TTFLVDKYEIL	TTFLVDK[76.0326]YEIL	P48444	ARCN1	Coatomer subunit delta	0	58907.6	unmatched	MS/MS
TTWQGLKE	TTWQGLK[76.0326]E	P49748	ACADVL	Very long-chain specific acyl-CoA dehydrogenase, mitochondrial	10280.8	15416.3	MBR	MS/MS
TVADARQSIDVGKTS	TVADARQSIDVGK[76.0326]TS	P10109	FDX1	Adrenodoxin, mitochondrial	0	18606.3	unmatched	MS/MS
VAPVKDMAQLPETE	VAPVK[76.0326]DM[15.9949]AQLPETE	P27816	MAP4	Microtubule-associated protein 4	0	7233.25	unmatched	MS/MS
VAQMKQAALPAAE	VAQM[15.9949]K[76.0326]QAALPAAE	Q9UFG5	C19orf25	UPF0449 protein C19orf25	0	9368.45	unmatched	MS/MS
VASGLTLCKE	VASGLTLC[57.0215]K[76.0326]E	P07339	CTSD	Cathepsin D	0	36459.9	unmatched	MS/MS
VAVIGFFKDVE	VAVIGFFK[76.0326]DVE	P07237	P4HB	Protein disulfide-isomerase	0	44187	unmatched	MS/MS
VAVIGFFKDVESD	VAVIGFFK[76.0326]DVESD	P07237	P4HB	Protein disulfide-isomerase	0	23160.6	unmatched	MS/MS
VAVYLKE	VAVYLK[76.0326]E	Q15257	PTPA	Serine/threonine-protein phosphatase 2A activator	0	12601.6	unmatched	MS/MS
VDLFTSKGLFRAAVPSGASTGIYE	VDLFTSK[76.0326]GLFRAAVPSGASTGIYE	P06733	ENO1	Alpha-enolase	0	15233.5	unmatched	MS/MS
VDLYTAKGLFRAAVPSGASTGIYE	VDLYTAK[76.0326]GLFRAAVPSGASTGIYE	P09104	ENO2	Gamma-enolase	0	13137.7	unmatched	MS/MS
VDPNIQAVRTQEKE	VDPNIQAVRTQEK[76.0326]E	P05787	KRT8	Keratin, type II cytoskeletal 8	0	44455	unmatched	MS/MS
VEVTLSKPVPE	VEVTLSK[76.0326]PVPE	Q04637	EIF4G1	Eukaryotic translation initiation factor 4 gamma 1	15374.9	156587	MS/MS	MS/MS
VEVTLSKPVPESE	VEVTLSK[76.0326]PVPESE	Q04637	EIF4G1	Eukaryotic translation initiation factor 4 gamma 1	0	35701.8	unmatched	MS/MS
VFKGSVME	VFK[76.0326]GSVME	P12830	CDH1	Cadherin-1	0	45809	unmatched	MS/MS
VFKGSVME	VFK[76.0326]GSVM[15.9949]E	P12830	CDH1	Cadherin-1	0	77816.2	unmatched	MS/MS
VKGLQAQIASSGLTVE	VK[76.0326]GLQAQIASSGLTVE	P05783	KRT18	Keratin, type I cytoskeletal 18	10352.6	4123.03	MS/MS	MBR
VLKNYMDAQYYGE	VLK[76.0326]NYMDAQYYGE	P07339	CTSD	Cathepsin D	22645	52960	MS/MS	MS/MS
VLKNYMDAQYYGE	VLK[76.0326]NYM[15.9949]DAQYYGE	P07339	CTSD	Cathepsin D	21218.4	108498	MS/MS	MS/MS
VMNLMEQPIKVTE	VM[15.9949]NLM[15.9949]EQPIK[76.0326]VTE	P14923	JUP	Junction plakoglobin	0	6024.35	unmatched	MS/MS
VSGIKAAYEAE	VSGIK[76.0326]AAYEAE	P02545	LMNA	Prelamin-A/C	18483.5	46290.4	MS/MS	MS/MS
VTAFAVLDQDQKE	VTAFAVLDQDQK[76.0326]E	P55263	ADK	Adenosine kinase	0	9805.02	unmatched	MS/MS
VTLSKPVPE	VTLSK[76.0326]PVPE	Q04637	EIF4G1	Eukaryotic translation initiation factor 4 gamma 1	9766.83	44000.8	MBR	MS/MS
VVDIMRVNVDKVLE	VVDIM[15.9949]RVNVDK[76.0326]VLE	Q15836	VAMP3	Vesicle-associated membrane protein 3	0	15190	unmatched	MS/MS
VVIAGMSGKLPE	VVIAGMSGK[76.0326]LPE	P49327	FASN	Fatty acid synthase	7559.39	11749.2	MBR	MS/MS
VVIAGMSGKLPE	VVIAGM[15.9949]SGK[76.0326]LPE	P49327	FASN	Fatty acid synthase	0	14635.7	unmatched	MS/MS
VVKPATMSNNAE	VVK[76.0326]PATMSNNAE	P0C1U8	sspA	Glutamyl endopeptidase	38359.1	160764	MS/MS	MS/MS
VVKPATMSNNAE	VVK[76.0326]PATM[15.9949]SNNAE	P0C1U8	sspA	Glutamyl endopeptidase	0	86746.1	unmatched	MS/MS
VVPALEPTETLLSEKE	VVPALEPTETLLSEK[76.0326]E	Q9BXK5	BCL2L13	Bcl-2-like protein 13	0	27273.3	unmatched	MS/MS
VVQIFDKEG	VVQIFDK[76.0326]EG	P30085	CMPK1	UMP-CMP kinase	0	28472.7	unmatched	MS/MS
VVQKEQE	VVQK[76.0326]EQE	Q15056	EIF4H	Eukaryotic translation initiation factor 4H	0	16692.9	unmatched	MS/MS
YFQKVNQ	YFQK[76.0326]VNQ	P30048	PRDX3	Thioredoxin-dependent peroxide reductase, mitochondrial	0	18250.3	unmatched	MS/MS
YQELMNVKLALDIE	YQELM[15.9949]NVK[76.0326]LALDIE	P05787	KRT8	Keratin, type II cytoskeletal 8	0	35312	unmatched	MS/MS
ADPKYADLPGIARNEPDVYE	n[42.0106]ADPK[76.0326]YADLPGIARNEPDVYE	Q13561	DCTN2	Dynactin subunit 2	36732	38873.7	MS/MS	MS/MS
ASKGLQDLKQQVEGTAQE	n[42.0106]ASK[76.0326]GLQDLK[76.0326]QQVEGTAQE	Q15847	ADIRF	Adipogenesis regulatory factor	0	26642.7	unmatched	MS/MS
ASSDIQVKE	n[42.0106]ASSDIQVK[76.0326]E	P16949	STMN1	Stathmin	0	14744.1	unmatched	MS/MS
SEKSVEAAAE	n[42.0106]SEK[76.0326]SVEAAAE	P20962	PTMS	Parathymosin	0	12221.7	unmatched	MS/MS
SILKIHARE	n[42.0106]SILK[76.0326]IHARE	P06733	ENO1	Alpha-enolase	17653.2	6019.72	MS/MS	MS/MS
