# Supplementary material for: Acrolein-Mediated Conversion of Lysine to Electrophilic Heterocycles for Protein Diversification and Toxicity Profiling
Source: J Am Chem Soc. 2025 Feb 7;147(7):5679–92. doi: 10.1021/jacs.4c12928 (PMC11848821; doi:10.1021/jacs.4c12928)
Supplement: Supplementary file 5 — ja4c12928_si_005.xlsx [file ja4c12928_si_005.xlsx]

## Sheet: A1 rep 1 and 2
Protein (Rep 1)	Intensity (Rep 1)				Protein (Rep 2)	Intensity (Rep 2)
contam_sp|O82803|SRPP_HEVBR	9940.21				contam_sp|O82803|SRPP_HEVBR	180686
contam_sp|P00004|CYC_HORSE	436924				contam_sp|P00004|CYC_HORSE	1.41235e+06
contam_sp|P00698|LYSC_CHICK	60954.4				contam_sp|P00698|LYSC_CHICK	141790
contam_sp|P00761|TRYP_PIG	18823280				contam_sp|P00761|TRYP_PIG	112361970
contam_sp|P00766|CTRA_BOVIN	5911.32				contam_sp|P00766|CTRA_BOVIN	47113.5
contam_sp|P00883|ALDOA_RABIT	7823.39				contam_sp|P01012|OVAL_CHICK	26628.5
contam_sp|P01012|OVAL_CHICK	5534.43				contam_sp|P02534|K1M1_SHEEP	1.15641e+06
contam_sp|P02534|K1M1_SHEEP	2844.96				contam_sp|P02539|K2M1_SHEEP	733313
contam_sp|P02663|CASA2_BOVIN	4674.96				contam_sp|P02662|CASA1_BOVIN	30417.1
contam_sp|P02769|ALBU_BOVIN	12504401				contam_sp|P02663|CASA2_BOVIN	125751
contam_sp|P15252|REF_HEVBR	14707.1				contam_sp|P02668|CASK_BOVIN	12028.6
contam_sp|P25691|K2M3_SHEEP	53396.3				contam_sp|P02769|ALBU_BOVIN	11130463
contam_sp|P68082|MYG_HORSE	4.09762e+06				contam_sp|P15241|K2M2_SHEEP	142002
sp|A0A024RBG1|NUD4B_HUMAN	10376				contam_sp|P15252|REF_HEVBR	1.43313e+06
sp|A0A0B4J2D5|GAL3B_HUMAN	76624.8				contam_sp|P25691|K2M3_SHEEP	1.38629e+06
sp|A0A2R8Y4L2|RA1L3_HUMAN	1.78415e+06				contam_sp|P68082|MYG_HORSE	2.5407e+06
sp|A5YKK6|CNOT1_HUMAN	12509.2				sp|A0A024R1R8|TMA7B_HUMAN	17629.6
sp|A6NCE7|MP3B2_HUMAN	35303.3				sp|A0A0B4J2D5|GAL3B_HUMAN	19785.3
sp|A6NDG6|PGP_HUMAN	56423.5				sp|A0A2R8Y4L2|RA1L3_HUMAN	2072065
sp|A6NDU8|RIMC1_HUMAN	14609.7				sp|A6NCE7|MP3B2_HUMAN	41767.9
sp|A6NHL2|TBAL3_HUMAN	47360.7				sp|A6NDG6|PGP_HUMAN	31030.3
sp|A6ZKI3|RTL8C_HUMAN	9911.82				sp|A6NHL2|TBAL3_HUMAN	46284.6
sp|A8K0Z3|WASH1_HUMAN	5580.6				sp|A6ZKI3|RTL8C_HUMAN	8986.9
sp|A8K2U0|A2ML1_HUMAN	30062.3				sp|A8K2U0|A2ML1_HUMAN	186959
sp|A8MWD9|RUXGL_HUMAN	14060.2				sp|A8MWD9|RUXGL_HUMAN	52386.9
sp|B0I1T2|MYO1G_HUMAN	17764.5				sp|B5ME19|EIFCL_HUMAN	245030
sp|B5ME19|EIFCL_HUMAN	109777				sp|E9PAV3|NACAM_HUMAN	630792
sp|E9PAV3|NACAM_HUMAN	849915				sp|E9PRG8|CK098_HUMAN	5877.1
sp|E9PRG8|CK098_HUMAN	9093.65				sp|L0R6Q1|S35U4_HUMAN	27057.2
sp|L0R6Q1|S35U4_HUMAN	32324.7				sp|O00116|ADAS_HUMAN	135218
sp|O00116|ADAS_HUMAN	222515				sp|O00151|PDLI1_HUMAN	42866.4
sp|O00148|DX39A_HUMAN	12233.2				sp|O00154|BACH_HUMAN	66897.6
sp|O00151|PDLI1_HUMAN	58224.5				sp|O00165|HAX1_HUMAN	2.82145e+06
sp|O00154|BACH_HUMAN	63358.2				sp|O00170|AIP_HUMAN	61443.9
sp|O00165|HAX1_HUMAN	129154				sp|O00203|AP3B1_HUMAN	66669.1
sp|O00170|AIP_HUMAN	121203				sp|O00217|NDUS8_HUMAN	19452.7
sp|O00186|STXB3_HUMAN	8663.98				sp|O00231|PSD11_HUMAN	243278
sp|O00203|AP3B1_HUMAN	54164.2				sp|O00232|PSD12_HUMAN	165425
sp|O00217|NDUS8_HUMAN	21767.2				sp|O00264|PGRC1_HUMAN	69640.9
sp|O00231|PSD11_HUMAN	580019				sp|O00273|DFFA_HUMAN	23221.5
sp|O00232|PSD12_HUMAN	290800				sp|O00299|CLIC1_HUMAN	926730
sp|O00233|PSMD9_HUMAN	82956.1				sp|O00303|EIF3F_HUMAN	359118
sp|O00264|PGRC1_HUMAN	59473.6				sp|O00330|ODPX_HUMAN	12002.7
sp|O00273|DFFA_HUMAN	23143.6				sp|O00410|IPO5_HUMAN	8826.29
sp|O00299|CLIC1_HUMAN	975119				sp|O00425|IF2B3_HUMAN	43551.5
sp|O00303|EIF3F_HUMAN	407922				sp|O00429|DNM1L_HUMAN	29499.4
sp|O00330|ODPX_HUMAN	25983.2				sp|O00469|PLOD2_HUMAN	157208
sp|O00401|WASL_HUMAN	17681				sp|O00487|PSDE_HUMAN	125047
sp|O00410|IPO5_HUMAN	63151.4				sp|O00505|IMA4_HUMAN	43097.3
sp|O00422|SAP18_HUMAN	6201.75				sp|O00560|SDCB1_HUMAN	117317
sp|O00425|IF2B3_HUMAN	121957				sp|O00571|DDX3X_HUMAN	168728
sp|O00429|DNM1L_HUMAN	42444.5				sp|O00625|PIR_HUMAN	180070
sp|O00469|PLOD2_HUMAN	202949				sp|O00629|IMA3_HUMAN	16583.5
sp|O00483|NDUA4_HUMAN	37747.5				sp|O00762|UBE2C_HUMAN	10266.7
sp|O00487|PSDE_HUMAN	268880				sp|O00764|PDXK_HUMAN	97519.3
sp|O00499|BIN1_HUMAN	10082.8				sp|O00767|SCD_HUMAN	27141
sp|O00505|IMA4_HUMAN	102462				sp|O14530|TXND9_HUMAN	24043.6
sp|O00560|SDCB1_HUMAN	129733				sp|O14548|COX7R_HUMAN	57541.1
sp|O00567|NOP56_HUMAN	28262.8				sp|O14561|ACPM_HUMAN	5509.04
sp|O00571|DDX3X_HUMAN	325938				sp|O14562|UBFD1_HUMAN	17711.9
sp|O00625|PIR_HUMAN	191888				sp|O14579|COPE_HUMAN	136913
sp|O00629|IMA3_HUMAN	17776.5				sp|O14602|IF1AY_HUMAN	214604
sp|O00754|MA2B1_HUMAN	7729.77				sp|O14656|TOR1A_HUMAN	47033.5
sp|O00764|PDXK_HUMAN	155869				sp|O14657|TOR1B_HUMAN	52480.8
sp|O14530|TXND9_HUMAN	35385.8				sp|O14684|PTGES_HUMAN	73357.8
sp|O14548|COX7R_HUMAN	61689.6				sp|O14732|IMPA2_HUMAN	17233
sp|O14562|UBFD1_HUMAN	29211.4				sp|O14737|PDCD5_HUMAN	12102.1
sp|O14579|COPE_HUMAN	154228				sp|O14744|ANM5_HUMAN	100922
sp|O14602|IF1AY_HUMAN	187610				sp|O14745|NHRF1_HUMAN	196452
sp|O14618|CCS_HUMAN	17612.2				sp|O14773|TPP1_HUMAN	81449.3
sp|O14656|TOR1A_HUMAN	48176.4				sp|O14818|PSA7_HUMAN	1.07414e+06
sp|O14657|TOR1B_HUMAN	48328.7				sp|O14828|SCAM3_HUMAN	15253.7
sp|O14684|PTGES_HUMAN	99913				sp|O14880|MGST3_HUMAN	33007.1
sp|O14732|IMPA2_HUMAN	9371.92				sp|O14907|TX1B3_HUMAN	34877.8
sp|O14735|CDIPT_HUMAN	55619.9				sp|O14908|GIPC1_HUMAN	55598.9
sp|O14737|PDCD5_HUMAN	4640.02				sp|O14925|TIM23_HUMAN	18928.6
sp|O14744|ANM5_HUMAN	78689.6				sp|O14929|HAT1_HUMAN	104941
sp|O14745|NHRF1_HUMAN	100721				sp|O14949|QCR8_HUMAN	40753.9
sp|O14773|TPP1_HUMAN	99565.6				sp|O14950|ML12B_HUMAN	555128
sp|O14776|TCRG1_HUMAN	7988.9				sp|O14974|MYPT1_HUMAN	42227.2
sp|O14818|PSA7_HUMAN	979210				sp|O14979|HNRDL_HUMAN	267731
sp|O14828|SCAM3_HUMAN	13170.7				sp|O14980|XPO1_HUMAN	20040.4
sp|O14880|MGST3_HUMAN	22713.9				sp|O15020|SPTN2_HUMAN	26624.3
sp|O14907|TX1B3_HUMAN	28370.4				sp|O15067|PUR4_HUMAN	95262.7
sp|O14908|GIPC1_HUMAN	78429.7				sp|O15143|ARC1B_HUMAN	34828.4
sp|O14925|TIM23_HUMAN	28070.4				sp|O15144|ARPC2_HUMAN	700817
sp|O14929|HAT1_HUMAN	218093				sp|O15145|ARPC3_HUMAN	208682
sp|O14949|QCR8_HUMAN	8800.44				sp|O15155|BET1_HUMAN	23707.5
sp|O14950|ML12B_HUMAN	340779				sp|O15160|RPAC1_HUMAN	96303.6
sp|O14964|HGS_HUMAN	11162.2				sp|O15173|PGRC2_HUMAN	307365
sp|O14974|MYPT1_HUMAN	35795.9				sp|O15254|ACOX3_HUMAN	7888.86
sp|O14979|HNRDL_HUMAN	306826				sp|O15269|SPTC1_HUMAN	11979.9
sp|O14980|XPO1_HUMAN	25856.4				sp|O15305|PMM2_HUMAN	98573.1
sp|O15020|SPTN2_HUMAN	20420.8				sp|O15347|HMGB3_HUMAN	57598.1
sp|O15067|PUR4_HUMAN	137519				sp|O15355|PPM1G_HUMAN	22427
sp|O15143|ARC1B_HUMAN	20749.7				sp|O15371|EIF3D_HUMAN	102419
sp|O15144|ARPC2_HUMAN	603752				sp|O15372|EIF3H_HUMAN	182765
sp|O15145|ARPC3_HUMAN	91646.4				sp|O15427|MOT4_HUMAN	31945.7
sp|O15155|BET1_HUMAN	16464.9				sp|O15460|P4HA2_HUMAN	94793.5
sp|O15160|RPAC1_HUMAN	81152				sp|O15498|YKT6_HUMAN	112421
sp|O15173|PGRC2_HUMAN	179024				sp|O15511|ARPC5_HUMAN	152502
sp|O15198|SMAD9_HUMAN	10329.6				sp|O15533|TPSN_HUMAN	25618.9
sp|O15254|ACOX3_HUMAN	7334.85				sp|O43143|DHX15_HUMAN	272537
sp|O15269|SPTC1_HUMAN	13913				sp|O43169|CYB5B_HUMAN	66960.2
sp|O15305|PMM2_HUMAN	111876				sp|O43172|PRP4_HUMAN	27503.3
sp|O15347|HMGB3_HUMAN	96777.8				sp|O43175|SERA_HUMAN	592640
sp|O15355|PPM1G_HUMAN	51667.1				sp|O43181|NDUS4_HUMAN	16216.8
sp|O15371|EIF3D_HUMAN	156327				sp|O43196|MSH5_HUMAN	44618
sp|O15372|EIF3H_HUMAN	190038				sp|O43237|DC1L2_HUMAN	12762
sp|O15427|MOT4_HUMAN	10403.5				sp|O43242|PSMD3_HUMAN	103387
sp|O15460|P4HA2_HUMAN	132263				sp|O43324|MCA3_HUMAN	88553.1
sp|O15498|YKT6_HUMAN	4897.74				sp|O43390|HNRPR_HUMAN	289114
sp|O15511|ARPC5_HUMAN	58574.9				sp|O43396|TXNL1_HUMAN	264167
sp|O15533|TPSN_HUMAN	42835.3				sp|O43399|TPD54_HUMAN	55984.9
sp|O43143|DHX15_HUMAN	311595				sp|O43447|PPIH_HUMAN	34226.2
sp|O43169|CYB5B_HUMAN	31051.1				sp|O43464|HTRA2_HUMAN	70640
sp|O43172|PRP4_HUMAN	36575.2				sp|O43488|ARK72_HUMAN	175432
sp|O43175|SERA_HUMAN	987787				sp|O43615|TIM44_HUMAN	315232
sp|O43196|MSH5_HUMAN	19011.3				sp|O43617|TPPC3_HUMAN	57766.3
sp|O43237|DC1L2_HUMAN	40638.9				sp|O43633|CHM2A_HUMAN	65999.7
sp|O43242|PSMD3_HUMAN	177572				sp|O43670|ZN207_HUMAN	48127.9
sp|O43252|PAPS1_HUMAN	38580.4				sp|O43674|NDUB5_HUMAN	84822
sp|O43294|TGFI1_HUMAN	35788.4				sp|O43681|GET3_HUMAN	99894.1
sp|O43324|MCA3_HUMAN	78106.4				sp|O43684|BUB3_HUMAN	157195
sp|O43390|HNRPR_HUMAN	352102				sp|O43707|ACTN4_HUMAN	1.43506e+06
sp|O43396|TXNL1_HUMAN	292513				sp|O43709|BUD23_HUMAN	24874.2
sp|O43399|TPD54_HUMAN	10642.1				sp|O43760|SNG2_HUMAN	84451.1
sp|O43402|EMC8_HUMAN	10524.9				sp|O43765|SGTA_HUMAN	60279.9
sp|O43414|ERI3_HUMAN	13883.3				sp|O43772|MCAT_HUMAN	35473.5
sp|O43447|PPIH_HUMAN	31235.7				sp|O43776|SYNC_HUMAN	51553.4
sp|O43464|HTRA2_HUMAN	36111.1				sp|O43790|KRT86_HUMAN	304611
sp|O43488|ARK72_HUMAN	134115				sp|O43809|CPSF5_HUMAN	231260
sp|O43572|AKA10_HUMAN	2220.01				sp|O43813|LANC1_HUMAN	1.11735e+06
sp|O43583|DENR_HUMAN	35304.1				sp|O43819|SCO2_HUMAN	10312.2
sp|O43615|TIM44_HUMAN	184345				sp|O43837|IDH3B_HUMAN	58914.2
sp|O43617|TPPC3_HUMAN	16872.1				sp|O43852|CALU_HUMAN	438673
sp|O43633|CHM2A_HUMAN	93339.1				sp|O43854|EDIL3_HUMAN	141471
sp|O43670|ZN207_HUMAN	82332.1				sp|O43920|NDUS5_HUMAN	22397.8
sp|O43674|NDUB5_HUMAN	64600.2				sp|O60443|GSDME_HUMAN	18767.9
sp|O43676|NDUB3_HUMAN	135049				sp|O60488|ACSL4_HUMAN	14906.6
sp|O43681|GET3_HUMAN	102357				sp|O60493|SNX3_HUMAN	34713.8
sp|O43684|BUB3_HUMAN	177404				sp|O60506|HNRPQ_HUMAN	787148
sp|O43707|ACTN4_HUMAN	924886				sp|O60547|GMDS_HUMAN	12764.1
sp|O43709|BUD23_HUMAN	17565.7				sp|O60566|BUB1B_HUMAN	128153
sp|O43760|SNG2_HUMAN	51360.3				sp|O60568|PLOD3_HUMAN	181017
sp|O43765|SGTA_HUMAN	44117.6				sp|O60664|PLIN3_HUMAN	56237.8
sp|O43772|MCAT_HUMAN	22418.2				sp|O60684|IMA7_HUMAN	13570.6
sp|O43776|SYNC_HUMAN	148214				sp|O60701|UGDH_HUMAN	967976
sp|O43790|KRT86_HUMAN	9070.76				sp|O60749|SNX2_HUMAN	47133.2
sp|O43809|CPSF5_HUMAN	191584				sp|O60762|DPM1_HUMAN	152711
sp|O43813|LANC1_HUMAN	213658				sp|O60814|H2B1K_HUMAN	1.50989e+06
sp|O43819|SCO2_HUMAN	44695.6				sp|O60831|PRAF2_HUMAN	21066.3
sp|O43837|IDH3B_HUMAN	109095				sp|O60841|IF2P_HUMAN	12521.8
sp|O43852|CALU_HUMAN	238070				sp|O60888|CUTA_HUMAN	66988.5
sp|O43854|EDIL3_HUMAN	96703.9				sp|O60925|PFD1_HUMAN	74404.3
sp|O43920|NDUS5_HUMAN	23556				sp|O75083|WDR1_HUMAN	933493
sp|O60216|RAD21_HUMAN	8012.79				sp|O75190|DNJB6_HUMAN	655777
sp|O60232|ZNRD2_HUMAN	11757.5				sp|O75208|COQ9_HUMAN	16883.4
sp|O60256|KPRB_HUMAN	7188.16				sp|O75223|GGCT_HUMAN	357030
sp|O60361|NDK8_HUMAN	2790.42				sp|O75251|NDUS7_HUMAN	35308.7
sp|O60443|GSDME_HUMAN	33711.3				sp|O75306|NDUS2_HUMAN	108186
sp|O60488|ACSL4_HUMAN	13760.4				sp|O75323|NIPS2_HUMAN	53741.1
sp|O60493|SNX3_HUMAN	27583.8				sp|O75340|PDCD6_HUMAN	97875
sp|O60506|HNRPQ_HUMAN	1743360				sp|O75342|LX12B_HUMAN	140416
sp|O60547|GMDS_HUMAN	37350.7				sp|O75347|TBCA_HUMAN	36684.8
sp|O60566|BUB1B_HUMAN	7939.36				sp|O75348|VATG1_HUMAN	32284.2
sp|O60568|PLOD3_HUMAN	151831				sp|O75368|SH3L1_HUMAN	76047.8
sp|O60664|PLIN3_HUMAN	59673.7				sp|O75369|FLNB_HUMAN	881443
sp|O60684|IMA7_HUMAN	76748.9				sp|O75390|CISY_HUMAN	1103631
sp|O60701|UGDH_HUMAN	1.40465e+06				sp|O75396|SC22B_HUMAN	488339
sp|O60749|SNX2_HUMAN	32711.1				sp|O75431|MTX2_HUMAN	29312.1
sp|O60762|DPM1_HUMAN	123157				sp|O75436|VP26A_HUMAN	254800
sp|O60783|RT14_HUMAN	12031.6				sp|O75439|MPPB_HUMAN	92972.6
sp|O60784|TOM1_HUMAN	45122.9				sp|O75475|PSIP1_HUMAN	78416.1
sp|O60814|H2B1K_HUMAN	1.45406e+06				sp|O75477|ERLN1_HUMAN	188631
sp|O60831|PRAF2_HUMAN	20541.3				sp|O75489|NDUS3_HUMAN	155692
sp|O60841|IF2P_HUMAN	22071				sp|O75531|BAF_HUMAN	141849
sp|O60884|DNJA2_HUMAN	16110.6				sp|O75534|CSDE1_HUMAN	71053.4
sp|O60888|CUTA_HUMAN	76940.1				sp|O75556|SG2A1_HUMAN	138507
sp|O60925|PFD1_HUMAN	29320.4				sp|O75607|NPM3_HUMAN	3652.39
sp|O75083|WDR1_HUMAN	846969				sp|O75608|LYPA1_HUMAN	170675
sp|O75113|N4BP1_HUMAN	13009.3				sp|O75635|SPB7_HUMAN	33662.7
sp|O75153|CLU_HUMAN	7510.75				sp|O75643|U520_HUMAN	53017.4
sp|O75190|DNJB6_HUMAN	28381.9				sp|O75694|NU155_HUMAN	8520.4
sp|O75208|COQ9_HUMAN	12416.8				sp|O75718|CRTAP_HUMAN	145010
sp|O75223|GGCT_HUMAN	194710				sp|O75787|RENR_HUMAN	9195.54
sp|O75251|NDUS7_HUMAN	10679.6				sp|O75792|RNH2A_HUMAN	17970.1
sp|O75306|NDUS2_HUMAN	97105.4				sp|O75794|CD123_HUMAN	13191.5
sp|O75323|NIPS2_HUMAN	48460.5				sp|O75818|RPP40_HUMAN	13577.8
sp|O75340|PDCD6_HUMAN	86921.8				sp|O75821|EIF3G_HUMAN	162985
sp|O75342|LX12B_HUMAN	15358.1				sp|O75822|EIF3J_HUMAN	184402
sp|O75347|TBCA_HUMAN	10629.4				sp|O75844|FACE1_HUMAN	19374.2
sp|O75348|VATG1_HUMAN	15638.8				sp|O75874|IDHC_HUMAN	504901
sp|O75367|H2AY_HUMAN	16629.5				sp|O75880|SCO1_HUMAN	34394.4
sp|O75368|SH3L1_HUMAN	59881.4				sp|O75935|DCTN3_HUMAN	114137
sp|O75369|FLNB_HUMAN	1.15534e+06				sp|O75937|DNJC8_HUMAN	242618
sp|O75390|CISY_HUMAN	867288				sp|O75940|SPF30_HUMAN	33337.7
sp|O75391|SPAG7_HUMAN	23409.3				sp|O75947|ATP5H_HUMAN	306469
sp|O75396|SC22B_HUMAN	783690				sp|O75964|ATP5L_HUMAN	613372
sp|O75431|MTX2_HUMAN	16478.1				sp|O76003|GLRX3_HUMAN	211653
sp|O75436|VP26A_HUMAN	198292				sp|O76021|RL1D1_HUMAN	52303
sp|O75439|MPPB_HUMAN	171817				sp|O76031|CLPX_HUMAN	22787.4
sp|O75475|PSIP1_HUMAN	78981.5				sp|O76094|SRP72_HUMAN	489092
sp|O75477|ERLN1_HUMAN	141387				sp|O94760|DDAH1_HUMAN	58497.6
sp|O75489|NDUS3_HUMAN	166734				sp|O94766|B3GA3_HUMAN	9150.82
sp|O75521|ECI2_HUMAN	12434.3				sp|O94776|MTA2_HUMAN	86683.6
sp|O75531|BAF_HUMAN	151293				sp|O94874|UFL1_HUMAN	11908.2
sp|O75534|CSDE1_HUMAN	195133				sp|O94905|ERLN2_HUMAN	26088
sp|O75556|SG2A1_HUMAN	15540				sp|O94925|GLSK_HUMAN	93543.8
sp|O75607|NPM3_HUMAN	16295.7				sp|O94979|SC31A_HUMAN	7878.14
sp|O75608|LYPA1_HUMAN	83413.1				sp|O95059|RPP14_HUMAN	30083.6
sp|O75616|ERAL1_HUMAN	10127.4				sp|O95070|YIF1A_HUMAN	41675.2
sp|O75643|U520_HUMAN	82721.3				sp|O95166|GBRAP_HUMAN	28978.5
sp|O75663|TIPRL_HUMAN	17334.7				sp|O95168|NDUB4_HUMAN	42023.1
sp|O75694|NU155_HUMAN	39234.1				sp|O95169|NDUB8_HUMAN	9915.25
sp|O75695|XRP2_HUMAN	8024.52				sp|O95197|RTN3_HUMAN	53193.3
sp|O75718|CRTAP_HUMAN	186589				sp|O95202|LETM1_HUMAN	13015.5
sp|O75792|RNH2A_HUMAN	22103.1				sp|O95232|LC7L3_HUMAN	253475
sp|O75794|CD123_HUMAN	18262.3				sp|O95292|VAPB_HUMAN	162248
sp|O75817|POP7_HUMAN	16597.6				sp|O95298|NDUC2_HUMAN	24301.8
sp|O75818|RPP40_HUMAN	13900.3				sp|O95299|NDUAA_HUMAN	11088
sp|O75821|EIF3G_HUMAN	254448				sp|O95302|FKBP9_HUMAN	230424
sp|O75822|EIF3J_HUMAN	232910				sp|O95336|6PGL_HUMAN	65602.9
sp|O75844|FACE1_HUMAN	17669.1				sp|O95347|SMC2_HUMAN	37628.6
sp|O75874|IDHC_HUMAN	394216				sp|O95372|LYPA2_HUMAN	17769.2
sp|O75880|SCO1_HUMAN	34358.6				sp|O95373|IPO7_HUMAN	55576.9
sp|O75909|CCNK_HUMAN	13690.6				sp|O95400|CD2B2_HUMAN	41838.7
sp|O75934|SPF27_HUMAN	6453.22				sp|O95433|AHSA1_HUMAN	152357
sp|O75935|DCTN3_HUMAN	124503				sp|O95456|PSMG1_HUMAN	20932.2
sp|O75937|DNJC8_HUMAN	51127.7				sp|O95563|MPC2_HUMAN	11474.2
sp|O75940|SPF30_HUMAN	30397				sp|O95571|ETHE1_HUMAN	35603
sp|O75947|ATP5H_HUMAN	196556				sp|O95573|ACSL3_HUMAN	51155.9
sp|O75964|ATP5L_HUMAN	326272				sp|O95619|YETS4_HUMAN	13974
sp|O76003|GLRX3_HUMAN	275102				sp|O95747|OXSR1_HUMAN	75116.2
sp|O76021|RL1D1_HUMAN	73234.1				sp|O95757|HS74L_HUMAN	67392.9
sp|O76031|CLPX_HUMAN	85914				sp|O95782|AP2A1_HUMAN	15046.6
sp|O76094|SRP72_HUMAN	485069				sp|O95816|BAG2_HUMAN	138281
sp|O94760|DDAH1_HUMAN	73167.8				sp|O95831|AIFM1_HUMAN	386623
sp|O94766|B3GA3_HUMAN	8982.97				sp|O95861|BPNT1_HUMAN	52237.7
sp|O94776|MTA2_HUMAN	147238				sp|O95881|TXD12_HUMAN	67735.3
sp|O94826|TOM70_HUMAN	48060				sp|O95968|SG1D1_HUMAN	39100.5
sp|O94874|UFL1_HUMAN	10656.6				sp|O95969|SG1D2_HUMAN	54489.9
sp|O94905|ERLN2_HUMAN	18141.2				sp|O96000|NDUBA_HUMAN	100461
sp|O94925|GLSK_HUMAN	206230				sp|O96008|TOM40_HUMAN	110058
sp|O94979|SC31A_HUMAN	29777.1				sp|O96019|ACL6A_HUMAN	120142
sp|O95059|RPP14_HUMAN	47963.8				sp|P00167|CYB5_HUMAN	49384.5
sp|O95070|YIF1A_HUMAN	22680.7				sp|P00338|LDHA_HUMAN	8597458
sp|O95166|GBRAP_HUMAN	24253.7				sp|P00367|DHE3_HUMAN	620099
sp|O95168|NDUB4_HUMAN	27714.4				sp|P00374|DYR_HUMAN	178900
sp|O95169|NDUB8_HUMAN	23030				sp|P00387|NB5R3_HUMAN	1.04388e+06
sp|O95197|RTN3_HUMAN	30679.4				sp|P00390|GSHR_HUMAN	225932
sp|O95202|LETM1_HUMAN	62881.2				sp|P00403|COX2_HUMAN	598745
sp|O95232|LC7L3_HUMAN	10987				sp|P00441|SODC_HUMAN	98229.5
sp|O95292|VAPB_HUMAN	137710				sp|P00491|PNPH_HUMAN	697521
sp|O95297|MPZL1_HUMAN	14919.2				sp|P00492|HPRT_HUMAN	407190
sp|O95298|NDUC2_HUMAN	20903.9				sp|P00505|AATM_HUMAN	1.13948e+06
sp|O95299|NDUAA_HUMAN	15607.9				sp|P00558|PGK1_HUMAN	6.23899e+06
sp|O95302|FKBP9_HUMAN	129402				sp|P00568|KAD1_HUMAN	207610
sp|O95336|6PGL_HUMAN	90549.2				sp|P00918|CAH2_HUMAN	130238
sp|O95340|PAPS2_HUMAN	27307.6				sp|P01008|ANT3_HUMAN	7803.22
sp|O95347|SMC2_HUMAN	84049.3				sp|P01023|A2MG_HUMAN	321263
sp|O95372|LYPA2_HUMAN	31370.2				sp|P01024|CO3_HUMAN	12270.4
sp|O95373|IPO7_HUMAN	84977.1				sp|P01036|CYTS_HUMAN	90258.8
sp|O95379|TFIP8_HUMAN	3395.91				sp|P01040|CYTA_HUMAN	2.10834e+06
sp|O95400|CD2B2_HUMAN	22003.1				sp|P01111|RASN_HUMAN	130946
sp|O95433|AHSA1_HUMAN	183830				sp|P01591|IGJ_HUMAN	63556
sp|O95456|PSMG1_HUMAN	46935.8				sp|P01833|PIGR_HUMAN	46579.2
sp|O95571|ETHE1_HUMAN	39136.4				sp|P01834|IGKC_HUMAN	82745.1
sp|O95573|ACSL3_HUMAN	96978.5				sp|P01857|IGHG1_HUMAN	190359
sp|O95747|OXSR1_HUMAN	86750.9				sp|P01876|IGHA1_HUMAN	165988
sp|O95757|HS74L_HUMAN	75602.7				sp|P01877|IGHA2_HUMAN	7625.82
sp|O95777|LSM8_HUMAN	15998				sp|P01889|HLAB_HUMAN	392116
sp|O95782|AP2A1_HUMAN	36284.8				sp|P02511|CRYAB_HUMAN	327102
sp|O95816|BAG2_HUMAN	143981				sp|P02533|K1C14_HUMAN	31238522
sp|O95831|AIFM1_HUMAN	276388				sp|P02538|K2C6A_HUMAN	17517638
sp|O95833|CLIC3_HUMAN	11020.6				sp|P02545|LMNA_HUMAN	4.26436e+06
sp|O95861|BPNT1_HUMAN	56068.9				sp|P02768|ALBU_HUMAN	619940
sp|O95865|DDAH2_HUMAN	8925.17				sp|P02771|FETA_HUMAN	81303
sp|O95881|TXD12_HUMAN	52450.3				sp|P02786|TFR1_HUMAN	894180
sp|O95968|SG1D1_HUMAN	28891.1				sp|P02787|TRFE_HUMAN	50790.3
sp|O95969|SG1D2_HUMAN	5468.24				sp|P02788|TRFL_HUMAN	332621
sp|O96000|NDUBA_HUMAN	78661				sp|P02794|FRIH_HUMAN	84028.7
sp|O96008|TOM40_HUMAN	149775				sp|P02808|STAT_HUMAN	10290
sp|O96019|ACL6A_HUMAN	116401				sp|P02810|PRPC_HUMAN	24515.2
sp|O96033|MOC2A_HUMAN	11249.3				sp|P04040|CATA_HUMAN	701831
sp|P00167|CYB5_HUMAN	35109.1				sp|P04062|GBA1_HUMAN	46522.2
sp|P00338|LDHA_HUMAN	7546855				sp|P04066|FUCO_HUMAN	10209.3
sp|P00367|DHE3_HUMAN	513347				sp|P04075|ALDOA_HUMAN	8453700
sp|P00374|DYR_HUMAN	183461				sp|P04080|CYTB_HUMAN	250437
sp|P00387|NB5R3_HUMAN	957425				sp|P04083|ANXA1_HUMAN	2.27955e+06
sp|P00390|GSHR_HUMAN	191910				sp|P04179|SODM_HUMAN	96800.2
sp|P00403|COX2_HUMAN	382835				sp|P04181|OAT_HUMAN	72340.8
sp|P00441|SODC_HUMAN	45457.4				sp|P04259|K2C6B_HUMAN	1.80863e+06
sp|P00491|PNPH_HUMAN	531289				sp|P04264|K2C1_HUMAN	371226340
sp|P00492|HPRT_HUMAN	372307				sp|P04279|SEMG1_HUMAN	68711.7
sp|P00505|AATM_HUMAN	935359				sp|P04406|G3P_HUMAN	19980178
sp|P00558|PGK1_HUMAN	6470653				sp|P04439|HLAA_HUMAN	287972
sp|P00568|KAD1_HUMAN	176837				sp|P04632|CPNS1_HUMAN	94430.9
sp|P00918|CAH2_HUMAN	119427				sp|P04792|HSPB1_HUMAN	6.13618e+06
sp|P01008|ANT3_HUMAN	21226.4				sp|P04818|TYSY_HUMAN	56682.4
sp|P01023|A2MG_HUMAN	227026				sp|P04843|RPN1_HUMAN	534720
sp|P01024|CO3_HUMAN	6369.13				sp|P04844|RPN2_HUMAN	162195
sp|P01033|TIMP1_HUMAN	12002.8				sp|P04899|GNAI2_HUMAN	165609
sp|P01036|CYTS_HUMAN	12675				sp|P05026|AT1B1_HUMAN	162099
sp|P01040|CYTA_HUMAN	322541				sp|P05089|ARGI1_HUMAN	900558
sp|P01111|RASN_HUMAN	106908				sp|P05090|APOD_HUMAN	108164
sp|P01591|IGJ_HUMAN	13247.6				sp|P05091|ALDH2_HUMAN	151274
sp|P01833|PIGR_HUMAN	12262.8				sp|P05109|S10A8_HUMAN	3.11411e+06
sp|P01834|IGKC_HUMAN	32052.3				sp|P05141|ADT2_HUMAN	762862
sp|P01857|IGHG1_HUMAN	40634.4				sp|P05161|ISG15_HUMAN	274482
sp|P01876|IGHA1_HUMAN	14254.3				sp|P05198|IF2A_HUMAN	696603
sp|P01889|HLAB_HUMAN	266620				sp|P05204|HMGN2_HUMAN	22554.8
sp|P02511|CRYAB_HUMAN	200217				sp|P05386|RLA1_HUMAN	65537.6
sp|P02533|K1C14_HUMAN	4.75051e+06				sp|P05387|RLA2_HUMAN	345684
sp|P02538|K2C6A_HUMAN	1.84323e+06				sp|P05388|RLA0_HUMAN	1.89325e+06
sp|P02545|LMNA_HUMAN	4.67757e+06				sp|P05413|FABPH_HUMAN	12547
sp|P02768|ALBU_HUMAN	168997				sp|P05455|LA_HUMAN	462118
sp|P02771|FETA_HUMAN	117137				sp|P05556|ITB1_HUMAN	321437
sp|P02786|TFR1_HUMAN	604328				sp|P05783|K1C18_HUMAN	16841032
sp|P02787|TRFE_HUMAN	18767.5				sp|P05787|K2C8_HUMAN	42778950
sp|P02788|TRFL_HUMAN	82585.3				sp|P06132|DCUP_HUMAN	69941.1
sp|P02794|FRIH_HUMAN	83255.9				sp|P06280|AGAL_HUMAN	21138.7
sp|P02808|STAT_HUMAN	2700.03				sp|P06396|GELS_HUMAN	453681
sp|P04040|CATA_HUMAN	303324				sp|P06454|PTMA_HUMAN	16361.4
sp|P04062|GBA1_HUMAN	23952				sp|P06493|CDK1_HUMAN	910413
sp|P04066|FUCO_HUMAN	5890.76				sp|P06576|ATPB_HUMAN	7.42637e+06
sp|P04075|ALDOA_HUMAN	8553602				sp|P06702|S10A9_HUMAN	5101822
sp|P04080|CYTB_HUMAN	106927				sp|P06703|S10A6_HUMAN	1136190
sp|P04083|ANXA1_HUMAN	2893407				sp|P06730|IF4E_HUMAN	143947
sp|P04150|GCR_HUMAN	6388.75				sp|P06732|KCRM_HUMAN	765982
sp|P04179|SODM_HUMAN	106127				sp|P06733|ENOA_HUMAN	31465120
sp|P04181|OAT_HUMAN	78558.9				sp|P06737|PYGL_HUMAN	72285.3
sp|P04259|K2C6B_HUMAN	148979				sp|P06744|G6PI_HUMAN	2.02928e+06
sp|P04264|K2C1_HUMAN	60487440				sp|P06748|NPM_HUMAN	2.89517e+06
sp|P04279|SEMG1_HUMAN	26764.2				sp|P06753|TPM3_HUMAN	112894
sp|P04406|G3P_HUMAN	14810356				sp|P06756|ITAV_HUMAN	13683.7
sp|P04439|HLAA_HUMAN	415263				sp|P06865|HEXA_HUMAN	228367
sp|P04632|CPNS1_HUMAN	159449				sp|P07099|HYEP_HUMAN	994844
sp|P04792|HSPB1_HUMAN	2.83225e+06				sp|P07195|LDHB_HUMAN	7759496
sp|P04818|TYSY_HUMAN	73081.4				sp|P07203|GPX1_HUMAN	19498.3
sp|P04843|RPN1_HUMAN	498178				sp|P07205|PGK2_HUMAN	40123.4
sp|P04844|RPN2_HUMAN	60025.8				sp|P07237|PDIA1_HUMAN	3.85999e+06
sp|P04899|GNAI2_HUMAN	208195				sp|P07311|ACYP1_HUMAN	32963.4
sp|P05023|AT1A1_HUMAN	11938.4				sp|P07339|CATD_HUMAN	1.17823e+06
sp|P05026|AT1B1_HUMAN	104334				sp|P07355|ANXA2_HUMAN	3.70908e+06
sp|P05089|ARGI1_HUMAN	497884				sp|P07384|CAN1_HUMAN	238502
sp|P05090|APOD_HUMAN	20278.9				sp|P07437|TBB5_HUMAN	5.6529e+06
sp|P05091|ALDH2_HUMAN	175978				sp|P07476|INVO_HUMAN	72249.5
sp|P05109|S10A8_HUMAN	342848				sp|P07686|HEXB_HUMAN	466702
sp|P05141|ADT2_HUMAN	851389				sp|P07737|PROF1_HUMAN	7037719
sp|P05161|ISG15_HUMAN	327536				sp|P07741|APT_HUMAN	272330
sp|P05198|IF2A_HUMAN	602572				sp|P07814|SYEP_HUMAN	50743.3
sp|P05204|HMGN2_HUMAN	5038.87				sp|P07858|CATB_HUMAN	79819.8
sp|P05386|RLA1_HUMAN	172521				sp|P07900|HS90A_HUMAN	2.74219e+06
sp|P05387|RLA2_HUMAN	91023.8				sp|P07910|HNRPC_HUMAN	930314
sp|P05388|RLA0_HUMAN	1.68572e+06				sp|P07942|LAMB1_HUMAN	13328.3
sp|P05413|FABPH_HUMAN	11502.7				sp|P07954|FUMH_HUMAN	1.00367e+06
sp|P05455|LA_HUMAN	563752				sp|P07996|TSP1_HUMAN	23315.5
sp|P05556|ITB1_HUMAN	297752				sp|P08174|DAF_HUMAN	15383
sp|P05783|K1C18_HUMAN	10346608				sp|P08195|4F2_HUMAN	2.85792e+06
sp|P05787|K2C8_HUMAN	30561674				sp|P08237|PFKAM_HUMAN	6998.53
sp|P06132|DCUP_HUMAN	72994.3				sp|P08238|HS90B_HUMAN	14193775
sp|P06280|AGAL_HUMAN	24947				sp|P08559|ODPA_HUMAN	432433
sp|P06396|GELS_HUMAN	285546				sp|P08574|CY1_HUMAN	157352
sp|P06493|CDK1_HUMAN	618731				sp|P08621|RU17_HUMAN	63258.6
sp|P06576|ATPB_HUMAN	7.27184e+06				sp|P08648|ITA5_HUMAN	59143.9
sp|P06702|S10A9_HUMAN	481855				sp|P08651|NFIC_HUMAN	45532.6
sp|P06703|S10A6_HUMAN	1.07284e+06				sp|P08670|VIME_HUMAN	20370338
sp|P06730|IF4E_HUMAN	164440				sp|P08697|A2AP_HUMAN	4946.25
sp|P06732|KCRM_HUMAN	493670				sp|P08708|RS17_HUMAN	200038
sp|P06733|ENOA_HUMAN	28883116				sp|P08727|K1C19_HUMAN	4.66813e+06
sp|P06737|PYGL_HUMAN	76343.2				sp|P08729|K2C7_HUMAN	15340943
sp|P06744|G6PI_HUMAN	2.09246e+06				sp|P08754|GNAI3_HUMAN	32650.1
sp|P06748|NPM_HUMAN	2.64193e+06				sp|P08758|ANXA5_HUMAN	2.62082e+06
sp|P06753|TPM3_HUMAN	69929.2				sp|P08779|K1C16_HUMAN	7.72351e+06
sp|P06756|ITAV_HUMAN	29779.7				sp|P08865|RSSA_HUMAN	2932764
sp|P06858|LIPL_HUMAN	11242.3				sp|P09001|RM03_HUMAN	3108889
sp|P06865|HEXA_HUMAN	184434				sp|P09012|SNRPA_HUMAN	303426
sp|P07099|HYEP_HUMAN	842519				sp|P09038|FGF2_HUMAN	22143.9
sp|P07195|LDHB_HUMAN	7012431				sp|P09104|ENOG_HUMAN	74300.4
sp|P07203|GPX1_HUMAN	22707.9				sp|P09110|THIK_HUMAN	4570.47
sp|P07205|PGK2_HUMAN	267051				sp|P09211|GSTP1_HUMAN	3.68301e+06
sp|P07237|PDIA1_HUMAN	4.10205e+06				sp|P09234|RU1C_HUMAN	13928.5
sp|P07311|ACYP1_HUMAN	17812.8				sp|P09382|LEG1_HUMAN	988651
sp|P07339|CATD_HUMAN	731107				sp|P09417|DHPR_HUMAN	61734.1
sp|P07355|ANXA2_HUMAN	3.1967e+06				sp|P09429|HMGB1_HUMAN	1.73614e+06
sp|P07384|CAN1_HUMAN	153336				sp|P09488|GSTM1_HUMAN	116663
sp|P07437|TBB5_HUMAN	9974308				sp|P09493|TPM1_HUMAN	80105.2
sp|P07686|HEXB_HUMAN	392951				sp|P09496|CLCA_HUMAN	137507
sp|P07737|PROF1_HUMAN	7.14288e+06				sp|P09525|ANXA4_HUMAN	48951.5
sp|P07741|APT_HUMAN	209006				sp|P09543|CN37_HUMAN	75917.4
sp|P07814|SYEP_HUMAN	184089				sp|P09601|HMOX1_HUMAN	38886.6
sp|P07858|CATB_HUMAN	65220.7				sp|P09622|DLDH_HUMAN	188362
sp|P07900|HS90A_HUMAN	2.42563e+06				sp|P09651|ROA1_HUMAN	2457051
sp|P07910|HNRPC_HUMAN	835998				sp|P09661|RU2A_HUMAN	150695
sp|P07942|LAMB1_HUMAN	11102.7				sp|P09668|CATH_HUMAN	28679.3
sp|P07954|FUMH_HUMAN	928879				sp|P09669|COX6C_HUMAN	72234.3
sp|P07996|TSP1_HUMAN	13207.3				sp|P09874|PARP1_HUMAN	379931
sp|P08174|DAF_HUMAN	44423.6				sp|P09960|LKHA4_HUMAN	173686
sp|P08195|4F2_HUMAN	2.372e+06				sp|P09972|ALDOC_HUMAN	783254
sp|P08237|PFKAM_HUMAN	39043				sp|P0C0S5|H2AZ_HUMAN	25996
sp|P08238|HS90B_HUMAN	12032140				sp|P0CG38|POTEI_HUMAN	69333.5
sp|P08240|SRPRA_HUMAN	38922.9				sp|P0CG47|UBB_HUMAN	3.67535e+06
sp|P08559|ODPA_HUMAN	632621				sp|P0DMV8|HS71A_HUMAN	3.12713e+06
sp|P08574|CY1_HUMAN	148815				sp|P0DP23|CALM1_HUMAN	570299
sp|P08581|MET_HUMAN	12285.4				sp|P0DTE7|AMY1B_HUMAN	44263.9
sp|P08621|RU17_HUMAN	107704				sp|P10155|RO60_HUMAN	17135.4
sp|P08648|ITA5_HUMAN	44059.4				sp|P10253|LYAG_HUMAN	25373.5
sp|P08651|NFIC_HUMAN	90657.9				sp|P10301|RRAS_HUMAN	90008.2
sp|P08670|VIME_HUMAN	11328536				sp|P10412|H14_HUMAN	995793
sp|P08708|RS17_HUMAN	200829				sp|P10515|ODP2_HUMAN	85310.2
sp|P08727|K1C19_HUMAN	493515				sp|P10599|THIO_HUMAN	2.16141e+06
sp|P08729|K2C7_HUMAN	15020462				sp|P10606|COX5B_HUMAN	224999
sp|P08754|GNAI3_HUMAN	45713.1				sp|P10619|PPGB_HUMAN	116942
sp|P08758|ANXA5_HUMAN	2.52399e+06				sp|P10620|MGST1_HUMAN	142045
sp|P08779|K1C16_HUMAN	782707				sp|P10644|KAP0_HUMAN	272809
sp|P08865|RSSA_HUMAN	2299429				sp|P10768|ESTD_HUMAN	146679
sp|P09001|RM03_HUMAN	176889				sp|P10809|CH60_HUMAN	10419680
sp|P09012|SNRPA_HUMAN	225665				sp|P10909|CLUS_HUMAN	262006
sp|P09038|FGF2_HUMAN	33108.4				sp|P11021|BIP_HUMAN	6674325
sp|P09104|ENOG_HUMAN	56152.3				sp|P11047|LAMC1_HUMAN	8586.24
sp|P09110|THIK_HUMAN	7416.1				sp|P11142|HSP7C_HUMAN	11062729
sp|P09132|SRP19_HUMAN	14759.2				sp|P11172|UMPS_HUMAN	53662.5
sp|P09211|GSTP1_HUMAN	3.34473e+06				sp|P11177|ODPB_HUMAN	715342
sp|P09234|RU1C_HUMAN	21087.7				sp|P11182|ODB2_HUMAN	31006.6
sp|P09382|LEG1_HUMAN	1.35571e+06				sp|P11233|RALA_HUMAN	129003
sp|P09417|DHPR_HUMAN	54837.8				sp|P11279|LAMP1_HUMAN	304752
sp|P09429|HMGB1_HUMAN	1.00164e+06				sp|P11310|ACADM_HUMAN	353338
sp|P09488|GSTM1_HUMAN	171013				sp|P11413|G6PD_HUMAN	1.48419e+06
sp|P09493|TPM1_HUMAN	34117.4				sp|P11498|PYC_HUMAN	76648.4
sp|P09496|CLCA_HUMAN	115167				sp|P11586|C1TC_HUMAN	484738
sp|P09525|ANXA4_HUMAN	76781.3				sp|P11717|MPRI_HUMAN	12186.4
sp|P09543|CN37_HUMAN	86909.6				sp|P11766|ADHX_HUMAN	136354
sp|P09601|HMOX1_HUMAN	29611.5				sp|P11802|CDK4_HUMAN	34422.6
sp|P09622|DLDH_HUMAN	145757				sp|P11908|PRPS2_HUMAN	126396
sp|P09651|ROA1_HUMAN	1.19893e+06				sp|P11940|PABP1_HUMAN	1.44879e+06
sp|P09661|RU2A_HUMAN	189142				sp|P12004|PCNA_HUMAN	882549
sp|P09669|COX6C_HUMAN	19482				sp|P12035|K2C3_HUMAN	254567
sp|P09874|PARP1_HUMAN	340432				sp|P12081|HARS1_HUMAN	554091
sp|P09960|LKHA4_HUMAN	205438				sp|P12236|ADT3_HUMAN	61986.5
sp|P09972|ALDOC_HUMAN	1375532				sp|P12268|IMDH2_HUMAN	453139
sp|P0C0S5|H2AZ_HUMAN	34597.1				sp|P12273|PIP_HUMAN	112218
sp|P0CG38|POTEI_HUMAN	61182.3				sp|P12277|KCRB_HUMAN	1.33404e+06
sp|P0CG47|UBB_HUMAN	2.49095e+06				sp|P12429|ANXA3_HUMAN	1.34216e+06
sp|P0DJ07|PT100_HUMAN	9691.59				sp|P12694|ODBA_HUMAN	76298.8
sp|P0DMV8|HS71A_HUMAN	3.42394e+06				sp|P12814|ACTN1_HUMAN	567016
sp|P0DP23|CALM1_HUMAN	153849				sp|P12956|XRCC6_HUMAN	1.94996e+06
sp|P0DPB6|RPAC2_HUMAN	6485.96				sp|P13010|XRCC5_HUMAN	917374
sp|P10155|RO60_HUMAN	55018				sp|P13073|COX41_HUMAN	321945
sp|P10301|RRAS_HUMAN	71187.8				sp|P13473|LAMP2_HUMAN	16337.2
sp|P10321|HLAC_HUMAN	20032.6				sp|P13489|RINI_HUMAN	76792.4
sp|P10412|H14_HUMAN	739586				sp|P13639|EF2_HUMAN	3.54593e+06
sp|P10515|ODP2_HUMAN	131974				sp|P13645|K1C10_HUMAN	218790020
sp|P10599|THIO_HUMAN	1814096				sp|P13646|K1C13_HUMAN	1.83719e+06
sp|P10606|COX5B_HUMAN	526506				sp|P13647|K2C5_HUMAN	38004464
sp|P10619|PPGB_HUMAN	65218.7				sp|P13667|PDIA4_HUMAN	794837
sp|P10620|MGST1_HUMAN	77120.9				sp|P13674|P4HA1_HUMAN	81959.2
sp|P10644|KAP0_HUMAN	289666				sp|P13693|TCTP_HUMAN	226526
sp|P10768|ESTD_HUMAN	142876				sp|P13797|PLST_HUMAN	1.32724e+06
sp|P10809|CH60_HUMAN	11967875				sp|P13798|ACPH_HUMAN	207389
sp|P10909|CLUS_HUMAN	129715				sp|P13804|ETFA_HUMAN	511893
sp|P11021|BIP_HUMAN	6433946				sp|P13861|KAP2_HUMAN	100343
sp|P11047|LAMC1_HUMAN	8206.58				sp|P13929|ENOB_HUMAN	240904
sp|P11142|HSP7C_HUMAN	11468960				sp|P13984|T2FB_HUMAN	34505.1
sp|P11172|UMPS_HUMAN	54924.2				sp|P13987|CD59_HUMAN	66282.4
sp|P11177|ODPB_HUMAN	623313				sp|P13995|MTDC_HUMAN	40253.1
sp|P11182|ODB2_HUMAN	46273.4				sp|P14174|MIF_HUMAN	342761
sp|P11216|PYGB_HUMAN	10263.9				sp|P14314|GLU2B_HUMAN	531242
sp|P11233|RALA_HUMAN	102317				sp|P14324|FPPS_HUMAN	427392
sp|P11279|LAMP1_HUMAN	145998				sp|P14406|CX7A2_HUMAN	31736.7
sp|P11310|ACADM_HUMAN	306608				sp|P14550|AK1A1_HUMAN	143483
sp|P11387|TOP1_HUMAN	13751.6				sp|P14618|KPYM_HUMAN	11739113
sp|P11413|G6PD_HUMAN	1.46569e+06				sp|P14625|ENPL_HUMAN	3.52612e+06
sp|P11498|PYC_HUMAN	69979.9				sp|P14678|RSMB_HUMAN	111290
sp|P11586|C1TC_HUMAN	487180				sp|P14735|IDE_HUMAN	130603
sp|P11766|ADHX_HUMAN	115006				sp|P14866|HNRPL_HUMAN	128345
sp|P11802|CDK4_HUMAN	37953				sp|P14868|SYDC_HUMAN	670470
sp|P11908|PRPS2_HUMAN	127608				sp|P14923|PLAK_HUMAN	2.25354e+06
sp|P11940|PABP1_HUMAN	1.41951e+06				sp|P14927|QCR7_HUMAN	46795.1
sp|P12004|PCNA_HUMAN	1051738				sp|P15104|GLNA_HUMAN	36785.5
sp|P12035|K2C3_HUMAN	29163.1				sp|P15121|ALDR_HUMAN	496838
sp|P12081|HARS1_HUMAN	553619				sp|P15291|B4GT1_HUMAN	120705
sp|P12236|ADT3_HUMAN	62739.5				sp|P15311|EZRI_HUMAN	1.26024e+06
sp|P12268|IMDH2_HUMAN	662549				sp|P15328|FOLR1_HUMAN	26152.1
sp|P12273|PIP_HUMAN	44315.7				sp|P15374|UCHL3_HUMAN	79812.3
sp|P12277|KCRB_HUMAN	1.55845e+06				sp|P15515|HIS1_HUMAN	2566.68
sp|P12429|ANXA3_HUMAN	1.36161e+06				sp|P15529|MCP_HUMAN	39671.1
sp|P12694|ODBA_HUMAN	53058.3				sp|P15531|NDKA_HUMAN	4341711
sp|P12814|ACTN1_HUMAN	322964				sp|P15559|NQO1_HUMAN	1.24067e+06
sp|P12956|XRCC6_HUMAN	2.76415e+06				sp|P15586|GNS_HUMAN	117608
sp|P13010|XRCC5_HUMAN	1.43089e+06				sp|P15880|RS2_HUMAN	787583
sp|P13073|COX41_HUMAN	352744				sp|P15924|DESP_HUMAN	7.42075e+06
sp|P13473|LAMP2_HUMAN	7807.77				sp|P15927|RFA2_HUMAN	144381
sp|P13489|RINI_HUMAN	93796.5				sp|P16035|TIMP2_HUMAN	8850.64
sp|P13639|EF2_HUMAN	3.64579e+06				sp|P16070|CD44_HUMAN	110381
sp|P13645|K1C10_HUMAN	32199616				sp|P16083|NQO2_HUMAN	194971
sp|P13646|K1C13_HUMAN	391509				sp|P16104|H2AX_HUMAN	5411.23
sp|P13647|K2C5_HUMAN	4.39503e+06				sp|P16152|CBR1_HUMAN	793149
sp|P13667|PDIA4_HUMAN	931170				sp|P16220|CREB1_HUMAN	8100.53
sp|P13674|P4HA1_HUMAN	74449.4				sp|P16401|H15_HUMAN	984821
sp|P13693|TCTP_HUMAN	160575				sp|P16403|H12_HUMAN	1.90186e+06
sp|P13797|PLST_HUMAN	1.66626e+06				sp|P16435|NCPR_HUMAN	72080.8
sp|P13798|ACPH_HUMAN	163480				sp|P16615|AT2A2_HUMAN	57715.5
sp|P13804|ETFA_HUMAN	557276				sp|P16949|STMN1_HUMAN	80658.6
sp|P13861|KAP2_HUMAN	122450				sp|P16989|YBOX3_HUMAN	83997.3
sp|P13929|ENOB_HUMAN	258757				sp|P17050|NAGAB_HUMAN	8020.61
sp|P13984|T2FB_HUMAN	19462.2				sp|P17096|HMGA1_HUMAN	54075.5
sp|P13987|CD59_HUMAN	25665.8				sp|P17174|AATC_HUMAN	351955
sp|P13995|MTDC_HUMAN	46630.7				sp|P17342|ANPRC_HUMAN	8939.94
sp|P14174|MIF_HUMAN	255315				sp|P17480|UBF1_HUMAN	12412.5
sp|P14314|GLU2B_HUMAN	375941				sp|P17612|KAPCA_HUMAN	145604
sp|P14324|FPPS_HUMAN	482425				sp|P17655|CAN2_HUMAN	16250.3
sp|P14406|CX7A2_HUMAN	46425.8				sp|P17812|PYRG1_HUMAN	102991
sp|P14550|AK1A1_HUMAN	175932				sp|P17813|EGLN_HUMAN	43142.5
sp|P14618|KPYM_HUMAN	13265127				sp|P17844|DDX5_HUMAN	259402
sp|P14625|ENPL_HUMAN	2.46146e+06				sp|P17900|SAP3_HUMAN	157003
sp|P14678|RSMB_HUMAN	114276				sp|P17931|LEG3_HUMAN	150667
sp|P14735|IDE_HUMAN	19769.9				sp|P17980|PRS6A_HUMAN	290969
sp|P14866|HNRPL_HUMAN	191070				sp|P17987|TCPA_HUMAN	745130
sp|P14868|SYDC_HUMAN	587075				sp|P18031|PTN1_HUMAN	23776.7
sp|P14923|PLAK_HUMAN	350146				sp|P18077|RL35A_HUMAN	1.06717e+06
sp|P15104|GLNA_HUMAN	24826.7				sp|P18085|ARF4_HUMAN	851050
sp|P15121|ALDR_HUMAN	452025				sp|P18124|RL7_HUMAN	1.26282e+06
sp|P15170|ERF3A_HUMAN	48816.4				sp|P18206|VINC_HUMAN	1.05641e+06
sp|P15291|B4GT1_HUMAN	85656.6				sp|P18615|NELFE_HUMAN	310222
sp|P15311|EZRI_HUMAN	1.16712e+06				sp|P18621|RL17_HUMAN	335986
sp|P15328|FOLR1_HUMAN	60931.8				sp|P18669|PGAM1_HUMAN	1.03928e+06
sp|P15374|UCHL3_HUMAN	80533.9				sp|P18754|RCC1_HUMAN	222631
sp|P15529|MCP_HUMAN	43602				sp|P19013|K2C4_HUMAN	1.45449e+06
sp|P15531|NDKA_HUMAN	3.54372e+06				sp|P19022|CADH2_HUMAN	9672.08
sp|P15559|NQO1_HUMAN	1.03715e+06				sp|P19256|LFA3_HUMAN	13750.9
sp|P15586|GNS_HUMAN	99919.5				sp|P19338|NUCL_HUMAN	1.55492e+06
sp|P15848|ARSB_HUMAN	10178.4				sp|P19367|HXK1_HUMAN	25511.6
sp|P15880|RS2_HUMAN	1207439				sp|P19388|RPAB1_HUMAN	13486.9
sp|P15924|DESP_HUMAN	1.28357e+06				sp|P19404|NDUV2_HUMAN	54295.8
sp|P15927|RFA2_HUMAN	88781.3				sp|P19623|SPEE_HUMAN	247451
sp|P15954|COX7C_HUMAN	8081.68				sp|P19784|CSK22_HUMAN	21209.4
sp|P16035|TIMP2_HUMAN	11689				sp|P19823|ITIH2_HUMAN	12562.7
sp|P16070|CD44_HUMAN	75471.2				sp|P19971|TYPH_HUMAN	90452
sp|P16083|NQO2_HUMAN	138733				sp|P20042|IF2B_HUMAN	362450
sp|P16104|H2AX_HUMAN	12735.7				sp|P20073|ANXA7_HUMAN	175426
sp|P16152|CBR1_HUMAN	810070				sp|P20290|BTF3_HUMAN	131659
sp|P16220|CREB1_HUMAN	7255.53				sp|P20339|RAB5A_HUMAN	163623
sp|P16401|H15_HUMAN	1.06193e+06				sp|P20340|RAB6A_HUMAN	606122
sp|P16402|H13_HUMAN	21702.4				sp|P20618|PSB1_HUMAN	845693
sp|P16403|H12_HUMAN	2.12727e+06				sp|P20645|MPRD_HUMAN	39343.8
sp|P16435|NCPR_HUMAN	55006.1				sp|P20674|COX5A_HUMAN	132332
sp|P16615|AT2A2_HUMAN	75323.3				sp|P20700|LMNB1_HUMAN	514613
sp|P16949|STMN1_HUMAN	16339.3				sp|P20839|IMDH1_HUMAN	11389.9
sp|P16989|YBOX3_HUMAN	23749.5				sp|P20930|FILA_HUMAN	348599
sp|P17096|HMGA1_HUMAN	40429.6				sp|P21266|GSTM3_HUMAN	271835
sp|P17174|AATC_HUMAN	253616				sp|P21281|VATB2_HUMAN	94418.6
sp|P17342|ANPRC_HUMAN	10573.3				sp|P21283|VATC1_HUMAN	92248.8
sp|P17480|UBF1_HUMAN	16780.3				sp|P21291|CSRP1_HUMAN	782592
sp|P17612|KAPCA_HUMAN	104711				sp|P21333|FLNA_HUMAN	6.94773e+06
sp|P17655|CAN2_HUMAN	141246				sp|P21399|ACOHC_HUMAN	73270.7
sp|P17812|PYRG1_HUMAN	190293				sp|P21796|VDAC1_HUMAN	2.10516e+06
sp|P17813|EGLN_HUMAN	55194.7				sp|P21912|SDHB_HUMAN	116451
sp|P17844|DDX5_HUMAN	419695				sp|P21964|COMT_HUMAN	81558.2
sp|P17900|SAP3_HUMAN	33145.6				sp|P21980|TGM2_HUMAN	64276.9
sp|P17931|LEG3_HUMAN	104448				sp|P22061|PIMT_HUMAN	238975
sp|P17980|PRS6A_HUMAN	463658				sp|P22087|FBRL_HUMAN	37094.7
sp|P17987|TCPA_HUMAN	730560				sp|P22102|PUR2_HUMAN	74883.7
sp|P18031|PTN1_HUMAN	70934.8				sp|P22234|PUR6_HUMAN	708133
sp|P18077|RL35A_HUMAN	813760				sp|P22307|SCP2_HUMAN	127631
sp|P18085|ARF4_HUMAN	828651				sp|P22314|UBA1_HUMAN	887623
sp|P18124|RL7_HUMAN	2.15777e+06				sp|P22392|NDKB_HUMAN	435590
sp|P18206|VINC_HUMAN	694049				sp|P22570|ADRO_HUMAN	31171.1
sp|P18615|NELFE_HUMAN	267457				sp|P22626|ROA2_HUMAN	8621639
sp|P18621|RL17_HUMAN	831364				sp|P22695|QCR2_HUMAN	282852
sp|P18669|PGAM1_HUMAN	1.08493e+06				sp|P22735|TGM1_HUMAN	349292
sp|P18754|RCC1_HUMAN	285473				sp|P23193|TCEA1_HUMAN	31317.3
sp|P19013|K2C4_HUMAN	645261				sp|P23229|ITA6_HUMAN	127489
sp|P19256|LFA3_HUMAN	8511.5				sp|P23246|SFPQ_HUMAN	699799
sp|P19338|NUCL_HUMAN	1.23777e+06				sp|P23258|TBG1_HUMAN	27259.7
sp|P19367|HXK1_HUMAN	43048.2				sp|P23284|PPIB_HUMAN	1.54083e+06
sp|P19388|RPAB1_HUMAN	30290.9				sp|P23368|MAOM_HUMAN	124291
sp|P19404|NDUV2_HUMAN	77281.2				sp|P23381|SYWC_HUMAN	144461
sp|P19525|E2AK2_HUMAN	10921				sp|P23396|RS3_HUMAN	1.74042e+06
sp|P19623|SPEE_HUMAN	246072				sp|P23434|GCSH_HUMAN	24360.4
sp|P19784|CSK22_HUMAN	14370.8				sp|P23526|SAHH_HUMAN	955850
sp|P19823|ITIH2_HUMAN	9165.11				sp|P23528|COF1_HUMAN	5.13481e+06
sp|P19971|TYPH_HUMAN	58928.7				sp|P23588|IF4B_HUMAN	158155
sp|P20042|IF2B_HUMAN	606794				sp|P23919|KTHY_HUMAN	171227
sp|P20073|ANXA7_HUMAN	186758				sp|P23921|RIR1_HUMAN	220866
sp|P20290|BTF3_HUMAN	48576.5				sp|P24534|EF1B_HUMAN	890610
sp|P20339|RAB5A_HUMAN	131285				sp|P24539|AT5F1_HUMAN	261460
sp|P20340|RAB6A_HUMAN	344541				sp|P24666|PPAC_HUMAN	130163
sp|P20618|PSB1_HUMAN	683833				sp|P24752|THIL_HUMAN	253274
sp|P20645|MPRD_HUMAN	36039				sp|P24844|MYL9_HUMAN	99489
sp|P20674|COX5A_HUMAN	69971.2				sp|P24941|CDK2_HUMAN	72815.2
sp|P20700|LMNB1_HUMAN	487641				sp|P25205|MCM3_HUMAN	303975
sp|P20839|IMDH1_HUMAN	20642.8				sp|P25208|NFYB_HUMAN	28633.1
sp|P20930|FILA_HUMAN	58924.6				sp|P25311|ZA2G_HUMAN	704552
sp|P21266|GSTM3_HUMAN	200915				sp|P25325|THTM_HUMAN	42817.7
sp|P21281|VATB2_HUMAN	67550				sp|P25398|RS12_HUMAN	308436
sp|P21283|VATC1_HUMAN	70771.4				sp|P25685|DNJB1_HUMAN	123235
sp|P21291|CSRP1_HUMAN	764254				sp|P25705|ATPA_HUMAN	4.10694e+06
sp|P21333|FLNA_HUMAN	9050459				sp|P25786|PSA1_HUMAN	903512
sp|P21399|ACOHC_HUMAN	33729.5				sp|P25787|PSA2_HUMAN	441427
sp|P21796|VDAC1_HUMAN	1.38454e+06				sp|P25788|PSA3_HUMAN	701750
sp|P21912|SDHB_HUMAN	108168				sp|P25789|PSA4_HUMAN	458539
sp|P21964|COMT_HUMAN	65910.7				sp|P26006|ITA3_HUMAN	41194.2
sp|P21980|TGM2_HUMAN	101259				sp|P26038|MOES_HUMAN	5279326
sp|P22061|PIMT_HUMAN	232685				sp|P26196|DDX6_HUMAN	11352.9
sp|P22087|FBRL_HUMAN	67118.3				sp|P26368|U2AF2_HUMAN	173555
sp|P22102|PUR2_HUMAN	109511				sp|P26373|RL13_HUMAN	913324
sp|P22234|PUR6_HUMAN	982373				sp|P26440|IVD_HUMAN	30455.8
sp|P22307|SCP2_HUMAN	93948.2				sp|P26447|S10A4_HUMAN	42978.2
sp|P22314|UBA1_HUMAN	890044				sp|P26583|HMGB2_HUMAN	124306
sp|P22392|NDKB_HUMAN	314756				sp|P26599|PTBP1_HUMAN	539379
sp|P22570|ADRO_HUMAN	23036.6				sp|P26639|SYTC_HUMAN	1093475
sp|P22626|ROA2_HUMAN	5.07601e+06				sp|P26640|SYVC_HUMAN	146037
sp|P22695|QCR2_HUMAN	416619				sp|P26641|EF1G_HUMAN	2.7657e+06
sp|P22735|TGM1_HUMAN	14267				sp|P26885|FKBP2_HUMAN	121056
sp|P23193|TCEA1_HUMAN	60267.6				sp|P27105|STOM_HUMAN	550519
sp|P23229|ITA6_HUMAN	68211.3				sp|P27144|KAD4_HUMAN	37683.5
sp|P23246|SFPQ_HUMAN	794431				sp|P27348|1433T_HUMAN	584168
sp|P23258|TBG1_HUMAN	51604.5				sp|P27449|VATL_HUMAN	136165
sp|P23284|PPIB_HUMAN	3291393				sp|P27482|CALL3_HUMAN	212430
sp|P23368|MAOM_HUMAN	149089				sp|P27635|RL10_HUMAN	36424.8
sp|P23381|SYWC_HUMAN	137920				sp|P27694|RFA1_HUMAN	68614.9
sp|P23396|RS3_HUMAN	2.35559e+06				sp|P27695|APEX1_HUMAN	536094
sp|P23434|GCSH_HUMAN	27349.7				sp|P27707|DCK_HUMAN	28865.9
sp|P23526|SAHH_HUMAN	914402				sp|P27708|PYR1_HUMAN	15953
sp|P23528|COF1_HUMAN	5082798				sp|P27797|CALR_HUMAN	1.2454e+06
sp|P23588|IF4B_HUMAN	122138				sp|P27816|MAP4_HUMAN	188848
sp|P23919|KTHY_HUMAN	204019				sp|P27824|CALX_HUMAN	1.76244e+06
sp|P23921|RIR1_HUMAN	349276				sp|P28062|PSB8_HUMAN	29588.4
sp|P24534|EF1B_HUMAN	752692				sp|P28066|PSA5_HUMAN	749688
sp|P24539|AT5F1_HUMAN	477290				sp|P28070|PSB4_HUMAN	376512
sp|P24666|PPAC_HUMAN	192741				sp|P28072|PSB6_HUMAN	383886
sp|P24752|THIL_HUMAN	246229				sp|P28074|PSB5_HUMAN	582837
sp|P24844|MYL9_HUMAN	47664.2				sp|P28331|NDUS1_HUMAN	45588.4
sp|P24941|CDK2_HUMAN	107735				sp|P28482|MK01_HUMAN	103607
sp|P25205|MCM3_HUMAN	351509				sp|P28702|RXRB_HUMAN	34452.7
sp|P25311|ZA2G_HUMAN	119464				sp|P28838|AMPL_HUMAN	147641
sp|P25325|THTM_HUMAN	17187.6				sp|P29034|S10A2_HUMAN	109230
sp|P25398|RS12_HUMAN	410118				sp|P29218|IMPA1_HUMAN	29448.6
sp|P25685|DNJB1_HUMAN	187455				sp|P29372|3MG_HUMAN	2887.42
sp|P25705|ATPA_HUMAN	4552481				sp|P29373|RABP2_HUMAN	53618.7
sp|P25786|PSA1_HUMAN	759550				sp|P29401|TKT_HUMAN	11237701
sp|P25787|PSA2_HUMAN	239029				sp|P29508|SPB3_HUMAN	1.74769e+06
sp|P25788|PSA3_HUMAN	682496				sp|P29558|RBMS1_HUMAN	21006.8
sp|P25789|PSA4_HUMAN	378913				sp|P29692|EF1D_HUMAN	2.0909e+06
sp|P26006|ITA3_HUMAN	28060.8				sp|P29992|GNA11_HUMAN	47047.8
sp|P26038|MOES_HUMAN	3.93838e+06				sp|P30040|ERP29_HUMAN	673876
sp|P26196|DDX6_HUMAN	18907.9				sp|P30041|PRDX6_HUMAN	2.68698e+06
sp|P26368|U2AF2_HUMAN	201421				sp|P30043|BLVRB_HUMAN	101927
sp|P26373|RL13_HUMAN	1.15631e+06				sp|P30044|PRDX5_HUMAN	791794
sp|P26440|IVD_HUMAN	29202				sp|P30046|DOPD_HUMAN	219151
sp|P26447|S10A4_HUMAN	52700.3				sp|P30048|PRDX3_HUMAN	344702
sp|P26583|HMGB2_HUMAN	161979				sp|P30049|ATPD_HUMAN	283248
sp|P26599|PTBP1_HUMAN	495934				sp|P30050|RL12_HUMAN	436698
sp|P26639|SYTC_HUMAN	909597				sp|P30084|ECHM_HUMAN	422705
sp|P26640|SYVC_HUMAN	192262				sp|P30085|KCY_HUMAN	65903.9
sp|P26641|EF1G_HUMAN	2.82579e+06				sp|P30086|PEBP1_HUMAN	475941
sp|P26885|FKBP2_HUMAN	147256				sp|P30101|PDIA3_HUMAN	4.00243e+06
sp|P27105|STOM_HUMAN	327175				sp|P30153|2AAA_HUMAN	203575
sp|P27144|KAD4_HUMAN	35169.2				sp|P30405|PPIF_HUMAN	17594.9
sp|P27348|1433T_HUMAN	1.04009e+06				sp|P30419|NMT1_HUMAN	76024.3
sp|P27449|VATL_HUMAN	50018.6				sp|P30519|HMOX2_HUMAN	35843.7
sp|P27482|CALL3_HUMAN	31903.4				sp|P30520|PURA2_HUMAN	135699
sp|P27635|RL10_HUMAN	136584				sp|P30536|TSPO_HUMAN	75328.2
sp|P27694|RFA1_HUMAN	99047.3				sp|P30566|PUR8_HUMAN	77260.9
sp|P27695|APEX1_HUMAN	652526				sp|P30626|SORCN_HUMAN	295686
sp|P27707|DCK_HUMAN	30997				sp|P30740|ILEU_HUMAN	109546
sp|P27708|PYR1_HUMAN	22187.8				sp|P30837|AL1B1_HUMAN	745456
sp|P27797|CALR_HUMAN	1083802				sp|P30838|AL3A1_HUMAN	13310.1
sp|P27816|MAP4_HUMAN	189390				sp|P31025|LCN1_HUMAN	511648
sp|P27824|CALX_HUMAN	1.62803e+06				sp|P31040|SDHA_HUMAN	294376
sp|P28062|PSB8_HUMAN	27697.2				sp|P31150|GDIA_HUMAN	175879
sp|P28066|PSA5_HUMAN	773902				sp|P31151|S10A7_HUMAN	1.77391e+06
sp|P28070|PSB4_HUMAN	422333				sp|P31153|METK2_HUMAN	273613
sp|P28072|PSB6_HUMAN	245205				sp|P31327|CPSM_HUMAN	775260
sp|P28074|PSB5_HUMAN	387581				sp|P31350|RIR2_HUMAN	55583.3
sp|P28331|NDUS1_HUMAN	105765				sp|P31689|DNJA1_HUMAN	68873
sp|P28482|MK01_HUMAN	137690				sp|P31930|QCR1_HUMAN	162487
sp|P28702|RXRB_HUMAN	42604.8				sp|P31937|3HIDH_HUMAN	164718
sp|P28838|AMPL_HUMAN	202371				sp|P31939|PUR9_HUMAN	836266
sp|P29144|TPP2_HUMAN	15439				sp|P31942|HNRH3_HUMAN	170150
sp|P29218|IMPA1_HUMAN	38639.5				sp|P31943|HNRH1_HUMAN	463250
sp|P29372|3MG_HUMAN	11991.9				sp|P31944|CASPE_HUMAN	1.45537e+06
sp|P29373|RABP2_HUMAN	32268.8				sp|P31946|1433B_HUMAN	1.35037e+06
sp|P29401|TKT_HUMAN	10578151				sp|P31947|1433S_HUMAN	960992
sp|P29508|SPB3_HUMAN	313069				sp|P31948|STIP1_HUMAN	635190
sp|P29558|RBMS1_HUMAN	19417.4				sp|P31949|S10AB_HUMAN	306852
sp|P29590|PML_HUMAN	10969.8				sp|P32119|PRDX2_HUMAN	2.02863e+06
sp|P29692|EF1D_HUMAN	1.80968e+06				sp|P32322|P5CR1_HUMAN	74875.5
sp|P29992|GNA11_HUMAN	51124				sp|P32455|GBP1_HUMAN	70195.5
sp|P30040|ERP29_HUMAN	612187				sp|P32969|RL9_HUMAN	287526
sp|P30041|PRDX6_HUMAN	2.29205e+06				sp|P33240|CSTF2_HUMAN	30213.3
sp|P30043|BLVRB_HUMAN	138889				sp|P33316|DUT_HUMAN	267239
sp|P30044|PRDX5_HUMAN	1.05429e+06				sp|P33991|MCM4_HUMAN	142544
sp|P30046|DOPD_HUMAN	141629				sp|P33992|MCM5_HUMAN	315288
sp|P30048|PRDX3_HUMAN	364900				sp|P33993|MCM7_HUMAN	69296.6
sp|P30049|ATPD_HUMAN	215014				sp|P34896|GLYC_HUMAN	99715.1
sp|P30050|RL12_HUMAN	400777				sp|P34897|GLYM_HUMAN	959942
sp|P30084|ECHM_HUMAN	449712				sp|P34932|HSP74_HUMAN	343749
sp|P30085|KCY_HUMAN	78498.1				sp|P35080|PROF2_HUMAN	109514
sp|P30086|PEBP1_HUMAN	447139				sp|P35221|CTNA1_HUMAN	52354.3
sp|P30101|PDIA3_HUMAN	3.95329e+06				sp|P35222|CTNB1_HUMAN	25015.9
sp|P30153|2AAA_HUMAN	564250				sp|P35232|PHB1_HUMAN	1.80446e+06
sp|P30405|PPIF_HUMAN	13692				sp|P35237|SPB6_HUMAN	294030
sp|P30419|NMT1_HUMAN	116939				sp|P35241|RADI_HUMAN	473040
sp|P30519|HMOX2_HUMAN	26518.3				sp|P35244|RFA3_HUMAN	43646.6
sp|P30520|PURA2_HUMAN	119762				sp|P35249|RFC4_HUMAN	65127.1
sp|P30536|TSPO_HUMAN	53139.5				sp|P35250|RFC2_HUMAN	13632.4
sp|P30566|PUR8_HUMAN	185581				sp|P35268|RL22_HUMAN	1.3646e+06
sp|P30626|SORCN_HUMAN	335865				sp|P35269|T2FA_HUMAN	123595
sp|P30740|ILEU_HUMAN	119394				sp|P35270|SPRE_HUMAN	57571.9
sp|P30837|AL1B1_HUMAN	707150				sp|P35520|CBS_HUMAN	15602.9
sp|P30838|AL3A1_HUMAN	32544.5				sp|P35527|K1C9_HUMAN	155726860
sp|P31025|LCN1_HUMAN	63564.5				sp|P35579|MYH9_HUMAN	1.94556e+06
sp|P31040|SDHA_HUMAN	296938				sp|P35606|COPB2_HUMAN	59089.6
sp|P31150|GDIA_HUMAN	188170				sp|P35613|BASI_HUMAN	652073
sp|P31151|S10A7_HUMAN	158374				sp|P35637|FUS_HUMAN	853781
sp|P31153|METK2_HUMAN	303753				sp|P35659|DEK_HUMAN	209456
sp|P31327|CPSM_HUMAN	843388				sp|P35754|GLRX1_HUMAN	29296.1
sp|P31350|RIR2_HUMAN	74010.9				sp|P35908|K22E_HUMAN	127509860
sp|P31689|DNJA1_HUMAN	192789				sp|P35998|PRS7_HUMAN	322135
sp|P31930|QCR1_HUMAN	210914				sp|P36405|ARL3_HUMAN	12580.3
sp|P31937|3HIDH_HUMAN	260757				sp|P36542|ATPG_HUMAN	361448
sp|P31939|PUR9_HUMAN	828830				sp|P36543|VATE1_HUMAN	46303.3
sp|P31942|HNRH3_HUMAN	186407				sp|P36578|RL4_HUMAN	781482
sp|P31943|HNRH1_HUMAN	1.07279e+06				sp|P36639|8ODP_HUMAN	40642.7
sp|P31944|CASPE_HUMAN	182582				sp|P36776|LONM_HUMAN	5559.5
sp|P31946|1433B_HUMAN	1.53231e+06				sp|P36871|PGM1_HUMAN	433004
sp|P31947|1433S_HUMAN	566452				sp|P36873|PP1G_HUMAN	40128.3
sp|P31948|STIP1_HUMAN	1.35567e+06				sp|P36952|SPB5_HUMAN	693274
sp|P31949|S10AB_HUMAN	99732.5				sp|P36957|ODO2_HUMAN	612970
sp|P32119|PRDX2_HUMAN	1.7811e+06				sp|P37108|SRP14_HUMAN	378466
sp|P32322|P5CR1_HUMAN	109066				sp|P37198|NUP62_HUMAN	12121
sp|P32455|GBP1_HUMAN	132608				sp|P37235|HPCL1_HUMAN	55826.4
sp|P32969|RL9_HUMAN	156649				sp|P37802|TAGL2_HUMAN	2.68536e+06
sp|P33176|KINH_HUMAN	27588.5				sp|P37837|TALDO_HUMAN	1.10967e+06
sp|P33240|CSTF2_HUMAN	31567.6				sp|P38117|ETFB_HUMAN	576242
sp|P33316|DUT_HUMAN	232664				sp|P38159|RBMX_HUMAN	351849
sp|P33991|MCM4_HUMAN	171108				sp|P38606|VATA_HUMAN	278804
sp|P33992|MCM5_HUMAN	253748				sp|P38646|GRP75_HUMAN	2.31809e+06
sp|P33993|MCM7_HUMAN	1.3633e+06				sp|P38919|IF4A3_HUMAN	259776
sp|P34896|GLYC_HUMAN	56041.9				sp|P39019|RS19_HUMAN	349599
sp|P34897|GLYM_HUMAN	810782				sp|P39023|RL3_HUMAN	369181
sp|P34932|HSP74_HUMAN	291733				sp|P39656|OST48_HUMAN	499142
sp|P35080|PROF2_HUMAN	99502.8				sp|P39687|AN32A_HUMAN	341570
sp|P35221|CTNA1_HUMAN	129794				sp|P39748|FEN1_HUMAN	171420
sp|P35222|CTNB1_HUMAN	13013.9				sp|P40121|CAPG_HUMAN	155531
sp|P35232|PHB1_HUMAN	1.44617e+06				sp|P40227|TCPZ_HUMAN	1.43531e+06
sp|P35237|SPB6_HUMAN	282753				sp|P40261|NNMT_HUMAN	107820
sp|P35241|RADI_HUMAN	532917				sp|P40429|RL13A_HUMAN	557443
sp|P35244|RFA3_HUMAN	60658.6				sp|P40616|ARL1_HUMAN	11265.8
sp|P35249|RFC4_HUMAN	125159				sp|P40925|MDHC_HUMAN	595823
sp|P35250|RFC2_HUMAN	102184				sp|P40926|MDHM_HUMAN	2.2509e+06
sp|P35268|RL22_HUMAN	1.23804e+06				sp|P40937|RFC5_HUMAN	57834.5
sp|P35269|T2FA_HUMAN	73402.8				sp|P40938|RFC3_HUMAN	19312.6
sp|P35270|SPRE_HUMAN	77681.9				sp|P40939|ECHA_HUMAN	688944
sp|P35520|CBS_HUMAN	17709.6				sp|P41091|IF2G_HUMAN	235827
sp|P35527|K1C9_HUMAN	20153530				sp|P41227|NAA10_HUMAN	84978.3
sp|P35579|MYH9_HUMAN	1.25808e+06				sp|P41250|GARS_HUMAN	217434
sp|P35606|COPB2_HUMAN	43106.9				sp|P41252|SYIC_HUMAN	67530.5
sp|P35613|BASI_HUMAN	563149				sp|P41567|EIF1_HUMAN	98593.3
sp|P35637|FUS_HUMAN	425291				sp|P42126|ECI1_HUMAN	236838
sp|P35659|DEK_HUMAN	290652				sp|P42166|LAP2A_HUMAN	185687
sp|P35754|GLRX1_HUMAN	7880.1				sp|P42167|LAP2B_HUMAN	27659.2
sp|P35908|K22E_HUMAN	19191226				sp|P42224|STAT1_HUMAN	11198.6
sp|P35998|PRS7_HUMAN	503127				sp|P42330|AK1C3_HUMAN	804497
sp|P36404|ARL2_HUMAN	37740.9				sp|P42677|RS27_HUMAN	80401.9
sp|P36405|ARL3_HUMAN	18960.3				sp|P42704|LPPRC_HUMAN	63914.1
sp|P36542|ATPG_HUMAN	371600				sp|P42765|THIM_HUMAN	674517
sp|P36543|VATE1_HUMAN	30478.1				sp|P42766|RL35_HUMAN	272783
sp|P36551|HEM6_HUMAN	9700.95				sp|P42771|CDN2A_HUMAN	342845
sp|P36578|RL4_HUMAN	1.6979e+06				sp|P42773|CDN2C_HUMAN	3551
sp|P36639|8ODP_HUMAN	44428.8				sp|P42785|PCP_HUMAN	66051.7
sp|P36776|LONM_HUMAN	30160				sp|P43034|LIS1_HUMAN	98440.9
sp|P36871|PGM1_HUMAN	332676				sp|P43121|MUC18_HUMAN	87674.9
sp|P36873|PP1G_HUMAN	34342.5				sp|P43243|MATR3_HUMAN	314438
sp|P36952|SPB5_HUMAN	817804				sp|P43304|GPDM_HUMAN	169680
sp|P36957|ODO2_HUMAN	616287				sp|P43307|SSRA_HUMAN	71527.8
sp|P37108|SRP14_HUMAN	425593				sp|P43487|RANG_HUMAN	22107.3
sp|P37198|NUP62_HUMAN	15520.2				sp|P43490|NAMPT_HUMAN	38806.7
sp|P37235|HPCL1_HUMAN	32927.4				sp|P43686|PRS6B_HUMAN	227053
sp|P37802|TAGL2_HUMAN	1.83651e+06				sp|P43897|EFTS_HUMAN	33428.2
sp|P37837|TALDO_HUMAN	1.14309e+06				sp|P45877|PPIC_HUMAN	14066.4
sp|P38117|ETFB_HUMAN	646984				sp|P45880|VDAC2_HUMAN	346560
sp|P38159|RBMX_HUMAN	255194				sp|P45973|CBX5_HUMAN	92701.2
sp|P38606|VATA_HUMAN	215199				sp|P45974|UBP5_HUMAN	236682
sp|P38646|GRP75_HUMAN	2944980				sp|P46013|KI67_HUMAN	68306.1
sp|P38919|IF4A3_HUMAN	316576				sp|P46060|RAGP1_HUMAN	198714
sp|P39019|RS19_HUMAN	238992				sp|P46063|RECQ1_HUMAN	67825.1
sp|P39023|RL3_HUMAN	439683				sp|P46108|CRK_HUMAN	21609.8
sp|P39656|OST48_HUMAN	302353				sp|P46109|CRKL_HUMAN	35939.8
sp|P39687|AN32A_HUMAN	414814				sp|P46459|NSF_HUMAN	116259
sp|P39748|FEN1_HUMAN	426372				sp|P46776|RL27A_HUMAN	386394
sp|P40121|CAPG_HUMAN	199558				sp|P46777|RL5_HUMAN	1.04706e+06
sp|P40227|TCPZ_HUMAN	1.58568e+06				sp|P46778|RL21_HUMAN	174116
sp|P40261|NNMT_HUMAN	104447				sp|P46779|RL28_HUMAN	210782
sp|P40424|PBX1_HUMAN	22213.5				sp|P46781|RS9_HUMAN	1.21709e+06
sp|P40429|RL13A_HUMAN	863318				sp|P46782|RS5_HUMAN	63301.3
sp|P40616|ARL1_HUMAN	13836.4				sp|P46783|RS10_HUMAN	271749
sp|P40925|MDHC_HUMAN	595961				sp|P46821|MAP1B_HUMAN	152959
sp|P40926|MDHM_HUMAN	2.22469e+06				sp|P46926|GNPI1_HUMAN	118625
sp|P40937|RFC5_HUMAN	75279.6				sp|P46940|IQGA1_HUMAN	260699
sp|P40938|RFC3_HUMAN	80749.8				sp|P47712|PA24A_HUMAN	109120
sp|P40939|ECHA_HUMAN	612278				sp|P47755|CAZA2_HUMAN	148954
sp|P41091|IF2G_HUMAN	319669				sp|P47756|CAPZB_HUMAN	809427
sp|P41227|NAA10_HUMAN	131385				sp|P47897|SYQ_HUMAN	750268
sp|P41250|GARS_HUMAN	221392				sp|P47914|RL29_HUMAN	205612
sp|P41252|SYIC_HUMAN	88193.7				sp|P47929|LEG7_HUMAN	746244
sp|P41567|EIF1_HUMAN	75255				sp|P47985|UCRI_HUMAN	949900
sp|P42126|ECI1_HUMAN	238924				sp|P48047|ATPO_HUMAN	591959
sp|P42166|LAP2A_HUMAN	285358				sp|P48059|LIMS1_HUMAN	12127.6
sp|P42167|LAP2B_HUMAN	18400.3				sp|P48163|MAOX_HUMAN	102908
sp|P42224|STAT1_HUMAN	55468.4				sp|P48444|COPD_HUMAN	146157
sp|P42285|MTREX_HUMAN	26892.5				sp|P48507|GSH0_HUMAN	30031
sp|P42330|AK1C3_HUMAN	591717				sp|P48556|PSMD8_HUMAN	155592
sp|P42677|RS27_HUMAN	233788				sp|P48594|SPB4_HUMAN	249231
sp|P42704|LPPRC_HUMAN	187478				sp|P48637|GSHB_HUMAN	163158
sp|P42765|THIM_HUMAN	287388				sp|P48643|TCPE_HUMAN	823665
sp|P42766|RL35_HUMAN	311400				sp|P48723|HSP13_HUMAN	25495.3
sp|P42771|CDN2A_HUMAN	336073				sp|P48729|KC1A_HUMAN	73701.6
sp|P42785|PCP_HUMAN	41828.8				sp|P48735|IDHP_HUMAN	37080.7
sp|P43034|LIS1_HUMAN	60145				sp|P48739|PIPNB_HUMAN	109701
sp|P43121|MUC18_HUMAN	73306.9				sp|P49005|DPOD2_HUMAN	9243.82
sp|P43243|MATR3_HUMAN	376716				sp|P49023|PAXI_HUMAN	243168
sp|P43304|GPDM_HUMAN	262114				sp|P49137|MAPK2_HUMAN	10628.2
sp|P43307|SSRA_HUMAN	36581.1				sp|P49189|AL9A1_HUMAN	202063
sp|P43353|AL3B1_HUMAN	6500.38				sp|P49207|RL34_HUMAN	560544
sp|P43487|RANG_HUMAN	66563.2				sp|P49257|LMAN1_HUMAN	246425
sp|P43490|NAMPT_HUMAN	116064				sp|P49321|NASP_HUMAN	355508
sp|P43686|PRS6B_HUMAN	299401				sp|P49327|FAS_HUMAN	330792
sp|P43897|EFTS_HUMAN	33265.2				sp|P49366|DHYS_HUMAN	5444.81
sp|P45877|PPIC_HUMAN	77883.9				sp|P49368|TCPG_HUMAN	1.42819e+06
sp|P45880|VDAC2_HUMAN	561080				sp|P49406|RM19_HUMAN	49739.6
sp|P45973|CBX5_HUMAN	56090.2				sp|P49411|EFTU_HUMAN	1.31768e+06
sp|P45974|UBP5_HUMAN	311750				sp|P49419|AL7A1_HUMAN	153813
sp|P46013|KI67_HUMAN	74573.1				sp|P49427|UB2R1_HUMAN	21067.7
sp|P46060|RAGP1_HUMAN	306464				sp|P49458|SRP09_HUMAN	103550
sp|P46063|RECQ1_HUMAN	94889.1				sp|P49588|SYAC_HUMAN	398264
sp|P46108|CRK_HUMAN	23831.3				sp|P49589|SYCC_HUMAN	14071.5
sp|P46109|CRKL_HUMAN	57103.2				sp|P49590|SYHM_HUMAN	187957
sp|P46459|NSF_HUMAN	196979				sp|P49591|SYSC_HUMAN	48468.8
sp|P46776|RL27A_HUMAN	604162				sp|P49643|PRI2_HUMAN	34835.5
sp|P46777|RL5_HUMAN	841866				sp|P49720|PSB3_HUMAN	327447
sp|P46778|RL21_HUMAN	259259				sp|P49721|PSB2_HUMAN	564335
sp|P46779|RL28_HUMAN	198558				sp|P49736|MCM2_HUMAN	158817
sp|P46781|RS9_HUMAN	1574862				sp|P49748|ACADV_HUMAN	841366
sp|P46782|RS5_HUMAN	96493.6				sp|P49753|ACOT2_HUMAN	35666.8
sp|P46783|RS10_HUMAN	113822				sp|P49755|TMEDA_HUMAN	261698
sp|P46821|MAP1B_HUMAN	175904				sp|P49770|EI2BB_HUMAN	17237.5
sp|P46926|GNPI1_HUMAN	107396				sp|P49773|HINT1_HUMAN	319920
sp|P46940|IQGA1_HUMAN	337643				sp|P49903|SPS1_HUMAN	38986.6
sp|P47224|MSS4_HUMAN	12310				sp|P49914|MTHFS_HUMAN	25880.7
sp|P47712|PA24A_HUMAN	102048				sp|P49915|GUAA_HUMAN	61573.3
sp|P47755|CAZA2_HUMAN	126961				sp|P49959|MRE11_HUMAN	68686.7
sp|P47756|CAPZB_HUMAN	859308				sp|P50213|IDH3A_HUMAN	221476
sp|P47897|SYQ_HUMAN	400443				sp|P50238|CRIP1_HUMAN	205052
sp|P47914|RL29_HUMAN	207247				sp|P50395|GDIB_HUMAN	1.32453e+06
sp|P47929|LEG7_HUMAN	62524.9				sp|P50402|EMD_HUMAN	337586
sp|P47985|UCRI_HUMAN	332584				sp|P50454|SERPH_HUMAN	1.8909e+06
sp|P48047|ATPO_HUMAN	440114				sp|P50502|F10A1_HUMAN	143901
sp|P48059|LIMS1_HUMAN	36643.7				sp|P50552|VASP_HUMAN	36093.8
sp|P48163|MAOX_HUMAN	95142.4				sp|P50897|PPT1_HUMAN	158532
sp|P48444|COPD_HUMAN	267823				sp|P50914|RL14_HUMAN	166126
sp|P48507|GSH0_HUMAN	83071				sp|P50990|TCPQ_HUMAN	2268545
sp|P48556|PSMD8_HUMAN	190987				sp|P50991|TCPD_HUMAN	976128
sp|P48594|SPB4_HUMAN	24096.5				sp|P50995|ANX11_HUMAN	120519
sp|P48637|GSHB_HUMAN	143258				sp|P51114|FXR1_HUMAN	82297
sp|P48643|TCPE_HUMAN	1.29562e+06				sp|P51148|RAB5C_HUMAN	470688
sp|P48723|HSP13_HUMAN	11362.4				sp|P51149|RAB7A_HUMAN	706008
sp|P48729|KC1A_HUMAN	90006				sp|P51159|RB27A_HUMAN	14819.9
sp|P48735|IDHP_HUMAN	49777.4				sp|P51398|RT29_HUMAN	38019.8
sp|P48739|PIPNB_HUMAN	143764				sp|P51452|DUS3_HUMAN	25720.8
sp|P49005|DPOD2_HUMAN	9351.58				sp|P51553|IDH3G_HUMAN	45518.4
sp|P49023|PAXI_HUMAN	18155.9				sp|P51571|SSRD_HUMAN	309780
sp|P49137|MAPK2_HUMAN	6320.28				sp|P51572|BAP31_HUMAN	156769
sp|P49189|AL9A1_HUMAN	70685.9				sp|P51610|HCFC1_HUMAN	30498.5
sp|P49207|RL34_HUMAN	698533				sp|P51648|AL3A2_HUMAN	272909
sp|P49257|LMAN1_HUMAN	266202				sp|P51659|DHB4_HUMAN	321444
sp|P49321|NASP_HUMAN	391078				sp|P51665|PSMD7_HUMAN	141384
sp|P49327|FAS_HUMAN	234212				sp|P51688|SPHM_HUMAN	12368.1
sp|P49366|DHYS_HUMAN	10550.6				sp|P51809|VAMP7_HUMAN	12953.1
sp|P49368|TCPG_HUMAN	1.38721e+06				sp|P51812|KS6A3_HUMAN	13744.7
sp|P49406|RM19_HUMAN	36568.7				sp|P51858|HDGF_HUMAN	178080
sp|P49411|EFTU_HUMAN	2.07576e+06				sp|P51965|UB2E1_HUMAN	12991.3
sp|P49419|AL7A1_HUMAN	235929				sp|P51991|ROA3_HUMAN	525267
sp|P49427|UB2R1_HUMAN	11275.4				sp|P52209|6PGD_HUMAN	1083599
sp|P49458|SRP09_HUMAN	69534.9				sp|P52272|HNRPM_HUMAN	909898
sp|P49585|PCY1A_HUMAN	26837.5				sp|P52292|IMA1_HUMAN	170937
sp|P49588|SYAC_HUMAN	258071				sp|P52298|NCBP2_HUMAN	27179
sp|P49589|SYCC_HUMAN	55269.6				sp|P52306|GDS1_HUMAN	3179.9
sp|P49590|SYHM_HUMAN	34480				sp|P52434|RPAB3_HUMAN	35310.3
sp|P49591|SYSC_HUMAN	127240				sp|P52565|GDIR1_HUMAN	1.41963e+06
sp|P49642|PRI1_HUMAN	10923.8				sp|P52597|HNRPF_HUMAN	54327.6
sp|P49643|PRI2_HUMAN	43033.1				sp|P52657|T2AG_HUMAN	14145.3
sp|P49720|PSB3_HUMAN	308465				sp|P52788|SPSY_HUMAN	89999.7
sp|P49721|PSB2_HUMAN	253763				sp|P52815|RM12_HUMAN	28037.3
sp|P49736|MCM2_HUMAN	189481				sp|P52888|THOP1_HUMAN	22666.6
sp|P49748|ACADV_HUMAN	698668				sp|P52895|AK1C2_HUMAN	1.66203e+06
sp|P49753|ACOT2_HUMAN	48647.8				sp|P52907|CAZA1_HUMAN	652214
sp|P49755|TMEDA_HUMAN	228990				sp|P52943|CRIP2_HUMAN	239028
sp|P49770|EI2BB_HUMAN	57767.5				sp|P52948|NUP98_HUMAN	40603.1
sp|P49773|HINT1_HUMAN	214319				sp|P53004|BIEA_HUMAN	87411.5
sp|P49862|KLK7_HUMAN	5927.55				sp|P53007|TXTP_HUMAN	66316.4
sp|P49903|SPS1_HUMAN	54403.3				sp|P53041|PPP5_HUMAN	23741.8
sp|P49914|MTHFS_HUMAN	20813.7				sp|P53365|ARFP2_HUMAN	12395.7
sp|P49915|GUAA_HUMAN	138405				sp|P53367|ARFP1_HUMAN	806949
sp|P49959|MRE11_HUMAN	45457.4				sp|P53396|ACLY_HUMAN	617865
sp|P50135|HNMT_HUMAN	13953.8				sp|P53582|MAP11_HUMAN	44358.3
sp|P50213|IDH3A_HUMAN	266153				sp|P53597|SUCA_HUMAN	37552.4
sp|P50238|CRIP1_HUMAN	219380				sp|P53611|PGTB2_HUMAN	20894.8
sp|P50395|GDIB_HUMAN	1.03854e+06				sp|P53621|COPA_HUMAN	13394.5
sp|P50402|EMD_HUMAN	198178				sp|P53634|CATC_HUMAN	68610.1
sp|P50416|CPT1A_HUMAN	38945.2				sp|P53680|AP2S1_HUMAN	23141.1
sp|P50454|SERPH_HUMAN	2.27842e+06				sp|P53701|CCHL_HUMAN	29582.4
sp|P50502|F10A1_HUMAN	269140				sp|P53990|IST1_HUMAN	46382.6
sp|P50552|VASP_HUMAN	61326				sp|P53992|SC24C_HUMAN	75748.2
sp|P50570|DYN2_HUMAN	29359.8				sp|P53999|TCP4_HUMAN	1.53359e+06
sp|P50583|AP4A_HUMAN	6300.78				sp|P54105|ICLN_HUMAN	32382.7
sp|P50897|PPT1_HUMAN	171832				sp|P54136|SYRC_HUMAN	125833
sp|P50914|RL14_HUMAN	160334				sp|P54577|SYYC_HUMAN	741028
sp|P50990|TCPQ_HUMAN	2674052				sp|P54578|UBP14_HUMAN	212745
sp|P50991|TCPD_HUMAN	1.12718e+06				sp|P54709|AT1B3_HUMAN	65557.4
sp|P50995|ANX11_HUMAN	104872				sp|P54725|RD23A_HUMAN	90963.1
sp|P51114|FXR1_HUMAN	137186				sp|P54727|RD23B_HUMAN	632604
sp|P51116|FXR2_HUMAN	32388.9				sp|P54819|KAD2_HUMAN	405665
sp|P51148|RAB5C_HUMAN	456424				sp|P54886|P5CS_HUMAN	67577.1
sp|P51149|RAB7A_HUMAN	724864				sp|P54920|SNAA_HUMAN	112417
sp|P51151|RAB9A_HUMAN	14987.9				sp|P55010|IF5_HUMAN	23985.9
sp|P51159|RB27A_HUMAN	30100.6				sp|P55036|PSMD4_HUMAN	89237.5
sp|P51398|RT29_HUMAN	110415				sp|P55039|DRG2_HUMAN	33111.4
sp|P51452|DUS3_HUMAN	19295.3				sp|P55060|XPO2_HUMAN	124566
sp|P51553|IDH3G_HUMAN	60178.5				sp|P55072|TERA_HUMAN	2910179
sp|P51571|SSRD_HUMAN	247343				sp|P55084|ECHB_HUMAN	714438
sp|P51572|BAP31_HUMAN	156628				sp|P55209|NP1L1_HUMAN	153182
sp|P51610|HCFC1_HUMAN	26825.3				sp|P55263|ADK_HUMAN	69966.9
sp|P51648|AL3A2_HUMAN	315144				sp|P55735|SEC13_HUMAN	22170.2
sp|P51659|DHB4_HUMAN	222449				sp|P55786|PSA_HUMAN	276971
sp|P51665|PSMD7_HUMAN	125095				sp|P55795|HNRH2_HUMAN	116038
sp|P51688|SPHM_HUMAN	8661.97				sp|P55809|SCOT1_HUMAN	1.51773e+06
sp|P51809|VAMP7_HUMAN	46304.8				sp|P55854|SUMO3_HUMAN	126342
sp|P51812|KS6A3_HUMAN	39081.8				sp|P55884|EIF3B_HUMAN	202549
sp|P51858|HDGF_HUMAN	200517				sp|P56134|ATPK_HUMAN	36402.1
sp|P51948|MAT1_HUMAN	21642.3				sp|P56385|ATP5I_HUMAN	37977.4
sp|P51965|UB2E1_HUMAN	35123.6				sp|P56537|IF6_HUMAN	235021
sp|P51970|NDUA8_HUMAN	11111.9				sp|P56545|CTBP2_HUMAN	77919.7
sp|P51991|ROA3_HUMAN	578569				sp|P56556|NDUA6_HUMAN	39955
sp|P52209|6PGD_HUMAN	1.17154e+06				sp|P57088|TMM33_HUMAN	13600.1
sp|P52272|HNRPM_HUMAN	1.85317e+06				sp|P57105|SYJ2B_HUMAN	12981.8
sp|P52292|IMA1_HUMAN	354659				sp|P58107|EPIPL_HUMAN	400550
sp|P52298|NCBP2_HUMAN	40930.2				sp|P58546|MTPN_HUMAN	70663.8
sp|P52306|GDS1_HUMAN	48906.7				sp|P59998|ARPC4_HUMAN	350047
sp|P52434|RPAB3_HUMAN	23318.6				sp|P60174|TPIS_HUMAN	3.2902e+06
sp|P52564|MP2K6_HUMAN	138451				sp|P60228|EIF3E_HUMAN	459887
sp|P52565|GDIR1_HUMAN	1.18738e+06				sp|P60468|SC61B_HUMAN	26184.9
sp|P52597|HNRPF_HUMAN	223471				sp|P60510|PP4C_HUMAN	18759.5
sp|P52657|T2AG_HUMAN	6101.36				sp|P60660|MYL6_HUMAN	778847
sp|P52788|SPSY_HUMAN	103740				sp|P60709|ACTB_HUMAN	76071990
sp|P52815|RM12_HUMAN	5012.61				sp|P60842|IF4A1_HUMAN	3.01664e+06
sp|P52888|THOP1_HUMAN	31467.1				sp|P60866|RS20_HUMAN	598910
sp|P52895|AK1C2_HUMAN	1.12509e+06				sp|P60891|PRPS1_HUMAN	36596
sp|P52907|CAZA1_HUMAN	666124				sp|P60900|PSA6_HUMAN	403761
sp|P52943|CRIP2_HUMAN	429679				sp|P60903|S10AA_HUMAN	8904.16
sp|P52948|NUP98_HUMAN	54090.6				sp|P60953|CDC42_HUMAN	38567.8
sp|P53004|BIEA_HUMAN	87640.9				sp|P60981|DEST_HUMAN	418489
sp|P53007|TXTP_HUMAN	67761.8				sp|P60983|GMFB_HUMAN	11480.2
sp|P53041|PPP5_HUMAN	58585				sp|P61006|RAB8A_HUMAN	106986
sp|P53365|ARFP2_HUMAN	13838.1				sp|P61009|SPCS3_HUMAN	114178
sp|P53367|ARFP1_HUMAN	359912				sp|P61011|SRP54_HUMAN	145292
sp|P53384|NUBP1_HUMAN	26327.4				sp|P61019|RAB2A_HUMAN	122082
sp|P53396|ACLY_HUMAN	513852				sp|P61020|RAB5B_HUMAN	12038.2
sp|P53582|MAP11_HUMAN	52567.5				sp|P61026|RAB10_HUMAN	98912.6
sp|P53597|SUCA_HUMAN	23277				sp|P61081|UBC12_HUMAN	82419.6
sp|P53611|PGTB2_HUMAN	44673.8				sp|P61086|UBE2K_HUMAN	144077
sp|P53618|COPB_HUMAN	84093.2				sp|P61088|UBE2N_HUMAN	308867
sp|P53621|COPA_HUMAN	12958.5				sp|P61106|RAB14_HUMAN	584087
sp|P53634|CATC_HUMAN	54318.9				sp|P61158|ARP3_HUMAN	373022
sp|P53680|AP2S1_HUMAN	6035.68				sp|P61160|ARP2_HUMAN	402819
sp|P53701|CCHL_HUMAN	34645.4				sp|P61163|ACTZ_HUMAN	302181
sp|P53990|IST1_HUMAN	143397				sp|P61201|CSN2_HUMAN	73538
sp|P53992|SC24C_HUMAN	50275.9				sp|P61204|ARF3_HUMAN	363343
sp|P53999|TCP4_HUMAN	1.62955e+06				sp|P61221|ABCE1_HUMAN	184416
sp|P54105|ICLN_HUMAN	41394.4				sp|P61224|RAP1B_HUMAN	46420.1
sp|P54136|SYRC_HUMAN	422259				sp|P61247|RS3A_HUMAN	926280
sp|P54577|SYYC_HUMAN	916234				sp|P61254|RL26_HUMAN	650431
sp|P54578|UBP14_HUMAN	254967				sp|P61289|PSME3_HUMAN	193913
sp|P54619|AAKG1_HUMAN	10421.3				sp|P61313|RL15_HUMAN	362727
sp|P54709|AT1B3_HUMAN	82675.4				sp|P61353|RL27_HUMAN	827390
sp|P54725|RD23A_HUMAN	89844.4				sp|P61421|VA0D1_HUMAN	54242
sp|P54727|RD23B_HUMAN	426186				sp|P61513|RL37A_HUMAN	48316.8
sp|P54819|KAD2_HUMAN	575563				sp|P61586|RHOA_HUMAN	173866
sp|P54886|P5CS_HUMAN	122416				sp|P61604|CH10_HUMAN	2.80075e+06
sp|P54920|SNAA_HUMAN	276108				sp|P61619|S61A1_HUMAN	30464.4
sp|P55010|IF5_HUMAN	75108.3				sp|P61626|LYSC_HUMAN	357047
sp|P55036|PSMD4_HUMAN	188455				sp|P61758|PFD3_HUMAN	91900.4
sp|P55039|DRG2_HUMAN	39547.3				sp|P61764|STXB1_HUMAN	49732.1
sp|P55060|XPO2_HUMAN	203170				sp|P61769|B2MG_HUMAN	301210
sp|P55072|TERA_HUMAN	2.45268e+06				sp|P61803|DAD1_HUMAN	264200
sp|P55084|ECHB_HUMAN	566137				sp|P61923|COPZ1_HUMAN	110800
sp|P55209|NP1L1_HUMAN	245380				sp|P61962|DCAF7_HUMAN	221899
sp|P55263|ADK_HUMAN	63607.8				sp|P61964|WDR5_HUMAN	20749.5
sp|P55265|DSRAD_HUMAN	18214.4				sp|P61970|NTF2_HUMAN	148287
sp|P55735|SEC13_HUMAN	45892.2				sp|P61978|HNRPK_HUMAN	3.34847e+06
sp|P55786|PSA_HUMAN	260337				sp|P61981|1433G_HUMAN	648880
sp|P55795|HNRH2_HUMAN	334177				sp|P62081|RS7_HUMAN	758990
sp|P55809|SCOT1_HUMAN	1.31586e+06				sp|P62136|PP1A_HUMAN	186802
sp|P55854|SUMO3_HUMAN	50619.5				sp|P62140|PP1B_HUMAN	126477
sp|P55884|EIF3B_HUMAN	172081				sp|P62166|NCS1_HUMAN	7833.37
sp|P56134|ATPK_HUMAN	31206.7				sp|P62191|PRS4_HUMAN	555621
sp|P56192|SYMC_HUMAN	10787.3				sp|P62195|PRS8_HUMAN	279768
sp|P56385|ATP5I_HUMAN	15309.7				sp|P62241|RS8_HUMAN	486194
sp|P56537|IF6_HUMAN	190019				sp|P62244|RS15A_HUMAN	775747
sp|P56545|CTBP2_HUMAN	64235.7				sp|P62249|RS16_HUMAN	1.50753e+06
sp|P56556|NDUA6_HUMAN	32025.6				sp|P62256|UBE2H_HUMAN	9861.81
sp|P57088|TMM33_HUMAN	11554.3				sp|P62258|1433E_HUMAN	6160754
sp|P57105|SYJ2B_HUMAN	9118.99				sp|P62263|RS14_HUMAN	647100
sp|P58107|EPIPL_HUMAN	381619				sp|P62266|RS23_HUMAN	242376
sp|P58546|MTPN_HUMAN	131386				sp|P62269|RS18_HUMAN	1.7154e+06
sp|P59998|ARPC4_HUMAN	248381				sp|P62277|RS13_HUMAN	1.5672e+06
sp|P60174|TPIS_HUMAN	3.40098e+06				sp|P62280|RS11_HUMAN	472571
sp|P60228|EIF3E_HUMAN	392775				sp|P62304|RUXE_HUMAN	239045
sp|P60468|SC61B_HUMAN	52014				sp|P62306|RUXF_HUMAN	74900.7
sp|P60510|PP4C_HUMAN	20699.5				sp|P62310|LSM3_HUMAN	60866.2
sp|P60660|MYL6_HUMAN	972392				sp|P62312|LSM6_HUMAN	21467.9
sp|P60709|ACTB_HUMAN	54752036				sp|P62314|SMD1_HUMAN	40317
sp|P60842|IF4A1_HUMAN	3387631				sp|P62316|SMD2_HUMAN	260898
sp|P60866|RS20_HUMAN	736065				sp|P62318|SMD3_HUMAN	372657
sp|P60891|PRPS1_HUMAN	48524.6				sp|P62330|ARF6_HUMAN	64667.7
sp|P60900|PSA6_HUMAN	290545				sp|P62333|PRS10_HUMAN	124394
sp|P60903|S10AA_HUMAN	5988.43				sp|P62424|RL7A_HUMAN	676377
sp|P60953|CDC42_HUMAN	43734.9				sp|P62495|ERF1_HUMAN	357916
sp|P60981|DEST_HUMAN	443175				sp|P62701|RS4X_HUMAN	1.27863e+06
sp|P60983|GMFB_HUMAN	5845.29				sp|P62714|PP2AB_HUMAN	140795
sp|P61006|RAB8A_HUMAN	47866.4				sp|P62750|RL23A_HUMAN	997055
sp|P61009|SPCS3_HUMAN	67460.9				sp|P62753|RS6_HUMAN	317010
sp|P61011|SRP54_HUMAN	179760				sp|P62805|H4_HUMAN	1.57078e+06
sp|P61019|RAB2A_HUMAN	177651				sp|P62820|RAB1A_HUMAN	951932
sp|P61020|RAB5B_HUMAN	7137.33				sp|P62826|RAN_HUMAN	2.00759e+06
sp|P61026|RAB10_HUMAN	44835.1				sp|P62829|RL23_HUMAN	439942
sp|P61081|UBC12_HUMAN	35628.4				sp|P62834|RAP1A_HUMAN	537825
sp|P61086|UBE2K_HUMAN	247045				sp|P62841|RS15_HUMAN	211279
sp|P61088|UBE2N_HUMAN	324985				sp|P62847|RS24_HUMAN	196191
sp|P61106|RAB14_HUMAN	414242				sp|P62851|RS25_HUMAN	958401
sp|P61158|ARP3_HUMAN	370605				sp|P62854|RS26_HUMAN	151550
sp|P61160|ARP2_HUMAN	391053				sp|P62857|RS28_HUMAN	132700
sp|P61163|ACTZ_HUMAN	235518				sp|P62861|RS30_HUMAN	106475
sp|P61201|CSN2_HUMAN	159778				sp|P62879|GBB2_HUMAN	175821
sp|P61204|ARF3_HUMAN	234842				sp|P62888|RL30_HUMAN	51850.8
sp|P61221|ABCE1_HUMAN	187826				sp|P62899|RL31_HUMAN	1.83937e+06
sp|P61224|RAP1B_HUMAN	74302.9				sp|P62906|RL10A_HUMAN	874662
sp|P61247|RS3A_HUMAN	1.5468e+06				sp|P62910|RL32_HUMAN	153314
sp|P61254|RL26_HUMAN	490201				sp|P62913|RL11_HUMAN	640696
sp|P61289|PSME3_HUMAN	211512				sp|P62917|RL8_HUMAN	1.31036e+06
sp|P61313|RL15_HUMAN	421602				sp|P62937|PPIA_HUMAN	6996195
sp|P61353|RL27_HUMAN	750925				sp|P62942|FKB1A_HUMAN	139343
sp|P61421|VA0D1_HUMAN	84253.7				sp|P62993|GRB2_HUMAN	101011
sp|P61513|RL37A_HUMAN	44608.1				sp|P62995|TRA2B_HUMAN	47526.6
sp|P61586|RHOA_HUMAN	289488				sp|P63000|RAC1_HUMAN	240212
sp|P61599|NAA20_HUMAN	3450.25				sp|P63010|AP2B1_HUMAN	43212.3
sp|P61604|CH10_HUMAN	866537				sp|P63092|GNAS2_HUMAN	196841
sp|P61619|S61A1_HUMAN	12987				sp|P63096|GNAI1_HUMAN	14106.5
sp|P61626|LYSC_HUMAN	28546.9				sp|P63098|CANB1_HUMAN	42083.3
sp|P61758|PFD3_HUMAN	109766				sp|P63104|1433Z_HUMAN	3195768
sp|P61764|STXB1_HUMAN	78146.8				sp|P63151|2ABA_HUMAN	70524.6
sp|P61769|B2MG_HUMAN	200503				sp|P63165|SUMO1_HUMAN	55464.4
sp|P61803|DAD1_HUMAN	172875				sp|P63167|DYL1_HUMAN	120519
sp|P61923|COPZ1_HUMAN	102722				sp|P63173|RL38_HUMAN	115609
sp|P61960|UFM1_HUMAN	12852.1				sp|P63208|SKP1_HUMAN	124270
sp|P61962|DCAF7_HUMAN	21364				sp|P63220|RS21_HUMAN	281850
sp|P61964|WDR5_HUMAN	23600.7				sp|P63241|IF5A1_HUMAN	322999
sp|P61966|AP1S1_HUMAN	9949.92				sp|P63244|RACK1_HUMAN	1.49941e+06
sp|P61970|NTF2_HUMAN	143370				sp|P63279|UBC9_HUMAN	134836
sp|P61978|HNRPK_HUMAN	3.87837e+06				sp|P67809|YBOX1_HUMAN	569005
sp|P61981|1433G_HUMAN	830507				sp|P67812|SC11A_HUMAN	63075.5
sp|P62081|RS7_HUMAN	654028				sp|P67870|CSK2B_HUMAN	44105.9
sp|P62136|PP1A_HUMAN	289447				sp|P67936|TPM4_HUMAN	421453
sp|P62140|PP1B_HUMAN	186520				sp|P68032|ACTC_HUMAN	94027.1
sp|P62191|PRS4_HUMAN	529314				sp|P68036|UB2L3_HUMAN	77417.9
sp|P62195|PRS8_HUMAN	431210				sp|P68104|EF1A1_HUMAN	10012807
sp|P62241|RS8_HUMAN	1214510				sp|P68133|ACTS_HUMAN	1094778
sp|P62244|RS15A_HUMAN	873207				sp|P68363|TBA1B_HUMAN	1.60618e+06
sp|P62249|RS16_HUMAN	1.45659e+06				sp|P68366|TBA4A_HUMAN	3.34271e+06
sp|P62253|UB2G1_HUMAN	17016.7				sp|P68371|TBB4B_HUMAN	1462198
sp|P62256|UBE2H_HUMAN	11582.6				sp|P68400|CSK21_HUMAN	121311
sp|P62258|1433E_HUMAN	7834934				sp|P68402|PA1B2_HUMAN	54936.6
sp|P62263|RS14_HUMAN	996801				sp|P68431|H31_HUMAN	216659
sp|P62266|RS23_HUMAN	191954				sp|P68871|HBB_HUMAN	123719
sp|P62269|RS18_HUMAN	1.55943e+06				sp|P69905|HBA_HUMAN	11553.8
sp|P62277|RS13_HUMAN	771732				sp|P78330|SERB_HUMAN	28156.4
sp|P62280|RS11_HUMAN	570630				sp|P78344|IF4G2_HUMAN	16789.4
sp|P62304|RUXE_HUMAN	146558				sp|P78347|GTF2I_HUMAN	10280.2
sp|P62306|RUXF_HUMAN	71318.9				sp|P78371|TCPB_HUMAN	1.30782e+06
sp|P62310|LSM3_HUMAN	66132				sp|P78406|RAE1L_HUMAN	14685.8
sp|P62312|LSM6_HUMAN	10301.5				sp|P78417|GSTO1_HUMAN	533686
sp|P62314|SMD1_HUMAN	68792.9				sp|P78527|PRKDC_HUMAN	46887.6
sp|P62316|SMD2_HUMAN	229945				sp|P80188|NGAL_HUMAN	39298.5
sp|P62318|SMD3_HUMAN	336770				sp|P80723|BASP1_HUMAN	101140
sp|P62330|ARF6_HUMAN	63083.7				sp|P81605|DCD_HUMAN	3.53417e+06
sp|P62333|PRS10_HUMAN	250691				sp|P82650|RT22_HUMAN	54669.8
sp|P62424|RL7A_HUMAN	1.15003e+06				sp|P82663|RT25_HUMAN	26248
sp|P62495|ERF1_HUMAN	330017				sp|P82914|RT15_HUMAN	21185
sp|P62701|RS4X_HUMAN	1.65162e+06				sp|P82930|RT34_HUMAN	5467.58
sp|P62714|PP2AB_HUMAN	137089				sp|P82933|RT09_HUMAN	42912.2
sp|P62745|RHOB_HUMAN	139392				sp|P82979|SARNP_HUMAN	60061.1
sp|P62750|RL23A_HUMAN	1.04703e+06				sp|P83731|RL24_HUMAN	177346
sp|P62753|RS6_HUMAN	1.10317e+06				sp|P83916|CBX1_HUMAN	29002.9
sp|P62805|H4_HUMAN	1.6321e+06				sp|P84085|ARF5_HUMAN	75719.8
sp|P62820|RAB1A_HUMAN	688748				sp|P84090|ERH_HUMAN	233084
sp|P62826|RAN_HUMAN	2858961				sp|P84095|RHOG_HUMAN	49111.8
sp|P62829|RL23_HUMAN	578794				sp|P84098|RL19_HUMAN	252964
sp|P62834|RAP1A_HUMAN	442849				sp|P84103|SRSF3_HUMAN	178053
sp|P62841|RS15_HUMAN	122123				sp|P86790|CCZ1B_HUMAN	17603.5
sp|P62847|RS24_HUMAN	250493				sp|P98082|DAB2_HUMAN	14164
sp|P62851|RS25_HUMAN	1.14504e+06				sp|P98179|RBM3_HUMAN	22352.3
sp|P62854|RS26_HUMAN	302030				sp|P99999|CYC_HUMAN	183091
sp|P62857|RS28_HUMAN	77248.6				sp|Q00059|TFAM_HUMAN	23651.5
sp|P62861|RS30_HUMAN	41565.2				sp|Q00169|PIPNA_HUMAN	18695.8
sp|P62877|RBX1_HUMAN	10342.7				sp|Q00325|S25A3_HUMAN	35316.9
sp|P62879|GBB2_HUMAN	149197				sp|Q00341|VIGLN_HUMAN	41540.2
sp|P62888|RL30_HUMAN	74505.7				sp|Q00403|TF2B_HUMAN	35254.2
sp|P62899|RL31_HUMAN	541819				sp|Q00577|PURA_HUMAN	13022.8
sp|P62906|RL10A_HUMAN	1.29281e+06				sp|Q00610|CLH1_HUMAN	590686
sp|P62910|RL32_HUMAN	80601.9				sp|Q00688|FKBP3_HUMAN	135943
sp|P62913|RL11_HUMAN	1.12593e+06				sp|Q00765|REEP5_HUMAN	68665.9
sp|P62917|RL8_HUMAN	822068				sp|Q00796|DHSO_HUMAN	133562
sp|P62937|PPIA_HUMAN	7.16726e+06				sp|Q00839|HNRPU_HUMAN	533347
sp|P62942|FKB1A_HUMAN	122712				sp|Q01082|SPTB2_HUMAN	12285.4
sp|P62993|GRB2_HUMAN	108394				sp|Q01085|TIAR_HUMAN	20104.2
sp|P62995|TRA2B_HUMAN	42342.2				sp|Q01105|SET_HUMAN	1.71367e+06
sp|P63000|RAC1_HUMAN	254171				sp|Q01130|SRSF2_HUMAN	183213
sp|P63010|AP2B1_HUMAN	40409.8				sp|Q01469|FABP5_HUMAN	934256
sp|P63092|GNAS2_HUMAN	254822				sp|Q01518|CAP1_HUMAN	983718
sp|P63096|GNAI1_HUMAN	22388.2				sp|Q01650|LAT1_HUMAN	369316
sp|P63098|CANB1_HUMAN	32943.9				sp|Q01813|PFKAP_HUMAN	81983
sp|P63104|1433Z_HUMAN	3.28449e+06				sp|Q01844|EWS_HUMAN	148330
sp|P63151|2ABA_HUMAN	103786				sp|Q01973|ROR1_HUMAN	11574373
sp|P63165|SUMO1_HUMAN	60978.7				sp|Q01995|TAGL_HUMAN	1.33737e+06
sp|P63167|DYL1_HUMAN	86395.6				sp|Q02127|PYRD_HUMAN	54567.8
sp|P63173|RL38_HUMAN	92124.5				sp|Q02218|ODO1_HUMAN	159136
sp|P63208|SKP1_HUMAN	125260				sp|Q02383|SEMG2_HUMAN	142793
sp|P63220|RS21_HUMAN	158148				sp|Q02413|DSG1_HUMAN	1.78742e+06
sp|P63241|IF5A1_HUMAN	1.00039e+06				sp|Q02543|RL18A_HUMAN	203309
sp|P63244|RACK1_HUMAN	1.6748e+06				sp|Q02750|MP2K1_HUMAN	20458.6
sp|P63279|UBC9_HUMAN	162112				sp|Q02790|FKBP4_HUMAN	998016
sp|P67809|YBOX1_HUMAN	266433				sp|Q02809|PLOD1_HUMAN	382235
sp|P67812|SC11A_HUMAN	29101.8				sp|Q02818|NUCB1_HUMAN	13366.1
sp|P67870|CSK2B_HUMAN	26947.8				sp|Q02878|RL6_HUMAN	1.06684e+06
sp|P67936|TPM4_HUMAN	203649				sp|Q02978|M2OM_HUMAN	187223
sp|P68032|ACTC_HUMAN	34051.7				sp|Q03154|ACY1_HUMAN	17504.6
sp|P68036|UB2L3_HUMAN	97038.6				sp|Q03252|LMNB2_HUMAN	74904.5
sp|P68104|EF1A1_HUMAN	8702998				sp|Q04206|TF65_HUMAN	11346.6
sp|P68133|ACTS_HUMAN	1.829e+06				sp|Q04323|UBXN1_HUMAN	38181.2
sp|P68363|TBA1B_HUMAN	4318169				sp|Q04446|GLGB_HUMAN	176895
sp|P68366|TBA4A_HUMAN	5.84126e+06				sp|Q04637|IF4G1_HUMAN	53928.7
sp|P68371|TBB4B_HUMAN	3.29467e+06				sp|Q04695|K1C17_HUMAN	24108490
sp|P68400|CSK21_HUMAN	122037				sp|Q04760|LGUL_HUMAN	208938
sp|P68402|PA1B2_HUMAN	3946.7				sp|Q04837|SSBP_HUMAN	524559
sp|P68431|H31_HUMAN	275445				sp|Q04917|1433F_HUMAN	566799
sp|P68871|HBB_HUMAN	13871.2				sp|Q04941|PLP2_HUMAN	161380
sp|P69905|HBA_HUMAN	1238.52				sp|Q05048|CSTF1_HUMAN	21995.8
sp|P78330|SERB_HUMAN	24292				sp|Q05682|CALD1_HUMAN	99512.1
sp|P78344|IF4G2_HUMAN	83797.2				sp|Q06124|PTN11_HUMAN	26922.2
sp|P78346|RPP30_HUMAN	9952.78				sp|Q06203|PUR1_HUMAN	44750.3
sp|P78347|GTF2I_HUMAN	102427				sp|Q06210|GFPT1_HUMAN	12152.2
sp|P78371|TCPB_HUMAN	2.00946e+06				sp|Q06265|EXOS9_HUMAN	52239.3
sp|P78406|RAE1L_HUMAN	36379.2				sp|Q06323|PSME1_HUMAN	8190.01
sp|P78417|GSTO1_HUMAN	697630				sp|Q06830|PRDX1_HUMAN	11375058
sp|P78527|PRKDC_HUMAN	278672				sp|Q07020|RL18_HUMAN	392615
sp|P80188|NGAL_HUMAN	20845.8				sp|Q07021|C1QBP_HUMAN	453511
sp|P80723|BASP1_HUMAN	51038.6				sp|Q07065|CKAP4_HUMAN	71955.5
sp|P81605|DCD_HUMAN	430525				sp|Q07666|KHDR1_HUMAN	163266
sp|P82650|RT22_HUMAN	62064.3				sp|Q07812|BAX_HUMAN	54422.2
sp|P82663|RT25_HUMAN	18435.8				sp|Q07955|SRSF1_HUMAN	395995
sp|P82664|RT10_HUMAN	6563.35				sp|Q07960|RHG01_HUMAN	160442
sp|P82914|RT15_HUMAN	16452.3				sp|Q08188|TGM3_HUMAN	857755
sp|P82930|RT34_HUMAN	2826.21				sp|Q08209|PP2BA_HUMAN	127467
sp|P82933|RT09_HUMAN	21237.2				sp|Q08211|DHX9_HUMAN	171047
sp|P82979|SARNP_HUMAN	16121				sp|Q08257|QOR_HUMAN	212681
sp|P83731|RL24_HUMAN	257361				sp|Q08380|LG3BP_HUMAN	107442
sp|P83876|TXN4A_HUMAN	34407.9				sp|Q08554|DSC1_HUMAN	1.15384e+06
sp|P83916|CBX1_HUMAN	28808.3				sp|Q08752|PPID_HUMAN	28083.7
sp|P84085|ARF5_HUMAN	60638.1				sp|Q08945|SSRP1_HUMAN	182028
sp|P84090|ERH_HUMAN	224573				sp|Q08J23|NSUN2_HUMAN	132554
sp|P84095|RHOG_HUMAN	50102.8				sp|Q09028|RBBP4_HUMAN	320070
sp|P84098|RL19_HUMAN	401153				sp|Q09161|NCBP1_HUMAN	45173.3
sp|P84103|SRSF3_HUMAN	51622.9				sp|Q09666|AHNK_HUMAN	109392
sp|P85037|FOXK1_HUMAN	21683				sp|Q0VGL1|LTOR4_HUMAN	42054.5
sp|P86790|CCZ1B_HUMAN	14663.2				sp|Q10471|GALT2_HUMAN	662414
sp|P98082|DAB2_HUMAN	19900.6				sp|Q10472|GALT1_HUMAN	77853.3
sp|P98175|RBM10_HUMAN	9283.24				sp|Q10713|MPPA_HUMAN	290861
sp|P99999|CYC_HUMAN	111868				sp|Q12765|SCRN1_HUMAN	187679
sp|Q00059|TFAM_HUMAN	15254.6				sp|Q12792|TWF1_HUMAN	155151
sp|Q00169|PIPNA_HUMAN	17246.8				sp|Q12797|ASPH_HUMAN	325014
sp|Q00325|S25A3_HUMAN	14348.5				sp|Q12824|SNF5_HUMAN	12751.4
sp|Q00341|VIGLN_HUMAN	98211.5				sp|Q12849|GRSF1_HUMAN	74149.5
sp|Q00403|TF2B_HUMAN	19870.4				sp|Q12874|SF3A3_HUMAN	58387.2
sp|Q00535|CDK5_HUMAN	14138.4				sp|Q12904|AIMP1_HUMAN	150941
sp|Q00610|CLH1_HUMAN	548373				sp|Q12905|ILF2_HUMAN	316950
sp|Q00688|FKBP3_HUMAN	101754				sp|Q12906|ILF3_HUMAN	467654
sp|Q00765|REEP5_HUMAN	69600.1				sp|Q12907|LMAN2_HUMAN	378364
sp|Q00796|DHSO_HUMAN	113144				sp|Q12931|TRAP1_HUMAN	429548
sp|Q00839|HNRPU_HUMAN	979338				sp|Q12933|TRAF2_HUMAN	58583.3
sp|Q01081|U2AF1_HUMAN	39447				sp|Q12972|PP1R8_HUMAN	27558.8
sp|Q01082|SPTB2_HUMAN	22094.2				sp|Q13011|ECH1_HUMAN	284260
sp|Q01085|TIAR_HUMAN	46103.6				sp|Q13057|COASY_HUMAN	30213.7
sp|Q01105|SET_HUMAN	1344136				sp|Q13084|RM28_HUMAN	21837.6
sp|Q01130|SRSF2_HUMAN	143268				sp|Q13098|CSN1_HUMAN	132002
sp|Q01469|FABP5_HUMAN	269223				sp|Q13126|MTAP_HUMAN	459687
sp|Q01518|CAP1_HUMAN	1.1261e+06				sp|Q13148|TADBP_HUMAN	101297
sp|Q01650|LAT1_HUMAN	229515				sp|Q13151|ROA0_HUMAN	150564
sp|Q01658|NC2B_HUMAN	4855.85				sp|Q13155|AIMP2_HUMAN	23828.4
sp|Q01780|EXOSX_HUMAN	33773				sp|Q13162|PRDX4_HUMAN	245361
sp|Q01813|PFKAP_HUMAN	311538				sp|Q13177|PAK2_HUMAN	80942.2
sp|Q01844|EWS_HUMAN	133515				sp|Q13185|CBX3_HUMAN	271510
sp|Q01970|PLCB3_HUMAN	4732.94				sp|Q13200|PSMD2_HUMAN	297474
sp|Q01973|ROR1_HUMAN	1.87771e+06				sp|Q13228|SBP1_HUMAN	130388
sp|Q01995|TAGL_HUMAN	1.42447e+06				sp|Q13232|NDK3_HUMAN	33407.5
sp|Q02127|PYRD_HUMAN	24877.3				sp|Q13242|SRSF9_HUMAN	53237.1
sp|Q02218|ODO1_HUMAN	198819				sp|Q13243|SRSF5_HUMAN	21939.6
sp|Q02252|MMSA_HUMAN	16082.2				sp|Q13247|SRSF6_HUMAN	112744
sp|Q02383|SEMG2_HUMAN	30781.1				sp|Q13257|MD2L1_HUMAN	36911.8
sp|Q02413|DSG1_HUMAN	473119				sp|Q13263|TIF1B_HUMAN	387984
sp|Q02543|RL18A_HUMAN	247602				sp|Q13283|G3BP1_HUMAN	846739
sp|Q02750|MP2K1_HUMAN	27404.3				sp|Q13296|SG2A2_HUMAN	23664.8
sp|Q02790|FKBP4_HUMAN	1290364				sp|Q13310|PABP4_HUMAN	314550
sp|Q02809|PLOD1_HUMAN	225620				sp|Q13347|EIF3I_HUMAN	275442
sp|Q02878|RL6_HUMAN	1297940				sp|Q13363|CTBP1_HUMAN	31976.3
sp|Q02978|M2OM_HUMAN	123936				sp|Q13404|UB2V1_HUMAN	166032
sp|Q03154|ACY1_HUMAN	16200				sp|Q13405|RM49_HUMAN	32283.6
sp|Q03252|LMNB2_HUMAN	55347.4				sp|Q13409|DC1I2_HUMAN	96936.1
sp|Q04206|TF65_HUMAN	26729.8				sp|Q13416|ORC2_HUMAN	12002.9
sp|Q04323|UBXN1_HUMAN	70479.3				sp|Q13418|ILK_HUMAN	15980.9
sp|Q04446|GLGB_HUMAN	121958				sp|Q13423|NNTM_HUMAN	93759.1
sp|Q04637|IF4G1_HUMAN	130583				sp|Q13435|SF3B2_HUMAN	65707.9
sp|Q04695|K1C17_HUMAN	21537772				sp|Q13443|ADAM9_HUMAN	8332.88
sp|Q04760|LGUL_HUMAN	194778				sp|Q13445|TMED1_HUMAN	10056.5
sp|Q04837|SSBP_HUMAN	358235				sp|Q13492|PICAL_HUMAN	65228
sp|Q04917|1433F_HUMAN	559206				sp|Q13501|SQSTM_HUMAN	27175.3
sp|Q04941|PLP2_HUMAN	272770				sp|Q13509|TBB3_HUMAN	145096
sp|Q05048|CSTF1_HUMAN	52710.9				sp|Q13510|ASAH1_HUMAN	81417.9
sp|Q05682|CALD1_HUMAN	47263.2				sp|Q13526|PIN1_HUMAN	35335.3
sp|Q06124|PTN11_HUMAN	41025.8				sp|Q13547|HDAC1_HUMAN	44097.9
sp|Q06203|PUR1_HUMAN	51301.4				sp|Q13557|KCC2D_HUMAN	35586.3
sp|Q06210|GFPT1_HUMAN	54703.4				sp|Q13561|DCTN2_HUMAN	26669.9
sp|Q06265|EXOS9_HUMAN	47529				sp|Q13564|ULA1_HUMAN	30269.1
sp|Q06323|PSME1_HUMAN	13001.7				sp|Q13596|SNX1_HUMAN	145419
sp|Q06413|MEF2C_HUMAN	15457				sp|Q13619|CUL4A_HUMAN	34376.1
sp|Q06830|PRDX1_HUMAN	10793193				sp|Q13620|CUL4B_HUMAN	8916.88
sp|Q07020|RL18_HUMAN	754589				sp|Q13630|FCL_HUMAN	132355
sp|Q07021|C1QBP_HUMAN	414824				sp|Q13636|RAB31_HUMAN	23818.1
sp|Q07065|CKAP4_HUMAN	59081.5				sp|Q13637|RAB32_HUMAN	91025.2
sp|Q07666|KHDR1_HUMAN	259955				sp|Q13643|FHL3_HUMAN	39603.6
sp|Q07812|BAX_HUMAN	59608.4				sp|Q13724|MOGS_HUMAN	22230.4
sp|Q07866|KLC1_HUMAN	10196.4				sp|Q13740|CD166_HUMAN	73052.4
sp|Q07955|SRSF1_HUMAN	461146				sp|Q13813|SPTN1_HUMAN	125763
sp|Q07960|RHG01_HUMAN	172070				sp|Q13835|PKP1_HUMAN	372320
sp|Q08188|TGM3_HUMAN	151786				sp|Q13838|DX39B_HUMAN	299882
sp|Q08209|PP2BA_HUMAN	178956				sp|Q13867|BLMH_HUMAN	388895
sp|Q08211|DHX9_HUMAN	213061				sp|Q13868|EXOS2_HUMAN	125308
sp|Q08257|QOR_HUMAN	141204				sp|Q13885|TBB2A_HUMAN	25483.1
sp|Q08380|LG3BP_HUMAN	93340.8				sp|Q13951|PEBB_HUMAN	35689.7
sp|Q08554|DSC1_HUMAN	163538				sp|Q14011|CIRBP_HUMAN	50355
sp|Q08752|PPID_HUMAN	39345.2				sp|Q14019|COTL1_HUMAN	235941
sp|Q08945|SSRP1_HUMAN	200928				sp|Q14103|HNRPD_HUMAN	784876
sp|Q08J23|NSUN2_HUMAN	337737				sp|Q14108|SCRB2_HUMAN	25044.9
sp|Q09028|RBBP4_HUMAN	330844				sp|Q14116|IL18_HUMAN	69267.5
sp|Q09161|NCBP1_HUMAN	120433				sp|Q14118|DAG1_HUMAN	14240.2
sp|Q09666|AHNK_HUMAN	79495				sp|Q14141|SEPT6_HUMAN	56060.7
sp|Q0VDF9|HSP7E_HUMAN	12189.3				sp|Q14157|UBP2L_HUMAN	71404.2
sp|Q0VGL1|LTOR4_HUMAN	29742				sp|Q14165|MLEC_HUMAN	104391
sp|Q10471|GALT2_HUMAN	553819				sp|Q14166|TTL12_HUMAN	66466.6
sp|Q10472|GALT1_HUMAN	46682.2				sp|Q14195|DPYL3_HUMAN	323111
sp|Q10589|BST2_HUMAN	7852.19				sp|Q14240|IF4A2_HUMAN	37647.7
sp|Q10713|MPPA_HUMAN	195018				sp|Q14241|ELOA1_HUMAN	8440.99
sp|Q12765|SCRN1_HUMAN	26454.9				sp|Q14244|MAP7_HUMAN	47222
sp|Q12792|TWF1_HUMAN	172584				sp|Q14247|SRC8_HUMAN	275762
sp|Q12797|ASPH_HUMAN	352604				sp|Q14257|RCN2_HUMAN	95494.9
sp|Q12824|SNF5_HUMAN	32398.1				sp|Q14318|FKBP8_HUMAN	58394.8
sp|Q12849|GRSF1_HUMAN	124389				sp|Q14320|FA50A_HUMAN	163303
sp|Q12874|SF3A3_HUMAN	198846				sp|Q14344|GNA13_HUMAN	8450
sp|Q12904|AIMP1_HUMAN	166938				sp|Q14376|GALE_HUMAN	49665.4
sp|Q12905|ILF2_HUMAN	513059				sp|Q14444|CAPR1_HUMAN	177891
sp|Q12906|ILF3_HUMAN	515158				sp|Q14498|RBM39_HUMAN	106091
sp|Q12907|LMAN2_HUMAN	382470				sp|Q14558|KPRA_HUMAN	39400
sp|Q12931|TRAP1_HUMAN	709850				sp|Q14566|MCM6_HUMAN	40080.7
sp|Q12933|TRAF2_HUMAN	14634.7				sp|Q14574|DSC3_HUMAN	82418.6
sp|Q12972|PP1R8_HUMAN	42870.9				sp|Q14677|EPN4_HUMAN	26007.7
sp|Q13011|ECH1_HUMAN	225502				sp|Q14691|PSF1_HUMAN	7089.31
sp|Q13043|STK4_HUMAN	11039.5				sp|Q14694|UBP10_HUMAN	5229.34
sp|Q13057|COASY_HUMAN	29576.7				sp|Q14696|MESD_HUMAN	183678
sp|Q13084|RM28_HUMAN	24924.2				sp|Q14697|GANAB_HUMAN	1.71925e+06
sp|Q13098|CSN1_HUMAN	128089				sp|Q14738|2A5D_HUMAN	9707.86
sp|Q13126|MTAP_HUMAN	374843				sp|Q14764|MVP_HUMAN	220615
sp|Q13144|EI2BE_HUMAN	11112				sp|Q14790|CASP8_HUMAN	259775
sp|Q13148|TADBP_HUMAN	120054				sp|Q14847|LASP1_HUMAN	556299
sp|Q13151|ROA0_HUMAN	120944				sp|Q14914|PTGR1_HUMAN	121400
sp|Q13155|AIMP2_HUMAN	29100.3				sp|Q14919|NC2A_HUMAN	12851.8
sp|Q13162|PRDX4_HUMAN	228017				sp|Q14956|GPNMB_HUMAN	55217.1
sp|Q13177|PAK2_HUMAN	115544				sp|Q14974|IMB1_HUMAN	467590
sp|Q13185|CBX3_HUMAN	436890				sp|Q14980|NUMA1_HUMAN	22801.5
sp|Q13190|STX5_HUMAN	11965.5				sp|Q14CN4|K2C72_HUMAN	819718
sp|Q13200|PSMD2_HUMAN	235840				sp|Q15005|SPCS2_HUMAN	28822
sp|Q13217|DNJC3_HUMAN	10701.8				sp|Q15006|EMC2_HUMAN	44795.2
sp|Q13228|SBP1_HUMAN	159272				sp|Q15008|PSMD6_HUMAN	83772.1
sp|Q13232|NDK3_HUMAN	34553.3				sp|Q15019|SEPT2_HUMAN	283168
sp|Q13242|SRSF9_HUMAN	33743.1				sp|Q15024|EXOS7_HUMAN	38495.7
sp|Q13243|SRSF5_HUMAN	23740				sp|Q15029|U5S1_HUMAN	101204
sp|Q13247|SRSF6_HUMAN	88169.8				sp|Q15046|SYK_HUMAN	169093
sp|Q13257|MD2L1_HUMAN	27544.4				sp|Q15056|IF4H_HUMAN	412100
sp|Q13263|TIF1B_HUMAN	482202				sp|Q15067|ACOX1_HUMAN	29648.6
sp|Q13283|G3BP1_HUMAN	571426				sp|Q15070|OXA1L_HUMAN	47830.3
sp|Q13296|SG2A2_HUMAN	10486.1				sp|Q15084|PDIA6_HUMAN	1.08453e+06
sp|Q13310|PABP4_HUMAN	305788				sp|Q15102|PA1B3_HUMAN	23633.7
sp|Q13347|EIF3I_HUMAN	355678				sp|Q15121|PEA15_HUMAN	33689.6
sp|Q13363|CTBP1_HUMAN	30002.9				sp|Q15124|PGM5_HUMAN	20183.1
sp|Q13404|UB2V1_HUMAN	136131				sp|Q15125|EBP_HUMAN	14949.9
sp|Q13405|RM49_HUMAN	19646.3				sp|Q15126|PMVK_HUMAN	44750.6
sp|Q13409|DC1I2_HUMAN	84684.6				sp|Q15149|PLEC_HUMAN	2.01748e+06
sp|Q13416|ORC2_HUMAN	32528.7				sp|Q15165|PON2_HUMAN	144794
sp|Q13418|ILK_HUMAN	101755				sp|Q15181|IPYR_HUMAN	240007
sp|Q13423|NNTM_HUMAN	81937.5				sp|Q15185|TEBP_HUMAN	196999
sp|Q13426|XRCC4_HUMAN	13890.6				sp|Q15233|NONO_HUMAN	1.83533e+06
sp|Q13435|SF3B2_HUMAN	49126.9				sp|Q15257|PTPA_HUMAN	42969.9
sp|Q13443|ADAM9_HUMAN	7850.57				sp|Q15286|RAB35_HUMAN	221759
sp|Q13445|TMED1_HUMAN	10299.7				sp|Q15293|RCN1_HUMAN	327803
sp|Q13492|PICAL_HUMAN	46883.6				sp|Q15323|K1H1_HUMAN	52855.1
sp|Q13501|SQSTM_HUMAN	150904				sp|Q15363|TMED2_HUMAN	106170
sp|Q13505|MTX1_HUMAN	17876.8				sp|Q15365|PCBP1_HUMAN	628750
sp|Q13509|TBB3_HUMAN	23324.2				sp|Q15366|PCBP2_HUMAN	484202
sp|Q13510|ASAH1_HUMAN	43814.7				sp|Q15369|ELOC_HUMAN	159553
sp|Q13526|PIN1_HUMAN	7952.36				sp|Q15370|ELOB_HUMAN	265716
sp|Q13547|HDAC1_HUMAN	23866.2				sp|Q15382|RHEB_HUMAN	111407
sp|Q13557|KCC2D_HUMAN	42288.2				sp|Q15388|TOM20_HUMAN	39384
sp|Q13561|DCTN2_HUMAN	48299.1				sp|Q15393|SF3B3_HUMAN	59994.7
sp|Q13564|ULA1_HUMAN	80355.5				sp|Q15404|RSU1_HUMAN	152209
sp|Q13573|SNW1_HUMAN	10252.3				sp|Q15417|CNN3_HUMAN	8220512
sp|Q13596|SNX1_HUMAN	109635				sp|Q15427|SF3B4_HUMAN	16391.8
sp|Q13619|CUL4A_HUMAN	43414.5				sp|Q15428|SF3A2_HUMAN	77075.6
sp|Q13620|CUL4B_HUMAN	17747.7				sp|Q15435|PP1R7_HUMAN	78773.8
sp|Q13630|FCL_HUMAN	107979				sp|Q15436|SC23A_HUMAN	24899
sp|Q13636|RAB31_HUMAN	22611.9				sp|Q15459|SF3A1_HUMAN	92882.9
sp|Q13637|RAB32_HUMAN	70165.2				sp|Q15517|CDSN_HUMAN	650447
sp|Q13643|FHL3_HUMAN	32330.1				sp|Q15526|SURF1_HUMAN	10784.4
sp|Q13724|MOGS_HUMAN	21801.2				sp|Q15582|BGH3_HUMAN	44078.4
sp|Q13740|CD166_HUMAN	41612.6				sp|Q15631|TSN_HUMAN	115669
sp|Q13813|SPTN1_HUMAN	153661				sp|Q15642|CIP4_HUMAN	45969.6
sp|Q13835|PKP1_HUMAN	27798.3				sp|Q15645|PCH2_HUMAN	89753.3
sp|Q13838|DX39B_HUMAN	279217				sp|Q15691|MARE1_HUMAN	412569
sp|Q13867|BLMH_HUMAN	149729				sp|Q15717|ELAV1_HUMAN	334502
sp|Q13868|EXOS2_HUMAN	127284				sp|Q15738|NSDHL_HUMAN	33391.9
sp|Q13885|TBB2A_HUMAN	888806				sp|Q15758|AAAT_HUMAN	20956.2
sp|Q13907|IDI1_HUMAN	35081.6				sp|Q15785|TOM34_HUMAN	67874.3
sp|Q13951|PEBB_HUMAN	31982.1				sp|Q15819|UB2V2_HUMAN	349787
sp|Q14011|CIRBP_HUMAN	16900.8				sp|Q15828|CYTM_HUMAN	38667.9
sp|Q14012|KCC1A_HUMAN	22502.8				sp|Q15836|VAMP3_HUMAN	42188.5
sp|Q14019|COTL1_HUMAN	278647				sp|Q15904|VAS1_HUMAN	68642.8
sp|Q14103|HNRPD_HUMAN	812624				sp|Q15907|RB11B_HUMAN	1.09743e+06
sp|Q14108|SCRB2_HUMAN	13839.3				sp|Q15942|ZYX_HUMAN	68452
sp|Q14116|IL18_HUMAN	64386.7				sp|Q16181|SEPT7_HUMAN	322386
sp|Q14118|DAG1_HUMAN	15987.8				sp|Q16186|ADRM1_HUMAN	16463.1
sp|Q14141|SEPT6_HUMAN	76825				sp|Q16222|UAP1_HUMAN	15452.8
sp|Q14157|UBP2L_HUMAN	24740.9				sp|Q16401|PSMD5_HUMAN	242030
sp|Q14165|MLEC_HUMAN	110342				sp|Q16527|CSRP2_HUMAN	11020.7
sp|Q14166|TTL12_HUMAN	113596				sp|Q16531|DDB1_HUMAN	62742.4
sp|Q14195|DPYL3_HUMAN	384514				sp|Q16539|MK14_HUMAN	12005
sp|Q14232|EI2BA_HUMAN	45369.6				sp|Q16540|RM23_HUMAN	61748.8
sp|Q14240|IF4A2_HUMAN	49071.6				sp|Q16543|CDC37_HUMAN	97211.9
sp|Q14241|ELOA1_HUMAN	13674.7				sp|Q16555|DPYL2_HUMAN	175459
sp|Q14244|MAP7_HUMAN	53216.6				sp|Q16563|SYPL1_HUMAN	143616
sp|Q14247|SRC8_HUMAN	255539				sp|Q16576|RBBP7_HUMAN	698901
sp|Q14257|RCN2_HUMAN	66136.4				sp|Q16595|FRDA_HUMAN	6077.45
sp|Q14258|TRI25_HUMAN	15758.6				sp|Q16610|ECM1_HUMAN	81706.4
sp|Q14315|FLNC_HUMAN	11021.6				sp|Q16629|SRSF7_HUMAN	255061
sp|Q14318|FKBP8_HUMAN	68143.4				sp|Q16630|CPSF6_HUMAN	67168.2
sp|Q14320|FA50A_HUMAN	130899				sp|Q16658|FSCN1_HUMAN	884879
sp|Q14331|FRG1_HUMAN	21083.9				sp|Q16698|DECR_HUMAN	120279
sp|Q14344|GNA13_HUMAN	13202.2				sp|Q16719|KYNU_HUMAN	139522
sp|Q14376|GALE_HUMAN	50533.6				sp|Q16740|CLPP_HUMAN	22594.4
sp|Q14432|PDE3A_HUMAN	24301.4				sp|Q16777|H2A2C_HUMAN	1.02611e+06
sp|Q14444|CAPR1_HUMAN	86892.2				sp|Q16795|NDUA9_HUMAN	35239.2
sp|Q14498|RBM39_HUMAN	67342.4				sp|Q16836|HCDH_HUMAN	292106
sp|Q14558|KPRA_HUMAN	66233.8				sp|Q16850|CP51A_HUMAN	13652.5
sp|Q14566|MCM6_HUMAN	111531				sp|Q16851|UGPA_HUMAN	207300
sp|Q14574|DSC3_HUMAN	10384.7				sp|Q16864|VATF_HUMAN	6605.18
sp|Q14643|ITPR1_HUMAN	10451.9				sp|Q16881|TRXR1_HUMAN	767315
sp|Q14677|EPN4_HUMAN	47634.4				sp|Q16891|MIC60_HUMAN	1.87978e+06
sp|Q14684|RRP1B_HUMAN	23739.6				sp|Q1KMD3|HNRL2_HUMAN	102998
sp|Q14691|PSF1_HUMAN	9286.12				sp|Q2M2I5|K1C24_HUMAN	61464.9
sp|Q14694|UBP10_HUMAN	5675.61				sp|Q2NL82|TSR1_HUMAN	9100.04
sp|Q14696|MESD_HUMAN	228771				sp|Q32P28|P3H1_HUMAN	197274
sp|Q14697|GANAB_HUMAN	1058042				sp|Q38SD2|LRRK1_HUMAN	16853
sp|Q14738|2A5D_HUMAN	62252.7				sp|Q3KQV9|UAP1L_HUMAN	9502.86
sp|Q14764|MVP_HUMAN	152421				sp|Q3ZAQ7|VMA21_HUMAN	121031
sp|Q14790|CASP8_HUMAN	17587.6				sp|Q3ZCQ8|TIM50_HUMAN	13017.1
sp|Q14847|LASP1_HUMAN	494805				sp|Q4G0F5|VP26B_HUMAN	6308.64
sp|Q14914|PTGR1_HUMAN	171864				sp|Q4G0J3|LARP7_HUMAN	14478.5
sp|Q14919|NC2A_HUMAN	7027				sp|Q4G0N4|NAKD2_HUMAN	53744.5
sp|Q14956|GPNMB_HUMAN	15775.5				sp|Q4KWH8|PLCH1_HUMAN	43340.3
sp|Q14974|IMB1_HUMAN	763768				sp|Q52LJ0|FA98B_HUMAN	46201.5
sp|Q14980|NUMA1_HUMAN	36688				sp|Q53EL6|PDCD4_HUMAN	126365
sp|Q14C86|GAPD1_HUMAN	36858.6				sp|Q53FT3|HIKES_HUMAN	28765
sp|Q14CN4|K2C72_HUMAN	48233.3				sp|Q53FV1|ORML2_HUMAN	31505.6
sp|Q15005|SPCS2_HUMAN	23667.3				sp|Q53GQ0|DHB12_HUMAN	57515.3
sp|Q15006|EMC2_HUMAN	67349.2				sp|Q53GS9|UBP39_HUMAN	17538.9
sp|Q15008|PSMD6_HUMAN	122161				sp|Q53H12|AGK_HUMAN	56821
sp|Q15019|SEPT2_HUMAN	291701				sp|Q53H96|P5CR3_HUMAN	12479.1
sp|Q15024|EXOS7_HUMAN	42578.2				sp|Q53HC9|EIPR1_HUMAN	10249.4
sp|Q15029|U5S1_HUMAN	133886				sp|Q53RT3|APRV1_HUMAN	46771.2
sp|Q15046|SYK_HUMAN	363186				sp|Q58FF6|H90B4_HUMAN	191317
sp|Q15056|IF4H_HUMAN	373786				sp|Q5BJF2|SGMR2_HUMAN	24145.9
sp|Q15067|ACOX1_HUMAN	20405.1				sp|Q5BJH7|YIF1B_HUMAN	18793.3
sp|Q15070|OXA1L_HUMAN	29547.3				sp|Q5BKZ1|ZN326_HUMAN	37998.8
sp|Q15084|PDIA6_HUMAN	1.17391e+06				sp|Q5D862|FILA2_HUMAN	567823
sp|Q15102|PA1B3_HUMAN	24608.7				sp|Q5F1R6|DJC21_HUMAN	9039.94
sp|Q15121|PEA15_HUMAN	17155.4				sp|Q5J8M3|EMC4_HUMAN	17408.1
sp|Q15124|PGM5_HUMAN	32552.5				sp|Q5JRX3|PREP_HUMAN	126836
sp|Q15126|PMVK_HUMAN	68054.3				sp|Q5JTV8|TOIP1_HUMAN	226522
sp|Q15149|PLEC_HUMAN	1.87855e+06				sp|Q5RI15|COX20_HUMAN	21278.5
sp|Q15165|PON2_HUMAN	127440				sp|Q5RKV6|EXOS6_HUMAN	74760.5
sp|Q15181|IPYR_HUMAN	283891				sp|Q5SSJ5|HP1B3_HUMAN	57620.2
sp|Q15185|TEBP_HUMAN	202910				sp|Q5T1J5|CHCH9_HUMAN	6853.05
sp|Q15233|NONO_HUMAN	2.38e+06				sp|Q5T653|RM02_HUMAN	12326.7
sp|Q15257|PTPA_HUMAN	76065.3				sp|Q5T6V5|QNG1_HUMAN	20887.3
sp|Q15286|RAB35_HUMAN	14587.5				sp|Q5T750|KPLCE_HUMAN	94572.5
sp|Q15293|RCN1_HUMAN	154961				sp|Q5T9A4|ATD3B_HUMAN	43984.7
sp|Q15323|K1H1_HUMAN	13955.5				sp|Q5TEC6|H37_HUMAN	12033.3
sp|Q15363|TMED2_HUMAN	106656				sp|Q5TFE4|NT5D1_HUMAN	20276.3
sp|Q15365|PCBP1_HUMAN	944166				sp|Q5VT79|AXA81_HUMAN	67798.6
sp|Q15366|PCBP2_HUMAN	616198				sp|Q5VW32|BROX_HUMAN	42901.8
sp|Q15369|ELOC_HUMAN	207483				sp|Q6DD88|ATLA3_HUMAN	203887
sp|Q15370|ELOB_HUMAN	240021				sp|Q6DN03|H2B2C_HUMAN	52390.5
sp|Q15382|RHEB_HUMAN	59448.8				sp|Q6FI81|CPIN1_HUMAN	69720
sp|Q15388|TOM20_HUMAN	50487.5				sp|Q6GMV3|PTRD1_HUMAN	16338.4
sp|Q15393|SF3B3_HUMAN	53014.2				sp|Q6IAA8|LTOR1_HUMAN	29276.7
sp|Q15404|RSU1_HUMAN	115281				sp|Q6IBS0|TWF2_HUMAN	117763
sp|Q15417|CNN3_HUMAN	201312				sp|Q6IN85|P4R3A_HUMAN	8297.52
sp|Q15424|SAFB1_HUMAN	6122.82				sp|Q6KB66|K2C80_HUMAN	1.24734e+06
sp|Q15427|SF3B4_HUMAN	39501.6				sp|Q6NSJ0|MYORG_HUMAN	18389.4
sp|Q15428|SF3A2_HUMAN	72893				sp|Q6NUK1|SCMC1_HUMAN	36884.5
sp|Q15435|PP1R7_HUMAN	53673.3				sp|Q6NVY1|HIBCH_HUMAN	56436.7
sp|Q15436|SC23A_HUMAN	36009.1				sp|Q6NZI2|CAVN1_HUMAN	146659
sp|Q15459|SF3A1_HUMAN	82944.5				sp|Q6P1J9|CDC73_HUMAN	55939.8
sp|Q15517|CDSN_HUMAN	62796.7				sp|Q6P587|FAHD1_HUMAN	132872
sp|Q15526|SURF1_HUMAN	15614.1				sp|Q6P6C2|ALKB5_HUMAN	12644.4
sp|Q15582|BGH3_HUMAN	55641.2				sp|Q6PI48|SYDM_HUMAN	7075.75
sp|Q15631|TSN_HUMAN	185804				sp|Q6PID6|TTC33_HUMAN	23773.4
sp|Q15642|CIP4_HUMAN	38025.5				sp|Q6PIU2|NCEH1_HUMAN	29613.9
sp|Q15645|PCH2_HUMAN	206754				sp|Q6PKG0|LARP1_HUMAN	19484.4
sp|Q15691|MARE1_HUMAN	379051				sp|Q6UWP8|SBSN_HUMAN	60495.5
sp|Q15717|ELAV1_HUMAN	414668				sp|Q6UXN9|WDR82_HUMAN	106028
sp|Q15738|NSDHL_HUMAN	93354.3				sp|Q6XQN6|PNCB_HUMAN	74680.4
sp|Q15750|TAB1_HUMAN	7435.89				sp|Q6YN16|HSDL2_HUMAN	127213
sp|Q15758|AAAT_HUMAN	71699.9				sp|Q6ZVX7|FBX50_HUMAN	384308
sp|Q15785|TOM34_HUMAN	124147				sp|Q70UQ0|IKIP_HUMAN	6675.29
sp|Q15819|UB2V2_HUMAN	287950				sp|Q712K3|UB2R2_HUMAN	27816.9
sp|Q15836|VAMP3_HUMAN	12043.8				sp|Q71UM5|RS27L_HUMAN	26693.6
sp|Q15843|NEDD8_HUMAN	29744.6				sp|Q7KZF4|SND1_HUMAN	462643
sp|Q15904|VAS1_HUMAN	37984.7				sp|Q7L014|DDX46_HUMAN	241634
sp|Q15907|RB11B_HUMAN	764595				sp|Q7L0Y3|TM10C_HUMAN	49182
sp|Q15942|ZYX_HUMAN	171027				sp|Q7L1Q6|5MP2_HUMAN	635945
sp|Q16181|SEPT7_HUMAN	261907				sp|Q7L2H7|EIF3M_HUMAN	32588.9
sp|Q16186|ADRM1_HUMAN	31480.7				sp|Q7L5D6|GET4_HUMAN	31424.9
sp|Q16222|UAP1_HUMAN	50264.2				sp|Q7L5N1|CSN6_HUMAN	35271.2
sp|Q16270|IBP7_HUMAN	35733.7				sp|Q7L9L4|MOB1B_HUMAN	9310.01
sp|Q16401|PSMD5_HUMAN	318059				sp|Q7LBR1|CHM1B_HUMAN	62833.2
sp|Q16513|PKN2_HUMAN	4300.18				sp|Q7Z2W4|ZCCHV_HUMAN	34289.7
sp|Q16527|CSRP2_HUMAN	12437.4				sp|Q7Z2W9|RM21_HUMAN	39803.1
sp|Q16531|DDB1_HUMAN	62916.3				sp|Q7Z3B4|NUP54_HUMAN	55359.7
sp|Q16537|2A5E_HUMAN	15604.9				sp|Q7Z3Y8|K1C27_HUMAN	21135.4
sp|Q16539|MK14_HUMAN	14250.6				sp|Q7Z4W1|DCXR_HUMAN	163372
sp|Q16540|RM23_HUMAN	30604				sp|Q7Z794|K2C1B_HUMAN	1.61583e+06
sp|Q16543|CDC37_HUMAN	277592				sp|Q7Z7F7|RM55_HUMAN	45991.3
sp|Q16555|DPYL2_HUMAN	273312				sp|Q7Z7H5|TMED4_HUMAN	57944
sp|Q16563|SYPL1_HUMAN	10016.9				sp|Q7Z7H8|RM10_HUMAN	9771.6
sp|Q16576|RBBP7_HUMAN	744550				sp|Q86SF2|GALT7_HUMAN	78649.9
sp|Q16595|FRDA_HUMAN	5648.21				sp|Q86TU7|SETD3_HUMAN	26663.3
sp|Q16610|ECM1_HUMAN	8997.37				sp|Q86U42|PABP2_HUMAN	81072.6
sp|Q16629|SRSF7_HUMAN	209480				sp|Q86UE4|LYRIC_HUMAN	21045.1
sp|Q16630|CPSF6_HUMAN	117432				sp|Q86UP2|KTN1_HUMAN	12393.5
sp|Q16637|SMN_HUMAN	11106.1				sp|Q86V81|THOC4_HUMAN	253225
sp|Q16658|FSCN1_HUMAN	626564				sp|Q86VP6|CAND1_HUMAN	16182.7
sp|Q16698|DECR_HUMAN	115250				sp|Q86WR0|CCD25_HUMAN	9679.21
sp|Q16718|NDUA5_HUMAN	10786.1				sp|Q86X76|NIT1_HUMAN	12738.8
sp|Q16719|KYNU_HUMAN	99578.3				sp|Q86XP3|DDX42_HUMAN	30935.5
sp|Q16740|CLPP_HUMAN	91879.1				sp|Q86YP4|P66A_HUMAN	13916.4
sp|Q16762|THTR_HUMAN	5069.88				sp|Q86YZ3|HORN_HUMAN	394372
sp|Q16763|UBE2S_HUMAN	4622.74				sp|Q8IVD9|NUDC3_HUMAN	7879.84
sp|Q16777|H2A2C_HUMAN	534914				sp|Q8IW75|SPA12_HUMAN	138584
sp|Q16795|NDUA9_HUMAN	39243.5				sp|Q8IWB7|WDFY1_HUMAN	12423.2
sp|Q16836|HCDH_HUMAN	294361				sp|Q8IWE2|NXP20_HUMAN	15795.3
sp|Q16850|CP51A_HUMAN	10254.8				sp|Q8IXH7|NELFD_HUMAN	29916.7
sp|Q16851|UGPA_HUMAN	200722				sp|Q8IXM3|RM41_HUMAN	12531
sp|Q16864|VATF_HUMAN	13801				sp|Q8IY67|RAVR1_HUMAN	11509.2
sp|Q16881|TRXR1_HUMAN	843812				sp|Q8IYJ1|CPNE9_HUMAN	12201.3
sp|Q16891|MIC60_HUMAN	548471				sp|Q8N128|F177A_HUMAN	7781.95
sp|Q1KMD3|HNRL2_HUMAN	142306				sp|Q8N163|CCAR2_HUMAN	30034.6
sp|Q2M2I5|K1C24_HUMAN	69363.1				sp|Q8N1F7|NUP93_HUMAN	21207.3
sp|Q2NL82|TSR1_HUMAN	15731.2				sp|Q8N1G4|LRC47_HUMAN	79524.8
sp|Q2TAY7|SMU1_HUMAN	19773.9				sp|Q8N1N4|K2C78_HUMAN	1.77949e+06
sp|Q32P28|P3H1_HUMAN	205589				sp|Q8N2U0|TM256_HUMAN	3645.59
sp|Q38SD2|LRRK1_HUMAN	12689.7				sp|Q8N335|GPD1L_HUMAN	13358.2
sp|Q3KQV9|UAP1L_HUMAN	8254.88				sp|Q8N5M1|ATPF2_HUMAN	7714.02
sp|Q3LXA3|TKFC_HUMAN	24409.6				sp|Q8N5N7|RM50_HUMAN	22850.7
sp|Q3MHD2|LSM12_HUMAN	17920.1				sp|Q8N684|CPSF7_HUMAN	53166.9
sp|Q3ZAQ7|VMA21_HUMAN	51987.1				sp|Q8N6H7|ARFG2_HUMAN	27491.5
sp|Q3ZCQ8|TIM50_HUMAN	48545.1				sp|Q8N6M0|OTU6B_HUMAN	10784.4
sp|Q49A26|GLYR1_HUMAN	9908.91				sp|Q8N6T3|ARFG1_HUMAN	10609
sp|Q4G0F5|VP26B_HUMAN	9875.58				sp|Q8N726|ARF_HUMAN	78933.4
sp|Q4G0J3|LARP7_HUMAN	24915.9				sp|Q8N766|EMC1_HUMAN	125063
sp|Q4G0N4|NAKD2_HUMAN	61198.2				sp|Q8N7H5|PAF1_HUMAN	7410.07
sp|Q4KWH8|PLCH1_HUMAN	34464.8				sp|Q8N8S7|ENAH_HUMAN	30856.1
sp|Q4VC31|MIX23_HUMAN	2452.79				sp|Q8N983|RM43_HUMAN	86479.3
sp|Q52LJ0|FA98B_HUMAN	134659				sp|Q8N9N7|LRC57_HUMAN	30974
sp|Q53EL6|PDCD4_HUMAN	254986				sp|Q8NAB2|KBTB3_HUMAN	731723
sp|Q53FT3|HIKES_HUMAN	39870.1				sp|Q8NBJ5|GT251_HUMAN	295571
sp|Q53FV1|ORML2_HUMAN	19261.3				sp|Q8NBJ7|SUMF2_HUMAN	85140.7
sp|Q53GQ0|DHB12_HUMAN	68342.9				sp|Q8NBS9|TXND5_HUMAN	397166
sp|Q53GS9|UBP39_HUMAN	45689				sp|Q8NBX0|SCPDL_HUMAN	110428
sp|Q53H12|AGK_HUMAN	97547.2				sp|Q8NC51|SERB1_HUMAN	190594
sp|Q53H96|P5CR3_HUMAN	12672.7				sp|Q8NC56|LEMD2_HUMAN	49941.9
sp|Q53HC9|EIPR1_HUMAN	12308.8				sp|Q8NC96|NECP1_HUMAN	4854.27
sp|Q58FF6|H90B4_HUMAN	63428.9				sp|Q8NCA5|FA98A_HUMAN	15178
sp|Q5BJF2|SGMR2_HUMAN	20251.9				sp|Q8NCW5|NNRE_HUMAN	69985.1
sp|Q5BJH7|YIF1B_HUMAN	8221.31				sp|Q8NDY4|MDS2_HUMAN	90385
sp|Q5BKZ1|ZN326_HUMAN	36293.7				sp|Q8NE71|ABCF1_HUMAN	17536
sp|Q5D862|FILA2_HUMAN	60748.7				sp|Q8NEZ5|FBX22_HUMAN	40437.8
sp|Q5F1R6|DJC21_HUMAN	52666				sp|Q8NFH4|NUP37_HUMAN	33921.9
sp|Q5J8M3|EMC4_HUMAN	29702.6				sp|Q8NFH5|NUP35_HUMAN	34017
sp|Q5JRX3|PREP_HUMAN	21217.1				sp|Q8NFV4|ABHDB_HUMAN	11880.8
sp|Q5JS54|PSMG4_HUMAN	8893.9				sp|Q8NHP8|PLBL2_HUMAN	71160.3
sp|Q5JTV8|TOIP1_HUMAN	72755.5				sp|Q8TAA9|VANG1_HUMAN	62396.7
sp|Q5RI15|COX20_HUMAN	32541.9				sp|Q8TAE8|G45IP_HUMAN	19807.2
sp|Q5RKV6|EXOS6_HUMAN	86207.3				sp|Q8TAQ2|SMRC2_HUMAN	11614.5
sp|Q5SSJ5|HP1B3_HUMAN	226220				sp|Q8TAT6|NPL4_HUMAN	95538.9
sp|Q5T653|RM02_HUMAN	32338.6				sp|Q8TBC4|UBA3_HUMAN	16797.2
sp|Q5T6V5|QNG1_HUMAN	74772.2				sp|Q8TBQ9|KISHA_HUMAN	56795.1
sp|Q5T750|KPLCE_HUMAN	10514.8				sp|Q8TC12|RDH11_HUMAN	12715.5
sp|Q5T8P6|RBM26_HUMAN	16096.1				sp|Q8TCS8|PNPT1_HUMAN	116086
sp|Q5T9A4|ATD3B_HUMAN	76739.7				sp|Q8TCT9|HM13_HUMAN	16767.6
sp|Q5TEC6|H37_HUMAN	31324.7				sp|Q8TED1|GPX8_HUMAN	19377.6
sp|Q5TFE4|NT5D1_HUMAN	44750				sp|Q8TEM1|PO210_HUMAN	14075.6
sp|Q5VT79|AXA81_HUMAN	55904.3				sp|Q8TEQ6|GEMI5_HUMAN	22017.4
sp|Q5VTR2|BRE1A_HUMAN	11169				sp|Q8TF09|DLRB2_HUMAN	41944.5
sp|Q5VW32|BROX_HUMAN	39608.7				sp|Q8WTS6|SETD7_HUMAN	5496.29
sp|Q5XKP0|MIC13_HUMAN	9165.43				sp|Q8WTV0|SCRB1_HUMAN	27128.3
sp|Q68EM7|RHG17_HUMAN	8567.79				sp|Q8WU90|ZC3HF_HUMAN	27381.5
sp|Q6DD88|ATLA3_HUMAN	446978				sp|Q8WUA2|PPIL4_HUMAN	24486.3
sp|Q6DKJ4|NXN_HUMAN	4872.51				sp|Q8WUM4|PDC6I_HUMAN	39480.9
sp|Q6DN03|H2B2C_HUMAN	60727.8				sp|Q8WVI0|UQCC5_HUMAN	16499.6
sp|Q6FI81|CPIN1_HUMAN	65975.2				sp|Q8WVJ2|NUDC2_HUMAN	19283.5
sp|Q6GMV3|PTRD1_HUMAN	17887.3				sp|Q8WVV4|POF1B_HUMAN	245810
sp|Q6IAA8|LTOR1_HUMAN	45895.9				sp|Q8WVY7|UBCP1_HUMAN	16221.8
sp|Q6IBS0|TWF2_HUMAN	179829				sp|Q8WW59|SPRY4_HUMAN	27893.9
sp|Q6IN85|P4R3A_HUMAN	8570.77				sp|Q8WWI1|LMO7_HUMAN	34171.8
sp|Q6KB66|K2C80_HUMAN	124433				sp|Q8WWM7|ATX2L_HUMAN	50467.4
sp|Q6L8Q7|PDE12_HUMAN	5970.58				sp|Q8WWY3|PRP31_HUMAN	32940.8
sp|Q6NSJ0|MYORG_HUMAN	3930.63				sp|Q8WX93|PALLD_HUMAN	115154
sp|Q6NUK1|SCMC1_HUMAN	128667				sp|Q8WXF1|PSPC1_HUMAN	32366.6
sp|Q6NVY1|HIBCH_HUMAN	43016.3				sp|Q8WXX5|DNJC9_HUMAN	77561.6
sp|Q6NXE6|ARMC6_HUMAN	26681.6				sp|Q8WYA1|BMAL2_HUMAN	33181500
sp|Q6NYC1|JMJD6_HUMAN	5511.77				sp|Q8WYA6|CTBL1_HUMAN	200307
sp|Q6NZI2|CAVN1_HUMAN	193972				sp|Q92499|DDX1_HUMAN	195821
sp|Q6P1J9|CDC73_HUMAN	69333.9				sp|Q92522|H1X_HUMAN	99793.7
sp|Q6P1L8|RM14_HUMAN	19763				sp|Q92542|NICA_HUMAN	9636.77
sp|Q6P1N9|TATD1_HUMAN	15940.3				sp|Q92552|RT27_HUMAN	36886.2
sp|Q6P2E9|EDC4_HUMAN	9976.51				sp|Q92572|AP3S1_HUMAN	11882.5
sp|Q6P587|FAHD1_HUMAN	77240.8				sp|Q92597|NDRG1_HUMAN	13106.4
sp|Q6P6C2|ALKB5_HUMAN	11103.3				sp|Q92598|HS105_HUMAN	185377
sp|Q6P996|PDXD1_HUMAN	24216.1				sp|Q92599|SEPT8_HUMAN	45461.2
sp|Q6PI48|SYDM_HUMAN	39009.4				sp|Q92643|GPI8_HUMAN	7901.67
sp|Q6PID6|TTC33_HUMAN	23910.7				sp|Q92688|AN32B_HUMAN	195908
sp|Q6PK04|CC137_HUMAN	8840.03				sp|Q92733|PRCC_HUMAN	12717.7
sp|Q6STE5|SMRD3_HUMAN	8891.02				sp|Q92734|TFG_HUMAN	291272
sp|Q6UB35|C1TM_HUMAN	10578.9				sp|Q92747|ARC1A_HUMAN	11978.1
sp|Q6UWP8|SBSN_HUMAN	5625.53				sp|Q92769|HDAC2_HUMAN	159990
sp|Q6UXN9|WDR82_HUMAN	54838.7				sp|Q92804|RBP56_HUMAN	75879.4
sp|Q6XQN6|PNCB_HUMAN	78644.7				sp|Q92820|GGH_HUMAN	99980.2
sp|Q6YN16|HSDL2_HUMAN	157045				sp|Q92841|DDX17_HUMAN	625091
sp|Q6ZVX7|FBX50_HUMAN	252146				sp|Q92890|UFD1_HUMAN	68742.4
sp|Q712K3|UB2R2_HUMAN	34626.6				sp|Q92905|CSN5_HUMAN	93110.5
sp|Q71UM5|RS27L_HUMAN	37669.5				sp|Q92917|GPKOW_HUMAN	16187.8
sp|Q7KZF4|SND1_HUMAN	261197				sp|Q92922|SMRC1_HUMAN	28355.1
sp|Q7L014|DDX46_HUMAN	26948.4				sp|Q92945|FUBP2_HUMAN	118810
sp|Q7L0Y3|TM10C_HUMAN	124101				sp|Q92947|GCDH_HUMAN	12133.9
sp|Q7L1Q6|5MP2_HUMAN	1.022e+06				sp|Q92973|TNPO1_HUMAN	34043.1
sp|Q7L2H7|EIF3M_HUMAN	138620				sp|Q92979|NEP1_HUMAN	25153.1
sp|Q7L5D6|GET4_HUMAN	31966				sp|Q93009|UBP7_HUMAN	59546.1
sp|Q7L5N1|CSN6_HUMAN	64059				sp|Q93052|LPP_HUMAN	13761.2
sp|Q7L5Y9|MAEA_HUMAN	6349.66				sp|Q93062|RBPMS_HUMAN	4031.03
sp|Q7L9L4|MOB1B_HUMAN	35889.2				sp|Q93096|TP4A1_HUMAN	14117
sp|Q7LBR1|CHM1B_HUMAN	38304				sp|Q969H8|MYDGF_HUMAN	443423
sp|Q7Z2E3|APTX_HUMAN	12881.9				sp|Q969T9|WBP2_HUMAN	15054.3
sp|Q7Z2W4|ZCCHV_HUMAN	75605.1				sp|Q969U7|PSMG2_HUMAN	38053.1
sp|Q7Z2W9|RM21_HUMAN	19280.1				sp|Q969V3|NCLN_HUMAN	64867.2
sp|Q7Z3B4|NUP54_HUMAN	52456.7				sp|Q969X5|ERGI1_HUMAN	295592
sp|Q7Z4V5|HDGR2_HUMAN	9259.89				sp|Q96A33|CCD47_HUMAN	56669.9
sp|Q7Z5L9|I2BP2_HUMAN	28263.2				sp|Q96A35|RM24_HUMAN	75165.6
sp|Q7Z794|K2C1B_HUMAN	525264				sp|Q96A49|SYAP1_HUMAN	18033.9
sp|Q7Z7F7|RM55_HUMAN	20899.4				sp|Q96A72|MGN2_HUMAN	262569
sp|Q7Z7H5|TMED4_HUMAN	37596.7				sp|Q96AC1|FERM2_HUMAN	12335.4
sp|Q7Z7H8|RM10_HUMAN	21458.7				sp|Q96AE4|FUBP1_HUMAN	1.02021e+06
sp|Q86SF2|GALT7_HUMAN	124958				sp|Q96AG4|LRC59_HUMAN	367589
sp|Q86SX6|GLRX5_HUMAN	17496.8				sp|Q96AT9|RPE_HUMAN	14937.5
sp|Q86TU7|SETD3_HUMAN	7897.16				sp|Q96AY3|FKB10_HUMAN	190661
sp|Q86U42|PABP2_HUMAN	104749				sp|Q96B26|EXOS8_HUMAN	93184.7
sp|Q86UE4|LYRIC_HUMAN	125700				sp|Q96BJ3|AIDA_HUMAN	25507.2
sp|Q86UP2|KTN1_HUMAN	17196.5				sp|Q96BN8|OTUL_HUMAN	25626.5
sp|Q86V81|THOC4_HUMAN	123212				sp|Q96BW9|TAM41_HUMAN	5347.98
sp|Q86VP6|CAND1_HUMAN	73104.1				sp|Q96C19|EFHD2_HUMAN	74083.7
sp|Q86VX2|COMD7_HUMAN	15279.9				sp|Q96C36|P5CR2_HUMAN	105306
sp|Q86W42|THOC6_HUMAN	11787.4				sp|Q96C86|DCPS_HUMAN	35213.5
sp|Q86WR0|CCD25_HUMAN	13966.5				sp|Q96CN7|ISOC1_HUMAN	61056
sp|Q86X76|NIT1_HUMAN	11686.5				sp|Q96CT7|CC124_HUMAN	80163.8
sp|Q86XP3|DDX42_HUMAN	28806.1				sp|Q96CW1|AP2M1_HUMAN	22906.6
sp|Q86YP4|P66A_HUMAN	17264				sp|Q96CX2|KCD12_HUMAN	400622
sp|Q86YZ3|HORN_HUMAN	55652.1				sp|Q96DA0|PAUF_HUMAN	54276.2
sp|Q8IV08|PLD3_HUMAN	7604.47				sp|Q96DB5|RMD1_HUMAN	104631
sp|Q8IV48|ERI1_HUMAN	18494				sp|Q96DG6|CMBL_HUMAN	170217
sp|Q8IVD9|NUDC3_HUMAN	8573.53				sp|Q96DH6|MSI2H_HUMAN	29145.3
sp|Q8IVS2|FABD_HUMAN	14613.7				sp|Q96DI7|SNR40_HUMAN	41496.9
sp|Q8IW75|SPA12_HUMAN	30991				sp|Q96DR8|MUCL1_HUMAN	30101.5
sp|Q8IWB7|WDFY1_HUMAN	12752.4				sp|Q96DV4|RM38_HUMAN	45939.4
sp|Q8IWE2|NXP20_HUMAN	11395.7				sp|Q96E11|RRFM_HUMAN	82968.3
sp|Q8IWS0|PHF6_HUMAN	26496.3				sp|Q96EK6|GNA1_HUMAN	43739.5
sp|Q8IXH7|NELFD_HUMAN	8824.96				sp|Q96EL3|RM53_HUMAN	16707
sp|Q8IXM3|RM41_HUMAN	7233.54				sp|Q96ES7|SGF29_HUMAN	16420.1
sp|Q8IY67|RAVR1_HUMAN	9683.81				sp|Q96EY1|DNJA3_HUMAN	64385
sp|Q8IYB5|SMAP1_HUMAN	14458.2				sp|Q96FJ2|DYL2_HUMAN	4905.32
sp|Q8IYJ1|CPNE9_HUMAN	10446.1				sp|Q96FW1|OTUB1_HUMAN	241601
sp|Q8IZL8|PELP1_HUMAN	11282.8				sp|Q96G03|PGM2_HUMAN	147170
sp|Q8N0X7|SPART_HUMAN	2627.38				sp|Q96GC5|RM48_HUMAN	48033.1
sp|Q8N163|CCAR2_HUMAN	37679.6				sp|Q96GX9|MTNB_HUMAN	12351.5
sp|Q8N1F7|NUP93_HUMAN	89699.8				sp|Q96H20|SNF8_HUMAN	17432.9
sp|Q8N1G4|LRC47_HUMAN	124255				sp|Q96HC4|PDLI5_HUMAN	47079.1
sp|Q8N1N4|K2C78_HUMAN	181816				sp|Q96HE7|ERO1A_HUMAN	88378.4
sp|Q8N2K0|ABD12_HUMAN	2700.39				sp|Q96HS1|PGAM5_HUMAN	227341
sp|Q8N2U0|TM256_HUMAN	6811.83				sp|Q96HY6|DDRGK_HUMAN	15763.5
sp|Q8N335|GPD1L_HUMAN	19381.5				sp|Q96I24|FUBP3_HUMAN	43867
sp|Q8N5K1|CISD2_HUMAN	18488.9				sp|Q96I25|SPF45_HUMAN	25471.2
sp|Q8N5M1|ATPF2_HUMAN	9108.01				sp|Q96I99|SUCB2_HUMAN	256102
sp|Q8N5N7|RM50_HUMAN	16846.7				sp|Q96IJ6|GMPPA_HUMAN	33958.6
sp|Q8N684|CPSF7_HUMAN	62514.5				sp|Q96IX5|ATPMK_HUMAN	370363
sp|Q8N6H7|ARFG2_HUMAN	17590.6				sp|Q96JJ7|TMX3_HUMAN	45041.8
sp|Q8N6M0|OTU6B_HUMAN	16782.9				sp|Q96K17|BT3L4_HUMAN	44926.7
sp|Q8N6T3|ARFG1_HUMAN	23042.1				sp|Q96KP4|CNDP2_HUMAN	143574
sp|Q8N726|ARF_HUMAN	55524.5				sp|Q96M27|PRRC1_HUMAN	46832.7
sp|Q8N766|EMC1_HUMAN	29085				sp|Q96P63|SPB12_HUMAN	973814
sp|Q8N7H5|PAF1_HUMAN	41988.2				sp|Q96PK6|RBM14_HUMAN	853851
sp|Q8N806|UBR7_HUMAN	6490.71				sp|Q96PU8|QKI_HUMAN	16124.9
sp|Q8N8S7|ENAH_HUMAN	41439.6				sp|Q96PZ0|PUS7_HUMAN	14981.8
sp|Q8N983|RM43_HUMAN	26713.7				sp|Q96Q11|TRNT1_HUMAN	54316.7
sp|Q8N9N7|LRC57_HUMAN	11105.2				sp|Q96QA5|GSDMA_HUMAN	419071
sp|Q8NAB2|KBTB3_HUMAN	506752				sp|Q96QK1|VPS35_HUMAN	385838
sp|Q8NBJ5|GT251_HUMAN	215999				sp|Q96QR8|PURB_HUMAN	10451.4
sp|Q8NBJ7|SUMF2_HUMAN	76059.3				sp|Q96RP9|EFGM_HUMAN	105354
sp|Q8NBS9|TXND5_HUMAN	369950				sp|Q96RS6|NUDC1_HUMAN	11206
sp|Q8NBU5|ATAD1_HUMAN	9033.64				sp|Q96S44|PRPK_HUMAN	39234.7
sp|Q8NBX0|SCPDL_HUMAN	70616.8				sp|Q96S52|PIGS_HUMAN	35962.2
sp|Q8NC51|SERB1_HUMAN	88614				sp|Q96TA1|NIBA2_HUMAN	137131
sp|Q8NC56|LEMD2_HUMAN	29573.4				sp|Q96TA2|YMEL1_HUMAN	52218.7
sp|Q8NC96|NECP1_HUMAN	5489.8				sp|Q96TC7|RMD3_HUMAN	54094
sp|Q8NCA5|FA98A_HUMAN	70152.6				sp|Q99426|TBCB_HUMAN	118423
sp|Q8NCW5|NNRE_HUMAN	76730.4				sp|Q99436|PSB7_HUMAN	299008
sp|Q8ND04|SMG8_HUMAN	5488.69				sp|Q99439|CNN2_HUMAN	84452.4
sp|Q8ND56|LS14A_HUMAN	9130.94				sp|Q99442|SEC62_HUMAN	10203.8
sp|Q8NE71|ABCF1_HUMAN	64618.1				sp|Q99456|K1C12_HUMAN	15015.3
sp|Q8NEJ9|NGDN_HUMAN	26797.1				sp|Q99459|CDC5L_HUMAN	53176.6
sp|Q8NEZ5|FBX22_HUMAN	67706.3				sp|Q99460|PSMD1_HUMAN	39444.6
sp|Q8NF37|PCAT1_HUMAN	15861.1				sp|Q99471|PFD5_HUMAN	25690.7
sp|Q8NFH4|NUP37_HUMAN	59981.6				sp|Q99497|PARK7_HUMAN	1.22022e+06
sp|Q8NFH5|NUP35_HUMAN	45177.5				sp|Q99536|VAT1_HUMAN	348261
sp|Q8NFV4|ABHDB_HUMAN	8482.93				sp|Q99567|NUP88_HUMAN	8449.71
sp|Q8NHH9|ATLA2_HUMAN	20875.7				sp|Q99584|S10AD_HUMAN	16277.3
sp|Q8NHP8|PLBL2_HUMAN	49386				sp|Q99598|TSNAX_HUMAN	71375.1
sp|Q8TAA9|VANG1_HUMAN	104432				sp|Q99615|DNJC7_HUMAN	115979
sp|Q8TAE8|G45IP_HUMAN	39409.1				sp|Q99623|PHB2_HUMAN	2.34305e+06
sp|Q8TAQ2|SMRC2_HUMAN	19928.9				sp|Q99627|CSN8_HUMAN	22677.3
sp|Q8TAT6|NPL4_HUMAN	97762.6				sp|Q99653|CHP1_HUMAN	7524.74
sp|Q8TBC4|UBA3_HUMAN	21080.6				sp|Q99714|HCD2_HUMAN	899583
sp|Q8TBQ9|KISHA_HUMAN	31893.7				sp|Q99720|SGMR1_HUMAN	109343
sp|Q8TC12|RDH11_HUMAN	19209.2				sp|Q99729|ROAA_HUMAN	59251.3
sp|Q8TCD5|NT5C_HUMAN	6048.15				sp|Q99733|NP1L4_HUMAN	180073
sp|Q8TCS8|PNPT1_HUMAN	114765				sp|Q99735|MGST2_HUMAN	78298.8
sp|Q8TCT9|HM13_HUMAN	2429.52				sp|Q99757|THIOM_HUMAN	10829.1
sp|Q8TDX7|NEK7_HUMAN	12257.6				sp|Q99798|ACON_HUMAN	320742
sp|Q8TED1|GPX8_HUMAN	106114				sp|Q99816|TS101_HUMAN	146001
sp|Q8TEM1|PO210_HUMAN	1853.91				sp|Q99829|CPNE1_HUMAN	137090
sp|Q8TEQ6|GEMI5_HUMAN	39383.2				sp|Q99832|TCPH_HUMAN	913332
sp|Q8TF09|DLRB2_HUMAN	26995.5				sp|Q99848|EBP2_HUMAN	107319
sp|Q8WTS6|SETD7_HUMAN	15975.2				sp|Q99873|ANM1_HUMAN	30083.4
sp|Q8WTV0|SCRB1_HUMAN	35123				sp|Q99933|BAG1_HUMAN	11267.2
sp|Q8WU90|ZC3HF_HUMAN	57468				sp|Q99961|SH3G1_HUMAN	53475.9
sp|Q8WUA2|PPIL4_HUMAN	17191.4				sp|Q9BPW8|NIPS1_HUMAN	197581
sp|Q8WUF8|ARB2A_HUMAN	5631.2				sp|Q9BPX5|ARP5L_HUMAN	27379.7
sp|Q8WUM4|PDC6I_HUMAN	83524.6				sp|Q9BQ52|RNZ2_HUMAN	26541.1
sp|Q8WUY1|THEM6_HUMAN	9022.43				sp|Q9BQ67|GRWD1_HUMAN	20223.8
sp|Q8WVI0|UQCC5_HUMAN	12338.2				sp|Q9BQA1|MEP50_HUMAN	27123.5
sp|Q8WVJ2|NUDC2_HUMAN	42007.7				sp|Q9BQE3|TBA1C_HUMAN	9576.09
sp|Q8WVM0|TFB1M_HUMAN	10345.9				sp|Q9BQE5|APOL2_HUMAN	14373.8
sp|Q8WVM8|SCFD1_HUMAN	52975.9				sp|Q9BQG0|MBB1A_HUMAN	5327.52
sp|Q8WVV4|POF1B_HUMAN	10887.2				sp|Q9BQP7|MGME1_HUMAN	8386.83
sp|Q8WVY7|UBCP1_HUMAN	13486.8				sp|Q9BR76|COR1B_HUMAN	44310.6
sp|Q8WW59|SPRY4_HUMAN	11018				sp|Q9BRA2|TXD17_HUMAN	133293
sp|Q8WWC4|MAIP1_HUMAN	16939.2				sp|Q9BRJ2|RM45_HUMAN	21362.2
sp|Q8WWI1|LMO7_HUMAN	27826				sp|Q9BRJ6|CG050_HUMAN	73798.7
sp|Q8WWM7|ATX2L_HUMAN	62986.4				sp|Q9BRK5|CAB45_HUMAN	35972.8
sp|Q8WWY3|PRP31_HUMAN	43663.4				sp|Q9BRT3|MIEN1_HUMAN	20505.9
sp|Q8WX92|NELFB_HUMAN	14723.4				sp|Q9BRX8|PXL2A_HUMAN	11856.1
sp|Q8WX93|PALLD_HUMAN	204660				sp|Q9BS26|ERP44_HUMAN	283752
sp|Q8WXF1|PSPC1_HUMAN	226075				sp|Q9BS40|LXN_HUMAN	24876.7
sp|Q8WXX5|DNJC9_HUMAN	120535				sp|Q9BSD7|NTPCR_HUMAN	12164.5
sp|Q8WYA1|BMAL2_HUMAN	11154953				sp|Q9BSJ8|ESYT1_HUMAN	98980.3
sp|Q8WYA6|CTBL1_HUMAN	12230.9				sp|Q9BT78|CSN4_HUMAN	119905
sp|Q92499|DDX1_HUMAN	205752				sp|Q9BTE6|AASD1_HUMAN	56724.1
sp|Q92522|H1X_HUMAN	118513				sp|Q9BTT0|AN32E_HUMAN	16365.6
sp|Q92542|NICA_HUMAN	15398.8				sp|Q9BTU6|P4K2A_HUMAN	14876.9
sp|Q92552|RT27_HUMAN	65274.9				sp|Q9BTV4|TMM43_HUMAN	135180
sp|Q92572|AP3S1_HUMAN	17550.2				sp|Q9BTZ2|DHRS4_HUMAN	21547.8
sp|Q92597|NDRG1_HUMAN	35930.3				sp|Q9BU61|NDUF3_HUMAN	80315.8
sp|Q92598|HS105_HUMAN	164644				sp|Q9BUF5|TBB6_HUMAN	365190
sp|Q92599|SEPT8_HUMAN	13685				sp|Q9BUH6|PAXX_HUMAN	25903.3
sp|Q92600|CNOT9_HUMAN	10810.5				sp|Q9BUL8|PDC10_HUMAN	122018
sp|Q92643|GPI8_HUMAN	10553.4				sp|Q9BUP3|HTAI2_HUMAN	178503
sp|Q92688|AN32B_HUMAN	215881				sp|Q9BUR5|MIC26_HUMAN	21380.3
sp|Q92692|NECT2_HUMAN	18568.4				sp|Q9BVC6|TM109_HUMAN	89500.4
sp|Q92734|TFG_HUMAN	150478				sp|Q9BVG4|PBDC1_HUMAN	81201.9
sp|Q92747|ARC1A_HUMAN	12122.9				sp|Q9BVK6|TMED9_HUMAN	109686
sp|Q92769|HDAC2_HUMAN	136634				sp|Q9BVM2|DPCD_HUMAN	24961.4
sp|Q92791|SC65_HUMAN	20101.4				sp|Q9BVP2|GNL3_HUMAN	69234
sp|Q92804|RBP56_HUMAN	39498.2				sp|Q9BVV7|TIM21_HUMAN	84958.6
sp|Q92820|GGH_HUMAN	72891.8				sp|Q9BW27|NUP85_HUMAN	9461.31
sp|Q92841|DDX17_HUMAN	1.39947e+06				sp|Q9BW72|HIG2A_HUMAN	16975.2
sp|Q92878|RAD50_HUMAN	15192.2				sp|Q9BWD1|THIC_HUMAN	86302.6
sp|Q92879|CELF1_HUMAN	19907.2				sp|Q9BWF3|RBM4_HUMAN	168989
sp|Q92890|UFD1_HUMAN	81056				sp|Q9BWH2|FUND2_HUMAN	50278.9
sp|Q92905|CSN5_HUMAN	106260				sp|Q9BWM7|SFXN3_HUMAN	26402.6
sp|Q92917|GPKOW_HUMAN	14608.1				sp|Q9BX68|HINT2_HUMAN	78521.2
sp|Q92922|SMRC1_HUMAN	20282.5				sp|Q9BXS5|AP1M1_HUMAN	60929.2
sp|Q92945|FUBP2_HUMAN	373181				sp|Q9BXT2|CCG6_HUMAN	26878.1
sp|Q92947|GCDH_HUMAN	14024.3				sp|Q9BY32|ITPA_HUMAN	14821.2
sp|Q92973|TNPO1_HUMAN	127360				sp|Q9BY44|EIF2A_HUMAN	76465.5
sp|Q92979|NEP1_HUMAN	37406.3				sp|Q9BYC9|RM20_HUMAN	12131.3
sp|Q93009|UBP7_HUMAN	49235.8				sp|Q9BYD1|RM13_HUMAN	17667.9
sp|Q93052|LPP_HUMAN	51401.6				sp|Q9BYD2|RM09_HUMAN	59597.8
sp|Q93062|RBPMS_HUMAN	16215.8				sp|Q9BYD3|RM04_HUMAN	81349.4
sp|Q93096|TP4A1_HUMAN	51432.9				sp|Q9BYD6|RM01_HUMAN	27878
sp|Q969G5|CAVN3_HUMAN	13825.6				sp|Q9BYN8|RT26_HUMAN	30180.6
sp|Q969H8|MYDGF_HUMAN	279959				sp|Q9BYT8|NEUL_HUMAN	57484.4
sp|Q969S3|ZN622_HUMAN	32014.7				sp|Q9BZE1|RM37_HUMAN	76163.4
sp|Q969T9|WBP2_HUMAN	14097.5				sp|Q9BZI7|REN3B_HUMAN	6072.68
sp|Q969U7|PSMG2_HUMAN	49014.8				sp|Q9BZK7|TBL1R_HUMAN	33792.4
sp|Q969V3|NCLN_HUMAN	77405.4				sp|Q9BZX2|UCK2_HUMAN	15747.9
sp|Q969X5|ERGI1_HUMAN	267444				sp|Q9BZZ5|API5_HUMAN	70629.2
sp|Q969Z0|FAKD4_HUMAN	36927.1				sp|Q9C075|K1C23_HUMAN	146261
sp|Q96A33|CCD47_HUMAN	98437.3				sp|Q9GZP4|PITH1_HUMAN	66453.1
sp|Q96A35|RM24_HUMAN	63979.3				sp|Q9GZS3|SKI8_HUMAN	125952
sp|Q96A49|SYAP1_HUMAN	10427.5				sp|Q9GZT3|SLIRP_HUMAN	27284.3
sp|Q96A72|MGN2_HUMAN	190557				sp|Q9GZT8|NIF3L_HUMAN	12795.8
sp|Q96AC1|FERM2_HUMAN	12686.4				sp|Q9GZY8|MFF_HUMAN	100200
sp|Q96AE4|FUBP1_HUMAN	816548				sp|Q9GZZ1|NAA50_HUMAN	50408.8
sp|Q96AG4|LRC59_HUMAN	554417				sp|Q9GZZ8|LACRT_HUMAN	92540.7
sp|Q96AY3|FKB10_HUMAN	322540				sp|Q9H074|PAIP1_HUMAN	71103.6
sp|Q96B26|EXOS8_HUMAN	94667.8				sp|Q9H0D6|XRN2_HUMAN	295855
sp|Q96BJ3|AIDA_HUMAN	22383.4				sp|Q9H0U3|MAGT1_HUMAN	35688
sp|Q96BN8|OTUL_HUMAN	76255.4				sp|Q9H0U4|RAB1B_HUMAN	110343
sp|Q96BQ5|CC127_HUMAN	18601.7				sp|Q9H0U6|RM18_HUMAN	22413.4
sp|Q96BW9|TAM41_HUMAN	10100.4				sp|Q9H0V9|LMA2L_HUMAN	20474.2
sp|Q96C19|EFHD2_HUMAN	82952.1				sp|Q9H1C7|CYTM1_HUMAN	21443.8
sp|Q96C36|P5CR2_HUMAN	107979				sp|Q9H1E1|RNAS7_HUMAN	11875.1
sp|Q96C86|DCPS_HUMAN	50853.5				sp|Q9H299|SH3L3_HUMAN	76787.9
sp|Q96CN7|ISOC1_HUMAN	38560.7				sp|Q9H2H8|PPIL3_HUMAN	46244.7
sp|Q96CS3|FAF2_HUMAN	21520.4				sp|Q9H2J4|PDCL3_HUMAN	4937.45
sp|Q96CT7|CC124_HUMAN	41617.1				sp|Q9H2P9|DPH5_HUMAN	7201.28
sp|Q96CW1|AP2M1_HUMAN	14757.9				sp|Q9H2U2|IPYR2_HUMAN	78325.5
sp|Q96CX2|KCD12_HUMAN	305286				sp|Q9H2W6|RM46_HUMAN	44438.6
sp|Q96DA0|PAUF_HUMAN	17966				sp|Q9H3H3|CK068_HUMAN	27391.5
sp|Q96DB5|RMD1_HUMAN	88559.5				sp|Q9H3K6|BOLA2_HUMAN	46539.4
sp|Q96DG6|CMBL_HUMAN	160180				sp|Q9H3N1|TMX1_HUMAN	186401
sp|Q96DH6|MSI2H_HUMAN	56680.8				sp|Q9H3P7|GCP60_HUMAN	39171.5
sp|Q96DI7|SNR40_HUMAN	73560.2				sp|Q9H444|CHM4B_HUMAN	19694
sp|Q96DV4|RM38_HUMAN	49637.2				sp|Q9H488|OFUT1_HUMAN	60373.4
sp|Q96E11|RRFM_HUMAN	40306.8				sp|Q9H4A4|AMPB_HUMAN	76330.9
sp|Q96EK6|GNA1_HUMAN	39087.5				sp|Q9H4A6|GOLP3_HUMAN	20728.3
sp|Q96EL3|RM53_HUMAN	10717				sp|Q9H4G4|GAPR1_HUMAN	105763
sp|Q96ES7|SGF29_HUMAN	13505.9				sp|Q9H4M9|EHD1_HUMAN	71341.7
sp|Q96EY1|DNJA3_HUMAN	67928.1				sp|Q9H6E4|CC134_HUMAN	9102.25
sp|Q96FJ2|DYL2_HUMAN	6280.11				sp|Q9H7E9|CH033_HUMAN	24158.2
sp|Q96FW1|OTUB1_HUMAN	267308				sp|Q9H7Z7|PGES2_HUMAN	333999
sp|Q96FX7|TRM61_HUMAN	7378.4				sp|Q9H845|ACAD9_HUMAN	75332.3
sp|Q96G03|PGM2_HUMAN	84650.7				sp|Q9H8Y8|GORS2_HUMAN	55961.7
sp|Q96GC5|RM48_HUMAN	22498.7				sp|Q9H9B4|SFXN1_HUMAN	116202
sp|Q96GX9|MTNB_HUMAN	12859.6				sp|Q9H9J2|RM44_HUMAN	59160.7
sp|Q96H20|SNF8_HUMAN	25151.9				sp|Q9H9Q2|CSN7B_HUMAN	9221.98
sp|Q96HC4|PDLI5_HUMAN	55433.8				sp|Q9HA64|KT3K_HUMAN	26569.4
sp|Q96HE7|ERO1A_HUMAN	181346				sp|Q9HA77|SYCM_HUMAN	7947.46
sp|Q96HS1|PGAM5_HUMAN	236860				sp|Q9HAB8|PPCS_HUMAN	35583.6
sp|Q96HY6|DDRGK_HUMAN	17580.4				sp|Q9HAU5|RENT2_HUMAN	225061
sp|Q96I24|FUBP3_HUMAN	208740				sp|Q9HAV7|GRPE1_HUMAN	34045.8
sp|Q96I25|SPF45_HUMAN	40065.1				sp|Q9HB07|MYG1_HUMAN	292904
sp|Q96I99|SUCB2_HUMAN	289618				sp|Q9HB40|RISC_HUMAN	94279.4
sp|Q96IJ6|GMPPA_HUMAN	32924.1				sp|Q9HB71|CYBP_HUMAN	727897
sp|Q96IU4|ABHEB_HUMAN	10351				sp|Q9HB90|RRAGC_HUMAN	24452.2
sp|Q96IX5|ATPMK_HUMAN	129484				sp|Q9HBL7|PLRKT_HUMAN	35491.6
sp|Q96IZ0|PAWR_HUMAN	3391.16				sp|Q9HC38|GLOD4_HUMAN	159479
sp|Q96J01|THOC3_HUMAN	11205.5				sp|Q9HCM7|FBSL_HUMAN	142492
sp|Q96JJ7|TMX3_HUMAN	93917				sp|Q9HCN8|SDF2L_HUMAN	25550.1
sp|Q96JY6|PDLI2_HUMAN	6552.85				sp|Q9HCY8|S10AE_HUMAN	196967
sp|Q96K17|BT3L4_HUMAN	7676.08				sp|Q9HD33|RM47_HUMAN	19419.8
sp|Q96KB5|TOPK_HUMAN	34299.5				sp|Q9HDC9|APMAP_HUMAN	454419
sp|Q96KP4|CNDP2_HUMAN	112035				sp|Q9NP55|BPIA1_HUMAN	10958.7
sp|Q96KR1|ZFR_HUMAN	20735.2				sp|Q9NP72|RAB18_HUMAN	24237.6
sp|Q96LA8|ANM6_HUMAN	12644.8				sp|Q9NP77|SSU72_HUMAN	25314.9
sp|Q96M27|PRRC1_HUMAN	40435.6				sp|Q9NP79|VTA1_HUMAN	62964
sp|Q96MW1|CCD43_HUMAN	15712.4				sp|Q9NP92|RT30_HUMAN	77059.4
sp|Q96P16|RPR1A_HUMAN	8542.49				sp|Q9NPA0|EMC7_HUMAN	24417.3
sp|Q96P63|SPB12_HUMAN	146620				sp|Q9NPD3|EXOS4_HUMAN	78206.1
sp|Q96P70|IPO9_HUMAN	15916.7				sp|Q9NPD8|UBE2T_HUMAN	22683.7
sp|Q96PK6|RBM14_HUMAN	288705				sp|Q9NPJ3|ACO13_HUMAN	124152
sp|Q96PU8|QKI_HUMAN	15162.1				sp|Q9NQ29|LUC7L_HUMAN	14097.5
sp|Q96PZ0|PUS7_HUMAN	11676.9				sp|Q9NQ48|LZTL1_HUMAN	8263.26
sp|Q96Q11|TRNT1_HUMAN	11032.1				sp|Q9NQ88|TIGAR_HUMAN	11847.2
sp|Q96QA5|GSDMA_HUMAN	62208.9				sp|Q9NQC3|RTN4_HUMAN	56012.9
sp|Q96QK1|VPS35_HUMAN	480296				sp|Q9NQP4|PFD4_HUMAN	19235.2
sp|Q96QR8|PURB_HUMAN	22321.5				sp|Q9NQR4|NIT2_HUMAN	84380.1
sp|Q96RP9|EFGM_HUMAN	118454				sp|Q9NQT4|EXOS5_HUMAN	18571.2
sp|Q96RS6|NUDC1_HUMAN	10679.8				sp|Q9NQT5|EXOS3_HUMAN	17165.1
sp|Q96S44|PRPK_HUMAN	43806				sp|Q9NR12|PDLI7_HUMAN	172409
sp|Q96S52|PIGS_HUMAN	14642.6				sp|Q9NR28|DBLOH_HUMAN	86664.7
sp|Q96S82|UBL7_HUMAN	10553.6				sp|Q9NR30|DDX21_HUMAN	12841
sp|Q96SB4|SRPK1_HUMAN	11319.6				sp|Q9NR31|SAR1A_HUMAN	46759.8
sp|Q96SU4|OSBL9_HUMAN	11770				sp|Q9NR45|SIAS_HUMAN	80735
sp|Q96TA1|NIBA2_HUMAN	255916				sp|Q9NR56|MBNL1_HUMAN	4072.4
sp|Q96TA2|YMEL1_HUMAN	61225.3				sp|Q9NRV9|HEBP1_HUMAN	83934.5
sp|Q96TC7|RMD3_HUMAN	72366.8				sp|Q9NS69|TOM22_HUMAN	115099
sp|Q99426|TBCB_HUMAN	116693				sp|Q9NSD9|SYFB_HUMAN	245306
sp|Q99436|PSB7_HUMAN	394028				sp|Q9NSE4|SYIM_HUMAN	25645.2
sp|Q99439|CNN2_HUMAN	137382				sp|Q9NT62|ATG3_HUMAN	36064.7
sp|Q99442|SEC62_HUMAN	21182.2				sp|Q9NTK5|OLA1_HUMAN	283082
sp|Q99456|K1C12_HUMAN	6468.86				sp|Q9NTX5|ECHD1_HUMAN	20091
sp|Q99459|CDC5L_HUMAN	91790.2				sp|Q9NUJ1|ABHDA_HUMAN	22637.8
sp|Q99460|PSMD1_HUMAN	52062.3				sp|Q9NUQ6|SPS2L_HUMAN	16251.1
sp|Q99471|PFD5_HUMAN	14435.3				sp|Q9NUQ9|CYRIB_HUMAN	80132.1
sp|Q99497|PARK7_HUMAN	1.66569e+06				sp|Q9NUU7|DD19A_HUMAN	11968.8
sp|Q99536|VAT1_HUMAN	338476				sp|Q9NVA2|SEP11_HUMAN	311207
sp|Q99567|NUP88_HUMAN	55823.7				sp|Q9NVD7|PARVA_HUMAN	98978.2
sp|Q99598|TSNAX_HUMAN	87562.9				sp|Q9NVI7|ATD3A_HUMAN	197508
sp|Q99615|DNJC7_HUMAN	285873				sp|Q9NVJ2|ARL8B_HUMAN	77522.6
sp|Q99623|PHB2_HUMAN	1.32818e+06				sp|Q9NVP1|DDX18_HUMAN	16121.7
sp|Q99627|CSN8_HUMAN	40646.6				sp|Q9NVS2|RT18A_HUMAN	8388.95
sp|Q99653|CHP1_HUMAN	8677.17				sp|Q9NVS9|PNPO_HUMAN	12531.6
sp|Q99714|HCD2_HUMAN	952903				sp|Q9NW82|WDR70_HUMAN	11919.9
sp|Q99720|SGMR1_HUMAN	67894				sp|Q9NWS0|PIHD1_HUMAN	9703.24
sp|Q99729|ROAA_HUMAN	73510.4				sp|Q9NWU5|RM22_HUMAN	89116.2
sp|Q99733|NP1L4_HUMAN	187873				sp|Q9NWV4|CZIB_HUMAN	35060.5
sp|Q99735|MGST2_HUMAN	26897.8				sp|Q9NX14|NDUBB_HUMAN	31159.9
sp|Q99757|THIOM_HUMAN	5943.29				sp|Q9NX20|RM16_HUMAN	10839.6
sp|Q99798|ACON_HUMAN	367288				sp|Q9NX24|NHP2_HUMAN	29611.5
sp|Q99816|TS101_HUMAN	81574.9				sp|Q9NX46|ADPRS_HUMAN	27040.2
sp|Q99829|CPNE1_HUMAN	175055				sp|Q9NX62|IMPA3_HUMAN	13431.5
sp|Q99832|TCPH_HUMAN	1108177				sp|Q9NX63|MIC19_HUMAN	220423
sp|Q99848|EBP2_HUMAN	182291				sp|Q9NXG2|THUM1_HUMAN	18246.5
sp|Q99873|ANM1_HUMAN	74427.5				sp|Q9NY33|DPP3_HUMAN	98704.1
sp|Q99933|BAG1_HUMAN	13565.8				sp|Q9NYK5|RM39_HUMAN	113229
sp|Q99961|SH3G1_HUMAN	58280.6				sp|Q9NYL4|FKB11_HUMAN	38286.1
sp|Q9BPW8|NIPS1_HUMAN	198578				sp|Q9NYL9|TMOD3_HUMAN	198414
sp|Q9BPX3|CND3_HUMAN	11482.8				sp|Q9NYU2|UGGG1_HUMAN	31930
sp|Q9BPX5|ARP5L_HUMAN	4578.24				sp|Q9NZ45|CISD1_HUMAN	21707.6
sp|Q9BPX6|MICU1_HUMAN	11252.2				sp|Q9NZB2|F120A_HUMAN	174038
sp|Q9BPZ3|PAIP2_HUMAN	16715.6				sp|Q9NZH8|IL36G_HUMAN	38946.8
sp|Q9BQ52|RNZ2_HUMAN	25704				sp|Q9NZI8|IF2B1_HUMAN	30391.1
sp|Q9BQ67|GRWD1_HUMAN	24659				sp|Q9NZL4|HPBP1_HUMAN	8173.93
sp|Q9BQ69|MACD1_HUMAN	11084.5				sp|Q9NZL9|MAT2B_HUMAN	170679
sp|Q9BQA1|MEP50_HUMAN	45149.8				sp|Q9NZM1|MYOF_HUMAN	122394
sp|Q9BQC6|RT63_HUMAN	5422.21				sp|Q9NZN4|EHD2_HUMAN	27341
sp|Q9BQE3|TBA1C_HUMAN	42149.4				sp|Q9NZT1|CALL5_HUMAN	979401
sp|Q9BQE5|APOL2_HUMAN	43501.4				sp|Q9P015|RM15_HUMAN	25311.5
sp|Q9BQG0|MBB1A_HUMAN	16061.4				sp|Q9P0I2|EMC3_HUMAN	45714.2
sp|Q9BQP7|MGME1_HUMAN	11659				sp|Q9P0J0|NDUAD_HUMAN	63538.3
sp|Q9BR76|COR1B_HUMAN	71778.1				sp|Q9P0L0|VAPA_HUMAN	40316.2
sp|Q9BRA2|TXD17_HUMAN	136345				sp|Q9P0M9|RM27_HUMAN	29117.1
sp|Q9BRF8|CPPED_HUMAN	13830.1				sp|Q9P0S9|TM14C_HUMAN	17068.1
sp|Q9BRG1|VPS25_HUMAN	23810.4				sp|Q9P0V9|SEP10_HUMAN	36583.8
sp|Q9BRJ2|RM45_HUMAN	99057.9				sp|Q9P258|RCC2_HUMAN	96898.1
sp|Q9BRJ6|CG050_HUMAN	148110				sp|Q9P287|BCCIP_HUMAN	54532.3
sp|Q9BRK5|CAB45_HUMAN	7370.09				sp|Q9P289|STK26_HUMAN	17018.7
sp|Q9BRP8|PYM1_HUMAN	2244.25				sp|Q9P2E9|RRBP1_HUMAN	25430178
sp|Q9BRT3|MIEN1_HUMAN	51350.1				sp|Q9P2J5|SYLC_HUMAN	20862.7
sp|Q9BRT6|LLPH_HUMAN	4852.12				sp|Q9P2R7|SUCB1_HUMAN	22745.1
sp|Q9BRX8|PXL2A_HUMAN	7151.06				sp|Q9P2X0|DPM3_HUMAN	33417
sp|Q9BS26|ERP44_HUMAN	262235				sp|Q9UBB4|ATX10_HUMAN	91013.2
sp|Q9BS40|LXN_HUMAN	36396.8				sp|Q9UBB5|MBD2_HUMAN	129203
sp|Q9BSD7|NTPCR_HUMAN	19920				sp|Q9UBE0|SAE1_HUMAN	266300
sp|Q9BSJ8|ESYT1_HUMAN	86323				sp|Q9UBH0|I36RA_HUMAN	12615.4
sp|Q9BT78|CSN4_HUMAN	289761				sp|Q9UBI6|GBG12_HUMAN	22013.2
sp|Q9BTE3|MCMBP_HUMAN	5660.36				sp|Q9UBP6|TRMB_HUMAN	25685.2
sp|Q9BTE6|AASD1_HUMAN	65463.8				sp|Q9UBQ0|VPS29_HUMAN	163606
sp|Q9BTT0|AN32E_HUMAN	57704				sp|Q9UBQ5|EIF3K_HUMAN	82883.1
sp|Q9BTU6|P4K2A_HUMAN	12445.9				sp|Q9UBQ7|GRHPR_HUMAN	164956
sp|Q9BTV4|TMM43_HUMAN	92617.4				sp|Q9UBR2|CATZ_HUMAN	201038
sp|Q9BTZ2|DHRS4_HUMAN	26088.7				sp|Q9UBS4|DJB11_HUMAN	71648.9
sp|Q9BU61|NDUF3_HUMAN	58985.8				sp|Q9UBT2|SAE2_HUMAN	119349
sp|Q9BUF5|TBB6_HUMAN	432206				sp|Q9UBU8|MO4L1_HUMAN	63826
sp|Q9BUH6|PAXX_HUMAN	32699.3				sp|Q9UBV8|PEF1_HUMAN	8772.32
sp|Q9BUJ2|HNRL1_HUMAN	60073.3				sp|Q9UBW8|CSN7A_HUMAN	60393.4
sp|Q9BUL8|PDC10_HUMAN	75292.9				sp|Q9UBX3|DIC_HUMAN	36242.3
sp|Q9BUP3|HTAI2_HUMAN	156723				sp|Q9UDW1|QCR9_HUMAN	23724.2
sp|Q9BUQ8|DDX23_HUMAN	23607.7				sp|Q9UDY4|DNJB4_HUMAN	76051.4
sp|Q9BUR5|MIC26_HUMAN	26121.4				sp|Q9UGI8|TES_HUMAN	94861.3
sp|Q9BV81|EMC6_HUMAN	3180.85				sp|Q9UGM3|DMBT1_HUMAN	30503.4
sp|Q9BV86|NTM1A_HUMAN	11153.4				sp|Q9UGV2|NDRG3_HUMAN	18997.4
sp|Q9BVC6|TM109_HUMAN	45190.6				sp|Q9UH65|SWP70_HUMAN	160263
sp|Q9BVG4|PBDC1_HUMAN	27924.7				sp|Q9UHA4|LTOR3_HUMAN	8822.18
sp|Q9BVK6|TMED9_HUMAN	84969.8				sp|Q9UHB9|SRP68_HUMAN	25879.9
sp|Q9BVM2|DPCD_HUMAN	34003.6				sp|Q9UHD1|CHRD1_HUMAN	25764.1
sp|Q9BVP2|GNL3_HUMAN	74249.1				sp|Q9UHD8|SEPT9_HUMAN	204804
sp|Q9BVV7|TIM21_HUMAN	38679.4				sp|Q9UHD9|UBQL2_HUMAN	10615.8
sp|Q9BW27|NUP85_HUMAN	26076.3				sp|Q9UHG3|PCYOX_HUMAN	202694
sp|Q9BW72|HIG2A_HUMAN	13679.3				sp|Q9UHL4|DPP2_HUMAN	40338.3
sp|Q9BWD1|THIC_HUMAN	63237.1				sp|Q9UHQ9|NB5R1_HUMAN	113165
sp|Q9BWF3|RBM4_HUMAN	139559				sp|Q9UHV9|PFD2_HUMAN	46437.7
sp|Q9BWH2|FUND2_HUMAN	68550.3				sp|Q9UHX1|PUF60_HUMAN	370563
sp|Q9BWM7|SFXN3_HUMAN	91819.9				sp|Q9UHY7|ENOPH_HUMAN	47691.4
sp|Q9BX68|HINT2_HUMAN	40253.6				sp|Q9UI30|TR112_HUMAN	49746.3
sp|Q9BXJ9|NAA15_HUMAN	31857				sp|Q9UI42|CBPA4_HUMAN	83183.2
sp|Q9BXP5|SRRT_HUMAN	12084.2				sp|Q9UIJ7|KAD3_HUMAN	1.39072e+06
sp|Q9BXS5|AP1M1_HUMAN	91042.3				sp|Q9UJ70|NAGK_HUMAN	118280
sp|Q9BXS6|NUSAP_HUMAN	17902				sp|Q9UJS0|S2513_HUMAN	97495.2
sp|Q9BXT2|CCG6_HUMAN	13454.7				sp|Q9UJU6|DBNL_HUMAN	18383.1
sp|Q9BXW7|HDHD5_HUMAN	14797.7				sp|Q9UJY1|HSPB8_HUMAN	37009.3
sp|Q9BY32|ITPA_HUMAN	56934.7				sp|Q9UJZ1|STML2_HUMAN	593449
sp|Q9BY44|EIF2A_HUMAN	89180.7				sp|Q9UK41|VPS28_HUMAN	16926.1
sp|Q9BY77|PDIP3_HUMAN	67024				sp|Q9UK59|DBR1_HUMAN	19856.2
sp|Q9BYC9|RM20_HUMAN	10368.3				sp|Q9UKD2|MRT4_HUMAN	145999
sp|Q9BYD1|RM13_HUMAN	15146.7				sp|Q9UKF6|CPSF3_HUMAN	201344
sp|Q9BYD2|RM09_HUMAN	63850.5				sp|Q9UKG1|DP13A_HUMAN	17244.6
sp|Q9BYD3|RM04_HUMAN	64406.1				sp|Q9UKK9|NUDT5_HUMAN	337664
sp|Q9BYD6|RM01_HUMAN	126154				sp|Q9UKM7|MA1B1_HUMAN	26773.2
sp|Q9BYG3|MK67I_HUMAN	19155.5				sp|Q9UKM9|RALY_HUMAN	20601.1
sp|Q9BYN8|RT26_HUMAN	15845.1				sp|Q9UKS6|PACN3_HUMAN	16037.3
sp|Q9BYT8|NEUL_HUMAN	62087.2				sp|Q9UKX5|ITA11_HUMAN	25607.6
sp|Q9BZD4|NUF2_HUMAN	12602.6				sp|Q9UKX7|NUP50_HUMAN	52870.4
sp|Q9BZE1|RM37_HUMAN	81090.6				sp|Q9UL25|RAB21_HUMAN	58863.4
sp|Q9BZI7|REN3B_HUMAN	16101				sp|Q9UL46|PSME2_HUMAN	27543.3
sp|Q9BZK7|TBL1R_HUMAN	40617.8				sp|Q9ULA0|DNPEP_HUMAN	7584.71
sp|Q9BZX2|UCK2_HUMAN	42952.2				sp|Q9ULC3|RAB23_HUMAN	9220.09
sp|Q9BZZ5|API5_HUMAN	264004				sp|Q9ULC4|MCTS1_HUMAN	29137.6
sp|Q9C075|K1C23_HUMAN	16458.9				sp|Q9UM00|TMCO1_HUMAN	80525.9
sp|Q9C0B1|FTO_HUMAN	16922.5				sp|Q9UM22|EPDR1_HUMAN	29143.7
sp|Q9GZP4|PITH1_HUMAN	25130.8				sp|Q9UMS0|NFU1_HUMAN	41256.1
sp|Q9GZS3|SKI8_HUMAN	143586				sp|Q9UMS4|PRP19_HUMAN	292531
sp|Q9GZT3|SLIRP_HUMAN	13575.4				sp|Q9UMX0|UBQL1_HUMAN	23543.1
sp|Q9GZT8|NIF3L_HUMAN	21829.6				sp|Q9UMX5|NENF_HUMAN	44390.3
sp|Q9GZY8|MFF_HUMAN	58118.3				sp|Q9UMY4|SNX12_HUMAN	94708.4
sp|Q9GZZ1|NAA50_HUMAN	36331.5				sp|Q9UN37|VPS4A_HUMAN	34431
sp|Q9GZZ8|LACRT_HUMAN	8653.23				sp|Q9UN86|G3BP2_HUMAN	157926
sp|Q9GZZ9|UBA5_HUMAN	17850.3				sp|Q9UNE7|CHIP_HUMAN	12573
sp|Q9H074|PAIP1_HUMAN	122199				sp|Q9UNF0|PACN2_HUMAN	21267.2
sp|Q9H0D6|XRN2_HUMAN	115098				sp|Q9UNH7|SNX6_HUMAN	83616
sp|Q9H0S4|DDX47_HUMAN	44116.8				sp|Q9UNL2|SSRG_HUMAN	13415.9
sp|Q9H0U3|MAGT1_HUMAN	8459.73				sp|Q9UNM6|PSD13_HUMAN	228232
sp|Q9H0U4|RAB1B_HUMAN	70265.4				sp|Q9UNN5|FAF1_HUMAN	62257.6
sp|Q9H0U6|RM18_HUMAN	14470				sp|Q9UNP9|PPIE_HUMAN	31709.1
sp|Q9H0V9|LMA2L_HUMAN	25652.3				sp|Q9UNS2|CSN3_HUMAN	55135.2
sp|Q9H1C7|CYTM1_HUMAN	13754.4				sp|Q9UNZ2|NSF1C_HUMAN	171183
sp|Q9H1E3|NUCKS_HUMAN	8021.38				sp|Q9UNZ5|L10K_HUMAN	6271.78
sp|Q9H223|EHD4_HUMAN	27624.9				sp|Q9UPQ0|LIMC1_HUMAN	26785
sp|Q9H299|SH3L3_HUMAN	29573.4				sp|Q9UQ80|PA2G4_HUMAN	1.31335e+06
sp|Q9H2H8|PPIL3_HUMAN	47159.3				sp|Q9UQN3|CHM2B_HUMAN	26799.4
sp|Q9H2J4|PDCL3_HUMAN	45442.7				sp|Q9Y224|RTRAF_HUMAN	12010.5
sp|Q9H2U2|IPYR2_HUMAN	107520				sp|Q9Y230|RUVB2_HUMAN	855317
sp|Q9H2W6|RM46_HUMAN	38118				sp|Q9Y262|EIF3L_HUMAN	335540
sp|Q9H3H3|CK068_HUMAN	22111.3				sp|Q9Y265|RUVB1_HUMAN	578992
sp|Q9H3K6|BOLA2_HUMAN	42023.2				sp|Q9Y266|NUDC_HUMAN	1.03892e+06
sp|Q9H3N1|TMX1_HUMAN	295951				sp|Q9Y277|VDAC3_HUMAN	127774
sp|Q9H3P7|GCP60_HUMAN	46129.8				sp|Q9Y281|COF2_HUMAN	65134.2
sp|Q9H3U1|UN45A_HUMAN	13732				sp|Q9Y282|ERGI3_HUMAN	95692.9
sp|Q9H444|CHM4B_HUMAN	15631.7				sp|Q9Y285|SYFA_HUMAN	312916
sp|Q9H446|RWDD1_HUMAN	8874.94				sp|Q9Y294|ASF1A_HUMAN	19199.4
sp|Q9H479|FN3K_HUMAN	17346.1				sp|Q9Y295|DRG1_HUMAN	175745
sp|Q9H488|OFUT1_HUMAN	54812.3				sp|Q9Y2B0|CNPY2_HUMAN	23254.6
sp|Q9H4A4|AMPB_HUMAN	88196				sp|Q9Y2H2|SAC2_HUMAN	17273.6
sp|Q9H4A6|GOLP3_HUMAN	57234				sp|Q9Y2Q3|GSTK1_HUMAN	111075
sp|Q9H4G0|E41L1_HUMAN	16666.7				sp|Q9Y2Q5|LTOR2_HUMAN	8772.74
sp|Q9H4G4|GAPR1_HUMAN	68573.1				sp|Q9Y2Q9|RT28_HUMAN	11949.1
sp|Q9H4M9|EHD1_HUMAN	161465				sp|Q9Y2R5|RT17_HUMAN	13871.9
sp|Q9H5N1|RABE2_HUMAN	3122.21				sp|Q9Y2S7|PDIP2_HUMAN	59686.2
sp|Q9H6E4|CC134_HUMAN	4876.34				sp|Q9Y2W2|WBP11_HUMAN	47677.2
sp|Q9H6V9|LDAH_HUMAN	11333.1				sp|Q9Y2X3|NOP58_HUMAN	10494.4
sp|Q9H6Z4|RANB3_HUMAN	33912.9				sp|Q9Y2Z0|SGT1_HUMAN	202041
sp|Q9H788|SH24A_HUMAN	17702.5				sp|Q9Y2Z4|SYYM_HUMAN	7864.41
sp|Q9H7E9|CH033_HUMAN	39616.1				sp|Q9Y315|DEOC_HUMAN	14772.2
sp|Q9H7Z7|PGES2_HUMAN	212546				sp|Q9Y316|MEMO1_HUMAN	18296.2
sp|Q9H845|ACAD9_HUMAN	83075.5				sp|Q9Y320|TMX2_HUMAN	5546.23
sp|Q9H8Y8|GORS2_HUMAN	38736.9				sp|Q9Y333|LSM2_HUMAN	94489.3
sp|Q9H9A6|LRC40_HUMAN	23870.6				sp|Q9Y383|LC7L2_HUMAN	62108
sp|Q9H9B4|SFXN1_HUMAN	204057				sp|Q9Y394|DHRS7_HUMAN	15524.9
sp|Q9H9J2|RM44_HUMAN	100481				sp|Q9Y399|RT02_HUMAN	6591.98
sp|Q9H9Q2|CSN7B_HUMAN	28657.6				sp|Q9Y3A5|SBDS_HUMAN	261323
sp|Q9HA64|KT3K_HUMAN	27421.2				sp|Q9Y3A6|TMED5_HUMAN	13498
sp|Q9HA77|SYCM_HUMAN	29443.6				sp|Q9Y3B3|TMED7_HUMAN	14663.7
[truncated: 298 more rows]

## Sheet: A2 rep 1 and 2
Protein (Rep 1)	Intensity (Rep 1)				Protein (Rep 2)	Intensity (Rep 2)
contam_sp|O82803|SRPP_HEVBR	104290				contam_sp|O82803|SRPP_HEVBR	59816.4
contam_sp|P00004|CYC_HORSE	356703				contam_sp|P00004|CYC_HORSE	972318
contam_sp|P00698|LYSC_CHICK	35765.7				contam_sp|P00698|LYSC_CHICK	93061.5
contam_sp|P00761|TRYP_PIG	81653540				contam_sp|P00761|TRYP_PIG	29825172
contam_sp|P01012|OVAL_CHICK	13874.7				contam_sp|P00766|CTRA_BOVIN	23561.2
contam_sp|P02662|CASA1_BOVIN	13565				contam_sp|P00883|ALDOA_RABIT	20883.3
contam_sp|P02769|ALBU_BOVIN	7.45212e+06				contam_sp|P01012|OVAL_CHICK	44132.6
contam_sp|P15252|REF_HEVBR	15442.5				contam_sp|P02534|K1M1_SHEEP	15710.7
contam_sp|P25691|K2M3_SHEEP	388301				contam_sp|P02539|K2M1_SHEEP	17913.5
contam_sp|P68082|MYG_HORSE	6.83625e+06				contam_sp|P02662|CASA1_BOVIN	48130.8
contam_sp|Q7M135|LYSC_LYSEN	3852.79				contam_sp|P02663|CASA2_BOVIN	84275.4
sp|A0A0B4J2D5|GAL3B_HUMAN	25788.3				contam_sp|P02668|CASK_BOVIN	18549.8
sp|A0A2R8Y4L2|RA1L3_HUMAN	1.4048e+06				contam_sp|P02769|ALBU_BOVIN	4693678
sp|A6NCE7|MP3B2_HUMAN	14302.2				contam_sp|P15252|REF_HEVBR	472317
sp|A6NDG6|PGP_HUMAN	29508.4				contam_sp|P25691|K2M3_SHEEP	1.24744e+06
sp|A6NHL2|TBAL3_HUMAN	16695.1				contam_sp|P68082|MYG_HORSE	1.13522e+06
sp|A8K2U0|A2ML1_HUMAN	15338.1				sp|A0A024R1R8|TMA7B_HUMAN	36885.2
sp|A8MWD9|RUXGL_HUMAN	27295.7				sp|A0A0B4J2D5|GAL3B_HUMAN	92622.8
sp|B5ME19|EIFCL_HUMAN	69953.9				sp|A0A2R8Y4L2|RA1L3_HUMAN	4242422
sp|E9PAV3|NACAM_HUMAN	818845				sp|A0M8Q6|IGLC7_HUMAN	16330.6
sp|E9PRG8|CK098_HUMAN	20121.6				sp|A6NCE7|MP3B2_HUMAN	52998.7
sp|O00116|ADAS_HUMAN	115074				sp|A6NDG6|PGP_HUMAN	41094.9
sp|O00151|PDLI1_HUMAN	114775				sp|A6NDU8|RIMC1_HUMAN	11405.2
sp|O00154|BACH_HUMAN	58527.8				sp|A6NHL2|TBAL3_HUMAN	9115.17
sp|O00170|AIP_HUMAN	144031				sp|A6ZKI3|RTL8C_HUMAN	36656.2
sp|O00217|NDUS8_HUMAN	57548.1				sp|A8K0Z3|WASH1_HUMAN	7139.77
sp|O00231|PSD11_HUMAN	673998				sp|A8K2U0|A2ML1_HUMAN	111622
sp|O00232|PSD12_HUMAN	256374				sp|A8MWD9|RUXGL_HUMAN	68105.3
sp|O00233|PSMD9_HUMAN	138308				sp|B3EWG3|FM25A_HUMAN	11206.2
sp|O00264|PGRC1_HUMAN	74350				sp|B5ME19|EIFCL_HUMAN	58997.1
sp|O00273|DFFA_HUMAN	28762.3				sp|E9PAV3|NACAM_HUMAN	982918
sp|O00299|CLIC1_HUMAN	609713				sp|E9PRG8|CK098_HUMAN	26507.6
sp|O00303|EIF3F_HUMAN	387413				sp|L0R6Q1|S35U4_HUMAN	58223.8
sp|O00330|ODPX_HUMAN	14283				sp|O00116|ADAS_HUMAN	80402.5
sp|O00410|IPO5_HUMAN	55389.3				sp|O00151|PDLI1_HUMAN	42951.6
sp|O00422|SAP18_HUMAN	18830.2				sp|O00154|BACH_HUMAN	51342.6
sp|O00425|IF2B3_HUMAN	126850				sp|O00165|HAX1_HUMAN	831113
sp|O00429|DNM1L_HUMAN	14326.2				sp|O00170|AIP_HUMAN	52047
sp|O00469|PLOD2_HUMAN	175762				sp|O00203|AP3B1_HUMAN	37566.9
sp|O00483|NDUA4_HUMAN	36053.8				sp|O00217|NDUS8_HUMAN	29358.8
sp|O00487|PSDE_HUMAN	358188				sp|O00231|PSD11_HUMAN	145212
sp|O00505|IMA4_HUMAN	16894.2				sp|O00232|PSD12_HUMAN	92485.8
sp|O00560|SDCB1_HUMAN	75674.9				sp|O00233|PSMD9_HUMAN	52887.3
sp|O00571|DDX3X_HUMAN	216806				sp|O00264|PGRC1_HUMAN	98739.2
sp|O00625|PIR_HUMAN	216581				sp|O00273|DFFA_HUMAN	12446.4
sp|O00629|IMA3_HUMAN	7095.84				sp|O00299|CLIC1_HUMAN	473872
sp|O00764|PDXK_HUMAN	122846				sp|O00303|EIF3F_HUMAN	326057
sp|O14530|TXND9_HUMAN	12039.6				sp|O00330|ODPX_HUMAN	12161.5
sp|O14548|COX7R_HUMAN	44953.1				sp|O00401|WASL_HUMAN	16918.7
sp|O14579|COPE_HUMAN	86313.5				sp|O00422|SAP18_HUMAN	8791.35
sp|O14602|IF1AY_HUMAN	372220				sp|O00425|IF2B3_HUMAN	36260.8
sp|O14656|TOR1A_HUMAN	61650.5				sp|O00469|PLOD2_HUMAN	143032
sp|O14657|TOR1B_HUMAN	64303.6				sp|O00483|NDUA4_HUMAN	100042
sp|O14684|PTGES_HUMAN	23039.3				sp|O00487|PSDE_HUMAN	310163
sp|O14737|PDCD5_HUMAN	21197.7				sp|O00505|IMA4_HUMAN	97220.3
sp|O14744|ANM5_HUMAN	34824.6				sp|O00560|SDCB1_HUMAN	114071
sp|O14745|NHRF1_HUMAN	162596				sp|O00571|DDX3X_HUMAN	91866
sp|O14773|TPP1_HUMAN	23335.1				sp|O00625|PIR_HUMAN	221230
sp|O14776|TCRG1_HUMAN	17958.6				sp|O00629|IMA3_HUMAN	18857.3
sp|O14818|PSA7_HUMAN	774862				sp|O00754|MA2B1_HUMAN	14912.3
sp|O14828|SCAM3_HUMAN	25072.7				sp|O00762|UBE2C_HUMAN	8962.39
sp|O14907|TX1B3_HUMAN	36238.6				sp|O00764|PDXK_HUMAN	258457
sp|O14908|GIPC1_HUMAN	30272.4				sp|O00767|SCD_HUMAN	31413.5
sp|O14925|TIM23_HUMAN	33572				sp|O14530|TXND9_HUMAN	40983.3
sp|O14929|HAT1_HUMAN	113378				sp|O14548|COX7R_HUMAN	44397.2
sp|O14949|QCR8_HUMAN	19836.9				sp|O14562|UBFD1_HUMAN	18754.5
sp|O14950|ML12B_HUMAN	245561				sp|O14579|COPE_HUMAN	85315.9
sp|O14964|HGS_HUMAN	20727				sp|O14602|IF1AY_HUMAN	279846
sp|O14974|MYPT1_HUMAN	60183				sp|O14656|TOR1A_HUMAN	61916.3
sp|O14979|HNRDL_HUMAN	287371				sp|O14657|TOR1B_HUMAN	33138
sp|O15020|SPTN2_HUMAN	43212.7				sp|O14684|PTGES_HUMAN	55765.2
sp|O15067|PUR4_HUMAN	105443				sp|O14732|IMPA2_HUMAN	19317.9
sp|O15144|ARPC2_HUMAN	270879				sp|O14744|ANM5_HUMAN	72195.8
sp|O15145|ARPC3_HUMAN	172463				sp|O14745|NHRF1_HUMAN	79767.3
sp|O15155|BET1_HUMAN	28120.5				sp|O14773|TPP1_HUMAN	154255
sp|O15160|RPAC1_HUMAN	124122				sp|O14776|TCRG1_HUMAN	12054.7
sp|O15173|PGRC2_HUMAN	164708				sp|O14818|PSA7_HUMAN	832831
sp|O15305|PMM2_HUMAN	101890				sp|O14828|SCAM3_HUMAN	41967.8
sp|O15347|HMGB3_HUMAN	87768.4				sp|O14880|MGST3_HUMAN	82951.1
sp|O15355|PPM1G_HUMAN	32100.2				sp|O14907|TX1B3_HUMAN	21444.6
sp|O15371|EIF3D_HUMAN	19166.4				sp|O14908|GIPC1_HUMAN	125603
sp|O15372|EIF3H_HUMAN	71837.2				sp|O14925|TIM23_HUMAN	27364.4
sp|O15460|P4HA2_HUMAN	119455				sp|O14929|HAT1_HUMAN	60710.6
sp|O15511|ARPC5_HUMAN	71467.6				sp|O14949|QCR8_HUMAN	90456
sp|O15533|TPSN_HUMAN	52556				sp|O14950|ML12B_HUMAN	501702
sp|O43143|DHX15_HUMAN	188552				sp|O14974|MYPT1_HUMAN	91649.1
sp|O43172|PRP4_HUMAN	7583.17				sp|O14979|HNRDL_HUMAN	311842
sp|O43175|SERA_HUMAN	698046				sp|O14980|XPO1_HUMAN	7693.83
sp|O43181|NDUS4_HUMAN	11447				sp|O15067|PUR4_HUMAN	108823
sp|O43196|MSH5_HUMAN	9373.21				sp|O15143|ARC1B_HUMAN	19738.7
sp|O43237|DC1L2_HUMAN	13092.3				sp|O15144|ARPC2_HUMAN	965443
sp|O43242|PSMD3_HUMAN	109736				sp|O15145|ARPC3_HUMAN	234752
sp|O43252|PAPS1_HUMAN	22647.5				sp|O15155|BET1_HUMAN	17618.7
sp|O43324|MCA3_HUMAN	182845				sp|O15160|RPAC1_HUMAN	73357.4
sp|O43390|HNRPR_HUMAN	472308				sp|O15173|PGRC2_HUMAN	261719
sp|O43396|TXNL1_HUMAN	118989				sp|O15254|ACOX3_HUMAN	6759.36
sp|O43399|TPD54_HUMAN	33013.7				sp|O15305|PMM2_HUMAN	121567
sp|O43402|EMC8_HUMAN	20154.4				sp|O15347|HMGB3_HUMAN	61391.9
sp|O43414|ERI3_HUMAN	19970.7				sp|O15355|PPM1G_HUMAN	9254.29
sp|O43447|PPIH_HUMAN	17302.7				sp|O15371|EIF3D_HUMAN	82063.5
sp|O43464|HTRA2_HUMAN	76228.4				sp|O15372|EIF3H_HUMAN	157482
sp|O43488|ARK72_HUMAN	107079				sp|O15427|MOT4_HUMAN	18242.1
sp|O43583|DENR_HUMAN	15542.8				sp|O15460|P4HA2_HUMAN	144834
sp|O43615|TIM44_HUMAN	140032				sp|O15498|YKT6_HUMAN	70285
sp|O43617|TPPC3_HUMAN	121622				sp|O15511|ARPC5_HUMAN	96502.1
sp|O43633|CHM2A_HUMAN	108591				sp|O15533|TPSN_HUMAN	32650.1
sp|O43670|ZN207_HUMAN	39265.5				sp|O43143|DHX15_HUMAN	263390
sp|O43674|NDUB5_HUMAN	69992.4				sp|O43169|CYB5B_HUMAN	41745.9
sp|O43681|GET3_HUMAN	76074.7				sp|O43172|PRP4_HUMAN	18484.8
sp|O43684|BUB3_HUMAN	130440				sp|O43175|SERA_HUMAN	289509
sp|O43707|ACTN4_HUMAN	833740				sp|O43181|NDUS4_HUMAN	15645.8
sp|O43709|BUD23_HUMAN	22952.4				sp|O43237|DC1L2_HUMAN	7170.75
sp|O43765|SGTA_HUMAN	33496.1				sp|O43242|PSMD3_HUMAN	141586
sp|O43772|MCAT_HUMAN	17513.2				sp|O43252|PAPS1_HUMAN	12625.7
sp|O43776|SYNC_HUMAN	14267.2				sp|O43324|MCA3_HUMAN	93037
sp|O43790|KRT86_HUMAN	33211.7				sp|O43390|HNRPR_HUMAN	427541
sp|O43809|CPSF5_HUMAN	219635				sp|O43396|TXNL1_HUMAN	153013
sp|O43813|LANC1_HUMAN	297484				sp|O43399|TPD54_HUMAN	78772.3
sp|O43819|SCO2_HUMAN	24671.5				sp|O43402|EMC8_HUMAN	11867.6
sp|O43837|IDH3B_HUMAN	54828.9				sp|O43414|ERI3_HUMAN	21033.3
sp|O43852|CALU_HUMAN	242965				sp|O43447|PPIH_HUMAN	55729.7
sp|O43854|EDIL3_HUMAN	103701				sp|O43464|HTRA2_HUMAN	80262.1
sp|O43920|NDUS5_HUMAN	9877.36				sp|O43488|ARK72_HUMAN	110804
sp|O60256|KPRB_HUMAN	9662.94				sp|O43583|DENR_HUMAN	14966.3
sp|O60443|GSDME_HUMAN	7676.26				sp|O43598|DNPH1_HUMAN	16329.4
sp|O60488|ACSL4_HUMAN	18346.9				sp|O43615|TIM44_HUMAN	172614
sp|O60493|SNX3_HUMAN	57295.9				sp|O43617|TPPC3_HUMAN	37249.1
sp|O60506|HNRPQ_HUMAN	921894				sp|O43633|CHM2A_HUMAN	92433.8
sp|O60547|GMDS_HUMAN	23204.8				sp|O43670|ZN207_HUMAN	63744.5
sp|O60566|BUB1B_HUMAN	14770.9				sp|O43674|NDUB5_HUMAN	95922.7
sp|O60568|PLOD3_HUMAN	161321				sp|O43676|NDUB3_HUMAN	22962.8
sp|O60664|PLIN3_HUMAN	350480				sp|O43681|GET3_HUMAN	99997.6
sp|O60701|UGDH_HUMAN	60994.9				sp|O43684|BUB3_HUMAN	419259
sp|O60749|SNX2_HUMAN	28934.7				sp|O43707|ACTN4_HUMAN	1.22039e+06
sp|O60762|DPM1_HUMAN	112731				sp|O43709|BUD23_HUMAN	37876.4
sp|O60814|H2B1K_HUMAN	1.83072e+06				sp|O43760|SNG2_HUMAN	74741.4
sp|O60831|PRAF2_HUMAN	75922.4				sp|O43765|SGTA_HUMAN	21849.9
sp|O60888|CUTA_HUMAN	46715.7				sp|O43772|MCAT_HUMAN	67191.9
sp|O60925|PFD1_HUMAN	52125.1				sp|O43776|SYNC_HUMAN	86835.2
sp|O75083|WDR1_HUMAN	494393				sp|O43790|KRT86_HUMAN	23586.3
sp|O75153|CLU_HUMAN	14714.7				sp|O43809|CPSF5_HUMAN	559068
sp|O75190|DNJB6_HUMAN	125426				sp|O43813|LANC1_HUMAN	211078
sp|O75208|COQ9_HUMAN	13852.9				sp|O43819|SCO2_HUMAN	17642.8
sp|O75223|GGCT_HUMAN	126525				sp|O43837|IDH3B_HUMAN	136112
sp|O75251|NDUS7_HUMAN	75172.6				sp|O43852|CALU_HUMAN	442116
sp|O75306|NDUS2_HUMAN	276244				sp|O43854|EDIL3_HUMAN	140522
sp|O75323|NIPS2_HUMAN	103381				sp|O43920|NDUS5_HUMAN	22799.4
sp|O75340|PDCD6_HUMAN	42322.5				sp|O60232|ZNRD2_HUMAN	12106.5
sp|O75342|LX12B_HUMAN	19726				sp|O60256|KPRB_HUMAN	8193.36
sp|O75347|TBCA_HUMAN	52132.3				sp|O60361|NDK8_HUMAN	14495.3
sp|O75348|VATG1_HUMAN	20179.6				sp|O60443|GSDME_HUMAN	22602.9
sp|O75368|SH3L1_HUMAN	43644				sp|O60488|ACSL4_HUMAN	11578
sp|O75369|FLNB_HUMAN	1.15079e+06				sp|O60493|SNX3_HUMAN	64632.2
sp|O75390|CISY_HUMAN	1.17892e+06				sp|O60506|HNRPQ_HUMAN	3.55959e+06
sp|O75391|SPAG7_HUMAN	14621				sp|O60547|GMDS_HUMAN	46595.1
sp|O75396|SC22B_HUMAN	737122				sp|O60566|BUB1B_HUMAN	41377
sp|O75436|VP26A_HUMAN	138193				sp|O60568|PLOD3_HUMAN	223948
sp|O75439|MPPB_HUMAN	63443.7				sp|O60664|PLIN3_HUMAN	123358
sp|O75475|PSIP1_HUMAN	204743				sp|O60684|IMA7_HUMAN	15902.8
sp|O75477|ERLN1_HUMAN	154727				sp|O60701|UGDH_HUMAN	334919
sp|O75489|NDUS3_HUMAN	143783				sp|O60749|SNX2_HUMAN	24593.6
sp|O75531|BAF_HUMAN	183059				sp|O60762|DPM1_HUMAN	329147
sp|O75534|CSDE1_HUMAN	40858.9				sp|O60783|RT14_HUMAN	11867.5
sp|O75607|NPM3_HUMAN	48296.4				sp|O60784|TOM1_HUMAN	11498.6
sp|O75608|LYPA1_HUMAN	90880.6				sp|O60814|H2B1K_HUMAN	2.44936e+06
sp|O75643|U520_HUMAN	49870				sp|O60831|PRAF2_HUMAN	43520.8
sp|O75663|TIPRL_HUMAN	15808.2				sp|O60841|IF2P_HUMAN	22456.9
sp|O75694|NU155_HUMAN	9431.63				sp|O60869|EDF1_HUMAN	67702.4
sp|O75718|CRTAP_HUMAN	190229				sp|O60884|DNJA2_HUMAN	11339.1
sp|O75787|RENR_HUMAN	39154.6				sp|O60888|CUTA_HUMAN	43384.5
sp|O75792|RNH2A_HUMAN	12446.4				sp|O60925|PFD1_HUMAN	37971.2
sp|O75817|POP7_HUMAN	20988.1				sp|O75083|WDR1_HUMAN	946670
sp|O75818|RPP40_HUMAN	14243.6				sp|O75113|N4BP1_HUMAN	11213.4
sp|O75821|EIF3G_HUMAN	155100				sp|O75153|CLU_HUMAN	12649.3
sp|O75822|EIF3J_HUMAN	279597				sp|O75190|DNJB6_HUMAN	66285.4
sp|O75844|FACE1_HUMAN	13872.3				sp|O75208|COQ9_HUMAN	14944.7
sp|O75874|IDHC_HUMAN	282463				sp|O75223|GGCT_HUMAN	206452
sp|O75934|SPF27_HUMAN	29476.7				sp|O75251|NDUS7_HUMAN	40079.8
sp|O75935|DCTN3_HUMAN	100575				sp|O75306|NDUS2_HUMAN	76105.3
sp|O75937|DNJC8_HUMAN	80122.3				sp|O75323|NIPS2_HUMAN	96857.5
sp|O75940|SPF30_HUMAN	25871.9				sp|O75340|PDCD6_HUMAN	219012
sp|O75947|ATP5H_HUMAN	246427				sp|O75342|LX12B_HUMAN	14460.2
sp|O75964|ATP5L_HUMAN	199260				sp|O75347|TBCA_HUMAN	22989.4
sp|O76003|GLRX3_HUMAN	218368				sp|O75348|VATG1_HUMAN	33440.3
sp|O76031|CLPX_HUMAN	14355.1				sp|O75367|H2AY_HUMAN	5751.7
sp|O76094|SRP72_HUMAN	17084.6				sp|O75368|SH3L1_HUMAN	46101.5
sp|O94760|DDAH1_HUMAN	56855.4				sp|O75369|FLNB_HUMAN	735721
sp|O94766|B3GA3_HUMAN	14704.1				sp|O75390|CISY_HUMAN	1.23493e+06
sp|O94776|MTA2_HUMAN	78502.8				sp|O75391|SPAG7_HUMAN	5288.63
sp|O94826|TOM70_HUMAN	14850.1				sp|O75396|SC22B_HUMAN	447769
sp|O94874|UFL1_HUMAN	18277.9				sp|O75431|MTX2_HUMAN	21269.9
sp|O94905|ERLN2_HUMAN	19057.7				sp|O75436|VP26A_HUMAN	393149
sp|O94925|GLSK_HUMAN	117398				sp|O75439|MPPB_HUMAN	74693.1
sp|O94979|SC31A_HUMAN	17609.5				sp|O75475|PSIP1_HUMAN	131659
sp|O95070|YIF1A_HUMAN	38587.7				sp|O75477|ERLN1_HUMAN	166708
sp|O95168|NDUB4_HUMAN	77082.1				sp|O75489|NDUS3_HUMAN	143580
sp|O95169|NDUB8_HUMAN	63169.8				sp|O75521|ECI2_HUMAN	8864.85
sp|O95197|RTN3_HUMAN	11808.3				sp|O75531|BAF_HUMAN	123146
sp|O95202|LETM1_HUMAN	81444.4				sp|O75534|CSDE1_HUMAN	80716.3
sp|O95292|VAPB_HUMAN	149689				sp|O75556|SG2A1_HUMAN	57847.6
sp|O95297|MPZL1_HUMAN	15020.8				sp|O75608|LYPA1_HUMAN	127784
sp|O95298|NDUC2_HUMAN	48214.6				sp|O75635|SPB7_HUMAN	23409.2
sp|O95299|NDUAA_HUMAN	10898.8				sp|O75643|U520_HUMAN	104884
sp|O95302|FKBP9_HUMAN	120735				sp|O75663|TIPRL_HUMAN	30762.3
sp|O95336|6PGL_HUMAN	130865				sp|O75694|NU155_HUMAN	6512.53
sp|O95340|PAPS2_HUMAN	15404.5				sp|O75718|CRTAP_HUMAN	213937
sp|O95347|SMC2_HUMAN	58472.9				sp|O75787|RENR_HUMAN	45791.3
sp|O95373|IPO7_HUMAN	12016				sp|O75792|RNH2A_HUMAN	20303.9
sp|O95379|TFIP8_HUMAN	28132.4				sp|O75794|CD123_HUMAN	17913.4
sp|O95400|CD2B2_HUMAN	20146				sp|O75817|POP7_HUMAN	19467.9
sp|O95433|AHSA1_HUMAN	139752				sp|O75821|EIF3G_HUMAN	154460
sp|O95456|PSMG1_HUMAN	27747.1				sp|O75822|EIF3J_HUMAN	215264
sp|O95571|ETHE1_HUMAN	44101.1				sp|O75844|FACE1_HUMAN	67504.1
sp|O95573|ACSL3_HUMAN	51007.4				sp|O75874|IDHC_HUMAN	369359
sp|O95747|OXSR1_HUMAN	52639.7				sp|O75880|SCO1_HUMAN	32007.2
sp|O95757|HS74L_HUMAN	86406.8				sp|O75909|CCNK_HUMAN	2602.09
sp|O95777|LSM8_HUMAN	16686.6				sp|O75934|SPF27_HUMAN	19038.3
sp|O95782|AP2A1_HUMAN	33720.2				sp|O75935|DCTN3_HUMAN	78493.8
sp|O95816|BAG2_HUMAN	101265				sp|O75937|DNJC8_HUMAN	145668
sp|O95831|AIFM1_HUMAN	221212				sp|O75940|SPF30_HUMAN	33543.2
sp|O95833|CLIC3_HUMAN	8519.85				sp|O75947|ATP5H_HUMAN	227651
sp|O95861|BPNT1_HUMAN	48389.5				sp|O75964|ATP5L_HUMAN	612033
sp|O95881|TXD12_HUMAN	122954				sp|O76003|GLRX3_HUMAN	186972
sp|O95969|SG1D2_HUMAN	32351.3				sp|O76021|RL1D1_HUMAN	22015
sp|O96000|NDUBA_HUMAN	108092				sp|O76031|CLPX_HUMAN	4337.52
sp|O96008|TOM40_HUMAN	85443.9				sp|O76094|SRP72_HUMAN	331305
sp|O96019|ACL6A_HUMAN	18835.8				sp|O94760|DDAH1_HUMAN	62304.1
sp|O96033|MOC2A_HUMAN	8849.72				sp|O94766|B3GA3_HUMAN	19002.6
sp|P00167|CYB5_HUMAN	29394.6				sp|O94776|MTA2_HUMAN	76233.9
sp|P00338|LDHA_HUMAN	8650698				sp|O94905|ERLN2_HUMAN	18342
sp|P00367|DHE3_HUMAN	431414				sp|O94925|GLSK_HUMAN	17706.4
sp|P00374|DYR_HUMAN	126896				sp|O94979|SC31A_HUMAN	33854.6
sp|P00387|NB5R3_HUMAN	718834				sp|O95059|RPP14_HUMAN	20800
sp|P00390|GSHR_HUMAN	134362				sp|O95070|YIF1A_HUMAN	69163.4
sp|P00403|COX2_HUMAN	402504				sp|O95166|GBRAP_HUMAN	27231.5
sp|P00441|SODC_HUMAN	39192.4				sp|O95168|NDUB4_HUMAN	81097.5
sp|P00491|PNPH_HUMAN	519246				sp|O95169|NDUB8_HUMAN	24598.9
sp|P00492|HPRT_HUMAN	403883				sp|O95197|RTN3_HUMAN	82144.7
sp|P00505|AATM_HUMAN	720271				sp|O95202|LETM1_HUMAN	39224.4
sp|P00558|PGK1_HUMAN	3.74134e+06				sp|O95232|LC7L3_HUMAN	10637.4
sp|P00568|KAD1_HUMAN	272671				sp|O95292|VAPB_HUMAN	173415
sp|P00846|ATP6_HUMAN	6496.23				sp|O95297|MPZL1_HUMAN	23597.9
sp|P00918|CAH2_HUMAN	448882				sp|O95298|NDUC2_HUMAN	86670.5
sp|P01023|A2MG_HUMAN	100841				sp|O95302|FKBP9_HUMAN	153496
sp|P01033|TIMP1_HUMAN	8161.14				sp|O95336|6PGL_HUMAN	91872.4
sp|P01036|CYTS_HUMAN	25417.6				sp|O95340|PAPS2_HUMAN	15314.4
sp|P01040|CYTA_HUMAN	478675				sp|O95347|SMC2_HUMAN	52910.6
sp|P01111|RASN_HUMAN	155702				sp|O95372|LYPA2_HUMAN	17850
sp|P01834|IGKC_HUMAN	18954.7				sp|O95373|IPO7_HUMAN	20982
sp|P01857|IGHG1_HUMAN	146567				sp|O95400|CD2B2_HUMAN	30537.5
sp|P01876|IGHA1_HUMAN	21483.4				sp|O95433|AHSA1_HUMAN	182345
sp|P01877|IGHA2_HUMAN	6153.43				sp|O95456|PSMG1_HUMAN	22299.7
sp|P01889|HLAB_HUMAN	283155				sp|O95563|MPC2_HUMAN	23616.2
sp|P02511|CRYAB_HUMAN	170795				sp|O95571|ETHE1_HUMAN	36286.8
sp|P02533|K1C14_HUMAN	6.20345e+06				sp|O95573|ACSL3_HUMAN	10464
sp|P02538|K2C6A_HUMAN	4.51323e+06				sp|O95619|YETS4_HUMAN	13510.2
sp|P02545|LMNA_HUMAN	5.76245e+06				sp|O95747|OXSR1_HUMAN	34974.4
sp|P02768|ALBU_HUMAN	267269				sp|O95757|HS74L_HUMAN	134766
sp|P02771|FETA_HUMAN	106324				sp|O95782|AP2A1_HUMAN	56045.8
sp|P02786|TFR1_HUMAN	524053				sp|O95816|BAG2_HUMAN	123428
sp|P02787|TRFE_HUMAN	66421.8				sp|O95831|AIFM1_HUMAN	319382
sp|P02788|TRFL_HUMAN	73687.6				sp|O95861|BPNT1_HUMAN	54265.6
sp|P02794|FRIH_HUMAN	83255.7				sp|O95865|DDAH2_HUMAN	12915.1
sp|P04040|CATA_HUMAN	350987				sp|O95881|TXD12_HUMAN	110668
sp|P04062|GBA1_HUMAN	15594.7				sp|O95968|SG1D1_HUMAN	26786.4
sp|P04075|ALDOA_HUMAN	6.54157e+06				sp|O95969|SG1D2_HUMAN	36673
sp|P04080|CYTB_HUMAN	54021.1				sp|O96000|NDUBA_HUMAN	168765
sp|P04083|ANXA1_HUMAN	2.61021e+06				sp|O96008|TOM40_HUMAN	109448
sp|P04179|SODM_HUMAN	91026.8				sp|O96019|ACL6A_HUMAN	79267.7
sp|P04181|OAT_HUMAN	22779.1				sp|P00167|CYB5_HUMAN	33025.1
sp|P04259|K2C6B_HUMAN	514787				sp|P00338|LDHA_HUMAN	11363276
sp|P04264|K2C1_HUMAN	128019816				sp|P00367|DHE3_HUMAN	434616
sp|P04279|SEMG1_HUMAN	17078.7				sp|P00374|DYR_HUMAN	158461
sp|P04406|G3P_HUMAN	9845800				sp|P00387|NB5R3_HUMAN	1.24824e+06
sp|P04439|HLAA_HUMAN	435039				sp|P00390|GSHR_HUMAN	231480
sp|P04632|CPNS1_HUMAN	93223.4				sp|P00403|COX2_HUMAN	774860
sp|P04792|HSPB1_HUMAN	4.43302e+06				sp|P00441|SODC_HUMAN	109261
sp|P04818|TYSY_HUMAN	31475.4				sp|P00491|PNPH_HUMAN	895144
sp|P04843|RPN1_HUMAN	481211				sp|P00492|HPRT_HUMAN	543210
sp|P04844|RPN2_HUMAN	40320.1				sp|P00505|AATM_HUMAN	991657
sp|P04899|GNAI2_HUMAN	135223				sp|P00558|PGK1_HUMAN	3.36969e+06
sp|P05023|AT1A1_HUMAN	12443.2				sp|P00568|KAD1_HUMAN	274941
sp|P05026|AT1B1_HUMAN	115248				sp|P00846|ATP6_HUMAN	42236.5
sp|P05089|ARGI1_HUMAN	336994				sp|P00918|CAH2_HUMAN	168437
sp|P05090|APOD_HUMAN	15904.1				sp|P01008|ANT3_HUMAN	22246.8
sp|P05091|ALDH2_HUMAN	77861.6				sp|P01023|A2MG_HUMAN	350142
sp|P05109|S10A8_HUMAN	441374				sp|P01024|CO3_HUMAN	18152.7
sp|P05141|ADT2_HUMAN	591977				sp|P01033|TIMP1_HUMAN	11106.3
sp|P05161|ISG15_HUMAN	64340.2				sp|P01036|CYTS_HUMAN	36809.3
sp|P05198|IF2A_HUMAN	460914				sp|P01040|CYTA_HUMAN	1.49879e+06
sp|P05386|RLA1_HUMAN	151976				sp|P01111|RASN_HUMAN	148161
sp|P05387|RLA2_HUMAN	83710.4				sp|P01116|RASK_HUMAN	23488
sp|P05388|RLA0_HUMAN	1544905				sp|P01591|IGJ_HUMAN	14763.2
sp|P05413|FABPH_HUMAN	6784.72				sp|P01833|PIGR_HUMAN	12493.7
sp|P05455|LA_HUMAN	244649				sp|P01834|IGKC_HUMAN	105949
sp|P05556|ITB1_HUMAN	300121				sp|P01857|IGHG1_HUMAN	364307
sp|P05783|K1C18_HUMAN	13217513				sp|P01876|IGHA1_HUMAN	66879
sp|P05787|K2C8_HUMAN	32520296				sp|P01889|HLAB_HUMAN	410015
sp|P06132|DCUP_HUMAN	30405.4				sp|P02511|CRYAB_HUMAN	744283
sp|P06396|GELS_HUMAN	222462				sp|P02533|K1C14_HUMAN	7816548
sp|P06454|PTMA_HUMAN	19339.9				sp|P02538|K2C6A_HUMAN	4404818
sp|P06493|CDK1_HUMAN	757249				sp|P02545|LMNA_HUMAN	2.97765e+06
sp|P06576|ATPB_HUMAN	9781506				sp|P02768|ALBU_HUMAN	362523
sp|P06702|S10A9_HUMAN	296659				sp|P02771|FETA_HUMAN	62120.8
sp|P06703|S10A6_HUMAN	896125				sp|P02786|TFR1_HUMAN	1.20623e+06
sp|P06730|IF4E_HUMAN	49825.4				sp|P02788|TRFL_HUMAN	164166
sp|P06732|KCRM_HUMAN	414525				sp|P02794|FRIH_HUMAN	65805.6
sp|P06733|ENOA_HUMAN	29889506				sp|P02810|PRPC_HUMAN	13316.2
sp|P06737|PYGL_HUMAN	43395.8				sp|P04040|CATA_HUMAN	485557
sp|P06744|G6PI_HUMAN	2.2584e+06				sp|P04062|GBA1_HUMAN	46997.6
sp|P06748|NPM_HUMAN	3.95002e+06				sp|P04066|FUCO_HUMAN	6762.89
sp|P06753|TPM3_HUMAN	103320				sp|P04075|ALDOA_HUMAN	5553354
sp|P06865|HEXA_HUMAN	95586.3				sp|P04080|CYTB_HUMAN	165676
sp|P07099|HYEP_HUMAN	505698				sp|P04083|ANXA1_HUMAN	1.24193e+06
sp|P07195|LDHB_HUMAN	5.49049e+06				sp|P04179|SODM_HUMAN	123028
sp|P07205|PGK2_HUMAN	104980				sp|P04181|OAT_HUMAN	93756.8
sp|P07237|PDIA1_HUMAN	3.00415e+06				sp|P04259|K2C6B_HUMAN	483993
sp|P07339|CATD_HUMAN	636181				sp|P04264|K2C1_HUMAN	93909656
sp|P07355|ANXA2_HUMAN	2.49499e+06				sp|P04279|SEMG1_HUMAN	53801.8
sp|P07384|CAN1_HUMAN	89416.6				sp|P04406|G3P_HUMAN	13581958
sp|P07437|TBB5_HUMAN	6.0732e+06				sp|P04439|HLAA_HUMAN	515481
sp|P07686|HEXB_HUMAN	353008				sp|P04632|CPNS1_HUMAN	100967
sp|P07737|PROF1_HUMAN	6133045				sp|P04792|HSPB1_HUMAN	4603381
sp|P07741|APT_HUMAN	325175				sp|P04818|TYSY_HUMAN	87304.5
sp|P07814|SYEP_HUMAN	101207				sp|P04843|RPN1_HUMAN	833710
sp|P07858|CATB_HUMAN	61347				sp|P04844|RPN2_HUMAN	282524
sp|P07900|HS90A_HUMAN	1389719				sp|P04899|GNAI2_HUMAN	145683
sp|P07910|HNRPC_HUMAN	1.27517e+06				sp|P05026|AT1B1_HUMAN	93523.4
sp|P07942|LAMB1_HUMAN	18707.7				sp|P05089|ARGI1_HUMAN	930430
sp|P07954|FUMH_HUMAN	668581				sp|P05090|APOD_HUMAN	31211.1
sp|P07996|TSP1_HUMAN	13962.6				sp|P05091|ALDH2_HUMAN	138782
sp|P08134|RHOC_HUMAN	20602.2				sp|P05109|S10A8_HUMAN	6858179
sp|P08195|4F2_HUMAN	2.23338e+06				sp|P05141|ADT2_HUMAN	938536
sp|P08238|HS90B_HUMAN	10547213				sp|P05161|ISG15_HUMAN	459027
sp|P08240|SRPRA_HUMAN	15476.4				sp|P05198|IF2A_HUMAN	645114
sp|P08559|ODPA_HUMAN	1.45382e+06				sp|P05204|HMGN2_HUMAN	29133.4
sp|P08574|CY1_HUMAN	97898.5				sp|P05386|RLA1_HUMAN	50722.5
sp|P08621|RU17_HUMAN	135178				sp|P05387|RLA2_HUMAN	244908
sp|P08648|ITA5_HUMAN	148715				sp|P05388|RLA0_HUMAN	1.59743e+06
sp|P08651|NFIC_HUMAN	43964.5				sp|P05455|LA_HUMAN	264729
sp|P08670|VIME_HUMAN	10560711				sp|P05556|ITB1_HUMAN	294832
sp|P08708|RS17_HUMAN	232908				sp|P05783|K1C18_HUMAN	17838478
sp|P08727|K1C19_HUMAN	741889				sp|P05787|K2C8_HUMAN	36265396
sp|P08729|K2C7_HUMAN	13948473				sp|P06132|DCUP_HUMAN	76581.5
sp|P08754|GNAI3_HUMAN	13892.7				sp|P06280|AGAL_HUMAN	12868.1
sp|P08758|ANXA5_HUMAN	1.80673e+06				sp|P06396|GELS_HUMAN	386030
sp|P08779|K1C16_HUMAN	2642765				sp|P06493|CDK1_HUMAN	737552
sp|P08865|RSSA_HUMAN	2.91348e+06				sp|P06576|ATPB_HUMAN	6.51641e+06
sp|P09001|RM03_HUMAN	145673				sp|P06702|S10A9_HUMAN	12169074
sp|P09012|SNRPA_HUMAN	170345				sp|P06703|S10A6_HUMAN	992154
sp|P09038|FGF2_HUMAN	44745.2				sp|P06730|IF4E_HUMAN	143139
sp|P09104|ENOG_HUMAN	57424.6				sp|P06732|KCRM_HUMAN	399243
sp|P09132|SRP19_HUMAN	28096.2				sp|P06733|ENOA_HUMAN	16244261
sp|P09211|GSTP1_HUMAN	1.36304e+06				sp|P06737|PYGL_HUMAN	57578.3
sp|P09234|RU1C_HUMAN	23356.4				sp|P06744|G6PI_HUMAN	1.77672e+06
sp|P09382|LEG1_HUMAN	491129				sp|P06748|NPM_HUMAN	1782109
sp|P09417|DHPR_HUMAN	56082.3				sp|P06753|TPM3_HUMAN	236654
sp|P09429|HMGB1_HUMAN	870123				sp|P06756|ITAV_HUMAN	12259.4
sp|P09488|GSTM1_HUMAN	121610				sp|P06865|HEXA_HUMAN	215728
sp|P09493|TPM1_HUMAN	32412				sp|P07099|HYEP_HUMAN	1.40441e+06
sp|P09496|CLCA_HUMAN	151516				sp|P07108|ACBP_HUMAN	78960.4
sp|P09525|ANXA4_HUMAN	111651				sp|P07195|LDHB_HUMAN	6.76616e+06
sp|P09543|CN37_HUMAN	44534.2				sp|P07203|GPX1_HUMAN	23176.1
sp|P09601|HMOX1_HUMAN	46564.6				sp|P07205|PGK2_HUMAN	34889.2
sp|P09622|DLDH_HUMAN	119223				sp|P07237|PDIA1_HUMAN	1.948e+06
sp|P09651|ROA1_HUMAN	1.20778e+06				sp|P07311|ACYP1_HUMAN	38659.5
sp|P09661|RU2A_HUMAN	186239				sp|P07339|CATD_HUMAN	837974
sp|P09669|COX6C_HUMAN	37027.9				sp|P07355|ANXA2_HUMAN	3.01272e+06
sp|P09874|PARP1_HUMAN	431145				sp|P07384|CAN1_HUMAN	206614
sp|P09960|LKHA4_HUMAN	151741				sp|P07437|TBB5_HUMAN	2.67865e+06
sp|P09972|ALDOC_HUMAN	668862				sp|P07476|INVO_HUMAN	16647.2
sp|P0C0S5|H2AZ_HUMAN	8623.72				sp|P07686|HEXB_HUMAN	515307
sp|P0CG38|POTEI_HUMAN	84798.8				sp|P07737|PROF1_HUMAN	6704849
sp|P0CG47|UBB_HUMAN	2.76439e+06				sp|P07741|APT_HUMAN	252185
sp|P0DMV8|HS71A_HUMAN	2956550				sp|P07814|SYEP_HUMAN	42038.3
sp|P0DP23|CALM1_HUMAN	453122				sp|P07858|CATB_HUMAN	86551.5
sp|P0DPB6|RPAC2_HUMAN	15500.7				sp|P07900|HS90A_HUMAN	1820696
sp|P10155|RO60_HUMAN	34248.1				sp|P07910|HNRPC_HUMAN	1.33804e+06
sp|P10253|LYAG_HUMAN	14560				sp|P07942|LAMB1_HUMAN	32084.2
sp|P10301|RRAS_HUMAN	34479				sp|P07954|FUMH_HUMAN	699079
sp|P10321|HLAC_HUMAN	42108.6				sp|P07996|TSP1_HUMAN	9529.58
sp|P10412|H14_HUMAN	1.16576e+06				sp|P08174|DAF_HUMAN	7133.63
sp|P10515|ODP2_HUMAN	116220				sp|P08195|4F2_HUMAN	3.58222e+06
sp|P10599|THIO_HUMAN	1.34555e+06				sp|P08237|PFKAM_HUMAN	6300.83
sp|P10606|COX5B_HUMAN	233386				sp|P08238|HS90B_HUMAN	7374497
sp|P10619|PPGB_HUMAN	124711				sp|P08240|SRPRA_HUMAN	5025.15
sp|P10620|MGST1_HUMAN	40210				sp|P08559|ODPA_HUMAN	466583
sp|P10644|KAP0_HUMAN	215257				sp|P08574|CY1_HUMAN	233683
sp|P10768|ESTD_HUMAN	43197.4				sp|P08581|MET_HUMAN	29528.9
sp|P10809|CH60_HUMAN	8483986				sp|P08621|RU17_HUMAN	192069
sp|P10909|CLUS_HUMAN	164042				sp|P08648|ITA5_HUMAN	74242.9
sp|P11021|BIP_HUMAN	8.23149e+06				sp|P08651|NFIC_HUMAN	46929.3
sp|P11142|HSP7C_HUMAN	12029761				sp|P08670|VIME_HUMAN	23214720
sp|P11172|UMPS_HUMAN	14537.6				sp|P08708|RS17_HUMAN	243611
sp|P11177|ODPB_HUMAN	451798				sp|P08727|K1C19_HUMAN	1554201
sp|P11182|ODB2_HUMAN	16810.7				sp|P08729|K2C7_HUMAN	14632925
sp|P11233|RALA_HUMAN	99193.6				sp|P08754|GNAI3_HUMAN	36835.8
sp|P11279|LAMP1_HUMAN	139133				sp|P08758|ANXA5_HUMAN	2.4286e+06
sp|P11310|ACADM_HUMAN	224054				sp|P08779|K1C16_HUMAN	2.03755e+06
sp|P11413|G6PD_HUMAN	1249555				sp|P08865|RSSA_HUMAN	2.3906e+06
sp|P11498|PYC_HUMAN	28663.6				sp|P09001|RM03_HUMAN	302844
sp|P11586|C1TC_HUMAN	390864				sp|P09012|SNRPA_HUMAN	285643
sp|P11766|ADHX_HUMAN	39681.4				sp|P09038|FGF2_HUMAN	65648.7
sp|P11802|CDK4_HUMAN	46465.4				sp|P09104|ENOG_HUMAN	42297.7
sp|P11908|PRPS2_HUMAN	48405				sp|P09132|SRP19_HUMAN	17615.6
sp|P11940|PABP1_HUMAN	1.46593e+06				sp|P09211|GSTP1_HUMAN	2.71055e+06
sp|P12004|PCNA_HUMAN	552013				sp|P09228|CYTT_HUMAN	2860.87
sp|P12035|K2C3_HUMAN	76344.7				sp|P09234|RU1C_HUMAN	18729.7
sp|P12081|HARS1_HUMAN	595505				sp|P09382|LEG1_HUMAN	949614
sp|P12236|ADT3_HUMAN	38653.5				sp|P09417|DHPR_HUMAN	60679
sp|P12268|IMDH2_HUMAN	339690				sp|P09429|HMGB1_HUMAN	717919
sp|P12273|PIP_HUMAN	17768.8				sp|P09488|GSTM1_HUMAN	190347
sp|P12277|KCRB_HUMAN	1.30138e+06				sp|P09493|TPM1_HUMAN	100869
sp|P12429|ANXA3_HUMAN	1.20529e+06				sp|P09496|CLCA_HUMAN	117818
sp|P12694|ODBA_HUMAN	86056.3				sp|P09525|ANXA4_HUMAN	104623
sp|P12814|ACTN1_HUMAN	283397				sp|P09543|CN37_HUMAN	82863
sp|P12956|XRCC6_HUMAN	2.25537e+06				sp|P09601|HMOX1_HUMAN	56563.6
sp|P13010|XRCC5_HUMAN	848044				sp|P09622|DLDH_HUMAN	154601
sp|P13051|UNG_HUMAN	12496.4				sp|P09651|ROA1_HUMAN	2348048
sp|P13073|COX41_HUMAN	148818				sp|P09661|RU2A_HUMAN	219028
sp|P13489|RINI_HUMAN	43972.8				sp|P09668|CATH_HUMAN	15396.3
sp|P13639|EF2_HUMAN	2198078				sp|P09669|COX6C_HUMAN	148013
sp|P13645|K1C10_HUMAN	54649970				sp|P09874|PARP1_HUMAN	411384
sp|P13646|K1C13_HUMAN	629294				sp|P09960|LKHA4_HUMAN	143469
sp|P13647|K2C5_HUMAN	9519305				sp|P09972|ALDOC_HUMAN	330361
sp|P13667|PDIA4_HUMAN	775998				sp|P0C0S5|H2AZ_HUMAN	91983.5
sp|P13674|P4HA1_HUMAN	98055.4				sp|P0CG38|POTEI_HUMAN	68396
sp|P13693|TCTP_HUMAN	88903.8				sp|P0CG47|UBB_HUMAN	2584193
sp|P13797|PLST_HUMAN	1.02179e+06				sp|P0DJ07|PT100_HUMAN	14890.3
sp|P13798|ACPH_HUMAN	143311				sp|P0DMV8|HS71A_HUMAN	2277475
sp|P13804|ETFA_HUMAN	549126				sp|P0DP23|CALM1_HUMAN	197920
sp|P13861|KAP2_HUMAN	82450.5				sp|P0DPB6|RPAC2_HUMAN	11113.5
sp|P13929|ENOB_HUMAN	402255				sp|P10155|RO60_HUMAN	12967.2
sp|P13987|CD59_HUMAN	28269.7				sp|P10253|LYAG_HUMAN	12778
sp|P13995|MTDC_HUMAN	34574.9				sp|P10301|RRAS_HUMAN	93491.3
sp|P14174|MIF_HUMAN	220606				sp|P10321|HLAC_HUMAN	18870.9
sp|P14314|GLU2B_HUMAN	400966				sp|P10412|H14_HUMAN	1702418
sp|P14324|FPPS_HUMAN	537775				sp|P10515|ODP2_HUMAN	47427
sp|P14406|CX7A2_HUMAN	65535.7				sp|P10599|THIO_HUMAN	803384
sp|P14550|AK1A1_HUMAN	317461				sp|P10606|COX5B_HUMAN	152956
sp|P14618|KPYM_HUMAN	6951587				sp|P10619|PPGB_HUMAN	139428
sp|P14625|ENPL_HUMAN	1.95007e+06				sp|P10620|MGST1_HUMAN	272736
sp|P14678|RSMB_HUMAN	94038.4				sp|P10644|KAP0_HUMAN	273376
sp|P14866|HNRPL_HUMAN	120258				sp|P10768|ESTD_HUMAN	108659
sp|P14868|SYDC_HUMAN	183730				sp|P10809|CH60_HUMAN	6044994
sp|P14923|PLAK_HUMAN	721991				sp|P10909|CLUS_HUMAN	129852
sp|P14927|QCR7_HUMAN	8297.47				sp|P11021|BIP_HUMAN	4054581
sp|P15090|FABP4_HUMAN	14375.9				sp|P11047|LAMC1_HUMAN	17938.9
sp|P15104|GLNA_HUMAN	22654				sp|P11142|HSP7C_HUMAN	7.82111e+06
sp|P15121|ALDR_HUMAN	353275				sp|P11172|UMPS_HUMAN	24672.8
sp|P15291|B4GT1_HUMAN	81062.4				sp|P11177|ODPB_HUMAN	586839
sp|P15311|EZRI_HUMAN	1.92141e+06				sp|P11182|ODB2_HUMAN	43140
sp|P15328|FOLR1_HUMAN	25947.7				sp|P11216|PYGB_HUMAN	12307.6
sp|P15374|UCHL3_HUMAN	98245.3				sp|P11233|RALA_HUMAN	175312
sp|P15529|MCP_HUMAN	28097.5				sp|P11279|LAMP1_HUMAN	288935
sp|P15531|NDKA_HUMAN	3.48169e+06				sp|P11310|ACADM_HUMAN	387052
sp|P15559|NQO1_HUMAN	519695				sp|P11413|G6PD_HUMAN	1.60372e+06
sp|P15586|GNS_HUMAN	107935				sp|P11498|PYC_HUMAN	74575.2
sp|P15880|RS2_HUMAN	968887				sp|P11586|C1TC_HUMAN	247459
sp|P15924|DESP_HUMAN	2.8196e+06				sp|P11717|MPRI_HUMAN	29499
sp|P15927|RFA2_HUMAN	90227				sp|P11766|ADHX_HUMAN	155439
sp|P16083|NQO2_HUMAN	201606				sp|P11802|CDK4_HUMAN	112425
sp|P16152|CBR1_HUMAN	818441				sp|P11908|PRPS2_HUMAN	125037
sp|P16220|CREB1_HUMAN	14753.4				sp|P11940|PABP1_HUMAN	1.91287e+06
sp|P16401|H15_HUMAN	722636				sp|P12004|PCNA_HUMAN	591532
sp|P16402|H13_HUMAN	46918.2				sp|P12035|K2C3_HUMAN	31258.6
sp|P16403|H12_HUMAN	1.49624e+06				sp|P12081|HARS1_HUMAN	443825
sp|P16435|NCPR_HUMAN	46117				sp|P12236|ADT3_HUMAN	117453
sp|P16615|AT2A2_HUMAN	28286.2				sp|P12268|IMDH2_HUMAN	295858
sp|P16949|STMN1_HUMAN	65272.1				sp|P12273|PIP_HUMAN	71955.6
sp|P16989|YBOX3_HUMAN	29193.2				sp|P12277|KCRB_HUMAN	1.25553e+06
sp|P17174|AATC_HUMAN	399928				sp|P12429|ANXA3_HUMAN	1.47508e+06
sp|P17480|UBF1_HUMAN	29588.4				sp|P12694|ODBA_HUMAN	88174.4
sp|P17612|KAPCA_HUMAN	77604.8				sp|P12814|ACTN1_HUMAN	394830
sp|P17655|CAN2_HUMAN	35714.2				sp|P12956|XRCC6_HUMAN	1.47553e+06
sp|P17812|PYRG1_HUMAN	111959				sp|P13010|XRCC5_HUMAN	501224
sp|P17844|DDX5_HUMAN	225461				sp|P13051|UNG_HUMAN	20368.3
sp|P17900|SAP3_HUMAN	30612				sp|P13073|COX41_HUMAN	234005
sp|P17931|LEG3_HUMAN	140854				sp|P13473|LAMP2_HUMAN	23129.7
sp|P17980|PRS6A_HUMAN	235259				sp|P13489|RINI_HUMAN	36876.4
sp|P17987|TCPA_HUMAN	462774				sp|P13639|EF2_HUMAN	2249566
sp|P18031|PTN1_HUMAN	38614.5				sp|P13645|K1C10_HUMAN	52697070
sp|P18077|RL35A_HUMAN	801347				sp|P13646|K1C13_HUMAN	676569
sp|P18085|ARF4_HUMAN	1.23986e+06				sp|P13647|K2C5_HUMAN	8771757
sp|P18124|RL7_HUMAN	1.38035e+06				sp|P13667|PDIA4_HUMAN	594837
sp|P18206|VINC_HUMAN	1.21955e+06				sp|P13674|P4HA1_HUMAN	79381.9
sp|P18615|NELFE_HUMAN	33425.9				sp|P13693|TCTP_HUMAN	146353
sp|P18621|RL17_HUMAN	616777				sp|P13797|PLST_HUMAN	777604
sp|P18669|PGAM1_HUMAN	750864				sp|P13798|ACPH_HUMAN	145814
sp|P18754|RCC1_HUMAN	237532				sp|P13804|ETFA_HUMAN	369927
sp|P19013|K2C4_HUMAN	239320				sp|P13861|KAP2_HUMAN	79588.4
sp|P19338|NUCL_HUMAN	1570521				sp|P13929|ENOB_HUMAN	179938
sp|P19367|HXK1_HUMAN	19447.5				sp|P13984|T2FB_HUMAN	37307.7
sp|P19388|RPAB1_HUMAN	22714.2				sp|P13987|CD59_HUMAN	28204.5
sp|P19404|NDUV2_HUMAN	35196.5				sp|P13995|MTDC_HUMAN	52378.7
sp|P19623|SPEE_HUMAN	211220				sp|P14174|MIF_HUMAN	446588
sp|P19784|CSK22_HUMAN	18714.2				sp|P14314|GLU2B_HUMAN	317690
sp|P19823|ITIH2_HUMAN	15916.9				sp|P14324|FPPS_HUMAN	469498
sp|P19971|TYPH_HUMAN	10680.2				sp|P14406|CX7A2_HUMAN	55001.6
sp|P20042|IF2B_HUMAN	255466				sp|P14550|AK1A1_HUMAN	170536
sp|P20073|ANXA7_HUMAN	72252.3				sp|P14618|KPYM_HUMAN	5805120
sp|P20290|BTF3_HUMAN	196026				sp|P14625|ENPL_HUMAN	2.67823e+06
sp|P20339|RAB5A_HUMAN	67824.3				sp|P14678|RSMB_HUMAN	365568
sp|P20340|RAB6A_HUMAN	393480				sp|P14735|IDE_HUMAN	31646.4
sp|P20618|PSB1_HUMAN	384559				sp|P14866|HNRPL_HUMAN	364395
sp|P20645|MPRD_HUMAN	15443.3				sp|P14868|SYDC_HUMAN	584335
sp|P20674|COX5A_HUMAN	81101.7				sp|P14923|PLAK_HUMAN	652999
sp|P20700|LMNB1_HUMAN	332363				sp|P14927|QCR7_HUMAN	70797.2
sp|P20930|FILA_HUMAN	54503.7				sp|P15104|GLNA_HUMAN	13680.8
sp|P21266|GSTM3_HUMAN	88984				sp|P15121|ALDR_HUMAN	701590
sp|P21281|VATB2_HUMAN	41284.8				sp|P15170|ERF3A_HUMAN	45045.8
sp|P21283|VATC1_HUMAN	16698.3				sp|P15291|B4GT1_HUMAN	102874
sp|P21291|CSRP1_HUMAN	355383				sp|P15311|EZRI_HUMAN	1.11893e+06
sp|P21333|FLNA_HUMAN	8348092				sp|P15328|FOLR1_HUMAN	16817.8
sp|P21399|ACOHC_HUMAN	45589.8				sp|P15374|UCHL3_HUMAN	74676.1
sp|P21796|VDAC1_HUMAN	866512				sp|P15529|MCP_HUMAN	25250.6
sp|P21912|SDHB_HUMAN	113627				sp|P15531|NDKA_HUMAN	5.41152e+06
sp|P21964|COMT_HUMAN	107850				sp|P15559|NQO1_HUMAN	2.14634e+06
sp|P21980|TGM2_HUMAN	98506.7				sp|P15586|GNS_HUMAN	93263.6
sp|P22061|PIMT_HUMAN	286464				sp|P15848|ARSB_HUMAN	12599
sp|P22087|FBRL_HUMAN	46118.9				sp|P15880|RS2_HUMAN	589915
sp|P22102|PUR2_HUMAN	17866.4				sp|P15924|DESP_HUMAN	2391094
sp|P22234|PUR6_HUMAN	633417				sp|P15927|RFA2_HUMAN	106833
sp|P22307|SCP2_HUMAN	94683.9				sp|P16070|CD44_HUMAN	58418.2
sp|P22314|UBA1_HUMAN	850245				sp|P16083|NQO2_HUMAN	189738
sp|P22392|NDKB_HUMAN	312131				sp|P16152|CBR1_HUMAN	748081
sp|P22626|ROA2_HUMAN	2.68849e+06				sp|P16220|CREB1_HUMAN	8535.7
sp|P22695|QCR2_HUMAN	194891				sp|P16401|H15_HUMAN	1.37789e+06
sp|P22735|TGM1_HUMAN	74239.7				sp|P16403|H12_HUMAN	3.30886e+06
sp|P23193|TCEA1_HUMAN	89319.2				sp|P16435|NCPR_HUMAN	80734.4
sp|P23229|ITA6_HUMAN	76747.4				sp|P16615|AT2A2_HUMAN	77824.1
sp|P23246|SFPQ_HUMAN	694431				sp|P16949|STMN1_HUMAN	88646.9
sp|P23258|TBG1_HUMAN	27496				sp|P16989|YBOX3_HUMAN	117156
sp|P23284|PPIB_HUMAN	2.17131e+06				sp|P17096|HMGA1_HUMAN	26450.6
sp|P23368|MAOM_HUMAN	79527.4				sp|P17174|AATC_HUMAN	389406
sp|P23381|SYWC_HUMAN	89315.4				sp|P17342|ANPRC_HUMAN	7375.34
sp|P23396|RS3_HUMAN	1.47255e+06				sp|P17480|UBF1_HUMAN	12834.2
sp|P23434|GCSH_HUMAN	19600.5				sp|P17568|NDUB7_HUMAN	11992.3
sp|P23526|SAHH_HUMAN	556034				sp|P17612|KAPCA_HUMAN	149752
sp|P23528|COF1_HUMAN	7.78252e+06				sp|P17655|CAN2_HUMAN	64772.9
sp|P23588|IF4B_HUMAN	124467				sp|P17812|PYRG1_HUMAN	61443.3
sp|P23919|KTHY_HUMAN	177098				sp|P17813|EGLN_HUMAN	41959.4
sp|P23921|RIR1_HUMAN	127868				sp|P17844|DDX5_HUMAN	202404
sp|P24534|EF1B_HUMAN	638920				sp|P17900|SAP3_HUMAN	113462
sp|P24539|AT5F1_HUMAN	388696				sp|P17931|LEG3_HUMAN	757938
sp|P24666|PPAC_HUMAN	126176				sp|P17980|PRS6A_HUMAN	222967
sp|P24752|THIL_HUMAN	433775				sp|P17987|TCPA_HUMAN	873020
sp|P24844|MYL9_HUMAN	18880				sp|P18031|PTN1_HUMAN	9018.03
sp|P24941|CDK2_HUMAN	22854.8				sp|P18077|RL35A_HUMAN	1.13404e+06
sp|P25205|MCM3_HUMAN	240609				sp|P18085|ARF4_HUMAN	1.52223e+06
sp|P25208|NFYB_HUMAN	14461.4				sp|P18124|RL7_HUMAN	1.56165e+06
sp|P25311|ZA2G_HUMAN	128534				sp|P18206|VINC_HUMAN	1.12489e+06
sp|P25325|THTM_HUMAN	30427.1				sp|P18621|RL17_HUMAN	388072
sp|P25398|RS12_HUMAN	424371				sp|P18669|PGAM1_HUMAN	1.1035e+06
sp|P25685|DNJB1_HUMAN	203428				sp|P18754|RCC1_HUMAN	265578
sp|P25705|ATPA_HUMAN	4393036				sp|P19013|K2C4_HUMAN	93640.9
sp|P25786|PSA1_HUMAN	907705				sp|P19022|CADH2_HUMAN	12203
sp|P25787|PSA2_HUMAN	471644				sp|P19256|LFA3_HUMAN	9963.77
sp|P25788|PSA3_HUMAN	448611				sp|P19338|NUCL_HUMAN	1.57299e+06
sp|P25789|PSA4_HUMAN	447240				sp|P19367|HXK1_HUMAN	13164
sp|P26006|ITA3_HUMAN	23593.3				sp|P19388|RPAB1_HUMAN	34610.8
sp|P26038|MOES_HUMAN	5.0679e+06				sp|P19404|NDUV2_HUMAN	39070.2
sp|P26196|DDX6_HUMAN	13877.5				sp|P19623|SPEE_HUMAN	302377
sp|P26368|U2AF2_HUMAN	64591.4				sp|P19784|CSK22_HUMAN	22230.4
sp|P26373|RL13_HUMAN	1.33292e+06				sp|P19823|ITIH2_HUMAN	15710.4
sp|P26447|S10A4_HUMAN	28299				sp|P19971|TYPH_HUMAN	42406.4
sp|P26583|HMGB2_HUMAN	130371				sp|P20042|IF2B_HUMAN	243063
sp|P26599|PTBP1_HUMAN	428976				sp|P20073|ANXA7_HUMAN	117957
sp|P26639|SYTC_HUMAN	683492				sp|P20290|BTF3_HUMAN	117170
sp|P26640|SYVC_HUMAN	227751				sp|P20339|RAB5A_HUMAN	101509
sp|P26641|EF1G_HUMAN	2.23742e+06				sp|P20340|RAB6A_HUMAN	792615
sp|P26885|FKBP2_HUMAN	116088				sp|P20618|PSB1_HUMAN	1.11258e+06
sp|P27105|STOM_HUMAN	275482				sp|P20645|MPRD_HUMAN	40444.8
sp|P27144|KAD4_HUMAN	47856.8				sp|P20674|COX5A_HUMAN	111819
sp|P27348|1433T_HUMAN	375038				sp|P20700|LMNB1_HUMAN	374460
sp|P27449|VATL_HUMAN	32115.9				sp|P20839|IMDH1_HUMAN	15830.1
sp|P27482|CALL3_HUMAN	22505.3				sp|P20930|FILA_HUMAN	376486
sp|P27635|RL10_HUMAN	58322.1				sp|P21266|GSTM3_HUMAN	217366
sp|P27694|RFA1_HUMAN	34304.8				sp|P21281|VATB2_HUMAN	67409.6
sp|P27695|APEX1_HUMAN	470262				sp|P21283|VATC1_HUMAN	42151
sp|P27707|DCK_HUMAN	28997.9				sp|P21291|CSRP1_HUMAN	529349
sp|P27708|PYR1_HUMAN	14235.7				sp|P21333|FLNA_HUMAN	5.2095e+06
sp|P27797|CALR_HUMAN	806493				sp|P21399|ACOHC_HUMAN	105476
sp|P27816|MAP4_HUMAN	308230				sp|P21796|VDAC1_HUMAN	1.82567e+06
sp|P27824|CALX_HUMAN	1.03696e+06				sp|P21912|SDHB_HUMAN	89109.5
sp|P28062|PSB8_HUMAN	17275.9				sp|P21964|COMT_HUMAN	42811.2
sp|P28066|PSA5_HUMAN	603274				sp|P21980|TGM2_HUMAN	60218.8
sp|P28070|PSB4_HUMAN	359441				sp|P22061|PIMT_HUMAN	353570
sp|P28072|PSB6_HUMAN	300724				sp|P22087|FBRL_HUMAN	55190.4
sp|P28074|PSB5_HUMAN	207035				sp|P22102|PUR2_HUMAN	61482.8
sp|P28331|NDUS1_HUMAN	69157.9				sp|P22234|PUR6_HUMAN	484036
sp|P28482|MK01_HUMAN	240542				sp|P22307|SCP2_HUMAN	172527
sp|P28702|RXRB_HUMAN	18465.6				sp|P22314|UBA1_HUMAN	740200
sp|P28838|AMPL_HUMAN	91331.2				sp|P22392|NDKB_HUMAN	733944
sp|P29218|IMPA1_HUMAN	14175				sp|P22570|ADRO_HUMAN	15710.3
sp|P29372|3MG_HUMAN	13885.6				sp|P22626|ROA2_HUMAN	9873428
sp|P29401|TKT_HUMAN	7317351				sp|P22695|QCR2_HUMAN	287106
sp|P29508|SPB3_HUMAN	363255				sp|P22735|TGM1_HUMAN	112672
sp|P29558|RBMS1_HUMAN	27414				sp|P23193|TCEA1_HUMAN	27189.6
sp|P29692|EF1D_HUMAN	1.59968e+06				sp|P23229|ITA6_HUMAN	75640.1
sp|P29992|GNA11_HUMAN	77417.6				sp|P23246|SFPQ_HUMAN	685820
sp|P30040|ERP29_HUMAN	577756				sp|P23258|TBG1_HUMAN	39007.7
sp|P30041|PRDX6_HUMAN	1.42459e+06				sp|P23284|PPIB_HUMAN	2.32773e+06
sp|P30043|BLVRB_HUMAN	103745				sp|P23368|MAOM_HUMAN	152332
sp|P30044|PRDX5_HUMAN	529252				sp|P23381|SYWC_HUMAN	112040
sp|P30046|DOPD_HUMAN	91640.5				sp|P23396|RS3_HUMAN	2504593
sp|P30048|PRDX3_HUMAN	217624				sp|P23434|GCSH_HUMAN	9158.4
sp|P30049|ATPD_HUMAN	104961				sp|P23526|SAHH_HUMAN	954328
sp|P30050|RL12_HUMAN	1.13425e+06				sp|P23528|COF1_HUMAN	3.13097e+06
sp|P30084|ECHM_HUMAN	379363				sp|P23588|IF4B_HUMAN	259086
sp|P30085|KCY_HUMAN	62981.3				sp|P23919|KTHY_HUMAN	187077
sp|P30086|PEBP1_HUMAN	683740				sp|P23921|RIR1_HUMAN	130370
sp|P30101|PDIA3_HUMAN	3.27809e+06				sp|P24534|EF1B_HUMAN	395192
sp|P30153|2AAA_HUMAN	375072				sp|P24539|AT5F1_HUMAN	503348
sp|P30405|PPIF_HUMAN	9099.04				sp|P24666|PPAC_HUMAN	201534
sp|P30419|NMT1_HUMAN	55180.8				sp|P24752|THIL_HUMAN	285558
sp|P30519|HMOX2_HUMAN	43855.8				sp|P24844|MYL9_HUMAN	105969
sp|P30520|PURA2_HUMAN	49003.5				sp|P24941|CDK2_HUMAN	161539
sp|P30536|TSPO_HUMAN	12602.6				sp|P25205|MCM3_HUMAN	301849
sp|P30566|PUR8_HUMAN	128846				sp|P25208|NFYB_HUMAN	10947.9
sp|P30626|SORCN_HUMAN	310879				sp|P25311|ZA2G_HUMAN	450377
sp|P30740|ILEU_HUMAN	50527.3				sp|P25325|THTM_HUMAN	48465.2
sp|P30837|AL1B1_HUMAN	491775				sp|P25398|RS12_HUMAN	377163
sp|P31025|LCN1_HUMAN	170975				sp|P25685|DNJB1_HUMAN	166656
sp|P31040|SDHA_HUMAN	150243				sp|P25705|ATPA_HUMAN	3.58784e+06
sp|P31150|GDIA_HUMAN	111261				sp|P25786|PSA1_HUMAN	752385
sp|P31151|S10A7_HUMAN	173574				sp|P25787|PSA2_HUMAN	449241
sp|P31153|METK2_HUMAN	246435				sp|P25788|PSA3_HUMAN	790035
sp|P31327|CPSM_HUMAN	573016				sp|P25789|PSA4_HUMAN	451037
sp|P31350|RIR2_HUMAN	81811.8				sp|P26006|ITA3_HUMAN	134716
sp|P31689|DNJA1_HUMAN	80019.6				sp|P26038|MOES_HUMAN	5505155
sp|P31930|QCR1_HUMAN	216798				sp|P26196|DDX6_HUMAN	24106.2
sp|P31937|3HIDH_HUMAN	213505				sp|P26368|U2AF2_HUMAN	101149
sp|P31939|PUR9_HUMAN	683415				sp|P26373|RL13_HUMAN	987767
sp|P31942|HNRH3_HUMAN	267329				sp|P26440|IVD_HUMAN	34520.7
sp|P31943|HNRH1_HUMAN	655002				sp|P26447|S10A4_HUMAN	66074.9
sp|P31944|CASPE_HUMAN	273367				sp|P26583|HMGB2_HUMAN	164371
sp|P31946|1433B_HUMAN	1.85839e+06				sp|P26599|PTBP1_HUMAN	601908
sp|P31947|1433S_HUMAN	551736				sp|P26639|SYTC_HUMAN	722880
sp|P31948|STIP1_HUMAN	1.38397e+06				sp|P26640|SYVC_HUMAN	126481
sp|P31949|S10AB_HUMAN	53234.1				sp|P26641|EF1G_HUMAN	2.99767e+06
sp|P32119|PRDX2_HUMAN	1.40089e+06				sp|P26885|FKBP2_HUMAN	87011.7
sp|P32322|P5CR1_HUMAN	61776.3				sp|P27105|STOM_HUMAN	561223
sp|P32455|GBP1_HUMAN	114100				sp|P27144|KAD4_HUMAN	54102.7
sp|P32969|RL9_HUMAN	188393				sp|P27348|1433T_HUMAN	255036
sp|P33240|CSTF2_HUMAN	26517				sp|P27449|VATL_HUMAN	146408
sp|P33316|DUT_HUMAN	499295				sp|P27482|CALL3_HUMAN	48111.8
sp|P33991|MCM4_HUMAN	75653.7				sp|P27635|RL10_HUMAN	22042.3
sp|P33992|MCM5_HUMAN	120146				sp|P27694|RFA1_HUMAN	116106
sp|P33993|MCM7_HUMAN	117216				sp|P27695|APEX1_HUMAN	451130
sp|P34896|GLYC_HUMAN	73724.9				sp|P27707|DCK_HUMAN	56212.1
sp|P34897|GLYM_HUMAN	936171				sp|P27797|CALR_HUMAN	875927
sp|P34932|HSP74_HUMAN	156961				sp|P27816|MAP4_HUMAN	142304
sp|P35080|PROF2_HUMAN	101120				sp|P27824|CALX_HUMAN	1.01119e+06
sp|P35221|CTNA1_HUMAN	63722.1				sp|P28062|PSB8_HUMAN	83512.6
sp|P35232|PHB1_HUMAN	1.94774e+06				sp|P28066|PSA5_HUMAN	755553
sp|P35237|SPB6_HUMAN	250615				sp|P28070|PSB4_HUMAN	744631
sp|P35241|RADI_HUMAN	781128				sp|P28072|PSB6_HUMAN	316819
sp|P35244|RFA3_HUMAN	21441.5				sp|P28074|PSB5_HUMAN	943919
sp|P35249|RFC4_HUMAN	56244.8				sp|P28331|NDUS1_HUMAN	24081.3
sp|P35250|RFC2_HUMAN	30707.8				sp|P28482|MK01_HUMAN	143707
sp|P35268|RL22_HUMAN	734702				sp|P28702|RXRB_HUMAN	31285.2
sp|P35269|T2FA_HUMAN	105843				sp|P28838|AMPL_HUMAN	136531
sp|P35270|SPRE_HUMAN	94077.8				sp|P29218|IMPA1_HUMAN	45812.8
sp|P35520|CBS_HUMAN	15262.8				sp|P29372|3MG_HUMAN	11178.2
sp|P35527|K1C9_HUMAN	57851310				sp|P29373|RABP2_HUMAN	119647
sp|P35579|MYH9_HUMAN	1.41655e+06				sp|P29401|TKT_HUMAN	6.80925e+06
sp|P35606|COPB2_HUMAN	24610.4				sp|P29508|SPB3_HUMAN	8621048
sp|P35613|BASI_HUMAN	368060				sp|P29558|RBMS1_HUMAN	18774.4
sp|P35637|FUS_HUMAN	650482				sp|P29692|EF1D_HUMAN	1.40376e+06
sp|P35659|DEK_HUMAN	246457				sp|P29966|MARCS_HUMAN	10397.3
sp|P35900|K1C20_HUMAN	273269				sp|P29992|GNA11_HUMAN	112236
sp|P35908|K22E_HUMAN	28997784				sp|P30040|ERP29_HUMAN	433455
sp|P35998|PRS7_HUMAN	1.63279e+06				sp|P30041|PRDX6_HUMAN	2.71106e+06
sp|P36405|ARL3_HUMAN	16016.4				sp|P30043|BLVRB_HUMAN	204360
sp|P36542|ATPG_HUMAN	285021				sp|P30044|PRDX5_HUMAN	611225
sp|P36543|VATE1_HUMAN	42053.4				sp|P30046|DOPD_HUMAN	220282
sp|P36578|RL4_HUMAN	775769				sp|P30048|PRDX3_HUMAN	374120
sp|P36639|8ODP_HUMAN	61740.9				sp|P30049|ATPD_HUMAN	128154
sp|P36776|LONM_HUMAN	17818.3				sp|P30050|RL12_HUMAN	672494
sp|P36871|PGM1_HUMAN	309050				sp|P30084|ECHM_HUMAN	311972
sp|P36873|PP1G_HUMAN	33259.1				sp|P30085|KCY_HUMAN	102182
sp|P36952|SPB5_HUMAN	576675				sp|P30086|PEBP1_HUMAN	607628
sp|P36957|ODO2_HUMAN	432364				sp|P30101|PDIA3_HUMAN	2259889
sp|P37108|SRP14_HUMAN	659396				sp|P30153|2AAA_HUMAN	59022.8
sp|P37198|NUP62_HUMAN	15524.3				sp|P30405|PPIF_HUMAN	33419.4
sp|P37235|HPCL1_HUMAN	29218.6				sp|P30419|NMT1_HUMAN	130939
sp|P37802|TAGL2_HUMAN	1.89544e+06				sp|P30519|HMOX2_HUMAN	22257.8
sp|P37837|TALDO_HUMAN	1.08361e+06				sp|P30520|PURA2_HUMAN	101757
sp|P38117|ETFB_HUMAN	457558				sp|P30536|TSPO_HUMAN	86638.6
sp|P38159|RBMX_HUMAN	481576				sp|P30566|PUR8_HUMAN	78934.1
sp|P38606|VATA_HUMAN	179496				sp|P30626|SORCN_HUMAN	250310
sp|P38646|GRP75_HUMAN	2.73302e+06				sp|P30740|ILEU_HUMAN	212863
sp|P38919|IF4A3_HUMAN	223549				sp|P30837|AL1B1_HUMAN	555917
sp|P39019|RS19_HUMAN	350611				sp|P30838|AL3A1_HUMAN	23905.9
sp|P39023|RL3_HUMAN	206756				sp|P31025|LCN1_HUMAN	252896
sp|P39656|OST48_HUMAN	237966				sp|P31040|SDHA_HUMAN	152660
sp|P39687|AN32A_HUMAN	165643				sp|P31150|GDIA_HUMAN	107444
sp|P39748|FEN1_HUMAN	180507				sp|P31151|S10A7_HUMAN	4448883
sp|P40121|CAPG_HUMAN	225141				sp|P31153|METK2_HUMAN	364675
sp|P40227|TCPZ_HUMAN	1.02951e+06				sp|P31327|CPSM_HUMAN	858426
sp|P40261|NNMT_HUMAN	54863.3				sp|P31350|RIR2_HUMAN	82287.2
sp|P40424|PBX1_HUMAN	15329.4				sp|P31689|DNJA1_HUMAN	103541
sp|P40429|RL13A_HUMAN	808649				sp|P31930|QCR1_HUMAN	134011
sp|P40616|ARL1_HUMAN	3351.59				sp|P31937|3HIDH_HUMAN	100730
sp|P40925|MDHC_HUMAN	466362				sp|P31939|PUR9_HUMAN	652594
sp|P40926|MDHM_HUMAN	2.42497e+06				sp|P31942|HNRH3_HUMAN	324462
sp|P40937|RFC5_HUMAN	26520.8				sp|P31943|HNRH1_HUMAN	451430
sp|P40938|RFC3_HUMAN	35692.6				sp|P31944|CASPE_HUMAN	407492
sp|P40939|ECHA_HUMAN	611013				sp|P31946|1433B_HUMAN	587584
sp|P41091|IF2G_HUMAN	273702				sp|P31947|1433S_HUMAN	314422
sp|P41227|NAA10_HUMAN	47401				sp|P31948|STIP1_HUMAN	430775
sp|P41250|GARS_HUMAN	231746				sp|P31949|S10AB_HUMAN	191197
sp|P41252|SYIC_HUMAN	19062.9				sp|P32119|PRDX2_HUMAN	1.77317e+06
sp|P41567|EIF1_HUMAN	50330.3				sp|P32322|P5CR1_HUMAN	116082
sp|P42126|ECI1_HUMAN	283080				sp|P32455|GBP1_HUMAN	40068.5
sp|P42166|LAP2A_HUMAN	173844				sp|P32969|RL9_HUMAN	279121
sp|P42167|LAP2B_HUMAN	49466.8				sp|P33176|KINH_HUMAN	8988.05
sp|P42330|AK1C3_HUMAN	381426				sp|P33240|CSTF2_HUMAN	28735.5
sp|P42677|RS27_HUMAN	140921				sp|P33316|DUT_HUMAN	346162
sp|P42704|LPPRC_HUMAN	86357.1				sp|P33991|MCM4_HUMAN	127903
sp|P42765|THIM_HUMAN	163112				sp|P33992|MCM5_HUMAN	294605
sp|P42766|RL35_HUMAN	205989				sp|P33993|MCM7_HUMAN	69815.4
sp|P42771|CDN2A_HUMAN	58420.7				sp|P34896|GLYC_HUMAN	50315.3
sp|P42773|CDN2C_HUMAN	4784.72				sp|P34897|GLYM_HUMAN	919150
sp|P42785|PCP_HUMAN	11727.5				sp|P34932|HSP74_HUMAN	275670
sp|P43034|LIS1_HUMAN	50792.4				sp|P35080|PROF2_HUMAN	137602
sp|P43121|MUC18_HUMAN	127113				sp|P35221|CTNA1_HUMAN	167740
sp|P43243|MATR3_HUMAN	366701				sp|P35222|CTNB1_HUMAN	18531.2
sp|P43304|GPDM_HUMAN	191572				sp|P35232|PHB1_HUMAN	1.95233e+06
sp|P43307|SSRA_HUMAN	33310.4				sp|P35237|SPB6_HUMAN	284726
sp|P43487|RANG_HUMAN	71390.4				sp|P35241|RADI_HUMAN	446621
sp|P43490|NAMPT_HUMAN	48443.6				sp|P35244|RFA3_HUMAN	62173.5
sp|P43686|PRS6B_HUMAN	200795				sp|P35249|RFC4_HUMAN	16253.7
sp|P45877|PPIC_HUMAN	43110.1				sp|P35250|RFC2_HUMAN	19540.9
sp|P45880|VDAC2_HUMAN	318755				sp|P35268|RL22_HUMAN	1.22084e+06
sp|P45973|CBX5_HUMAN	51429				sp|P35269|T2FA_HUMAN	26307.1
sp|P45974|UBP5_HUMAN	194198				sp|P35270|SPRE_HUMAN	93688.3
sp|P46013|KI67_HUMAN	59220.9				sp|P35520|CBS_HUMAN	13607.2
sp|P46060|RAGP1_HUMAN	196174				sp|P35527|K1C9_HUMAN	38665376
sp|P46063|RECQ1_HUMAN	30892.5				sp|P35579|MYH9_HUMAN	1.78113e+06
sp|P46108|CRK_HUMAN	29437.1				sp|P35606|COPB2_HUMAN	67917.8
sp|P46109|CRKL_HUMAN	78754.4				sp|P35613|BASI_HUMAN	456706
sp|P46459|NSF_HUMAN	119314				sp|P35637|FUS_HUMAN	843303
sp|P46776|RL27A_HUMAN	615487				sp|P35659|DEK_HUMAN	260896
sp|P46777|RL5_HUMAN	698574				sp|P35754|GLRX1_HUMAN	16462.4
sp|P46778|RL21_HUMAN	177329				sp|P35908|K22E_HUMAN	34835650
sp|P46779|RL28_HUMAN	355340				sp|P35998|PRS7_HUMAN	786618
sp|P46781|RS9_HUMAN	745380				sp|P36404|ARL2_HUMAN	37193.1
sp|P46782|RS5_HUMAN	41600.2				sp|P36405|ARL3_HUMAN	29636.5
sp|P46783|RS10_HUMAN	575178				sp|P36542|ATPG_HUMAN	515658
sp|P46821|MAP1B_HUMAN	127051				sp|P36543|VATE1_HUMAN	51359
sp|P46926|GNPI1_HUMAN	107177				sp|P36551|HEM6_HUMAN	13024.5
sp|P46940|IQGA1_HUMAN	170790				sp|P36578|RL4_HUMAN	192855
sp|P47712|PA24A_HUMAN	62765.4				sp|P36639|8ODP_HUMAN	65821.9
sp|P47755|CAZA2_HUMAN	50373.3				sp|P36871|PGM1_HUMAN	332919
sp|P47756|CAPZB_HUMAN	345733				sp|P36873|PP1G_HUMAN	33955.1
sp|P47897|SYQ_HUMAN	201643				sp|P36952|SPB5_HUMAN	566923
sp|P47914|RL29_HUMAN	532791				sp|P36957|ODO2_HUMAN	532765
sp|P47929|LEG7_HUMAN	60013				sp|P37108|SRP14_HUMAN	558708
sp|P47985|UCRI_HUMAN	247917				sp|P37198|NUP62_HUMAN	14630.9
sp|P48047|ATPO_HUMAN	698666				sp|P37235|HPCL1_HUMAN	47216.3
sp|P48059|LIMS1_HUMAN	18757.9				sp|P37802|TAGL2_HUMAN	1.84888e+06
sp|P48163|MAOX_HUMAN	89704.1				sp|P37837|TALDO_HUMAN	816278
sp|P48444|COPD_HUMAN	53486.4				sp|P38117|ETFB_HUMAN	447090
sp|P48507|GSH0_HUMAN	13412.7				sp|P38159|RBMX_HUMAN	615652
sp|P48556|PSMD8_HUMAN	143836				sp|P38606|VATA_HUMAN	221944
sp|P48594|SPB4_HUMAN	15651.6				sp|P38646|GRP75_HUMAN	1.47223e+06
sp|P48637|GSHB_HUMAN	136495				sp|P38919|IF4A3_HUMAN	312319
sp|P48643|TCPE_HUMAN	601174				sp|P39019|RS19_HUMAN	300726
sp|P48729|KC1A_HUMAN	24018.7				sp|P39023|RL3_HUMAN	228844
sp|P48735|IDHP_HUMAN	14674.5				sp|P39656|OST48_HUMAN	715062
sp|P48739|PIPNB_HUMAN	72933				sp|P39687|AN32A_HUMAN	178971
sp|P49023|PAXI_HUMAN	378758				sp|P39748|FEN1_HUMAN	86642.7
sp|P49189|AL9A1_HUMAN	46379.9				sp|P40121|CAPG_HUMAN	156198
sp|P49207|RL34_HUMAN	522329				sp|P40227|TCPZ_HUMAN	1.0351e+06
sp|P49257|LMAN1_HUMAN	263053				sp|P40261|NNMT_HUMAN	38193.8
sp|P49321|NASP_HUMAN	219361				sp|P40429|RL13A_HUMAN	703354
sp|P49327|FAS_HUMAN	215121				sp|P40616|ARL1_HUMAN	78351.9
sp|P49368|TCPG_HUMAN	953691				sp|P40925|MDHC_HUMAN	597954
sp|P49406|RM19_HUMAN	57394.6				sp|P40926|MDHM_HUMAN	1.74885e+06
sp|P49411|EFTU_HUMAN	1.37346e+06				sp|P40937|RFC5_HUMAN	37047.5
sp|P49419|AL7A1_HUMAN	165616				sp|P40938|RFC3_HUMAN	11420.7
sp|P49458|SRP09_HUMAN	86047.1				sp|P40939|ECHA_HUMAN	419404
sp|P49585|PCY1A_HUMAN	37026				sp|P41091|IF2G_HUMAN	294917
sp|P49588|SYAC_HUMAN	290045				sp|P41227|NAA10_HUMAN	92998.9
sp|P49589|SYCC_HUMAN	15566.2				sp|P41250|GARS_HUMAN	147710
sp|P49590|SYHM_HUMAN	16408.6				sp|P41252|SYIC_HUMAN	81152.8
sp|P49591|SYSC_HUMAN	21342.1				sp|P41567|EIF1_HUMAN	90833.4
sp|P49643|PRI2_HUMAN	36737.1				sp|P42126|ECI1_HUMAN	232823
sp|P49720|PSB3_HUMAN	217069				sp|P42166|LAP2A_HUMAN	118469
sp|P49721|PSB2_HUMAN	174309				sp|P42167|LAP2B_HUMAN	72552.6
sp|P49736|MCM2_HUMAN	121849				sp|P42285|MTREX_HUMAN	28451.8
sp|P49748|ACADV_HUMAN	549620				sp|P42330|AK1C3_HUMAN	869351
sp|P49753|ACOT2_HUMAN	60246.1				sp|P42677|RS27_HUMAN	301877
sp|P49755|TMEDA_HUMAN	209749				sp|P42704|LPPRC_HUMAN	26584.8
sp|P49770|EI2BB_HUMAN	43404.7				sp|P42765|THIM_HUMAN	263933
sp|P49773|HINT1_HUMAN	106131				sp|P42766|RL35_HUMAN	667970
sp|P49903|SPS1_HUMAN	48576.7				sp|P42771|CDN2A_HUMAN	213817
sp|P49914|MTHFS_HUMAN	18514.2				sp|P42773|CDN2C_HUMAN	5485.58
sp|P49915|GUAA_HUMAN	9578.33				sp|P42785|PCP_HUMAN	51581
sp|P49959|MRE11_HUMAN	46916.6				sp|P43034|LIS1_HUMAN	94054.5
sp|P50135|HNMT_HUMAN	18916.8				sp|P43121|MUC18_HUMAN	143636
sp|P50213|IDH3A_HUMAN	177681				sp|P43243|MATR3_HUMAN	262208
sp|P50238|CRIP1_HUMAN	294544				sp|P43304|GPDM_HUMAN	209281
sp|P50395|GDIB_HUMAN	933971				sp|P43307|SSRA_HUMAN	94819.5
sp|P50402|EMD_HUMAN	225062				sp|P43353|AL3B1_HUMAN	5461.87
sp|P50416|CPT1A_HUMAN	18683.2				sp|P43487|RANG_HUMAN	61879
sp|P50454|SERPH_HUMAN	1.53831e+06				sp|P43490|NAMPT_HUMAN	82187.2
sp|P50502|F10A1_HUMAN	251719				sp|P43686|PRS6B_HUMAN	284461
sp|P50552|VASP_HUMAN	36704.6				sp|P43897|EFTS_HUMAN	15007.5
sp|P50897|PPT1_HUMAN	169007				sp|P45877|PPIC_HUMAN	130353
sp|P50914|RL14_HUMAN	301528				sp|P45880|VDAC2_HUMAN	329706
sp|P50990|TCPQ_HUMAN	1.56259e+06				sp|P45973|CBX5_HUMAN	60145.5
sp|P50991|TCPD_HUMAN	991754				sp|P45974|UBP5_HUMAN	168276
sp|P50995|ANX11_HUMAN	74478.1				sp|P46013|KI67_HUMAN	13620
sp|P51114|FXR1_HUMAN	156131				sp|P46060|RAGP1_HUMAN	88776.7
sp|P51148|RAB5C_HUMAN	275975				sp|P46063|RECQ1_HUMAN	58013.4
sp|P51149|RAB7A_HUMAN	566964				sp|P46108|CRK_HUMAN	8709.1
sp|P51151|RAB9A_HUMAN	11632.5				sp|P46109|CRKL_HUMAN	30053.8
sp|P51159|RB27A_HUMAN	27837				sp|P46459|NSF_HUMAN	78241.8
sp|P51398|RT29_HUMAN	15604.2				sp|P46776|RL27A_HUMAN	640492
sp|P51452|DUS3_HUMAN	25355.3				sp|P46777|RL5_HUMAN	1.64943e+06
sp|P51553|IDH3G_HUMAN	154779				sp|P46778|RL21_HUMAN	442834
sp|P51571|SSRD_HUMAN	171553				sp|P46779|RL28_HUMAN	284174
sp|P51572|BAP31_HUMAN	111939				sp|P46781|RS9_HUMAN	2.05946e+06
sp|P51610|HCFC1_HUMAN	53884.2				sp|P46782|RS5_HUMAN	71617.8
sp|P51648|AL3A2_HUMAN	187436				sp|P46783|RS10_HUMAN	691421
sp|P51659|DHB4_HUMAN	117442				sp|P46821|MAP1B_HUMAN	147076
sp|P51665|PSMD7_HUMAN	74608.5				sp|P46926|GNPI1_HUMAN	152204
sp|P51688|SPHM_HUMAN	22384.2				sp|P46940|IQGA1_HUMAN	259704
sp|P51809|VAMP7_HUMAN	23533.1				sp|P47224|MSS4_HUMAN	15386.1
sp|P51858|HDGF_HUMAN	248193				sp|P47712|PA24A_HUMAN	136672
sp|P51965|UB2E1_HUMAN	10028.6				sp|P47755|CAZA2_HUMAN	96455.9
sp|P51991|ROA3_HUMAN	252635				sp|P47756|CAPZB_HUMAN	672264
sp|P52209|6PGD_HUMAN	777310				sp|P47897|SYQ_HUMAN	279255
sp|P52272|HNRPM_HUMAN	1955026				sp|P47914|RL29_HUMAN	358443
sp|P52292|IMA1_HUMAN	201660				sp|P47929|LEG7_HUMAN	136505
sp|P52298|NCBP2_HUMAN	32151.6				sp|P47985|UCRI_HUMAN	422772
sp|P52434|RPAB3_HUMAN	15726.2				sp|P48047|ATPO_HUMAN	608762
sp|P52565|GDIR1_HUMAN	1.19459e+06				sp|P48059|LIMS1_HUMAN	11800.1
sp|P52597|HNRPF_HUMAN	107499				sp|P48163|MAOX_HUMAN	108690
sp|P52788|SPSY_HUMAN	85588				sp|P48444|COPD_HUMAN	157363
sp|P52815|RM12_HUMAN	9064.15				sp|P48507|GSH0_HUMAN	23721.3
sp|P52888|THOP1_HUMAN	21982.3				sp|P48556|PSMD8_HUMAN	201188
sp|P52895|AK1C2_HUMAN	972643				sp|P48594|SPB4_HUMAN	1.30438e+06
sp|P52907|CAZA1_HUMAN	595427				sp|P48637|GSHB_HUMAN	182247
sp|P52943|CRIP2_HUMAN	366646				sp|P48643|TCPE_HUMAN	623702
sp|P52948|NUP98_HUMAN	50777.3				sp|P48723|HSP13_HUMAN	9145.13
sp|P53004|BIEA_HUMAN	57534.3				sp|P48729|KC1A_HUMAN	15312.8
sp|P53007|TXTP_HUMAN	71062.4				sp|P48735|IDHP_HUMAN	44417.7
sp|P53367|ARFP1_HUMAN	90036.3				sp|P48739|PIPNB_HUMAN	145988
sp|P53384|NUBP1_HUMAN	16826.7				sp|P49005|DPOD2_HUMAN	10296.5
sp|P53396|ACLY_HUMAN	372366				sp|P49023|PAXI_HUMAN	10453.3
sp|P53582|MAP11_HUMAN	21913.3				sp|P49189|AL9A1_HUMAN	123755
sp|P53597|SUCA_HUMAN	13142				sp|P49207|RL34_HUMAN	777414
sp|P53611|PGTB2_HUMAN	34153.6				sp|P49257|LMAN1_HUMAN	436422
sp|P53618|COPB_HUMAN	23150.2				sp|P49321|NASP_HUMAN	173360
sp|P53634|CATC_HUMAN	11278.1				sp|P49327|FAS_HUMAN	323626
sp|P53680|AP2S1_HUMAN	15947.1				sp|P49366|DHYS_HUMAN	12584.5
sp|P53701|CCHL_HUMAN	18990.7				sp|P49368|TCPG_HUMAN	888736
sp|P53990|IST1_HUMAN	264656				sp|P49406|RM19_HUMAN	65877.2
sp|P53992|SC24C_HUMAN	46924.1				sp|P49411|EFTU_HUMAN	876216
sp|P53999|TCP4_HUMAN	1.76355e+06				sp|P49419|AL7A1_HUMAN	137270
sp|P54105|ICLN_HUMAN	19830.2				sp|P49458|SRP09_HUMAN	98943.9
sp|P54136|SYRC_HUMAN	379358				sp|P49585|PCY1A_HUMAN	11830.8
sp|P54577|SYYC_HUMAN	508769				sp|P49588|SYAC_HUMAN	182026
sp|P54578|UBP14_HUMAN	138456				sp|P49590|SYHM_HUMAN	204004
sp|P54709|AT1B3_HUMAN	28494.6				sp|P49591|SYSC_HUMAN	76840.8
sp|P54725|RD23A_HUMAN	12683.1				sp|P49643|PRI2_HUMAN	22433.2
sp|P54727|RD23B_HUMAN	252335				sp|P49720|PSB3_HUMAN	464813
sp|P54819|KAD2_HUMAN	596343				sp|P49721|PSB2_HUMAN	399272
sp|P54886|P5CS_HUMAN	100051				sp|P49736|MCM2_HUMAN	145554
sp|P54920|SNAA_HUMAN	233976				sp|P49748|ACADV_HUMAN	818196
sp|P55010|IF5_HUMAN	28912.4				sp|P49753|ACOT2_HUMAN	52884.5
sp|P55036|PSMD4_HUMAN	264077				sp|P49755|TMEDA_HUMAN	369056
sp|P55039|DRG2_HUMAN	20086.4				sp|P49770|EI2BB_HUMAN	24629.9
sp|P55060|XPO2_HUMAN	112957				sp|P49773|HINT1_HUMAN	257877
sp|P55072|TERA_HUMAN	1913400				sp|P49862|KLK7_HUMAN	30231.5
sp|P55084|ECHB_HUMAN	439061				sp|P49903|SPS1_HUMAN	42362.4
sp|P55209|NP1L1_HUMAN	144371				sp|P49914|MTHFS_HUMAN	24310.5
sp|P55263|ADK_HUMAN	9760.51				sp|P49915|GUAA_HUMAN	63074.8
sp|P55735|SEC13_HUMAN	23358.6				sp|P49959|MRE11_HUMAN	59162.4
sp|P55786|PSA_HUMAN	188768				sp|P50213|IDH3A_HUMAN	214220
sp|P55795|HNRH2_HUMAN	300092				sp|P50238|CRIP1_HUMAN	308592
sp|P55809|SCOT1_HUMAN	1.49651e+06				sp|P50395|GDIB_HUMAN	1.32775e+06
sp|P55854|SUMO3_HUMAN	84318.8				sp|P50402|EMD_HUMAN	400099
sp|P55884|EIF3B_HUMAN	89007.2				sp|P50416|CPT1A_HUMAN	14598.4
sp|P56134|ATPK_HUMAN	17891.8				sp|P50454|SERPH_HUMAN	1800723
sp|P56385|ATP5I_HUMAN	34745				sp|P50502|F10A1_HUMAN	177819
sp|P56537|IF6_HUMAN	68122.5				sp|P50552|VASP_HUMAN	53220.4
sp|P56545|CTBP2_HUMAN	47386.8				sp|P50570|DYN2_HUMAN	15262.9
sp|P56556|NDUA6_HUMAN	56304.6				sp|P50583|AP4A_HUMAN	14836.5
sp|P58107|EPIPL_HUMAN	401589				sp|P50897|PPT1_HUMAN	109302
sp|P58546|MTPN_HUMAN	65661.2				sp|P50914|RL14_HUMAN	225972
sp|P59998|ARPC4_HUMAN	465367				sp|P50990|TCPQ_HUMAN	1.34094e+06
sp|P60174|TPIS_HUMAN	4.09299e+06				sp|P50991|TCPD_HUMAN	868600
sp|P60228|EIF3E_HUMAN	312537				sp|P50995|ANX11_HUMAN	100051
sp|P60468|SC61B_HUMAN	83796.7				sp|P51114|FXR1_HUMAN	89639.8
sp|P60660|MYL6_HUMAN	650883				sp|P51148|RAB5C_HUMAN	681751
sp|P60709|ACTB_HUMAN	68861720				sp|P51149|RAB7A_HUMAN	963385
sp|P60842|IF4A1_HUMAN	1.93597e+06				sp|P51151|RAB9A_HUMAN	11705
sp|P60866|RS20_HUMAN	1.00291e+06				sp|P51159|RB27A_HUMAN	61026.2
sp|P60900|PSA6_HUMAN	262414				sp|P51398|RT29_HUMAN	9059.04
sp|P60953|CDC42_HUMAN	163566				sp|P51452|DUS3_HUMAN	18529.7
sp|P60981|DEST_HUMAN	445918				sp|P51553|IDH3G_HUMAN	88125.2
sp|P60983|GMFB_HUMAN	14945.1				sp|P51571|SSRD_HUMAN	480685
sp|P61006|RAB8A_HUMAN	24326.9				sp|P51572|BAP31_HUMAN	278988
sp|P61009|SPCS3_HUMAN	100635				sp|P51610|HCFC1_HUMAN	48863.6
sp|P61011|SRP54_HUMAN	74977.1				sp|P51648|AL3A2_HUMAN	263869
sp|P61019|RAB2A_HUMAN	85090.4				sp|P51659|DHB4_HUMAN	318864
sp|P61026|RAB10_HUMAN	9721.34				sp|P51665|PSMD7_HUMAN	84467.7
sp|P61081|UBC12_HUMAN	65657.7				sp|P51688|SPHM_HUMAN	28307.6
sp|P61086|UBE2K_HUMAN	71530.2				sp|P51809|VAMP7_HUMAN	50597.9
sp|P61088|UBE2N_HUMAN	152373				sp|P51812|KS6A3_HUMAN	5394.54
sp|P61106|RAB14_HUMAN	217725				sp|P51858|HDGF_HUMAN	237173
sp|P61158|ARP3_HUMAN	232191				sp|P51965|UB2E1_HUMAN	31427.7
sp|P61160|ARP2_HUMAN	585804				sp|P51970|NDUA8_HUMAN	7199.21
sp|P61163|ACTZ_HUMAN	347919				sp|P51991|ROA3_HUMAN	558479
sp|P61201|CSN2_HUMAN	60465.9				sp|P52209|6PGD_HUMAN	1.0976e+06
sp|P61204|ARF3_HUMAN	134311				sp|P52272|HNRPM_HUMAN	561530
sp|P61221|ABCE1_HUMAN	108802				sp|P52292|IMA1_HUMAN	69757.3
sp|P61224|RAP1B_HUMAN	15710.2				sp|P52298|NCBP2_HUMAN	63797.7
sp|P61247|RS3A_HUMAN	1190335				sp|P52434|RPAB3_HUMAN	14666.7
sp|P61254|RL26_HUMAN	1.21959e+06				sp|P52565|GDIR1_HUMAN	812760
sp|P61289|PSME3_HUMAN	188155				sp|P52597|HNRPF_HUMAN	57078.6
sp|P61313|RL15_HUMAN	330300				sp|P52657|T2AG_HUMAN	8470.46
sp|P61353|RL27_HUMAN	954703				sp|P52788|SPSY_HUMAN	106628
sp|P61421|VA0D1_HUMAN	67628.1				sp|P52815|RM12_HUMAN	37072.8
sp|P61586|RHOA_HUMAN	223055				sp|P52888|THOP1_HUMAN	10960.9
sp|P61604|CH10_HUMAN	1.29275e+06				sp|P52895|AK1C2_HUMAN	2.01689e+06
sp|P61619|S61A1_HUMAN	13989				sp|P52907|CAZA1_HUMAN	607850
sp|P61626|LYSC_HUMAN	35946.4				sp|P52943|CRIP2_HUMAN	216835
sp|P61758|PFD3_HUMAN	49845				sp|P52948|NUP98_HUMAN	56584.1
sp|P61764|STXB1_HUMAN	55911.4				sp|P53004|BIEA_HUMAN	98292.5
sp|P61769|B2MG_HUMAN	126534				sp|P53007|TXTP_HUMAN	86808.7
sp|P61803|DAD1_HUMAN	128004				sp|P53041|PPP5_HUMAN	25584.9
sp|P61923|COPZ1_HUMAN	159971				sp|P53365|ARFP2_HUMAN	11936.3
sp|P61960|UFM1_HUMAN	25051.4				sp|P53367|ARFP1_HUMAN	288865
sp|P61964|WDR5_HUMAN	13823.1				sp|P53384|NUBP1_HUMAN	3501.91
sp|P61966|AP1S1_HUMAN	18766				sp|P53396|ACLY_HUMAN	755507
sp|P61970|NTF2_HUMAN	132149				sp|P53582|MAP11_HUMAN	23330.1
sp|P61978|HNRPK_HUMAN	3767168				sp|P53597|SUCA_HUMAN	30669.5
sp|P61981|1433G_HUMAN	1.6938e+06				sp|P53611|PGTB2_HUMAN	32444.9
sp|P62081|RS7_HUMAN	605800				sp|P53618|COPB_HUMAN	8611.07
sp|P62136|PP1A_HUMAN	159366				sp|P53621|COPA_HUMAN	12404.4
sp|P62140|PP1B_HUMAN	151267				sp|P53634|CATC_HUMAN	84255.5
sp|P62191|PRS4_HUMAN	373444				sp|P53680|AP2S1_HUMAN	80639.5
sp|P62195|PRS8_HUMAN	221804				sp|P53701|CCHL_HUMAN	22914.9
sp|P62241|RS8_HUMAN	712332				sp|P53990|IST1_HUMAN	35819.1
sp|P62244|RS15A_HUMAN	284462				sp|P53992|SC24C_HUMAN	35945
sp|P62249|RS16_HUMAN	931502				sp|P53999|TCP4_HUMAN	1.33034e+06
sp|P62258|1433E_HUMAN	5677311				sp|P54105|ICLN_HUMAN	21405.7
sp|P62263|RS14_HUMAN	1.05726e+06				sp|P54136|SYRC_HUMAN	22955.1
sp|P62266|RS23_HUMAN	164528				sp|P54577|SYYC_HUMAN	558305
sp|P62269|RS18_HUMAN	2.40966e+06				sp|P54578|UBP14_HUMAN	137688
sp|P62273|RS29_HUMAN	112883				sp|P54619|AAKG1_HUMAN	10425.2
sp|P62277|RS13_HUMAN	902823				sp|P54709|AT1B3_HUMAN	109149
sp|P62280|RS11_HUMAN	1085742				sp|P54725|RD23A_HUMAN	50841.3
sp|P62304|RUXE_HUMAN	136129				sp|P54727|RD23B_HUMAN	212389
sp|P62306|RUXF_HUMAN	75131.2				sp|P54819|KAD2_HUMAN	412180
sp|P62310|LSM3_HUMAN	83068.3				sp|P54886|P5CS_HUMAN	54633.2
sp|P62314|SMD1_HUMAN	83436.7				sp|P54920|SNAA_HUMAN	137959
sp|P62316|SMD2_HUMAN	213447				sp|P55010|IF5_HUMAN	34883.2
sp|P62318|SMD3_HUMAN	439591				sp|P55036|PSMD4_HUMAN	65395.4
sp|P62330|ARF6_HUMAN	48189.9				sp|P55039|DRG2_HUMAN	32973.4
sp|P62333|PRS10_HUMAN	162664				sp|P55060|XPO2_HUMAN	21474.7
sp|P62424|RL7A_HUMAN	1.29793e+06				sp|P55072|TERA_HUMAN	1604987
sp|P62495|ERF1_HUMAN	172200				sp|P55084|ECHB_HUMAN	769595
sp|P62701|RS4X_HUMAN	999567				sp|P55209|NP1L1_HUMAN	135351
sp|P62714|PP2AB_HUMAN	90950.2				sp|P55263|ADK_HUMAN	68142.6
sp|P62750|RL23A_HUMAN	2424914				sp|P55735|SEC13_HUMAN	22058.9
sp|P62753|RS6_HUMAN	697781				sp|P55786|PSA_HUMAN	247931
sp|P62805|H4_HUMAN	1.67943e+06				sp|P55795|HNRH2_HUMAN	42061.1
sp|P62820|RAB1A_HUMAN	475112				sp|P55809|SCOT1_HUMAN	1.18525e+06
sp|P62826|RAN_HUMAN	1909415				sp|P55854|SUMO3_HUMAN	126465
sp|P62829|RL23_HUMAN	309302				sp|P55884|EIF3B_HUMAN	241452
sp|P62834|RAP1A_HUMAN	546526				sp|P56134|ATPK_HUMAN	72579.9
sp|P62841|RS15_HUMAN	868436				sp|P56385|ATP5I_HUMAN	47754.1
sp|P62847|RS24_HUMAN	270370				sp|P56537|IF6_HUMAN	201776
sp|P62851|RS25_HUMAN	1941324				sp|P56545|CTBP2_HUMAN	92059.7
sp|P62854|RS26_HUMAN	311270				sp|P56556|NDUA6_HUMAN	127405
sp|P62857|RS28_HUMAN	112435				sp|P57088|TMM33_HUMAN	31706.8
sp|P62861|RS30_HUMAN	78861.1				sp|P57105|SYJ2B_HUMAN	14557
sp|P62879|GBB2_HUMAN	122754				sp|P58107|EPIPL_HUMAN	353341
sp|P62888|RL30_HUMAN	85834.6				sp|P58546|MTPN_HUMAN	52910.6
sp|P62899|RL31_HUMAN	1.64687e+06				sp|P59998|ARPC4_HUMAN	768433
sp|P62906|RL10A_HUMAN	1.4258e+06				sp|P60059|SC61G_HUMAN	13053.5
sp|P62910|RL32_HUMAN	123166				sp|P60174|TPIS_HUMAN	1.85697e+06
sp|P62913|RL11_HUMAN	1.33883e+06				sp|P60228|EIF3E_HUMAN	286378
sp|P62917|RL8_HUMAN	580839				sp|P60468|SC61B_HUMAN	116670
sp|P62937|PPIA_HUMAN	7791616				sp|P60510|PP4C_HUMAN	19783.9
sp|P62942|FKB1A_HUMAN	239339				sp|P60660|MYL6_HUMAN	647057
sp|P62993|GRB2_HUMAN	92523.7				sp|P60709|ACTB_HUMAN	45872124
sp|P62995|TRA2B_HUMAN	25968.7				sp|P60842|IF4A1_HUMAN	3245513
sp|P63000|RAC1_HUMAN	395563				sp|P60866|RS20_HUMAN	1.237e+06
sp|P63092|GNAS2_HUMAN	181402				sp|P60891|PRPS1_HUMAN	28050.3
sp|P63096|GNAI1_HUMAN	23468.7				sp|P60900|PSA6_HUMAN	565233
sp|P63098|CANB1_HUMAN	9679.19				sp|P60903|S10AA_HUMAN	13310.3
sp|P63104|1433Z_HUMAN	2.39075e+06				sp|P60953|CDC42_HUMAN	126233
sp|P63151|2ABA_HUMAN	61829.2				sp|P60981|DEST_HUMAN	348202
sp|P63165|SUMO1_HUMAN	50303				sp|P60983|GMFB_HUMAN	14605
sp|P63167|DYL1_HUMAN	9565.91				sp|P61006|RAB8A_HUMAN	234159
sp|P63173|RL38_HUMAN	77037				sp|P61009|SPCS3_HUMAN	60702.4
sp|P63208|SKP1_HUMAN	141561				sp|P61011|SRP54_HUMAN	130202
sp|P63220|RS21_HUMAN	241031				sp|P61019|RAB2A_HUMAN	283219
sp|P63241|IF5A1_HUMAN	345353				sp|P61020|RAB5B_HUMAN	12563.3
sp|P63244|RACK1_HUMAN	622919				sp|P61026|RAB10_HUMAN	65249.4
sp|P63279|UBC9_HUMAN	138398				sp|P61081|UBC12_HUMAN	82985.6
sp|P67809|YBOX1_HUMAN	390441				sp|P61086|UBE2K_HUMAN	201276
sp|P67812|SC11A_HUMAN	48772				sp|P61088|UBE2N_HUMAN	253990
sp|P67870|CSK2B_HUMAN	37169.3				sp|P61106|RAB14_HUMAN	646905
sp|P67936|TPM4_HUMAN	434348				sp|P61158|ARP3_HUMAN	192772
sp|P68036|UB2L3_HUMAN	86224.9				sp|P61160|ARP2_HUMAN	472883
sp|P68104|EF1A1_HUMAN	6.18118e+06				sp|P61163|ACTZ_HUMAN	320275
sp|P68133|ACTS_HUMAN	2.12476e+06				sp|P61201|CSN2_HUMAN	30610.8
sp|P68363|TBA1B_HUMAN	3790428				sp|P61204|ARF3_HUMAN	855063
sp|P68366|TBA4A_HUMAN	3.12125e+06				sp|P61221|ABCE1_HUMAN	181538
sp|P68371|TBB4B_HUMAN	2.50236e+06				sp|P61224|RAP1B_HUMAN	48994.3
sp|P68400|CSK21_HUMAN	124501				sp|P61247|RS3A_HUMAN	602753
sp|P68431|H31_HUMAN	413389				sp|P61254|RL26_HUMAN	1.43347e+06
sp|P68871|HBB_HUMAN	85939.1				sp|P61289|PSME3_HUMAN	204388
sp|P78330|SERB_HUMAN	14397.9				sp|P61313|RL15_HUMAN	301382
sp|P78344|IF4G2_HUMAN	26600.7				sp|P61353|RL27_HUMAN	1.96222e+06
sp|P78347|GTF2I_HUMAN	56248.3				sp|P61421|VA0D1_HUMAN	71376.2
sp|P78371|TCPB_HUMAN	1.53651e+06				sp|P61513|RL37A_HUMAN	23905.4
sp|P78406|RAE1L_HUMAN	15531.6				sp|P61586|RHOA_HUMAN	211037
sp|P78417|GSTO1_HUMAN	427942				sp|P61604|CH10_HUMAN	2.0264e+06
sp|P78527|PRKDC_HUMAN	74378.6				sp|P61626|LYSC_HUMAN	153066
sp|P80723|BASP1_HUMAN	175789				sp|P61758|PFD3_HUMAN	110261
sp|P81605|DCD_HUMAN	695018				sp|P61764|STXB1_HUMAN	91612
sp|P82650|RT22_HUMAN	72432.2				sp|P61769|B2MG_HUMAN	350039
sp|P82914|RT15_HUMAN	21629				sp|P61803|DAD1_HUMAN	345862
sp|P82933|RT09_HUMAN	105181				sp|P61923|COPZ1_HUMAN	162266
sp|P82979|SARNP_HUMAN	46125				sp|P61960|UFM1_HUMAN	12792.6
sp|P83731|RL24_HUMAN	480391				sp|P61962|DCAF7_HUMAN	17805.6
sp|P83916|CBX1_HUMAN	18554.4				sp|P61964|WDR5_HUMAN	14098.2
sp|P84085|ARF5_HUMAN	73007				sp|P61966|AP1S1_HUMAN	15636.4
sp|P84090|ERH_HUMAN	284019				sp|P61970|NTF2_HUMAN	225007
sp|P84095|RHOG_HUMAN	82185.6				sp|P61978|HNRPK_HUMAN	3461022
sp|P84098|RL19_HUMAN	301023				sp|P61981|1433G_HUMAN	324785
sp|P84103|SRSF3_HUMAN	142616				sp|P62081|RS7_HUMAN	1029136
sp|P85037|FOXK1_HUMAN	27332.8				sp|P62136|PP1A_HUMAN	322614
sp|P98082|DAB2_HUMAN	11052.7				sp|P62140|PP1B_HUMAN	62328.7
sp|P98175|RBM10_HUMAN	12915.4				sp|P62191|PRS4_HUMAN	477376
sp|P98179|RBM3_HUMAN	6675.53				sp|P62195|PRS8_HUMAN	219292
sp|P99999|CYC_HUMAN	178107				sp|P62241|RS8_HUMAN	646242
sp|Q00059|TFAM_HUMAN	35362.4				sp|P62244|RS15A_HUMAN	964043
sp|Q00325|S25A3_HUMAN	16855.6				sp|P62249|RS16_HUMAN	1.67118e+06
sp|Q00341|VIGLN_HUMAN	104271				sp|P62253|UB2G1_HUMAN	11092.2
sp|Q00535|CDK5_HUMAN	23277.3				sp|P62258|1433E_HUMAN	4358071
sp|Q00610|CLH1_HUMAN	890754				sp|P62263|RS14_HUMAN	1.11099e+06
sp|Q00688|FKBP3_HUMAN	112557				sp|P62266|RS23_HUMAN	196357
sp|Q00765|REEP5_HUMAN	86465.6				sp|P62269|RS18_HUMAN	2.45162e+06
sp|Q00796|DHSO_HUMAN	41632.6				sp|P62277|RS13_HUMAN	2.02043e+06
sp|Q00839|HNRPU_HUMAN	620206				sp|P62280|RS11_HUMAN	725250
sp|Q01081|U2AF1_HUMAN	51676.8				sp|P62304|RUXE_HUMAN	191820
sp|Q01085|TIAR_HUMAN	16812.8				sp|P62306|RUXF_HUMAN	47373.4
sp|Q01105|SET_HUMAN	905148				sp|P62310|LSM3_HUMAN	73014.7
sp|Q01130|SRSF2_HUMAN	242949				sp|P62312|LSM6_HUMAN	13852.5
sp|Q01469|FABP5_HUMAN	417499				sp|P62314|SMD1_HUMAN	308068
sp|Q01518|CAP1_HUMAN	412859				sp|P62316|SMD2_HUMAN	415702
sp|Q01650|LAT1_HUMAN	147148				sp|P62318|SMD3_HUMAN	562026
sp|Q01658|NC2B_HUMAN	12964.8				sp|P62330|ARF6_HUMAN	89409.8
sp|Q01780|EXOSX_HUMAN	31324.3				sp|P62333|PRS10_HUMAN	111195
sp|Q01813|PFKAP_HUMAN	116117				sp|P62424|RL7A_HUMAN	1.23959e+06
sp|Q01844|EWS_HUMAN	151422				sp|P62495|ERF1_HUMAN	243756
sp|Q01973|ROR1_HUMAN	267266				sp|P62701|RS4X_HUMAN	1.40439e+06
sp|Q01995|TAGL_HUMAN	769187				sp|P62714|PP2AB_HUMAN	104370
sp|Q02127|PYRD_HUMAN	59287.5				sp|P62750|RL23A_HUMAN	2.62026e+06
sp|Q02218|ODO1_HUMAN	159540				sp|P62753|RS6_HUMAN	259335
sp|Q02383|SEMG2_HUMAN	288114				sp|P62805|H4_HUMAN	2.6595e+06
sp|Q02413|DSG1_HUMAN	585036				sp|P62820|RAB1A_HUMAN	919064
sp|Q02543|RL18A_HUMAN	72593.3				sp|P62826|RAN_HUMAN	2.3886e+06
sp|Q02750|MP2K1_HUMAN	12914.1				sp|P62829|RL23_HUMAN	538760
sp|Q02790|FKBP4_HUMAN	472638				sp|P62834|RAP1A_HUMAN	651392
sp|Q02809|PLOD1_HUMAN	319046				sp|P62841|RS15_HUMAN	382800
sp|Q02818|NUCB1_HUMAN	14644.9				sp|P62847|RS24_HUMAN	288502
sp|Q02878|RL6_HUMAN	1.20822e+06				sp|P62851|RS25_HUMAN	1.80085e+06
sp|Q02978|M2OM_HUMAN	67290.9				sp|P62854|RS26_HUMAN	380770
sp|Q03252|LMNB2_HUMAN	26204.8				sp|P62857|RS28_HUMAN	195292
sp|Q04206|TF65_HUMAN	14425.2				sp|P62861|RS30_HUMAN	365382
sp|Q04323|UBXN1_HUMAN	25782				sp|P62879|GBB2_HUMAN	154671
sp|Q04446|GLGB_HUMAN	78475.3				sp|P62888|RL30_HUMAN	152349
sp|Q04637|IF4G1_HUMAN	88215.2				sp|P62899|RL31_HUMAN	1.67376e+06
sp|Q04695|K1C17_HUMAN	25132354				sp|P62906|RL10A_HUMAN	1.51631e+06
sp|Q04760|LGUL_HUMAN	216267				sp|P62910|RL32_HUMAN	215272
sp|Q04837|SSBP_HUMAN	416818				sp|P62913|RL11_HUMAN	924983
sp|Q04917|1433F_HUMAN	401105				sp|P62917|RL8_HUMAN	727401
sp|Q04941|PLP2_HUMAN	734340				sp|P62937|PPIA_HUMAN	6.68685e+06
sp|Q05639|EF1A2_HUMAN	24119				sp|P62942|FKB1A_HUMAN	113351
sp|Q05682|CALD1_HUMAN	107525				sp|P62993|GRB2_HUMAN	74585.3
sp|Q06203|PUR1_HUMAN	50928.8				sp|P62995|TRA2B_HUMAN	102591
sp|Q06210|GFPT1_HUMAN	38400.3				sp|P63000|RAC1_HUMAN	470877
sp|Q06265|EXOS9_HUMAN	16575.4				sp|P63010|AP2B1_HUMAN	47458.9
sp|Q06323|PSME1_HUMAN	14951.5				sp|P63092|GNAS2_HUMAN	199566
sp|Q06830|PRDX1_HUMAN	10872785				sp|P63098|CANB1_HUMAN	16156.9
sp|Q07020|RL18_HUMAN	394599				sp|P63104|1433Z_HUMAN	1236522
sp|Q07021|C1QBP_HUMAN	107461				sp|P63151|2ABA_HUMAN	66168.2
sp|Q07065|CKAP4_HUMAN	64026.8				sp|P63165|SUMO1_HUMAN	49095.5
sp|Q07666|KHDR1_HUMAN	295043				sp|P63167|DYL1_HUMAN	215345
sp|Q07812|BAX_HUMAN	102375				sp|P63173|RL38_HUMAN	456657
sp|Q07955|SRSF1_HUMAN	366208				sp|P63208|SKP1_HUMAN	73576.2
sp|Q07960|RHG01_HUMAN	117982				sp|P63220|RS21_HUMAN	259570
sp|Q08188|TGM3_HUMAN	190683				sp|P63241|IF5A1_HUMAN	608138
sp|Q08209|PP2BA_HUMAN	61029.9				sp|P63244|RACK1_HUMAN	1471445
sp|Q08211|DHX9_HUMAN	129043				sp|P63279|UBC9_HUMAN	154085
sp|Q08257|QOR_HUMAN	121545				sp|P67809|YBOX1_HUMAN	842186
sp|Q08380|LG3BP_HUMAN	104912				sp|P67812|SC11A_HUMAN	428460
sp|Q08554|DSC1_HUMAN	278290				sp|P67870|CSK2B_HUMAN	66968.5
sp|Q08752|PPID_HUMAN	15848.6				sp|P67936|TPM4_HUMAN	692851
sp|Q08945|SSRP1_HUMAN	81214.5				sp|P68032|ACTC_HUMAN	46207.9
sp|Q08J23|NSUN2_HUMAN	266018				sp|P68036|UB2L3_HUMAN	129948
sp|Q09028|RBBP4_HUMAN	305607				sp|P68104|EF1A1_HUMAN	5.74146e+06
sp|Q09161|NCBP1_HUMAN	19826.6				sp|P68133|ACTS_HUMAN	1131483
sp|Q09666|AHNK_HUMAN	70600.2				sp|P68363|TBA1B_HUMAN	659971
sp|Q0VDF9|HSP7E_HUMAN	11338				sp|P68366|TBA4A_HUMAN	1178465
sp|Q0VGL1|LTOR4_HUMAN	59783.3				sp|P68371|TBB4B_HUMAN	728431
sp|Q10471|GALT2_HUMAN	377457				sp|P68400|CSK21_HUMAN	353535
sp|Q10472|GALT1_HUMAN	22868.3				sp|P68402|PA1B2_HUMAN	22208.2
sp|Q10589|BST2_HUMAN	15781.7				sp|P68431|H31_HUMAN	547878
sp|Q10713|MPPA_HUMAN	150368				sp|P68871|HBB_HUMAN	73340.8
sp|Q12765|SCRN1_HUMAN	255964				sp|P69905|HBA_HUMAN	33879.1
sp|Q12792|TWF1_HUMAN	201193				sp|P78330|SERB_HUMAN	23037.6
sp|Q12797|ASPH_HUMAN	246716				sp|P78347|GTF2I_HUMAN	31854
sp|Q12824|SNF5_HUMAN	27557.1				sp|P78371|TCPB_HUMAN	1.1197e+06
sp|Q12849|GRSF1_HUMAN	65110.9				sp|P78406|RAE1L_HUMAN	35069.1
sp|Q12874|SF3A3_HUMAN	79407.3				sp|P78417|GSTO1_HUMAN	503537
sp|Q12904|AIMP1_HUMAN	108661				sp|P78527|PRKDC_HUMAN	40814.1
sp|Q12905|ILF2_HUMAN	216343				sp|P80188|NGAL_HUMAN	269374
sp|Q12906|ILF3_HUMAN	517175				sp|P80723|BASP1_HUMAN	110971
sp|Q12907|LMAN2_HUMAN	229665				sp|P81605|DCD_HUMAN	696853
sp|Q12931|TRAP1_HUMAN	806965				sp|P82650|RT22_HUMAN	64425.4
sp|Q12972|PP1R8_HUMAN	27344.2				sp|P82663|RT25_HUMAN	29629.6
sp|Q13011|ECH1_HUMAN	181182				sp|P82664|RT10_HUMAN	6629.15
sp|Q13057|COASY_HUMAN	28823.7				sp|P82914|RT15_HUMAN	14825.2
sp|Q13084|RM28_HUMAN	12820.3				sp|P82930|RT34_HUMAN	23686.8
sp|Q13098|CSN1_HUMAN	78497.8				sp|P82933|RT09_HUMAN	31879.3
sp|Q13126|MTAP_HUMAN	272950				sp|P82979|SARNP_HUMAN	55833.5
sp|Q13148|TADBP_HUMAN	116293				sp|P83731|RL24_HUMAN	412629
sp|Q13151|ROA0_HUMAN	181407				sp|P83876|TXN4A_HUMAN	39227.2
sp|Q13155|AIMP2_HUMAN	22083.8				sp|P83916|CBX1_HUMAN	25980.7
sp|Q13162|PRDX4_HUMAN	118870				sp|P84085|ARF5_HUMAN	79218.8
sp|Q13177|PAK2_HUMAN	63231.4				sp|P84090|ERH_HUMAN	273122
sp|Q13185|CBX3_HUMAN	387582				sp|P84095|RHOG_HUMAN	92509.8
sp|Q13190|STX5_HUMAN	28574.7				sp|P84098|RL19_HUMAN	245003
sp|Q13200|PSMD2_HUMAN	242311				sp|P84103|SRSF3_HUMAN	195847
sp|Q13228|SBP1_HUMAN	63797.8				sp|P85037|FOXK1_HUMAN	11852.6
sp|Q13232|NDK3_HUMAN	21958.8				sp|P86790|CCZ1B_HUMAN	74818.1
sp|Q13242|SRSF9_HUMAN	56338.5				sp|P98082|DAB2_HUMAN	14939.3
sp|Q13243|SRSF5_HUMAN	5743.81				sp|P98175|RBM10_HUMAN	7792.52
sp|Q13247|SRSF6_HUMAN	96361.8				sp|P98179|RBM3_HUMAN	104830
sp|Q13257|MD2L1_HUMAN	34558.1				sp|P99999|CYC_HUMAN	330081
sp|Q13263|TIF1B_HUMAN	332704				sp|Q00059|TFAM_HUMAN	27943
sp|Q13283|G3BP1_HUMAN	510866				sp|Q00169|PIPNA_HUMAN	13621.4
sp|Q13310|PABP4_HUMAN	281275				sp|Q00325|S25A3_HUMAN	40475.5
sp|Q13347|EIF3I_HUMAN	208288				sp|Q00341|VIGLN_HUMAN	29726.5
sp|Q13363|CTBP1_HUMAN	15770.4				sp|Q00403|TF2B_HUMAN	28612.7
sp|Q13404|UB2V1_HUMAN	75610.8				sp|Q00577|PURA_HUMAN	15813.6
sp|Q13409|DC1I2_HUMAN	89787.9				sp|Q00610|CLH1_HUMAN	570994
sp|Q13416|ORC2_HUMAN	28371.9				sp|Q00688|FKBP3_HUMAN	142178
sp|Q13418|ILK_HUMAN	26375.8				sp|Q00765|REEP5_HUMAN	66075.6
sp|Q13423|NNTM_HUMAN	40845.3				sp|Q00796|DHSO_HUMAN	117992
sp|Q13428|TCOF_HUMAN	14502.3				sp|Q00839|HNRPU_HUMAN	398022
sp|Q13435|SF3B2_HUMAN	61614.1				sp|Q01082|SPTB2_HUMAN	36841.3
sp|Q13443|ADAM9_HUMAN	18797.1				sp|Q01085|TIAR_HUMAN	58072.3
sp|Q13445|TMED1_HUMAN	19142.1				sp|Q01105|SET_HUMAN	976737
sp|Q13492|PICAL_HUMAN	10706.1				sp|Q01130|SRSF2_HUMAN	205720
sp|Q13501|SQSTM_HUMAN	79764.5				sp|Q01469|FABP5_HUMAN	1.52117e+06
sp|Q13505|MTX1_HUMAN	22719.8				sp|Q01518|CAP1_HUMAN	709754
sp|Q13510|ASAH1_HUMAN	36781.9				sp|Q01650|LAT1_HUMAN	351426
sp|Q13526|PIN1_HUMAN	27708.5				sp|Q01658|NC2B_HUMAN	8086.82
sp|Q13547|HDAC1_HUMAN	12620.4				sp|Q01813|PFKAP_HUMAN	45151.2
sp|Q13557|KCC2D_HUMAN	22579.4				sp|Q01844|EWS_HUMAN	156646
sp|Q13561|DCTN2_HUMAN	24457.5				sp|Q01970|PLCB3_HUMAN	15151.4
sp|Q13564|ULA1_HUMAN	57939.9				sp|Q01973|ROR1_HUMAN	1779784
sp|Q13573|SNW1_HUMAN	4904				sp|Q01995|TAGL_HUMAN	826228
sp|Q13596|SNX1_HUMAN	132401				sp|Q02127|PYRD_HUMAN	64741.9
sp|Q13619|CUL4A_HUMAN	13180.4				sp|Q02218|ODO1_HUMAN	187560
sp|Q13630|FCL_HUMAN	152912				sp|Q02383|SEMG2_HUMAN	135008
sp|Q13636|RAB31_HUMAN	11086.1				sp|Q02413|DSG1_HUMAN	574520
sp|Q13637|RAB32_HUMAN	26966				sp|Q02543|RL18A_HUMAN	101677
sp|Q13643|FHL3_HUMAN	16516.5				sp|Q02750|MP2K1_HUMAN	7844.97
sp|Q13740|CD166_HUMAN	38613.6				sp|Q02790|FKBP4_HUMAN	557849
sp|Q13813|SPTN1_HUMAN	135665				sp|Q02809|PLOD1_HUMAN	498232
sp|Q13835|PKP1_HUMAN	78559.6				sp|Q02818|NUCB1_HUMAN	15126.2
sp|Q13838|DX39B_HUMAN	150825				sp|Q02878|RL6_HUMAN	1.10612e+06
sp|Q13867|BLMH_HUMAN	80716.5				sp|Q02978|M2OM_HUMAN	321767
sp|Q13868|EXOS2_HUMAN	92060.8				sp|Q03135|CAV1_HUMAN	14064.5
sp|Q13885|TBB2A_HUMAN	806822				sp|Q03154|ACY1_HUMAN	29432.3
sp|Q13907|IDI1_HUMAN	11234				sp|Q03252|LMNB2_HUMAN	56619
sp|Q13951|PEBB_HUMAN	24977.9				sp|Q04206|TF65_HUMAN	18254.7
sp|Q14011|CIRBP_HUMAN	77168.8				sp|Q04323|UBXN1_HUMAN	48053.2
sp|Q14019|COTL1_HUMAN	118037				sp|Q04446|GLGB_HUMAN	204425
sp|Q14103|HNRPD_HUMAN	690894				sp|Q04637|IF4G1_HUMAN	43950.4
sp|Q14108|SCRB2_HUMAN	12876.4				sp|Q04695|K1C17_HUMAN	14276906
sp|Q14116|IL18_HUMAN	72774.2				sp|Q04760|LGUL_HUMAN	267924
sp|Q14118|DAG1_HUMAN	15039.5				sp|Q04837|SSBP_HUMAN	548624
sp|Q14141|SEPT6_HUMAN	72581.7				sp|Q04917|1433F_HUMAN	262935
sp|Q14157|UBP2L_HUMAN	26946.9				sp|Q04941|PLP2_HUMAN	136504
sp|Q14165|MLEC_HUMAN	72172.3				sp|Q05639|EF1A2_HUMAN	3969.5
sp|Q14166|TTL12_HUMAN	11972.3				sp|Q05682|CALD1_HUMAN	147953
sp|Q14195|DPYL3_HUMAN	335523				sp|Q06124|PTN11_HUMAN	51623.9
sp|Q14232|EI2BA_HUMAN	15363.6				sp|Q06203|PUR1_HUMAN	50305.7
sp|Q14240|IF4A2_HUMAN	19940.8				sp|Q06210|GFPT1_HUMAN	7859.45
sp|Q14244|MAP7_HUMAN	151521				sp|Q06265|EXOS9_HUMAN	74781.8
sp|Q14247|SRC8_HUMAN	228953				sp|Q06323|PSME1_HUMAN	44097.2
sp|Q14257|RCN2_HUMAN	46359.2				sp|Q06413|MEF2C_HUMAN	11188.9
sp|Q14318|FKBP8_HUMAN	64742.8				sp|Q06830|PRDX1_HUMAN	9298938
sp|Q14320|FA50A_HUMAN	267461				sp|Q07020|RL18_HUMAN	408290
sp|Q14376|GALE_HUMAN	12370.3				sp|Q07021|C1QBP_HUMAN	223718
sp|Q14432|PDE3A_HUMAN	23827.3				sp|Q07065|CKAP4_HUMAN	121609
sp|Q14444|CAPR1_HUMAN	104128				sp|Q07666|KHDR1_HUMAN	215005
sp|Q14498|RBM39_HUMAN	74365.4				sp|Q07812|BAX_HUMAN	50706.8
sp|Q14558|KPRA_HUMAN	50014				sp|Q07955|SRSF1_HUMAN	508161
sp|Q14566|MCM6_HUMAN	81640.6				sp|Q07960|RHG01_HUMAN	212047
sp|Q14677|EPN4_HUMAN	35405.2				sp|Q08188|TGM3_HUMAN	1.07051e+06
sp|Q14696|MESD_HUMAN	146936				sp|Q08209|PP2BA_HUMAN	106456
sp|Q14697|GANAB_HUMAN	839032				sp|Q08211|DHX9_HUMAN	105648
sp|Q14738|2A5D_HUMAN	69579.1				sp|Q08257|QOR_HUMAN	283644
sp|Q14764|MVP_HUMAN	208100				sp|Q08380|LG3BP_HUMAN	114161
sp|Q14790|CASP8_HUMAN	10124				sp|Q08554|DSC1_HUMAN	463703
sp|Q14847|LASP1_HUMAN	615036				sp|Q08752|PPID_HUMAN	30761.8
sp|Q14914|PTGR1_HUMAN	45703.7				sp|Q08945|SSRP1_HUMAN	269114
sp|Q14919|NC2A_HUMAN	15954.9				sp|Q08J23|NSUN2_HUMAN	71992.7
sp|Q14956|GPNMB_HUMAN	31677.5				sp|Q09028|RBBP4_HUMAN	335555
sp|Q14974|IMB1_HUMAN	352118				sp|Q09161|NCBP1_HUMAN	21208.5
sp|Q14980|NUMA1_HUMAN	18950.4				sp|Q09666|AHNK_HUMAN	113079
sp|Q14CN4|K2C72_HUMAN	5.43872e+06				sp|Q0VDF9|HSP7E_HUMAN	12570.9
sp|Q15006|EMC2_HUMAN	91107.8				sp|Q0VGL1|LTOR4_HUMAN	40311.2
sp|Q15008|PSMD6_HUMAN	60323.2				sp|Q10471|GALT2_HUMAN	602679
sp|Q15019|SEPT2_HUMAN	304666				sp|Q10472|GALT1_HUMAN	42362.4
sp|Q15024|EXOS7_HUMAN	30570.3				sp|Q10589|BST2_HUMAN	15866.9
sp|Q15029|U5S1_HUMAN	121190				sp|Q10713|MPPA_HUMAN	165262
sp|Q15046|SYK_HUMAN	220086				sp|Q12765|SCRN1_HUMAN	15263.7
sp|Q15056|IF4H_HUMAN	348094				sp|Q12792|TWF1_HUMAN	156096
sp|Q15067|ACOX1_HUMAN	14455.5				sp|Q12797|ASPH_HUMAN	238217
sp|Q15070|OXA1L_HUMAN	28533.5				sp|Q12824|SNF5_HUMAN	18424
sp|Q15084|PDIA6_HUMAN	765401				sp|Q12849|GRSF1_HUMAN	65796.6
sp|Q15102|PA1B3_HUMAN	47369.5				sp|Q12874|SF3A3_HUMAN	10094.2
sp|Q15121|PEA15_HUMAN	23999				sp|Q12904|AIMP1_HUMAN	107293
sp|Q15124|PGM5_HUMAN	81808.1				sp|Q12905|ILF2_HUMAN	410367
sp|Q15126|PMVK_HUMAN	56432.2				sp|Q12906|ILF3_HUMAN	390353
sp|Q15149|PLEC_HUMAN	1.61576e+06				sp|Q12907|LMAN2_HUMAN	432621
sp|Q15165|PON2_HUMAN	94534.7				sp|Q12931|TRAP1_HUMAN	513009
sp|Q15181|IPYR_HUMAN	251748				sp|Q12972|PP1R8_HUMAN	23926
sp|Q15185|TEBP_HUMAN	92847.2				sp|Q13011|ECH1_HUMAN	242236
sp|Q15233|NONO_HUMAN	2.02725e+06				sp|Q13057|COASY_HUMAN	43847.8
sp|Q15257|PTPA_HUMAN	87777.9				sp|Q13084|RM28_HUMAN	35311.1
sp|Q15286|RAB35_HUMAN	31250.1				sp|Q13098|CSN1_HUMAN	66430.5
sp|Q15293|RCN1_HUMAN	119631				sp|Q13126|MTAP_HUMAN	362814
sp|Q15323|K1H1_HUMAN	8829.44				sp|Q13148|TADBP_HUMAN	74028.4
sp|Q15363|TMED2_HUMAN	26820.4				sp|Q13151|ROA0_HUMAN	255453
sp|Q15365|PCBP1_HUMAN	382876				sp|Q13155|AIMP2_HUMAN	27141.5
sp|Q15366|PCBP2_HUMAN	286339				sp|Q13162|PRDX4_HUMAN	467278
sp|Q15369|ELOC_HUMAN	64823.5				sp|Q13177|PAK2_HUMAN	41255.3
sp|Q15370|ELOB_HUMAN	111693				sp|Q13185|CBX3_HUMAN	186227
sp|Q15382|RHEB_HUMAN	26786.4				sp|Q13190|STX5_HUMAN	68526.5
sp|Q15388|TOM20_HUMAN	65561.9				sp|Q13200|PSMD2_HUMAN	213678
sp|Q15393|SF3B3_HUMAN	11255.8				sp|Q13217|DNJC3_HUMAN	6170.45
sp|Q15404|RSU1_HUMAN	85941				sp|Q13228|SBP1_HUMAN	154094
sp|Q15417|CNN3_HUMAN	5119676				sp|Q13232|NDK3_HUMAN	58857.8
sp|Q15427|SF3B4_HUMAN	30046.3				sp|Q13242|SRSF9_HUMAN	94673.4
sp|Q15428|SF3A2_HUMAN	13260.1				sp|Q13243|SRSF5_HUMAN	18053
sp|Q15435|PP1R7_HUMAN	51948.6				sp|Q13247|SRSF6_HUMAN	163270
sp|Q15459|SF3A1_HUMAN	63430.2				sp|Q13257|MD2L1_HUMAN	40252.4
sp|Q15517|CDSN_HUMAN	228766				sp|Q13263|TIF1B_HUMAN	157634
sp|Q15526|SURF1_HUMAN	24314.5				sp|Q13283|G3BP1_HUMAN	402768
sp|Q15582|BGH3_HUMAN	9107.4				sp|Q13296|SG2A2_HUMAN	6838.48
sp|Q15631|TSN_HUMAN	81147.8				sp|Q13310|PABP4_HUMAN	296973
sp|Q15642|CIP4_HUMAN	48872				sp|Q13347|EIF3I_HUMAN	435129
sp|Q15645|PCH2_HUMAN	69528.5				sp|Q13363|CTBP1_HUMAN	20476.7
sp|Q15691|MARE1_HUMAN	242950				sp|Q13404|UB2V1_HUMAN	148529
sp|Q15717|ELAV1_HUMAN	432139				sp|Q13405|RM49_HUMAN	15723.4
sp|Q15738|NSDHL_HUMAN	44653.4				sp|Q13409|DC1I2_HUMAN	54315
sp|Q15758|AAAT_HUMAN	128525				sp|Q13416|ORC2_HUMAN	19546.2
sp|Q15785|TOM34_HUMAN	190188				sp|Q13418|ILK_HUMAN	21708.2
sp|Q15819|UB2V2_HUMAN	332822				sp|Q13423|NNTM_HUMAN	88025.6
sp|Q15828|CYTM_HUMAN	21537.1				sp|Q13428|TCOF_HUMAN	24063.1
sp|Q15836|VAMP3_HUMAN	14360.5				sp|Q13435|SF3B2_HUMAN	70269.8
sp|Q15843|NEDD8_HUMAN	5760.82				sp|Q13443|ADAM9_HUMAN	13046
sp|Q15904|VAS1_HUMAN	45284.9				sp|Q13445|TMED1_HUMAN	14746
sp|Q15907|RB11B_HUMAN	899431				sp|Q13492|PICAL_HUMAN	44694.6
sp|Q15942|ZYX_HUMAN	90962.9				sp|Q13501|SQSTM_HUMAN	8726.82
sp|Q16181|SEPT7_HUMAN	121932				sp|Q13505|MTX1_HUMAN	12213.2
sp|Q16186|ADRM1_HUMAN	55460.3				sp|Q13509|TBB3_HUMAN	3919.99
sp|Q16222|UAP1_HUMAN	12105.2				sp|Q13510|ASAH1_HUMAN	46842.3
sp|Q16270|IBP7_HUMAN	42084.1				sp|Q13526|PIN1_HUMAN	76258.3
sp|Q16401|PSMD5_HUMAN	243249				sp|Q13547|HDAC1_HUMAN	25129.6
sp|Q16527|CSRP2_HUMAN	23067.1				sp|Q13561|DCTN2_HUMAN	49302.6
sp|Q16531|DDB1_HUMAN	60071.6				sp|Q13564|ULA1_HUMAN	48595.4
sp|Q16540|RM23_HUMAN	56585.8				sp|Q13573|SNW1_HUMAN	17624.1
sp|Q16543|CDC37_HUMAN	207579				sp|Q13596|SNX1_HUMAN	67341.5
sp|Q16555|DPYL2_HUMAN	174650				sp|Q13620|CUL4B_HUMAN	3673.64
sp|Q16563|SYPL1_HUMAN	54898.4				sp|Q13630|FCL_HUMAN	126753
sp|Q16576|RBBP7_HUMAN	641042				sp|Q13636|RAB31_HUMAN	68869.8
sp|Q16629|SRSF7_HUMAN	97082				sp|Q13637|RAB32_HUMAN	111830
sp|Q16630|CPSF6_HUMAN	167354				sp|Q13643|FHL3_HUMAN	6970.24
sp|Q16658|FSCN1_HUMAN	331425				sp|Q13724|MOGS_HUMAN	44138.1
sp|Q16698|DECR_HUMAN	112041				sp|Q13740|CD166_HUMAN	54685.3
sp|Q16719|KYNU_HUMAN	22313.7				sp|Q13813|SPTN1_HUMAN	153861
sp|Q16740|CLPP_HUMAN	71651.1				sp|Q13835|PKP1_HUMAN	91764.7
sp|Q16762|THTR_HUMAN	6567.39				sp|Q13838|DX39B_HUMAN	341346
sp|Q16763|UBE2S_HUMAN	13351.4				sp|Q13867|BLMH_HUMAN	136184
sp|Q16777|H2A2C_HUMAN	1.40981e+06				sp|Q13868|EXOS2_HUMAN	189972
sp|Q16836|HCDH_HUMAN	312684				sp|Q13885|TBB2A_HUMAN	161763
sp|Q16851|UGPA_HUMAN	229836				sp|Q13907|IDI1_HUMAN	25261.9
sp|Q16881|TRXR1_HUMAN	291262				sp|Q13951|PEBB_HUMAN	35692.9
sp|Q16891|MIC60_HUMAN	440598				sp|Q13952|NFYC_HUMAN	13570.5
sp|Q1KMD3|HNRL2_HUMAN	30749.5				sp|Q14011|CIRBP_HUMAN	105869
sp|Q2M2I5|K1C24_HUMAN	50345.2				sp|Q14019|COTL1_HUMAN	272974
sp|Q32P28|P3H1_HUMAN	340919				sp|Q14103|HNRPD_HUMAN	850455
sp|Q3LXA3|TKFC_HUMAN	11666.7				sp|Q14108|SCRB2_HUMAN	27192.9
sp|Q3MHD2|LSM12_HUMAN	13006.9				sp|Q14116|IL18_HUMAN	115088
sp|Q3ZAQ7|VMA21_HUMAN	34312.5				sp|Q14118|DAG1_HUMAN	14322.7
sp|Q3ZCQ8|TIM50_HUMAN	15596.7				sp|Q14141|SEPT6_HUMAN	84469
sp|Q4G0N4|NAKD2_HUMAN	28603.1				sp|Q14157|UBP2L_HUMAN	45165.9
sp|Q4KWH8|PLCH1_HUMAN	63011.4				sp|Q14165|MLEC_HUMAN	237579
sp|Q52LJ0|FA98B_HUMAN	104748				sp|Q14166|TTL12_HUMAN	39022.3
sp|Q53EL6|PDCD4_HUMAN	205234				sp|Q14195|DPYL3_HUMAN	213734
sp|Q53FT3|HIKES_HUMAN	14487.3				sp|Q14232|EI2BA_HUMAN	17595.6
sp|Q53FV1|ORML2_HUMAN	16103.5				sp|Q14240|IF4A2_HUMAN	82432.2
sp|Q53GQ0|DHB12_HUMAN	54163.9				sp|Q14244|MAP7_HUMAN	68416.6
sp|Q53GS9|UBP39_HUMAN	14630.6				sp|Q14247|SRC8_HUMAN	186886
sp|Q53H12|AGK_HUMAN	7140.17				sp|Q14249|NUCG_HUMAN	11294.1
sp|Q53H96|P5CR3_HUMAN	19754.5				sp|Q14257|RCN2_HUMAN	74913.1
sp|Q53HC9|EIPR1_HUMAN	6143.48				sp|Q14315|FLNC_HUMAN	9125.85
sp|Q5BJF2|SGMR2_HUMAN	34142.1				sp|Q14318|FKBP8_HUMAN	11103.4
sp|Q5BKZ1|ZN326_HUMAN	63061.3				sp|Q14320|FA50A_HUMAN	269239
sp|Q5F1R6|DJC21_HUMAN	47662.3				sp|Q14331|FRG1_HUMAN	8689.12
sp|Q5J8M3|EMC4_HUMAN	51280				sp|Q14376|GALE_HUMAN	67947.4
sp|Q5JRX3|PREP_HUMAN	179085				sp|Q14432|PDE3A_HUMAN	8651.71
sp|Q5JTV8|TOIP1_HUMAN	52173.1				sp|Q14444|CAPR1_HUMAN	173059
sp|Q5RI15|COX20_HUMAN	44130.9				sp|Q14498|RBM39_HUMAN	136470
sp|Q5RKV6|EXOS6_HUMAN	59252.6				sp|Q14558|KPRA_HUMAN	70131.9
sp|Q5SSJ5|HP1B3_HUMAN	109713				sp|Q14566|MCM6_HUMAN	26055.1
sp|Q5T653|RM02_HUMAN	31180.8				sp|Q14574|DSC3_HUMAN	23901.6
sp|Q5T6V5|QNG1_HUMAN	28172.7				sp|Q14677|EPN4_HUMAN	123642
sp|Q5T8P6|RBM26_HUMAN	13810.3				sp|Q14694|UBP10_HUMAN	4709.44
sp|Q5T9A4|ATD3B_HUMAN	94362.8				sp|Q14696|MESD_HUMAN	155741
sp|Q5TEC6|H37_HUMAN	47025.7				sp|Q14697|GANAB_HUMAN	2.43855e+06
sp|Q5VT79|AXA81_HUMAN	59672.4				sp|Q14738|2A5D_HUMAN	11814.2
sp|Q5VW32|BROX_HUMAN	25437.3				sp|Q14764|MVP_HUMAN	268417
sp|Q6DD88|ATLA3_HUMAN	124581				sp|Q14790|CASP8_HUMAN	151916
sp|Q6DN03|H2B2C_HUMAN	64444				sp|Q14847|LASP1_HUMAN	329384
sp|Q6FI81|CPIN1_HUMAN	28237.2				sp|Q14914|PTGR1_HUMAN	140440
sp|Q6GMV3|PTRD1_HUMAN	30712.1				sp|Q14919|NC2A_HUMAN	21282.7
sp|Q6IAA8|LTOR1_HUMAN	49384				sp|Q14956|GPNMB_HUMAN	29513.6
sp|Q6IBS0|TWF2_HUMAN	102619				sp|Q14974|IMB1_HUMAN	163657
sp|Q6KB66|K2C80_HUMAN	306802				sp|Q14980|NUMA1_HUMAN	19061.7
sp|Q6NSJ0|MYORG_HUMAN	15494.5				sp|Q14CN4|K2C72_HUMAN	1009743
sp|Q6NUK1|SCMC1_HUMAN	46000.9				sp|Q15005|SPCS2_HUMAN	55567.7
sp|Q6NVY1|HIBCH_HUMAN	43199.5				sp|Q15006|EMC2_HUMAN	71370.1
sp|Q6NZI2|CAVN1_HUMAN	134788				sp|Q15008|PSMD6_HUMAN	85991.6
sp|Q6P1L8|RM14_HUMAN	35809				sp|Q15019|SEPT2_HUMAN	381838
sp|Q6P587|FAHD1_HUMAN	16114.9				sp|Q15024|EXOS7_HUMAN	35127.7
sp|Q6P996|PDXD1_HUMAN	15479.9				sp|Q15029|U5S1_HUMAN	142035
sp|Q6PKG0|LARP1_HUMAN	23731.9				sp|Q15046|SYK_HUMAN	229090
sp|Q6UB35|C1TM_HUMAN	10638.9				sp|Q15056|IF4H_HUMAN	330356
sp|Q6UXN9|WDR82_HUMAN	51508.1				sp|Q15067|ACOX1_HUMAN	208122
sp|Q6XQN6|PNCB_HUMAN	27386				sp|Q15070|OXA1L_HUMAN	36523.7
sp|Q6YN16|HSDL2_HUMAN	62209.9				sp|Q15084|PDIA6_HUMAN	682409
sp|Q6ZVX7|FBX50_HUMAN	156181				sp|Q15102|PA1B3_HUMAN	80442.5
sp|Q712K3|UB2R2_HUMAN	31003.4				sp|Q15124|PGM5_HUMAN	21648.6
sp|Q71UM5|RS27L_HUMAN	36798.8				sp|Q15125|EBP_HUMAN	32202.3
sp|Q7KZF4|SND1_HUMAN	252006				sp|Q15126|PMVK_HUMAN	74595.1
sp|Q7L014|DDX46_HUMAN	80520.1				sp|Q15149|PLEC_HUMAN	1.93144e+06
sp|Q7L0Y3|TM10C_HUMAN	51364.1				sp|Q15165|PON2_HUMAN	157433
sp|Q7L1Q6|5MP2_HUMAN	805352				sp|Q15181|IPYR_HUMAN	391615
sp|Q7L2H7|EIF3M_HUMAN	117072				sp|Q15185|TEBP_HUMAN	145973
sp|Q7L5D6|GET4_HUMAN	13563.5				sp|Q15233|NONO_HUMAN	1.33992e+06
sp|Q7L5N1|CSN6_HUMAN	38902.7				sp|Q15257|PTPA_HUMAN	73538.7
sp|Q7L9L4|MOB1B_HUMAN	13615.4				sp|Q15286|RAB35_HUMAN	108630
sp|Q7LBR1|CHM1B_HUMAN	23901.3				sp|Q15293|RCN1_HUMAN	192960
sp|Q7Z2E3|APTX_HUMAN	12970.6				sp|Q15323|K1H1_HUMAN	31360.4
sp|Q7Z2W4|ZCCHV_HUMAN	69129.9				sp|Q15363|TMED2_HUMAN	209708
sp|Q7Z2W9|RM21_HUMAN	84092.4				sp|Q15365|PCBP1_HUMAN	233242
sp|Q7Z3B4|NUP54_HUMAN	30046.2				sp|Q15366|PCBP2_HUMAN	232606
sp|Q7Z4V5|HDGR2_HUMAN	19762.9				sp|Q15369|ELOC_HUMAN	202821
sp|Q7Z5L9|I2BP2_HUMAN	29666.3				sp|Q15370|ELOB_HUMAN	226361
sp|Q7Z794|K2C1B_HUMAN	221341				sp|Q15382|RHEB_HUMAN	98630.5
sp|Q7Z7F7|RM55_HUMAN	37736.4				sp|Q15388|TOM20_HUMAN	32716.5
sp|Q7Z7H5|TMED4_HUMAN	56209.2				sp|Q15393|SF3B3_HUMAN	104963
sp|Q7Z7H8|RM10_HUMAN	22853.6				sp|Q15404|RSU1_HUMAN	169106
sp|Q86SX6|GLRX5_HUMAN	11153.9				sp|Q15417|CNN3_HUMAN	2343348
sp|Q86U42|PABP2_HUMAN	166533				sp|Q15424|SAFB1_HUMAN	12730.6
sp|Q86UE4|LYRIC_HUMAN	223396				sp|Q15427|SF3B4_HUMAN	19000.4
sp|Q86UP2|KTN1_HUMAN	15053				sp|Q15428|SF3A2_HUMAN	53706
sp|Q86V81|THOC4_HUMAN	267984				sp|Q15435|PP1R7_HUMAN	80124.7
sp|Q86VP6|CAND1_HUMAN	52378.5				sp|Q15436|SC23A_HUMAN	32925.2
sp|Q86XP3|DDX42_HUMAN	15922.6				sp|Q15459|SF3A1_HUMAN	70392.1
sp|Q86YP4|P66A_HUMAN	31194.3				sp|Q15517|CDSN_HUMAN	160599
sp|Q86YZ3|HORN_HUMAN	156444				sp|Q15526|SURF1_HUMAN	8493.39
sp|Q8IV48|ERI1_HUMAN	14834.7				sp|Q15582|BGH3_HUMAN	71122.9
sp|Q8IVS2|FABD_HUMAN	19002				sp|Q15631|TSN_HUMAN	172203
sp|Q8IW75|SPA12_HUMAN	16022.6				sp|Q15642|CIP4_HUMAN	25732.9
sp|Q8IWS0|PHF6_HUMAN	16677.4				sp|Q15645|PCH2_HUMAN	102660
sp|Q8IY67|RAVR1_HUMAN	31905.6				sp|Q15691|MARE1_HUMAN	314408
sp|Q8IZL8|PELP1_HUMAN	13623.5				sp|Q15717|ELAV1_HUMAN	317561
sp|Q8N163|CCAR2_HUMAN	43837.9				sp|Q15738|NSDHL_HUMAN	73476.3
sp|Q8N1F7|NUP93_HUMAN	39965				sp|Q15758|AAAT_HUMAN	56664.7
sp|Q8N1G4|LRC47_HUMAN	75945.6				sp|Q15785|TOM34_HUMAN	20868.7
sp|Q8N1N4|K2C78_HUMAN	414236				sp|Q15819|UB2V2_HUMAN	391780
sp|Q8N335|GPD1L_HUMAN	17070.9				sp|Q15828|CYTM_HUMAN	8438.05
sp|Q8N5K1|CISD2_HUMAN	12742.3				sp|Q15836|VAMP3_HUMAN	29059
sp|Q8N5N7|RM50_HUMAN	25123				sp|Q15843|NEDD8_HUMAN	17978.9
sp|Q8N684|CPSF7_HUMAN	67526.7				sp|Q15904|VAS1_HUMAN	79923.9
sp|Q8N6H7|ARFG2_HUMAN	26341.2				sp|Q15907|RB11B_HUMAN	966076
sp|Q8N6M0|OTU6B_HUMAN	19978.5				sp|Q15942|ZYX_HUMAN	20146.2
sp|Q8N726|ARF_HUMAN	100498				sp|Q16181|SEPT7_HUMAN	230413
sp|Q8N766|EMC1_HUMAN	14021.5				sp|Q16222|UAP1_HUMAN	79404
sp|Q8N7H5|PAF1_HUMAN	14728.9				sp|Q16270|IBP7_HUMAN	10991.8
sp|Q8N8S7|ENAH_HUMAN	31881.8				sp|Q16401|PSMD5_HUMAN	209946
sp|Q8N983|RM43_HUMAN	113556				sp|Q16527|CSRP2_HUMAN	15800.6
sp|Q8NAB2|KBTB3_HUMAN	82194.8				sp|Q16531|DDB1_HUMAN	114945
sp|Q8NBJ5|GT251_HUMAN	152210				sp|Q16539|MK14_HUMAN	32160.1
sp|Q8NBJ7|SUMF2_HUMAN	80661				sp|Q16540|RM23_HUMAN	142585
sp|Q8NBS9|TXND5_HUMAN	279013				sp|Q16543|CDC37_HUMAN	124238
sp|Q8NBX0|SCPDL_HUMAN	54548.8				sp|Q16555|DPYL2_HUMAN	201979
sp|Q8NC51|SERB1_HUMAN	60554.7				sp|Q16563|SYPL1_HUMAN	80567.1
sp|Q8NCA5|FA98A_HUMAN	20208.5				sp|Q16576|RBBP7_HUMAN	760948
sp|Q8NCW5|NNRE_HUMAN	100995				sp|Q16595|FRDA_HUMAN	10595.8
sp|Q8NDY4|MDS2_HUMAN	55936.3				sp|Q16610|ECM1_HUMAN	33719.9
sp|Q8NE71|ABCF1_HUMAN	29302.9				sp|Q16629|SRSF7_HUMAN	297345
sp|Q8NEJ9|NGDN_HUMAN	25756.1				sp|Q16630|CPSF6_HUMAN	111598
sp|Q8NEZ5|FBX22_HUMAN	44338.8				sp|Q16658|FSCN1_HUMAN	729986
sp|Q8NFH5|NUP35_HUMAN	64898				sp|Q16698|DECR_HUMAN	135997
sp|Q8NHP8|PLBL2_HUMAN	67442.1				sp|Q16718|NDUA5_HUMAN	12249.8
sp|Q8TAA9|VANG1_HUMAN	21612.4				sp|Q16719|KYNU_HUMAN	164774
sp|Q8TAE8|G45IP_HUMAN	89936.3				sp|Q16740|CLPP_HUMAN	66180.6
sp|Q8TAT6|NPL4_HUMAN	39595.9				sp|Q16762|THTR_HUMAN	10189.1
sp|Q8TC12|RDH11_HUMAN	15905.8				sp|Q16763|UBE2S_HUMAN	15210.5
sp|Q8TCS8|PNPT1_HUMAN	69491.7				sp|Q16775|GLO2_HUMAN	11960.9
sp|Q8TED1|GPX8_HUMAN	26592.5				sp|Q16777|H2A2C_HUMAN	1.97515e+06
sp|Q8TEM1|PO210_HUMAN	11608.3				sp|Q16795|NDUA9_HUMAN	85538.1
sp|Q8TEQ6|GEMI5_HUMAN	14646.2				sp|Q16836|HCDH_HUMAN	364625
sp|Q8TF09|DLRB2_HUMAN	38014.6				sp|Q16850|CP51A_HUMAN	13752.5
sp|Q8WTS6|SETD7_HUMAN	17665.5				sp|Q16851|UGPA_HUMAN	294181
sp|Q8WTV0|SCRB1_HUMAN	26201.4				sp|Q16864|VATF_HUMAN	15823.5
sp|Q8WU90|ZC3HF_HUMAN	56171				sp|Q16881|TRXR1_HUMAN	624518
sp|Q8WUA2|PPIL4_HUMAN	20501.2				sp|Q16891|MIC60_HUMAN	178182
sp|Q8WUM4|PDC6I_HUMAN	43013				sp|Q1KMD3|HNRL2_HUMAN	89669.1
sp|Q8WVI0|UQCC5_HUMAN	15887				sp|Q2M2I5|K1C24_HUMAN	24046.1
sp|Q8WVJ2|NUDC2_HUMAN	39319				sp|Q2NL82|TSR1_HUMAN	27557.3
sp|Q8WVV4|POF1B_HUMAN	42978.3				sp|Q2TAA2|IAH1_HUMAN	6057.15
sp|Q8WVY7|UBCP1_HUMAN	22837.7				sp|Q2TAY7|SMU1_HUMAN	24924.4
sp|Q8WW59|SPRY4_HUMAN	8026.74				sp|Q32P28|P3H1_HUMAN	301604
sp|Q8WWC4|MAIP1_HUMAN	27429.1				sp|Q38SD2|LRRK1_HUMAN	18246.1
sp|Q8WWI1|LMO7_HUMAN	8768.57				sp|Q3KQV9|UAP1L_HUMAN	5085.56
sp|Q8WWM7|ATX2L_HUMAN	42793.8				sp|Q3LXA3|TKFC_HUMAN	7752.48
sp|Q8WWY3|PRP31_HUMAN	96173.1				sp|Q3MHD2|LSM12_HUMAN	18855.8
sp|Q8WX92|NELFB_HUMAN	17373.6				sp|Q3ZAQ7|VMA21_HUMAN	117330
sp|Q8WX93|PALLD_HUMAN	163189				sp|Q3ZCQ8|TIM50_HUMAN	21667.8
sp|Q8WXF1|PSPC1_HUMAN	34077				sp|Q4G0F5|VP26B_HUMAN	19137
sp|Q8WXX5|DNJC9_HUMAN	105157				sp|Q4G0N4|NAKD2_HUMAN	65670.2
sp|Q8WYA1|BMAL2_HUMAN	12560160				sp|Q4KWH8|PLCH1_HUMAN	49081.3
sp|Q8WYA6|CTBL1_HUMAN	86684.7				sp|Q4VC31|MIX23_HUMAN	25990.9
sp|Q92499|DDX1_HUMAN	43488.7				sp|Q52LJ0|FA98B_HUMAN	48089.8
sp|Q92522|H1X_HUMAN	152009				sp|Q53EL6|PDCD4_HUMAN	26548.1
sp|Q92552|RT27_HUMAN	14690.8				sp|Q53FT3|HIKES_HUMAN	57359.7
sp|Q92597|NDRG1_HUMAN	13923.9				sp|Q53FV1|ORML2_HUMAN	25063.1
sp|Q92598|HS105_HUMAN	153304				sp|Q53GQ0|DHB12_HUMAN	78156.3
sp|Q92688|AN32B_HUMAN	71830.7				sp|Q53GS9|UBP39_HUMAN	52705
sp|Q92734|TFG_HUMAN	94887.2				sp|Q53H12|AGK_HUMAN	56780
sp|Q92747|ARC1A_HUMAN	12138.5				sp|Q53H96|P5CR3_HUMAN	11903.1
sp|Q92769|HDAC2_HUMAN	40135.5				sp|Q53HC9|EIPR1_HUMAN	13219.2
sp|Q92791|SC65_HUMAN	15343.4				sp|Q53RT3|APRV1_HUMAN	65210.5
sp|Q92820|GGH_HUMAN	18707.7				sp|Q562R1|ACTBL_HUMAN	242036
sp|Q92841|DDX17_HUMAN	822119				sp|Q58FF6|H90B4_HUMAN	92479
sp|Q92890|UFD1_HUMAN	111889				sp|Q5BJF2|SGMR2_HUMAN	75829.8
sp|Q92905|CSN5_HUMAN	41181.9				sp|Q5BJH7|YIF1B_HUMAN	29782.8
sp|Q92922|SMRC1_HUMAN	28283.7				sp|Q5BKZ1|ZN326_HUMAN	54947.1
sp|Q92945|FUBP2_HUMAN	515478				sp|Q5D862|FILA2_HUMAN	196770
sp|Q92947|GCDH_HUMAN	15362.6				sp|Q5F1R6|DJC21_HUMAN	9344.99
sp|Q92973|TNPO1_HUMAN	34779.7				sp|Q5J8M3|EMC4_HUMAN	19175.9
sp|Q92979|NEP1_HUMAN	21187.6				sp|Q5JRX3|PREP_HUMAN	8781.51
sp|Q93009|UBP7_HUMAN	63835.2				sp|Q5JS54|PSMG4_HUMAN	6128.21
sp|Q93052|LPP_HUMAN	12613				sp|Q5JTV8|TOIP1_HUMAN	167570
sp|Q93062|RBPMS_HUMAN	12241				sp|Q5RI15|COX20_HUMAN	48323.3
sp|Q969H8|MYDGF_HUMAN	258214				sp|Q5RKV6|EXOS6_HUMAN	32061.6
sp|Q969S3|ZN622_HUMAN	17024.3				sp|Q5SSJ5|HP1B3_HUMAN	51704.5
sp|Q969T9|WBP2_HUMAN	16886.4				sp|Q5T1J5|CHCH9_HUMAN	8555.84
sp|Q969U7|PSMG2_HUMAN	31232.3				sp|Q5T653|RM02_HUMAN	11119.7
sp|Q969V3|NCLN_HUMAN	103385				sp|Q5T6V5|QNG1_HUMAN	50637.8
sp|Q969X5|ERGI1_HUMAN	306033				sp|Q5T750|KPLCE_HUMAN	39409.4
sp|Q969Z0|FAKD4_HUMAN	35296.6				sp|Q5T8P6|RBM26_HUMAN	10145.1
sp|Q96A35|RM24_HUMAN	38946.6				sp|Q5T9A4|ATD3B_HUMAN	37157.3
sp|Q96A72|MGN2_HUMAN	91587				sp|Q5TEC6|H37_HUMAN	90944.5
sp|Q96AE4|FUBP1_HUMAN	1.02827e+06				sp|Q5TFE4|NT5D1_HUMAN	38577
sp|Q96AG4|LRC59_HUMAN	549354				sp|Q5VT79|AXA81_HUMAN	70869.2
sp|Q96AY3|FKB10_HUMAN	282869				sp|Q5VW32|BROX_HUMAN	14710.6
sp|Q96B26|EXOS8_HUMAN	53067.1				sp|Q5XKP0|MIC13_HUMAN	12208
sp|Q96BN8|OTUL_HUMAN	25299.7				sp|Q6DD88|ATLA3_HUMAN	84385.1
sp|Q96C19|EFHD2_HUMAN	44315.4				sp|Q6DKJ4|NXN_HUMAN	5827.56
sp|Q96C36|P5CR2_HUMAN	67634.5				sp|Q6DN03|H2B2C_HUMAN	166576
sp|Q96C86|DCPS_HUMAN	72777				sp|Q6FI81|CPIN1_HUMAN	55437.7
sp|Q96CN7|ISOC1_HUMAN	69113				sp|Q6GMV3|PTRD1_HUMAN	17781.3
sp|Q96CS3|FAF2_HUMAN	18164.9				sp|Q6IAA8|LTOR1_HUMAN	29135.2
sp|Q96CT7|CC124_HUMAN	162748				sp|Q6IBS0|TWF2_HUMAN	129062
sp|Q96CX2|KCD12_HUMAN	193106				sp|Q6IN85|P4R3A_HUMAN	5758.85
sp|Q96DB5|RMD1_HUMAN	70157.2				sp|Q6KB66|K2C80_HUMAN	181751
sp|Q96DG6|CMBL_HUMAN	57753				sp|Q6NSJ0|MYORG_HUMAN	20674
sp|Q96DH6|MSI2H_HUMAN	31701.9				sp|Q6NUK1|SCMC1_HUMAN	80223.9
sp|Q96DI7|SNR40_HUMAN	36150.5				sp|Q6NVY1|HIBCH_HUMAN	64104
sp|Q96DV4|RM38_HUMAN	53302.3				sp|Q6NYC1|JMJD6_HUMAN	5198.37
sp|Q96E11|RRFM_HUMAN	62070.5				sp|Q6NZI2|CAVN1_HUMAN	213175
sp|Q96EK6|GNA1_HUMAN	36536.6				sp|Q6P1J9|CDC73_HUMAN	33542.6
sp|Q96EL3|RM53_HUMAN	20768.4				sp|Q6P1L8|RM14_HUMAN	48036.2
sp|Q96EP5|DAZP1_HUMAN	4447.07				sp|Q6P587|FAHD1_HUMAN	99683
sp|Q96EY1|DNJA3_HUMAN	61909.7				sp|Q6P6C2|ALKB5_HUMAN	13980
sp|Q96FW1|OTUB1_HUMAN	137243				sp|Q6PI48|SYDM_HUMAN	45194.7
sp|Q96G03|PGM2_HUMAN	74933.2				sp|Q6PID6|TTC33_HUMAN	21006.3
sp|Q96GC5|RM48_HUMAN	32477.1				sp|Q6PIU2|NCEH1_HUMAN	16131.1
sp|Q96H20|SNF8_HUMAN	24157.4				sp|Q6PKG0|LARP1_HUMAN	11912.1
sp|Q96HC4|PDLI5_HUMAN	11571.3				sp|Q6STE5|SMRD3_HUMAN	10872.3
sp|Q96HE7|ERO1A_HUMAN	117374				sp|Q6UB35|C1TM_HUMAN	15147.2
sp|Q96HS1|PGAM5_HUMAN	362907				sp|Q6UWP8|SBSN_HUMAN	51083.7
sp|Q96HY6|DDRGK_HUMAN	24673.2				sp|Q6UXN9|WDR82_HUMAN	49076.4
sp|Q96I24|FUBP3_HUMAN	93937.4				sp|Q6XQN6|PNCB_HUMAN	75340.9
sp|Q96I25|SPF45_HUMAN	16406.6				sp|Q6YN16|HSDL2_HUMAN	100828
sp|Q96I99|SUCB2_HUMAN	207875				sp|Q6ZVX7|FBX50_HUMAN	217481
sp|Q96IJ6|GMPPA_HUMAN	33074.6				sp|Q70UQ0|IKIP_HUMAN	13998.5
sp|Q96IU4|ABHEB_HUMAN	5620.14				sp|Q712K3|UB2R2_HUMAN	17014.3
sp|Q96IX5|ATPMK_HUMAN	22959.8				sp|Q71UM5|RS27L_HUMAN	79290.5
sp|Q96JJ7|TMX3_HUMAN	28008.2				sp|Q7KZF4|SND1_HUMAN	478778
sp|Q96K17|BT3L4_HUMAN	29971.6				sp|Q7L014|DDX46_HUMAN	17972.1
sp|Q96KP4|CNDP2_HUMAN	109755				sp|Q7L0Y3|TM10C_HUMAN	46113.7
sp|Q96M27|PRRC1_HUMAN	32124.5				sp|Q7L1Q6|5MP2_HUMAN	413724
sp|Q96P16|RPR1A_HUMAN	10801.6				sp|Q7L2H7|EIF3M_HUMAN	37636.6
sp|Q96P63|SPB12_HUMAN	204038				sp|Q7L5D6|GET4_HUMAN	29511.5
sp|Q96PK6|RBM14_HUMAN	379432				sp|Q7L5N1|CSN6_HUMAN	107518
sp|Q96PU8|QKI_HUMAN	6326.8				sp|Q7L9L4|MOB1B_HUMAN	34826.7
sp|Q96PZ0|PUS7_HUMAN	16980.4				sp|Q7LBR1|CHM1B_HUMAN	35821.9
sp|Q96QA5|GSDMA_HUMAN	62892				sp|Q7Z2E3|APTX_HUMAN	11066.9
sp|Q96QC0|PP1RA_HUMAN	6546.02				sp|Q7Z2W4|ZCCHV_HUMAN	12635.7
sp|Q96QK1|VPS35_HUMAN	341939				sp|Q7Z2W9|RM21_HUMAN	75624.5
sp|Q96QR8|PURB_HUMAN	17728				sp|Q7Z3B4|NUP54_HUMAN	60932.8
sp|Q96RP9|EFGM_HUMAN	78092.4				sp|Q7Z3Y8|K1C27_HUMAN	15596.1
sp|Q96S44|PRPK_HUMAN	55461.2				sp|Q7Z4V5|HDGR2_HUMAN	26030.3
sp|Q96SB4|SRPK1_HUMAN	11539.7				sp|Q7Z4W1|DCXR_HUMAN	26132.4
sp|Q96T37|RBM15_HUMAN	24410.7				sp|Q7Z5L9|I2BP2_HUMAN	10749.4
sp|Q96TA1|NIBA2_HUMAN	154289				sp|Q7Z6K5|ARPIN_HUMAN	10169.2
sp|Q96TA2|YMEL1_HUMAN	30563.9				sp|Q7Z794|K2C1B_HUMAN	522745
sp|Q96TC7|RMD3_HUMAN	31034.3				sp|Q7Z7F7|RM55_HUMAN	83685.6
sp|Q99426|TBCB_HUMAN	109016				sp|Q7Z7H5|TMED4_HUMAN	68572.4
sp|Q99436|PSB7_HUMAN	321858				sp|Q7Z7H8|RM10_HUMAN	23306.7
sp|Q99439|CNN2_HUMAN	169602				sp|Q86SF2|GALT7_HUMAN	53947.2
sp|Q99442|SEC62_HUMAN	14463				sp|Q86SG5|S1A7A_HUMAN	121274
sp|Q99456|K1C12_HUMAN	83824				sp|Q86SX6|GLRX5_HUMAN	9885.09
sp|Q99459|CDC5L_HUMAN	58759.8				sp|Q86U42|PABP2_HUMAN	96918.7
sp|Q99460|PSMD1_HUMAN	9532.06				sp|Q86UE4|LYRIC_HUMAN	120333
sp|Q99471|PFD5_HUMAN	21652.3				sp|Q86V81|THOC4_HUMAN	561792
sp|Q99497|PARK7_HUMAN	1.39225e+06				sp|Q86VP6|CAND1_HUMAN	3832.17
sp|Q99536|VAT1_HUMAN	264603				sp|Q86VX2|COMD7_HUMAN	11668
sp|Q99584|S10AD_HUMAN	23187.3				sp|Q86W42|THOC6_HUMAN	15640.2
sp|Q99598|TSNAX_HUMAN	56358.4				sp|Q86WR0|CCD25_HUMAN	19241.5
sp|Q99615|DNJC7_HUMAN	124156				sp|Q86X55|CARM1_HUMAN	17208.6
sp|Q99623|PHB2_HUMAN	1898617				sp|Q86X76|NIT1_HUMAN	15226.5
sp|Q99627|CSN8_HUMAN	49387.5				sp|Q86XP3|DDX42_HUMAN	66725.1
sp|Q99714|HCD2_HUMAN	766686				sp|Q86YP4|P66A_HUMAN	11554
sp|Q99720|SGMR1_HUMAN	17572.9				sp|Q86YZ3|HORN_HUMAN	337217
sp|Q99729|ROAA_HUMAN	45944.7				sp|Q8IV08|PLD3_HUMAN	23008.6
sp|Q99733|NP1L4_HUMAN	184562				sp|Q8IVD9|NUDC3_HUMAN	7735.63
sp|Q99735|MGST2_HUMAN	23368.8				sp|Q8IW75|SPA12_HUMAN	61673.1
sp|Q99798|ACON_HUMAN	165437				sp|Q8IWB7|WDFY1_HUMAN	16314.1
sp|Q99816|TS101_HUMAN	32496.4				sp|Q8IWS0|PHF6_HUMAN	12042.3
sp|Q99829|CPNE1_HUMAN	134854				sp|Q8IWT0|ARCH_HUMAN	11582.8
sp|Q99832|TCPH_HUMAN	445489				sp|Q8IXH7|NELFD_HUMAN	5021.55
sp|Q99848|EBP2_HUMAN	102394				sp|Q8IXM3|RM41_HUMAN	33204.3
sp|Q99933|BAG1_HUMAN	15515.1				sp|Q8IY67|RAVR1_HUMAN	11756.2
sp|Q99961|SH3G1_HUMAN	82595				sp|Q8IYB5|SMAP1_HUMAN	20711.9
sp|Q9BPW8|NIPS1_HUMAN	207428				sp|Q8IYJ1|CPNE9_HUMAN	16027.8
sp|Q9BPX5|ARP5L_HUMAN	14199.6				sp|Q8N163|CCAR2_HUMAN	44810
sp|Q9BPZ3|PAIP2_HUMAN	29337.8				sp|Q8N1F7|NUP93_HUMAN	33244.4
sp|Q9BQ52|RNZ2_HUMAN	7920.63				sp|Q8N1G4|LRC47_HUMAN	17175.1
sp|Q9BQ67|GRWD1_HUMAN	28270.8				sp|Q8N1N4|K2C78_HUMAN	416821
sp|Q9BQE3|TBA1C_HUMAN	30560.5				sp|Q8N2K0|ABD12_HUMAN	10827.3
sp|Q9BQE5|APOL2_HUMAN	67075.4				sp|Q8N2U0|TM256_HUMAN	5030.88
sp|Q9BR76|COR1B_HUMAN	41329.5				sp|Q8N335|GPD1L_HUMAN	4876.5
sp|Q9BRA2|TXD17_HUMAN	125735				sp|Q8N5K1|CISD2_HUMAN	20694.6
sp|Q9BRJ2|RM45_HUMAN	43228				sp|Q8N5M1|ATPF2_HUMAN	12638.1
sp|Q9BRJ6|CG050_HUMAN	58859.9				sp|Q8N5N7|RM50_HUMAN	30263.7
sp|Q9BRK5|CAB45_HUMAN	9443.21				sp|Q8N684|CPSF7_HUMAN	72180.1
sp|Q9BRP8|PYM1_HUMAN	60004.8				sp|Q8N6H7|ARFG2_HUMAN	27994.9
sp|Q9BRT3|MIEN1_HUMAN	44278.9				sp|Q8N6M0|OTU6B_HUMAN	11369.1
sp|Q9BRT6|LLPH_HUMAN	8305.24				sp|Q8N726|ARF_HUMAN	83846.9
sp|Q9BS26|ERP44_HUMAN	195427				sp|Q8N766|EMC1_HUMAN	56031
sp|Q9BS40|LXN_HUMAN	27344.9				sp|Q8N7H5|PAF1_HUMAN	12862.1
sp|Q9BSD7|NTPCR_HUMAN	20403.4				sp|Q8N8S7|ENAH_HUMAN	34630.6
sp|Q9BSJ8|ESYT1_HUMAN	93794.7				sp|Q8N983|RM43_HUMAN	107096
sp|Q9BT78|CSN4_HUMAN	316213				sp|Q8N9N7|LRC57_HUMAN	28044.3
sp|Q9BTE6|AASD1_HUMAN	46450.3				sp|Q8NAB2|KBTB3_HUMAN	819738
sp|Q9BTT0|AN32E_HUMAN	18723.4				sp|Q8NBJ5|GT251_HUMAN	373759
sp|Q9BTV4|TMM43_HUMAN	93923.8				sp|Q8NBJ7|SUMF2_HUMAN	96247.7
sp|Q9BTZ2|DHRS4_HUMAN	18203.1				sp|Q8NBS9|TXND5_HUMAN	279132
sp|Q9BU61|NDUF3_HUMAN	43647.1				sp|Q8NBU5|ATAD1_HUMAN	3315.41
sp|Q9BUF5|TBB6_HUMAN	2.1111e+06				sp|Q8NBX0|SCPDL_HUMAN	132096
sp|Q9BUH6|PAXX_HUMAN	18324.1				sp|Q8NC51|SERB1_HUMAN	325791
sp|Q9BUL8|PDC10_HUMAN	49059.4				sp|Q8NC56|LEMD2_HUMAN	25145.7
sp|Q9BUP3|HTAI2_HUMAN	76562.3				sp|Q8NC96|NECP1_HUMAN	4153.35
sp|Q9BUR5|MIC26_HUMAN	44105.5				sp|Q8NCA5|FA98A_HUMAN	35602.2
sp|Q9BV86|NTM1A_HUMAN	15594.8				sp|Q8NCW5|NNRE_HUMAN	98479.3
sp|Q9BVC6|TM109_HUMAN	150529				sp|Q8ND56|LS14A_HUMAN	14649.8
sp|Q9BVG4|PBDC1_HUMAN	14924.2				sp|Q8NDY4|MDS2_HUMAN	31632.8
sp|Q9BVK6|TMED9_HUMAN	28072.6				sp|Q8NE71|ABCF1_HUMAN	53490.3
sp|Q9BVM2|DPCD_HUMAN	47485.3				sp|Q8NEJ9|NGDN_HUMAN	33778.7
sp|Q9BVP2|GNL3_HUMAN	29548.9				sp|Q8NEZ5|FBX22_HUMAN	34026.5
sp|Q9BVV7|TIM21_HUMAN	62518.9				sp|Q8NFH4|NUP37_HUMAN	65411.3
sp|Q9BW72|HIG2A_HUMAN	22892.7				sp|Q8NFH5|NUP35_HUMAN	33305.1
sp|Q9BWD1|THIC_HUMAN	52172.9				sp|Q8NFV4|ABHDB_HUMAN	9602.89
sp|Q9BWF3|RBM4_HUMAN	178835				sp|Q8NHP8|PLBL2_HUMAN	19499.1
sp|Q9BWH2|FUND2_HUMAN	30927.3				sp|Q8NI22|MCFD2_HUMAN	7092.52
sp|Q9BWM7|SFXN3_HUMAN	66200.9				sp|Q8TAA9|VANG1_HUMAN	9028.26
sp|Q9BX68|HINT2_HUMAN	62755.2				sp|Q8TAE8|G45IP_HUMAN	73736.8
sp|Q9BXJ9|NAA15_HUMAN	19654.6				sp|Q8TAQ2|SMRC2_HUMAN	10045.1
sp|Q9BXS5|AP1M1_HUMAN	20776.6				sp|Q8TAT6|NPL4_HUMAN	34438.5
sp|Q9BY32|ITPA_HUMAN	15137.1				sp|Q8TBC4|UBA3_HUMAN	16444.5
sp|Q9BY44|EIF2A_HUMAN	32679.3				sp|Q8TBQ9|KISHA_HUMAN	111409
sp|Q9BY77|PDIP3_HUMAN	46638.6				sp|Q8TCD5|NT5C_HUMAN	15283.6
sp|Q9BYC9|RM20_HUMAN	34889.1				sp|Q8TCS8|PNPT1_HUMAN	133413
sp|Q9BYD1|RM13_HUMAN	745831				sp|Q8TCT9|HM13_HUMAN	50883
sp|Q9BYD2|RM09_HUMAN	36404				sp|Q8TDX7|NEK7_HUMAN	2298.09
sp|Q9BYD3|RM04_HUMAN	151834				sp|Q8TED1|GPX8_HUMAN	33818.5
sp|Q9BYD6|RM01_HUMAN	42640.5				sp|Q8TEM1|PO210_HUMAN	30294
sp|Q9BYN8|RT26_HUMAN	10580.3				sp|Q8TF09|DLRB2_HUMAN	44741.5
sp|Q9BYT8|NEUL_HUMAN	30102.5				sp|Q8WTV0|SCRB1_HUMAN	25349.3
sp|Q9BZE1|RM37_HUMAN	45231.6				sp|Q8WU90|ZC3HF_HUMAN	41385.6
sp|Q9BZK7|TBL1R_HUMAN	13911.8				sp|Q8WUA2|PPIL4_HUMAN	14217.7
sp|Q9BZX2|UCK2_HUMAN	37681.4				sp|Q8WUM4|PDC6I_HUMAN	7031.15
sp|Q9BZZ5|API5_HUMAN	223972				sp|Q8WUY1|THEM6_HUMAN	26766.3
sp|Q9C075|K1C23_HUMAN	34786.1				sp|Q8WVI0|UQCC5_HUMAN	32972.3
sp|Q9C0B1|FTO_HUMAN	25488.1				sp|Q8WVJ2|NUDC2_HUMAN	21174.4
sp|Q9GZP4|PITH1_HUMAN	38458.1				sp|Q8WVV4|POF1B_HUMAN	30028
sp|Q9GZS3|SKI8_HUMAN	37255.2				sp|Q8WVY7|UBCP1_HUMAN	20196.1
sp|Q9GZT3|SLIRP_HUMAN	60723.2				sp|Q8WW59|SPRY4_HUMAN	46734.1
sp|Q9GZT8|NIF3L_HUMAN	27556.8				sp|Q8WWC4|MAIP1_HUMAN	16752.4
sp|Q9GZU8|PIP30_HUMAN	11786.5				sp|Q8WWI1|LMO7_HUMAN	23163.4
sp|Q9GZY8|MFF_HUMAN	32001.8				sp|Q8WWM7|ATX2L_HUMAN	36285.8
sp|Q9GZZ1|NAA50_HUMAN	73307.1				sp|Q8WWV3|RT4I1_HUMAN	11151.2
sp|Q9GZZ9|UBA5_HUMAN	33514.7				sp|Q8WWY3|PRP31_HUMAN	50998.8
sp|Q9H061|T126A_HUMAN	15614.7				sp|Q8WX93|PALLD_HUMAN	146032
sp|Q9H074|PAIP1_HUMAN	64150.6				sp|Q8WXF1|PSPC1_HUMAN	506617
sp|Q9H0D6|XRN2_HUMAN	50303.1				sp|Q8WXX5|DNJC9_HUMAN	73143.8
sp|Q9H0S4|DDX47_HUMAN	16836.2				sp|Q8WYA1|BMAL2_HUMAN	3.68628e+06
sp|Q9H0U4|RAB1B_HUMAN	32814.4				sp|Q8WYA6|CTBL1_HUMAN	45629.5
sp|Q9H0V9|LMA2L_HUMAN	15644.9				sp|Q92499|DDX1_HUMAN	76839.5
sp|Q9H299|SH3L3_HUMAN	38653.6				sp|Q92522|H1X_HUMAN	244285
sp|Q9H2H8|PPIL3_HUMAN	50510.6				sp|Q92542|NICA_HUMAN	29473.9
sp|Q9H2J4|PDCL3_HUMAN	27640				sp|Q92552|RT27_HUMAN	45794.6
sp|Q9H2P9|DPH5_HUMAN	6558.04				sp|Q92572|AP3S1_HUMAN	12174
sp|Q9H2U2|IPYR2_HUMAN	58623.2				sp|Q92597|NDRG1_HUMAN	8950.3
sp|Q9H2W6|RM46_HUMAN	22228.9				sp|Q92598|HS105_HUMAN	144418
sp|Q9H3H3|CK068_HUMAN	27626.5				sp|Q92599|SEPT8_HUMAN	7870.64
sp|Q9H3K6|BOLA2_HUMAN	84030.8				sp|Q92643|GPI8_HUMAN	10358.9
sp|Q9H3N1|TMX1_HUMAN	360989				sp|Q92688|AN32B_HUMAN	166512
sp|Q9H3P7|GCP60_HUMAN	21090.5				sp|Q92692|NECT2_HUMAN	20428.7
sp|Q9H3U1|UN45A_HUMAN	11397.1				sp|Q92734|TFG_HUMAN	127334
sp|Q9H444|CHM4B_HUMAN	25528.8				sp|Q92747|ARC1A_HUMAN	20599.5
sp|Q9H479|FN3K_HUMAN	28178				sp|Q92769|HDAC2_HUMAN	64629.2
sp|Q9H488|OFUT1_HUMAN	62571.4				sp|Q92791|SC65_HUMAN	14033.3
sp|Q9H4A4|AMPB_HUMAN	36356.3				sp|Q92804|RBP56_HUMAN	76185.4
sp|Q9H4A6|GOLP3_HUMAN	40874.7				sp|Q92820|GGH_HUMAN	107906
sp|Q9H4G4|GAPR1_HUMAN	152042				sp|Q92841|DDX17_HUMAN	337048
sp|Q9H4M9|EHD1_HUMAN	133266				sp|Q92876|KLK6_HUMAN	20950
sp|Q9H6E4|CC134_HUMAN	13038.1				sp|Q92878|RAD50_HUMAN	6685.03
sp|Q9H7E9|CH033_HUMAN	22103.5				sp|Q92879|CELF1_HUMAN	13126.4
sp|Q9H7Z7|PGES2_HUMAN	336391				sp|Q92890|UFD1_HUMAN	100720
sp|Q9H845|ACAD9_HUMAN	27272				sp|Q92905|CSN5_HUMAN	88591.5
sp|Q9H8Y8|GORS2_HUMAN	28470.1				sp|Q92922|SMRC1_HUMAN	33354.8
sp|Q9H9B4|SFXN1_HUMAN	133824				sp|Q92945|FUBP2_HUMAN	94067.6
sp|Q9H9J2|RM44_HUMAN	29482				sp|Q92947|GCDH_HUMAN	11185.8
sp|Q9H9Q2|CSN7B_HUMAN	15360.4				sp|Q92979|NEP1_HUMAN	24947.7
sp|Q9HA64|KT3K_HUMAN	18587.6				sp|Q93009|UBP7_HUMAN	38458.2
sp|Q9HA77|SYCM_HUMAN	20781.1				sp|Q93052|LPP_HUMAN	8156.19
sp|Q9HAB8|PPCS_HUMAN	30746.6				sp|Q93062|RBPMS_HUMAN	15119.6
sp|Q9HAU5|RENT2_HUMAN	22813.2				sp|Q93084|AT2A3_HUMAN	8090.8
sp|Q9HAV7|GRPE1_HUMAN	72003.8				sp|Q93096|TP4A1_HUMAN	93262.8
sp|Q9HB07|MYG1_HUMAN	273511				sp|Q969G5|CAVN3_HUMAN	20787.8
sp|Q9HB40|RISC_HUMAN	37680				sp|Q969G6|RIFK_HUMAN	22135.1
sp|Q9HB71|CYBP_HUMAN	284835				sp|Q969H8|MYDGF_HUMAN	496943
sp|Q9HB90|RRAGC_HUMAN	12275.9				sp|Q969S3|ZN622_HUMAN	10965.3
sp|Q9HBL7|PLRKT_HUMAN	34249.8				sp|Q969T9|WBP2_HUMAN	13376.2
sp|Q9HC38|GLOD4_HUMAN	192955				sp|Q969U7|PSMG2_HUMAN	39056.6
sp|Q9HCD5|NCOA5_HUMAN	10622.7				sp|Q969V3|NCLN_HUMAN	173358
sp|Q9HCM7|FBSL_HUMAN	15524.2				sp|Q969X5|ERGI1_HUMAN	285503
sp|Q9HCN4|GPN1_HUMAN	14421.5				sp|Q96A33|CCD47_HUMAN	43653
sp|Q9HCN8|SDF2L_HUMAN	40234.6				sp|Q96A35|RM24_HUMAN	106693
sp|Q9HCY8|S10AE_HUMAN	91530.8				sp|Q96A72|MGN2_HUMAN	247724
sp|Q9HD33|RM47_HUMAN	19825.2				sp|Q96AC1|FERM2_HUMAN	49731.9
sp|Q9HDC9|APMAP_HUMAN	224451				sp|Q96AE4|FUBP1_HUMAN	756041
sp|Q9NP72|RAB18_HUMAN	47276.4				sp|Q96AG4|LRC59_HUMAN	314949
sp|Q9NP79|VTA1_HUMAN	96789.8				sp|Q96AT9|RPE_HUMAN	31457.1
sp|Q9NP92|RT30_HUMAN	56606.7				sp|Q96AY3|FKB10_HUMAN	157572
sp|Q9NPD3|EXOS4_HUMAN	158642				sp|Q96B26|EXOS8_HUMAN	56595.1
sp|Q9NPJ3|ACO13_HUMAN	131789				sp|Q96BJ3|AIDA_HUMAN	13749.2
sp|Q9NQ29|LUC7L_HUMAN	23588.4				sp|Q96BQ5|CC127_HUMAN	21430.7
sp|Q9NQ50|RM40_HUMAN	19111.5				sp|Q96BW9|TAM41_HUMAN	11604.5
sp|Q9NQ88|TIGAR_HUMAN	19684.3				sp|Q96C19|EFHD2_HUMAN	42430.6
sp|Q9NQC3|RTN4_HUMAN	33494				sp|Q96C36|P5CR2_HUMAN	29017.9
sp|Q9NQG5|RPR1B_HUMAN	15453.5				sp|Q96C86|DCPS_HUMAN	53796.1
sp|Q9NQR4|NIT2_HUMAN	56335.6				sp|Q96CN7|ISOC1_HUMAN	67852.6
sp|Q9NQT4|EXOS5_HUMAN	23958.1				sp|Q96CS3|FAF2_HUMAN	22713.8
sp|Q9NQT5|EXOS3_HUMAN	56371.3				sp|Q96CT7|CC124_HUMAN	58645
sp|Q9NR12|PDLI7_HUMAN	144778				sp|Q96CW1|AP2M1_HUMAN	35327.5
sp|Q9NR28|DBLOH_HUMAN	84017.3				sp|Q96CX2|KCD12_HUMAN	546929
sp|Q9NR30|DDX21_HUMAN	18492.1				sp|Q96DA0|PAUF_HUMAN	34278
sp|Q9NR45|SIAS_HUMAN	71731.3				sp|Q96DB5|RMD1_HUMAN	125474
sp|Q9NR56|MBNL1_HUMAN	46514.8				sp|Q96DG6|CMBL_HUMAN	220900
sp|Q9NRV9|HEBP1_HUMAN	121968				sp|Q96DH6|MSI2H_HUMAN	72179.3
sp|Q9NRW7|VPS45_HUMAN	14705.2				sp|Q96DI7|SNR40_HUMAN	40290.1
sp|Q9NRX4|PHP14_HUMAN	136325				sp|Q96DR8|MUCL1_HUMAN	13741.7
sp|Q9NS69|TOM22_HUMAN	201061				sp|Q96DV4|RM38_HUMAN	91378.6
sp|Q9NSD9|SYFB_HUMAN	278551				sp|Q96E11|RRFM_HUMAN	75097
sp|Q9NSE4|SYIM_HUMAN	46019				sp|Q96EK6|GNA1_HUMAN	28049.4
sp|Q9NT62|ATG3_HUMAN	55843.8				sp|Q96EL3|RM53_HUMAN	23668.3
sp|Q9NTK5|OLA1_HUMAN	159766				sp|Q96EP5|DAZP1_HUMAN	12664.9
sp|Q9NTM9|CUTC_HUMAN	10238.5				sp|Q96ES7|SGF29_HUMAN	12561.6
sp|Q9NTX5|ECHD1_HUMAN	33029.6				sp|Q96EY1|DNJA3_HUMAN	61891
sp|Q9NTZ6|RBM12_HUMAN	64669.5				sp|Q96FJ2|DYL2_HUMAN	13013.8
sp|Q9NUQ9|CYRIB_HUMAN	88421.8				sp|Q96FW1|OTUB1_HUMAN	189015
sp|Q9NVA2|SEP11_HUMAN	216202				sp|Q96G03|PGM2_HUMAN	58043
sp|Q9NVD7|PARVA_HUMAN	61535.7				sp|Q96GC5|RM48_HUMAN	54782.2
sp|Q9NVI7|ATD3A_HUMAN	172518				sp|Q96H20|SNF8_HUMAN	19309.1
sp|Q9NVJ2|ARL8B_HUMAN	33521				sp|Q96HC4|PDLI5_HUMAN	26917.7
sp|Q9NVP1|DDX18_HUMAN	59036.2				sp|Q96HE7|ERO1A_HUMAN	99807.4
sp|Q9NVS2|RT18A_HUMAN	29151.1				sp|Q96HS1|PGAM5_HUMAN	292254
sp|Q9NVS9|PNPO_HUMAN	21783.3				sp|Q96HY6|DDRGK_HUMAN	9268.14
sp|Q9NW82|WDR70_HUMAN	68739.9				sp|Q96I24|FUBP3_HUMAN	57365.8
sp|Q9NWS0|PIHD1_HUMAN	16000.8				sp|Q96I25|SPF45_HUMAN	16010.3
sp|Q9NWU5|RM22_HUMAN	70703.4				sp|Q96I99|SUCB2_HUMAN	156557
sp|Q9NWV4|CZIB_HUMAN	12609				sp|Q96IJ6|GMPPA_HUMAN	33571.5
sp|Q9NX14|NDUBB_HUMAN	103099				sp|Q96IU4|ABHEB_HUMAN	24258.3
sp|Q9NX24|NHP2_HUMAN	18924				sp|Q96IX5|ATPMK_HUMAN	232754
sp|Q9NX40|OCAD1_HUMAN	17900.3				sp|Q96IZ0|PAWR_HUMAN	9589.45
sp|Q9NX46|ADPRS_HUMAN	22420.7				sp|Q96J01|THOC3_HUMAN	12871.9
sp|Q9NX62|IMPA3_HUMAN	14484.2				sp|Q96JJ7|TMX3_HUMAN	75833.2
sp|Q9NX63|MIC19_HUMAN	227473				sp|Q96JY6|PDLI2_HUMAN	9715.05
sp|Q9NXG2|THUM1_HUMAN	9647.85				sp|Q96K17|BT3L4_HUMAN	80362.9
sp|Q9NXW2|DJB12_HUMAN	14774.5				sp|Q96KB5|TOPK_HUMAN	14533.3
sp|Q9NY27|PP4R2_HUMAN	9842.73				sp|Q96KP4|CNDP2_HUMAN	129248
sp|Q9NY33|DPP3_HUMAN	93883.1				sp|Q96KR1|ZFR_HUMAN	7073.23
sp|Q9NYK5|RM39_HUMAN	227894				sp|Q96M27|PRRC1_HUMAN	37579
sp|Q9NYL4|FKB11_HUMAN	63758.3				sp|Q96MW1|CCD43_HUMAN	190162
sp|Q9NYL9|TMOD3_HUMAN	117184				sp|Q96P63|SPB12_HUMAN	415548
sp|Q9NYU2|UGGG1_HUMAN	27811.6				sp|Q96PK6|RBM14_HUMAN	689948
sp|Q9NZ45|CISD1_HUMAN	12405.5				sp|Q96PU8|QKI_HUMAN	17967
sp|Q9NZB2|F120A_HUMAN	36489.8				sp|Q96PZ0|PUS7_HUMAN	13328.1
sp|Q9NZH8|IL36G_HUMAN	27549.8				sp|Q96Q11|TRNT1_HUMAN	27053
sp|Q9NZL4|HPBP1_HUMAN	18112.9				sp|Q96QA5|GSDMA_HUMAN	107040
sp|Q9NZL9|MAT2B_HUMAN	110608				sp|Q96QK1|VPS35_HUMAN	248461
sp|Q9NZM1|MYOF_HUMAN	181951				sp|Q96QR8|PURB_HUMAN	16559.8
sp|Q9NZN4|EHD2_HUMAN	48423.6				sp|Q96RP9|EFGM_HUMAN	90672.7
sp|Q9NZT1|CALL5_HUMAN	472699				sp|Q96RS6|NUDC1_HUMAN	19465.2
sp|Q9P000|COMD9_HUMAN	10570.1				sp|Q96S44|PRPK_HUMAN	66351.2
sp|Q9P015|RM15_HUMAN	23614.4				sp|Q96S52|PIGS_HUMAN	16226
sp|Q9P0J0|NDUAD_HUMAN	36229.3				sp|Q96S82|UBL7_HUMAN	10267.4
sp|Q9P0L0|VAPA_HUMAN	50351.2				sp|Q96SU4|OSBL9_HUMAN	14340.6
sp|Q9P0M9|RM27_HUMAN	37190.2				sp|Q96T37|RBM15_HUMAN	47399.9
sp|Q9P0V9|SEP10_HUMAN	14979.9				sp|Q96TA1|NIBA2_HUMAN	85334.7
sp|Q9P258|RCC2_HUMAN	20815.5				sp|Q96TA2|YMEL1_HUMAN	61329.4
sp|Q9P287|BCCIP_HUMAN	43617				sp|Q96TC7|RMD3_HUMAN	33755.5
sp|Q9P289|STK26_HUMAN	28944.6				sp|Q99426|TBCB_HUMAN	89272.2
sp|Q9P2E9|RRBP1_HUMAN	4.90818e+06				sp|Q99436|PSB7_HUMAN	240559
sp|Q9P2X0|DPM3_HUMAN	55104.8				sp|Q99439|CNN2_HUMAN	40598.7
sp|Q9UBB4|ATX10_HUMAN	174001				sp|Q99442|SEC62_HUMAN	12363.8
sp|Q9UBB5|MBD2_HUMAN	302911				sp|Q99447|PCY2_HUMAN	20727.1
sp|Q9UBE0|SAE1_HUMAN	146588				sp|Q99456|K1C12_HUMAN	26735.1
sp|Q9UBI6|GBG12_HUMAN	21204.6				sp|Q99459|CDC5L_HUMAN	60226.2
sp|Q9UBP6|TRMB_HUMAN	32377.8				sp|Q99460|PSMD1_HUMAN	11981.2
sp|Q9UBQ0|VPS29_HUMAN	137733				sp|Q99471|PFD5_HUMAN	11258.8
sp|Q9UBQ5|EIF3K_HUMAN	82827.4				sp|Q99497|PARK7_HUMAN	860544
sp|Q9UBQ7|GRHPR_HUMAN	209703				sp|Q99536|VAT1_HUMAN	225676
sp|Q9UBR2|CATZ_HUMAN	119018				sp|Q99584|S10AD_HUMAN	41898.9
sp|Q9UBS4|DJB11_HUMAN	76589.7				sp|Q99598|TSNAX_HUMAN	27495.8
sp|Q9UBT2|SAE2_HUMAN	96044.6				sp|Q99615|DNJC7_HUMAN	13041.4
sp|Q9UBU9|NXF1_HUMAN	21658.8				sp|Q99623|PHB2_HUMAN	2.21901e+06
sp|Q9UBV8|PEF1_HUMAN	16893.7				sp|Q99627|CSN8_HUMAN	30456.5
sp|Q9UBW8|CSN7A_HUMAN	110546				sp|Q99653|CHP1_HUMAN	7138.04
sp|Q9UBX3|DIC_HUMAN	13010.2				sp|Q99714|HCD2_HUMAN	1.10843e+06
sp|Q9UDY4|DNJB4_HUMAN	75069.9				sp|Q99720|SGMR1_HUMAN	158571
sp|Q9UG63|ABCF2_HUMAN	48837.8				sp|Q99729|ROAA_HUMAN	125757
sp|Q9UGI8|TES_HUMAN	104405				sp|Q99733|NP1L4_HUMAN	182301
sp|Q9UGM3|DMBT1_HUMAN	12165.5				sp|Q99735|MGST2_HUMAN	79194.1
sp|Q9UGM6|SYWM_HUMAN	21629.5				sp|Q99757|THIOM_HUMAN	8476.57
sp|Q9UH65|SWP70_HUMAN	62947.6				sp|Q99798|ACON_HUMAN	220710
sp|Q9UHA4|LTOR3_HUMAN	11897.1				sp|Q99816|TS101_HUMAN	39574
sp|Q9UHB9|SRP68_HUMAN	54819.9				sp|Q99829|CPNE1_HUMAN	183140
sp|Q9UHD8|SEPT9_HUMAN	425376				sp|Q99832|TCPH_HUMAN	613735
sp|Q9UHG3|PCYOX_HUMAN	114063				sp|Q99848|EBP2_HUMAN	204934
sp|Q9UHL4|DPP2_HUMAN	28368.6				sp|Q99873|ANM1_HUMAN	111683
sp|Q9UHQ9|NB5R1_HUMAN	46352.9				sp|Q99933|BAG1_HUMAN	14466.1
sp|Q9UHR4|BI2L1_HUMAN	11672.3				sp|Q99961|SH3G1_HUMAN	55735.8
sp|Q9UHV9|PFD2_HUMAN	57380.6				sp|Q9BPW8|NIPS1_HUMAN	161311
sp|Q9UHX1|PUF60_HUMAN	283009				sp|Q9BPX5|ARP5L_HUMAN	43131.8
sp|Q9UI30|TR112_HUMAN	78836.6				sp|Q9BPZ3|PAIP2_HUMAN	15906
sp|Q9UI42|CBPA4_HUMAN	8380.29				sp|Q9BQ48|RM34_HUMAN	13388
sp|Q9UIJ7|KAD3_HUMAN	293951				sp|Q9BQ52|RNZ2_HUMAN	33816.3
sp|Q9UJ70|NAGK_HUMAN	116944				sp|Q9BQ67|GRWD1_HUMAN	38180.3
sp|Q9UJS0|S2513_HUMAN	123580				sp|Q9BQA1|MEP50_HUMAN	9324.93
sp|Q9UJU6|DBNL_HUMAN	57366.5				sp|Q9BQC6|RT63_HUMAN	22275.3
sp|Q9UJY1|HSPB8_HUMAN	43166.1				sp|Q9BQE5|APOL2_HUMAN	45477
sp|Q9UJZ1|STML2_HUMAN	496473				sp|Q9BQP7|MGME1_HUMAN	15389.2
sp|Q9UK41|VPS28_HUMAN	35055.4				sp|Q9BR76|COR1B_HUMAN	65749.4
sp|Q9UK59|DBR1_HUMAN	14765.4				sp|Q9BRA2|TXD17_HUMAN	164533
sp|Q9UKD2|MRT4_HUMAN	84035.7				sp|Q9BRF8|CPPED_HUMAN	12616.1
sp|Q9UKF6|CPSF3_HUMAN	57036.6				sp|Q9BRJ2|RM45_HUMAN	62128.6
sp|Q9UKK9|NUDT5_HUMAN	106346				sp|Q9BRJ6|CG050_HUMAN	75797.3
sp|Q9UKM7|MA1B1_HUMAN	21816.5				sp|Q9BRP8|PYM1_HUMAN	24372.2
sp|Q9UKM9|RALY_HUMAN	78181.1				sp|Q9BRT3|MIEN1_HUMAN	180651
sp|Q9UKR5|ERG28_HUMAN	16953.6				sp|Q9BRT6|LLPH_HUMAN	12181.7
sp|Q9UKS6|PACN3_HUMAN	68910.4				sp|Q9BRX8|PXL2A_HUMAN	10016.6
sp|Q9UKX5|ITA11_HUMAN	35081.2				sp|Q9BS26|ERP44_HUMAN	267297
sp|Q9UKX7|NUP50_HUMAN	50372.9				sp|Q9BS40|LXN_HUMAN	57960.6
sp|Q9UL25|RAB21_HUMAN	45789.2				sp|Q9BSD7|NTPCR_HUMAN	15774
sp|Q9UM00|TMCO1_HUMAN	70712.2				sp|Q9BSJ8|ESYT1_HUMAN	70920.4
sp|Q9UMS0|NFU1_HUMAN	30176.2				sp|Q9BT78|CSN4_HUMAN	92811
sp|Q9UMS4|PRP19_HUMAN	149265				sp|Q9BTE6|AASD1_HUMAN	67049.7
sp|Q9UMX5|NENF_HUMAN	30459.5				sp|Q9BTT0|AN32E_HUMAN	12095.8
sp|Q9UMY4|SNX12_HUMAN	208892				sp|Q9BTU6|P4K2A_HUMAN	13428.3
sp|Q9UN37|VPS4A_HUMAN	37873.5				sp|Q9BTV4|TMM43_HUMAN	412043
sp|Q9UN86|G3BP2_HUMAN	172296				sp|Q9BTZ2|DHRS4_HUMAN	44177.1
sp|Q9UNE7|CHIP_HUMAN	33020.1				sp|Q9BU61|NDUF3_HUMAN	60214.8
sp|Q9UNF0|PACN2_HUMAN	16711.3				sp|Q9BUF5|TBB6_HUMAN	105436
sp|Q9UNH7|SNX6_HUMAN	50675.5				sp|Q9BUH6|PAXX_HUMAN	17300.3
sp|Q9UNM6|PSD13_HUMAN	270034				sp|Q9BUJ2|HNRL1_HUMAN	28803.2
sp|Q9UNN5|FAF1_HUMAN	43636.9				sp|Q9BUL8|PDC10_HUMAN	104213
sp|Q9UNN8|EPCR_HUMAN	15634.5				sp|Q9BUP3|HTAI2_HUMAN	233979
sp|Q9UNP9|PPIE_HUMAN	37248.2				sp|Q9BUR5|MIC26_HUMAN	19561.8
sp|Q9UNS2|CSN3_HUMAN	94966.5				sp|Q9BUT1|DHRS6_HUMAN	17268.9
sp|Q9UNX3|RL26L_HUMAN	27776.7				sp|Q9BVC6|TM109_HUMAN	108408
sp|Q9UNZ2|NSF1C_HUMAN	75001.1				sp|Q9BVG4|PBDC1_HUMAN	31471.3
sp|Q9UPQ0|LIMC1_HUMAN	61650.3				sp|Q9BVK6|TMED9_HUMAN	133510
sp|Q9UQ80|PA2G4_HUMAN	963781				sp|Q9BVM2|DPCD_HUMAN	60427.7
sp|Q9UQN3|CHM2B_HUMAN	31703.2				sp|Q9BVP2|GNL3_HUMAN	27600.9
sp|Q9Y224|RTRAF_HUMAN	35294.6				sp|Q9BVV7|TIM21_HUMAN	57674.9
sp|Q9Y230|RUVB2_HUMAN	874709				sp|Q9BW72|HIG2A_HUMAN	12006.8
sp|Q9Y241|HIG1A_HUMAN	14401.4				sp|Q9BWD1|THIC_HUMAN	100390
sp|Q9Y262|EIF3L_HUMAN	247255				sp|Q9BWF3|RBM4_HUMAN	89726.4
sp|Q9Y265|RUVB1_HUMAN	548341				sp|Q9BWH2|FUND2_HUMAN	106394
sp|Q9Y266|NUDC_HUMAN	570703				sp|Q9BWM7|SFXN3_HUMAN	83759.5
sp|Q9Y281|COF2_HUMAN	133593				sp|Q9BX68|HINT2_HUMAN	91668
sp|Q9Y282|ERGI3_HUMAN	87124.7				sp|Q9BXP5|SRRT_HUMAN	19217.9
sp|Q9Y285|SYFA_HUMAN	449343				sp|Q9BXS5|AP1M1_HUMAN	169148
sp|Q9Y294|ASF1A_HUMAN	26661.5				sp|Q9BXT2|CCG6_HUMAN	101535
sp|Q9Y295|DRG1_HUMAN	312111				sp|Q9BXW7|HDHD5_HUMAN	35900.5
sp|Q9Y2B0|CNPY2_HUMAN	37702.5				sp|Q9BY44|EIF2A_HUMAN	66322.8
sp|Q9Y2D5|PLAK2_HUMAN	18848				sp|Q9BYC9|RM20_HUMAN	38003.5
sp|Q9Y2H2|SAC2_HUMAN	32081.3				sp|Q9BYD1|RM13_HUMAN	79630.6
sp|Q9Y2Q3|GSTK1_HUMAN	161084				sp|Q9BYD2|RM09_HUMAN	94615.9
sp|Q9Y2Q9|RT28_HUMAN	58369.8				sp|Q9BYD3|RM04_HUMAN	106683
sp|Q9Y2R5|RT17_HUMAN	7747.32				sp|Q9BYD6|RM01_HUMAN	32791.5
sp|Q9Y2S7|PDIP2_HUMAN	49888.2				sp|Q9BYG3|MK67I_HUMAN	13482.4
sp|Q9Y2W1|TR150_HUMAN	49910				sp|Q9BYN8|RT26_HUMAN	31841.1
sp|Q9Y2X3|NOP58_HUMAN	22101.8				sp|Q9BYT8|NEUL_HUMAN	40092.9
sp|Q9Y2Z0|SGT1_HUMAN	157991				sp|Q9BZE1|RM37_HUMAN	89678.4
sp|Q9Y305|ACOT9_HUMAN	5568.09				sp|Q9BZI7|REN3B_HUMAN	15954.1
sp|Q9Y314|NOSIP_HUMAN	35498.5				sp|Q9BZK7|TBL1R_HUMAN	33387.2
sp|Q9Y333|LSM2_HUMAN	24955.4				sp|Q9BZX2|UCK2_HUMAN	29068.3
sp|Q9Y371|SHLB1_HUMAN	38061.9				sp|Q9BZZ5|API5_HUMAN	46889.9
sp|Q9Y383|LC7L2_HUMAN	149751				sp|Q9C075|K1C23_HUMAN	35411.3
sp|Q9Y394|DHRS7_HUMAN	13314.8				sp|Q9C0B1|FTO_HUMAN	9757.25
sp|Q9Y3A5|SBDS_HUMAN	222113				sp|Q9GZP4|PITH1_HUMAN	37489.9
sp|Q9Y3B4|SF3B6_HUMAN	49560.7				sp|Q9GZS3|SKI8_HUMAN	141354
sp|Q9Y3B7|RM11_HUMAN	50147.4				sp|Q9GZT3|SLIRP_HUMAN	98672.6
sp|Q9Y3B8|ORN_HUMAN	69404.9				sp|Q9GZT8|NIF3L_HUMAN	35235.8
sp|Q9Y3C4|TPRKB_HUMAN	28124.7				sp|Q9GZU8|PIP30_HUMAN	12447.7
sp|Q9Y3C6|PPIL1_HUMAN	36556.5				sp|Q9GZY8|MFF_HUMAN	101701
sp|Q9Y3C8|UFC1_HUMAN	62356				sp|Q9GZZ1|NAA50_HUMAN	79730.6
sp|Q9Y3D8|KAD6_HUMAN	46850.8				sp|Q9GZZ8|LACRT_HUMAN	53764.8
sp|Q9Y3E7|CHMP3_HUMAN	19137.2				sp|Q9H061|T126A_HUMAN	8391.78
sp|Q9Y3F4|STRAP_HUMAN	802730				sp|Q9H074|PAIP1_HUMAN	58006.5
sp|Q9Y3I0|RTCB_HUMAN	496896				sp|Q9H0D6|XRN2_HUMAN	125515
sp|Q9Y3L5|RAP2C_HUMAN	35037				sp|Q9H0U3|MAGT1_HUMAN	37983.4
sp|Q9Y3U8|RL36_HUMAN	128216				sp|Q9H0U4|RAB1B_HUMAN	107102
sp|Q9Y3Z3|SAMH1_HUMAN	11870.8				sp|Q9H0U6|RM18_HUMAN	65311.2
sp|Q9Y490|TLN1_HUMAN	493820				sp|Q9H0V9|LMA2L_HUMAN	10278.6
sp|Q9Y4L1|HYOU1_HUMAN	56831.1				sp|Q9H1C7|CYTM1_HUMAN	36196.5
sp|Q9Y4P3|TBL2_HUMAN	12622.2				sp|Q9H1E1|RNAS7_HUMAN	81352.7
sp|Q9Y570|PPME1_HUMAN	35667.8				sp|Q9H1E3|NUCKS_HUMAN	10409.1
sp|Q9Y5A9|YTHD2_HUMAN	187081				sp|Q9H223|EHD4_HUMAN	14485.2
sp|Q9Y5B9|SP16H_HUMAN	27578.6				sp|Q9H299|SH3L3_HUMAN	31981.9
sp|Q9Y5K5|UCHL5_HUMAN	52693.4				sp|Q9H2H8|PPIL3_HUMAN	52853.7
sp|Q9Y5M8|SRPRB_HUMAN	72988.7				sp|Q9H2J4|PDCL3_HUMAN	5362.46
sp|Q9Y5P6|GMPPB_HUMAN	17163.9				sp|Q9H2P9|DPH5_HUMAN	4827.69
sp|Q9Y5S9|RBM8A_HUMAN	147901				sp|Q9H2U2|IPYR2_HUMAN	74928.1
sp|Q9Y617|SERC_HUMAN	102249				sp|Q9H2W6|RM46_HUMAN	60268.4
sp|Q9Y639|NPTN_HUMAN	14381.4				sp|Q9H3H3|CK068_HUMAN	47742.5
sp|Q9Y657|SPIN1_HUMAN	21477.6				sp|Q9H3K6|BOLA2_HUMAN	89342.8
sp|Q9Y676|RT18B_HUMAN	24768.1				sp|Q9H3N1|TMX1_HUMAN	159609
sp|Q9Y678|COPG1_HUMAN	51275.5				sp|Q9H3P7|GCP60_HUMAN	46724.7
sp|Q9Y696|CLIC4_HUMAN	51558				sp|Q9H444|CHM4B_HUMAN	33840
sp|Q9Y6A4|CFA20_HUMAN	18637.5				sp|Q9H446|RWDD1_HUMAN	6469.7
sp|Q9Y6B6|SAR1B_HUMAN	53034.1				sp|Q9H479|FN3K_HUMAN	21797.2
sp|Q9Y6C9|MTCH2_HUMAN	131857				sp|Q9H488|OFUT1_HUMAN	82655.7
sp|Q9Y6E2|5MP1_HUMAN	233290				sp|Q9H4A4|AMPB_HUMAN	23729.5
sp|Q9Y6G9|DC1L1_HUMAN	84928.8				sp|Q9H4A6|GOLP3_HUMAN	8049.93
sp|Q9Y6M0|TEST_HUMAN	17828.3				sp|Q9H4G4|GAPR1_HUMAN	116652
sp|Q9Y6M9|NDUB9_HUMAN	44975.2				sp|Q9H4M9|EHD1_HUMAN	106810
sp|Q9Y6V7|DDX49_HUMAN	26288.3				sp|Q9H6E4|CC134_HUMAN	9408.78
					sp|Q9H788|SH24A_HUMAN	6972.62
					sp|Q9H7E9|CH033_HUMAN	19697.2
					sp|Q9H7Z7|PGES2_HUMAN	311304
					sp|Q9H845|ACAD9_HUMAN	45292.5
					sp|Q9H8Y8|GORS2_HUMAN	24640.1
					sp|Q9H9B4|SFXN1_HUMAN	224407
					sp|Q9H9J2|RM44_HUMAN	62031.7
					sp|Q9H9Q2|CSN7B_HUMAN	5259.7
					sp|Q9HA64|KT3K_HUMAN	51390.9
					sp|Q9HA77|SYCM_HUMAN	13515.9
					sp|Q9HAB8|PPCS_HUMAN	104143
					sp|Q9HAU5|RENT2_HUMAN	427963
					sp|Q9HAV7|GRPE1_HUMAN	45869.9
					sp|Q9HB07|MYG1_HUMAN	303292
					sp|Q9HB40|RISC_HUMAN	79675
					sp|Q9HB71|CYBP_HUMAN	563260
					sp|Q9HB90|RRAGC_HUMAN	28194.6
					sp|Q9HBL7|PLRKT_HUMAN	64632.7
					sp|Q9HC38|GLOD4_HUMAN	104998
					sp|Q9HCD5|NCOA5_HUMAN	7078.4
					sp|Q9HCM7|FBSL_HUMAN	26819.1
					sp|Q9HCN8|SDF2L_HUMAN	105187
					sp|Q9HCY8|S10AE_HUMAN	62025.8
					sp|Q9HD33|RM47_HUMAN	55179.5
					sp|Q9HDC9|APMAP_HUMAN	458211
					sp|Q9NP55|BPIA1_HUMAN	1639.64
					sp|Q9NP72|RAB18_HUMAN	73629.4
					sp|Q9NP74|PALMD_HUMAN	4764.68
					sp|Q9NP77|SSU72_HUMAN	23102.9
					sp|Q9NP79|VTA1_HUMAN	52655.4
					sp|Q9NP92|RT30_HUMAN	48826.7
					sp|Q9NPA0|EMC7_HUMAN	116480
					sp|Q9NPD3|EXOS4_HUMAN	168789
					sp|Q9NPD8|UBE2T_HUMAN	35771
					sp|Q9NPJ3|ACO13_HUMAN	132171
					sp|Q9NQ29|LUC7L_HUMAN	15347.1
					sp|Q9NQ48|LZTL1_HUMAN	8640.99
					sp|Q9NQ88|TIGAR_HUMAN	8306.97
					sp|Q9NQC3|RTN4_HUMAN	119559
					sp|Q9NQG5|RPR1B_HUMAN	12407.1
					sp|Q9NQP4|PFD4_HUMAN	10993.4
					sp|Q9NQR4|NIT2_HUMAN	106861
					sp|Q9NQT4|EXOS5_HUMAN	13794.2
					sp|Q9NQT5|EXOS3_HUMAN	11264
					sp|Q9NR12|PDLI7_HUMAN	101556
					sp|Q9NR28|DBLOH_HUMAN	53208.4
					sp|Q9NR30|DDX21_HUMAN	11724.2
					sp|Q9NR31|SAR1A_HUMAN	99102.4
					sp|Q9NR45|SIAS_HUMAN	72490
					sp|Q9NR56|MBNL1_HUMAN	5038.85
					sp|Q9NR77|PXMP2_HUMAN	14927.7
					sp|Q9NRG0|CHRC1_HUMAN	11472.2
					sp|Q9NRN7|ADPPT_HUMAN	8653.1
					sp|Q9NRV9|HEBP1_HUMAN	123558
					sp|Q9NRW7|VPS45_HUMAN	25830.9
					sp|Q9NRX4|PHP14_HUMAN	63785.2
					sp|Q9NS69|TOM22_HUMAN	83857.1
					sp|Q9NSD9|SYFB_HUMAN	212717
					sp|Q9NSE4|SYIM_HUMAN	7462.52
					sp|Q9NT62|ATG3_HUMAN	37220.3
					sp|Q9NTK5|OLA1_HUMAN	294405
					sp|Q9NTM9|CUTC_HUMAN	11923
					sp|Q9NTX5|ECHD1_HUMAN	47486.5
					sp|Q9NTZ6|RBM12_HUMAN	26178.3
					sp|Q9NUJ1|ABHDA_HUMAN	24951.7
					sp|Q9NUQ6|SPS2L_HUMAN	8688.67
					sp|Q9NUQ9|CYRIB_HUMAN	44662.7
					sp|Q9NUU7|DD19A_HUMAN	18282.1
					sp|Q9NVA2|SEP11_HUMAN	259317
					sp|Q9NVD7|PARVA_HUMAN	111148
					sp|Q9NVG8|TBC13_HUMAN	10332.5
					sp|Q9NVI7|ATD3A_HUMAN	208532
					sp|Q9NVJ2|ARL8B_HUMAN	113468
					sp|Q9NVP1|DDX18_HUMAN	30861.8
					sp|Q9NVS2|RT18A_HUMAN	16797.5
					sp|Q9NVS9|PNPO_HUMAN	99857.2
					sp|Q9NW82|WDR70_HUMAN	22495.2
					sp|Q9NWS0|PIHD1_HUMAN	11838.3
					sp|Q9NWU5|RM22_HUMAN	105913
					sp|Q9NWV4|CZIB_HUMAN	14832.6
					sp|Q9NX14|NDUBB_HUMAN	19182.8
					sp|Q9NX20|RM16_HUMAN	7343.2
					sp|Q9NX24|NHP2_HUMAN	21726.8
					sp|Q9NX40|OCAD1_HUMAN	20118.4
					sp|Q9NX46|ADPRS_HUMAN	55511.2
					sp|Q9NX62|IMPA3_HUMAN	17671.1
					sp|Q9NX63|MIC19_HUMAN	222489
					sp|Q9NXG2|THUM1_HUMAN	11856.8
					sp|Q9NXG6|P4HTM_HUMAN	4809.98
					sp|Q9NXW2|DJB12_HUMAN	8063.58
					sp|Q9NY12|GAR1_HUMAN	25476.7
					sp|Q9NY27|PP4R2_HUMAN	5525.26
					sp|Q9NY33|DPP3_HUMAN	66074.8
					sp|Q9NYK5|RM39_HUMAN	96403.7
					sp|Q9NYL4|FKB11_HUMAN	56240.4
					sp|Q9NYL9|TMOD3_HUMAN	145431
					sp|Q9NYU2|UGGG1_HUMAN	55479.7
					sp|Q9NZ08|ERAP1_HUMAN	9620.37
					sp|Q9NZ45|CISD1_HUMAN	46060.6
					sp|Q9NZH8|IL36G_HUMAN	105494
[truncated: 203 more rows]

## Sheet: A3 rep 1 and 2
Protein (Rep1)	Intensity (Rep1)				Protein (Rep 2)	Intensity (Rep 2)
contam_sp|O82803|SRPP_HEVBR	25940.2				contam_sp|O82803|SRPP_HEVBR	43463.1
contam_sp|P00004|CYC_HORSE	541810				contam_sp|P00004|CYC_HORSE	456086
contam_sp|P00698|LYSC_CHICK	44675.5				contam_sp|P00698|LYSC_CHICK	104093
contam_sp|P00761|TRYP_PIG	23101940				contam_sp|P00761|TRYP_PIG	30258928
contam_sp|P00883|ALDOA_RABIT	4907.94				contam_sp|P00766|CTRA_BOVIN	3046.53
contam_sp|P01012|OVAL_CHICK	11521				contam_sp|P01012|OVAL_CHICK	28375.6
contam_sp|P02534|K1M1_SHEEP	43070.5				contam_sp|P02534|K1M1_SHEEP	5111.58
contam_sp|P02539|K2M1_SHEEP	13088.9				contam_sp|P02539|K2M1_SHEEP	18332.6
contam_sp|P02662|CASA1_BOVIN	5124.46				contam_sp|P02662|CASA1_BOVIN	19266.6
contam_sp|P02663|CASA2_BOVIN	9570.75				contam_sp|P02663|CASA2_BOVIN	16832.9
contam_sp|P02668|CASK_BOVIN	2143.63				contam_sp|P02668|CASK_BOVIN	4878.28
contam_sp|P02769|ALBU_BOVIN	9813764				contam_sp|P02769|ALBU_BOVIN	10910281
contam_sp|P15252|REF_HEVBR	52587.9				contam_sp|P15241|K2M2_SHEEP	11023.5
contam_sp|P25691|K2M3_SHEEP	873288				contam_sp|P15252|REF_HEVBR	302453
contam_sp|P68082|MYG_HORSE	5689165				contam_sp|P25691|K2M3_SHEEP	129722
sp|A0A0B4J2D5|GAL3B_HUMAN	16503.2				contam_sp|P68082|MYG_HORSE	593180
sp|A0A2R8Y4L2|RA1L3_HUMAN	2493789				sp|A0A024R1R8|TMA7B_HUMAN	9454.88
sp|A0M8Q6|IGLC7_HUMAN	7527.24				sp|A0A0B4J2D5|GAL3B_HUMAN	82848.8
sp|A5YKK6|CNOT1_HUMAN	5706.23				sp|A0A2R8Y4L2|RA1L3_HUMAN	2047754
sp|A6NCE7|MP3B2_HUMAN	70852.2				sp|A6NCE7|MP3B2_HUMAN	65443.2
sp|A6NDG6|PGP_HUMAN	54114.2				sp|A6NDG6|PGP_HUMAN	42814.1
sp|A6NHL2|TBAL3_HUMAN	34724				sp|A6NHL2|TBAL3_HUMAN	8112.73
sp|A6ZKI3|RTL8C_HUMAN	9146				sp|A6ZKI3|RTL8C_HUMAN	29800.1
sp|A8K0Z3|WASH1_HUMAN	6956.46				sp|A8K0Z3|WASH1_HUMAN	10538.4
sp|A8K2U0|A2ML1_HUMAN	23179.5				sp|A8K2U0|A2ML1_HUMAN	52356.1
sp|A8MWD9|RUXGL_HUMAN	26946.4				sp|A8MWD9|RUXGL_HUMAN	30769.3
sp|B5ME19|EIFCL_HUMAN	60539.3				sp|B5ME19|EIFCL_HUMAN	27858.6
sp|E9PAV3|NACAM_HUMAN	781286				sp|E9PAV3|NACAM_HUMAN	840211
sp|E9PRG8|CK098_HUMAN	23891.7				sp|E9PRG8|CK098_HUMAN	29882.5
sp|L0R6Q1|S35U4_HUMAN	48222.6				sp|L0R6Q1|S35U4_HUMAN	78091.3
sp|O00116|ADAS_HUMAN	146770				sp|O00116|ADAS_HUMAN	44408.5
sp|O00151|PDLI1_HUMAN	59233.9				sp|O00148|DX39A_HUMAN	5413.33
sp|O00154|BACH_HUMAN	35344.7				sp|O00151|PDLI1_HUMAN	51676.3
sp|O00165|HAX1_HUMAN	254552				sp|O00154|BACH_HUMAN	36103
sp|O00170|AIP_HUMAN	69472.2				sp|O00165|HAX1_HUMAN	593739
sp|O00203|AP3B1_HUMAN	50083.4				sp|O00170|AIP_HUMAN	35408.5
sp|O00217|NDUS8_HUMAN	39690.9				sp|O00203|AP3B1_HUMAN	54537.6
sp|O00231|PSD11_HUMAN	406472				sp|O00217|NDUS8_HUMAN	26971.9
sp|O00232|PSD12_HUMAN	240953				sp|O00231|PSD11_HUMAN	133680
sp|O00233|PSMD9_HUMAN	106117				sp|O00232|PSD12_HUMAN	81185
sp|O00264|PGRC1_HUMAN	140987				sp|O00233|PSMD9_HUMAN	80398.4
sp|O00273|DFFA_HUMAN	22683.7				sp|O00264|PGRC1_HUMAN	183533
sp|O00299|CLIC1_HUMAN	937900				sp|O00273|DFFA_HUMAN	29634.6
sp|O00303|EIF3F_HUMAN	376278				sp|O00299|CLIC1_HUMAN	922666
sp|O00330|ODPX_HUMAN	106032				sp|O00303|EIF3F_HUMAN	403360
sp|O00401|WASL_HUMAN	9678.58				sp|O00330|ODPX_HUMAN	23346.3
sp|O00410|IPO5_HUMAN	35804.7				sp|O00422|SAP18_HUMAN	28442.7
sp|O00422|SAP18_HUMAN	12277.4				sp|O00425|IF2B3_HUMAN	17480.5
sp|O00425|IF2B3_HUMAN	89856.6				sp|O00429|DNM1L_HUMAN	5178.54
sp|O00429|DNM1L_HUMAN	45586.8				sp|O00469|PLOD2_HUMAN	80261.7
sp|O00469|PLOD2_HUMAN	164722				sp|O00483|NDUA4_HUMAN	69822.4
sp|O00483|NDUA4_HUMAN	63326				sp|O00487|PSDE_HUMAN	147825
sp|O00487|PSDE_HUMAN	319039				sp|O00499|BIN1_HUMAN	14186.6
sp|O00499|BIN1_HUMAN	9983.83				sp|O00505|IMA4_HUMAN	80965.7
sp|O00505|IMA4_HUMAN	95323.2				sp|O00560|SDCB1_HUMAN	159356
sp|O00560|SDCB1_HUMAN	130766				sp|O00571|DDX3X_HUMAN	68556.9
sp|O00571|DDX3X_HUMAN	229759				sp|O00625|PIR_HUMAN	258886
sp|O00625|PIR_HUMAN	243957				sp|O00629|IMA3_HUMAN	12807.7
sp|O00629|IMA3_HUMAN	12827.1				sp|O00754|MA2B1_HUMAN	10192.9
sp|O00754|MA2B1_HUMAN	7011.55				sp|O00762|UBE2C_HUMAN	18765.6
sp|O00764|PDXK_HUMAN	191330				sp|O00764|PDXK_HUMAN	260271
sp|O00767|SCD_HUMAN	30307.9				sp|O00767|SCD_HUMAN	29695.2
sp|O14530|TXND9_HUMAN	46643.7				sp|O14530|TXND9_HUMAN	52600.4
sp|O14548|COX7R_HUMAN	58752				sp|O14548|COX7R_HUMAN	86552.6
sp|O14561|ACPM_HUMAN	9570.14				sp|O14561|ACPM_HUMAN	8965.46
sp|O14562|UBFD1_HUMAN	35298.9				sp|O14562|UBFD1_HUMAN	46339.9
sp|O14579|COPE_HUMAN	166493				sp|O14579|COPE_HUMAN	169048
sp|O14602|IF1AY_HUMAN	357723				sp|O14602|IF1AY_HUMAN	327784
sp|O14618|CCS_HUMAN	15704.2				sp|O14618|CCS_HUMAN	21955.2
sp|O14656|TOR1A_HUMAN	55538.7				sp|O14656|TOR1A_HUMAN	75852.2
sp|O14657|TOR1B_HUMAN	51385.1				sp|O14657|TOR1B_HUMAN	27378.5
sp|O14684|PTGES_HUMAN	152753				sp|O14684|PTGES_HUMAN	85568.6
sp|O14732|IMPA2_HUMAN	7128.82				sp|O14732|IMPA2_HUMAN	6804.77
sp|O14737|PDCD5_HUMAN	15470.2				sp|O14737|PDCD5_HUMAN	50772.1
sp|O14744|ANM5_HUMAN	60757.4				sp|O14744|ANM5_HUMAN	33352.5
sp|O14745|NHRF1_HUMAN	197627				sp|O14745|NHRF1_HUMAN	240199
sp|O14773|TPP1_HUMAN	78771.1				sp|O14773|TPP1_HUMAN	102653
sp|O14776|TCRG1_HUMAN	12630.6				sp|O14776|TCRG1_HUMAN	8662.75
sp|O14818|PSA7_HUMAN	1.10517e+06				sp|O14818|PSA7_HUMAN	1.35591e+06
sp|O14828|SCAM3_HUMAN	12520.9				sp|O14828|SCAM3_HUMAN	43477.3
sp|O14880|MGST3_HUMAN	31052.2				sp|O14880|MGST3_HUMAN	59186.3
sp|O14907|TX1B3_HUMAN	62553.9				sp|O14907|TX1B3_HUMAN	79003.2
sp|O14908|GIPC1_HUMAN	62453.4				sp|O14908|GIPC1_HUMAN	83268.8
sp|O14925|TIM23_HUMAN	23774.7				sp|O14925|TIM23_HUMAN	39585.5
sp|O14929|HAT1_HUMAN	107489				sp|O14929|HAT1_HUMAN	52637.1
sp|O14949|QCR8_HUMAN	53263.6				sp|O14949|QCR8_HUMAN	74725.5
sp|O14950|ML12B_HUMAN	1.08415e+06				sp|O14950|ML12B_HUMAN	1.37844e+06
sp|O14964|HGS_HUMAN	8175.6				sp|O14974|MYPT1_HUMAN	55986.7
sp|O14974|MYPT1_HUMAN	49609.6				sp|O14979|HNRDL_HUMAN	293019
sp|O14979|HNRDL_HUMAN	308122				sp|O14980|XPO1_HUMAN	11297.2
sp|O14980|XPO1_HUMAN	20631.8				sp|O15020|SPTN2_HUMAN	9561.24
sp|O15020|SPTN2_HUMAN	30094.9				sp|O15067|PUR4_HUMAN	59353.9
sp|O15067|PUR4_HUMAN	97763.7				sp|O15143|ARC1B_HUMAN	17058.5
sp|O15116|LSM1_HUMAN	4492.45				sp|O15144|ARPC2_HUMAN	831199
sp|O15143|ARC1B_HUMAN	15421.2				sp|O15145|ARPC3_HUMAN	242005
sp|O15144|ARPC2_HUMAN	658726				sp|O15155|BET1_HUMAN	29143.6
sp|O15145|ARPC3_HUMAN	208492				sp|O15160|RPAC1_HUMAN	94810.4
sp|O15155|BET1_HUMAN	28639				sp|O15173|PGRC2_HUMAN	474745
sp|O15160|RPAC1_HUMAN	103020				sp|O15305|PMM2_HUMAN	88113.7
sp|O15173|PGRC2_HUMAN	304437				sp|O15347|HMGB3_HUMAN	62646.5
sp|O15254|ACOX3_HUMAN	5051.16				sp|O15355|PPM1G_HUMAN	27961
sp|O15269|SPTC1_HUMAN	6426.82				sp|O15371|EIF3D_HUMAN	70745.4
sp|O15305|PMM2_HUMAN	115872				sp|O15372|EIF3H_HUMAN	177046
sp|O15347|HMGB3_HUMAN	56331.8				sp|O15460|P4HA2_HUMAN	129468
sp|O15355|PPM1G_HUMAN	40223.6				sp|O15498|YKT6_HUMAN	56882
sp|O15371|EIF3D_HUMAN	114925				sp|O15511|ARPC5_HUMAN	198283
sp|O15372|EIF3H_HUMAN	96862.4				sp|O15533|TPSN_HUMAN	35852.3
sp|O15427|MOT4_HUMAN	15918.1				sp|O43143|DHX15_HUMAN	105887
sp|O15460|P4HA2_HUMAN	160053				sp|O43169|CYB5B_HUMAN	100973
sp|O15498|YKT6_HUMAN	21018				sp|O43172|PRP4_HUMAN	18698.4
sp|O15511|ARPC5_HUMAN	155559				sp|O43175|SERA_HUMAN	249916
sp|O15533|TPSN_HUMAN	43534.4				sp|O43181|NDUS4_HUMAN	45098.8
sp|O43143|DHX15_HUMAN	204365				sp|O43196|MSH5_HUMAN	12660.8
sp|O43169|CYB5B_HUMAN	73028.2				sp|O43237|DC1L2_HUMAN	23650.5
sp|O43172|PRP4_HUMAN	24863.3				sp|O43242|PSMD3_HUMAN	126074
sp|O43175|SERA_HUMAN	604657				sp|O43252|PAPS1_HUMAN	14843.3
sp|O43181|NDUS4_HUMAN	35263.3				sp|O43324|MCA3_HUMAN	203520
sp|O43196|MSH5_HUMAN	46004				sp|O43390|HNRPR_HUMAN	237933
sp|O43237|DC1L2_HUMAN	26078.5				sp|O43396|TXNL1_HUMAN	218564
sp|O43242|PSMD3_HUMAN	151836				sp|O43399|TPD54_HUMAN	118090
sp|O43252|PAPS1_HUMAN	43238.6				sp|O43414|ERI3_HUMAN	17358.7
sp|O43294|TGFI1_HUMAN	33667.1				sp|O43447|PPIH_HUMAN	50309.9
sp|O43324|MCA3_HUMAN	182924				sp|O43464|HTRA2_HUMAN	93225.6
sp|O43390|HNRPR_HUMAN	382625				sp|O43488|ARK72_HUMAN	64578.7
sp|O43396|TXNL1_HUMAN	240975				sp|O43583|DENR_HUMAN	16005.8
sp|O43399|TPD54_HUMAN	40962.5				sp|O43615|TIM44_HUMAN	237418
sp|O43402|EMC8_HUMAN	9530.07				sp|O43617|TPPC3_HUMAN	66789.8
sp|O43414|ERI3_HUMAN	17649.7				sp|O43633|CHM2A_HUMAN	150387
sp|O43447|PPIH_HUMAN	48367				sp|O43670|ZN207_HUMAN	57032.5
sp|O43464|HTRA2_HUMAN	52616.4				sp|O43674|NDUB5_HUMAN	90911.8
sp|O43488|ARK72_HUMAN	130720				sp|O43676|NDUB3_HUMAN	318150
sp|O43572|AKA10_HUMAN	5333.55				sp|O43681|GET3_HUMAN	128135
sp|O43583|DENR_HUMAN	17226.8				sp|O43684|BUB3_HUMAN	132457
sp|O43598|DNPH1_HUMAN	8385.3				sp|O43707|ACTN4_HUMAN	625073
sp|O43615|TIM44_HUMAN	216699				sp|O43709|BUD23_HUMAN	39617.9
sp|O43617|TPPC3_HUMAN	62981.7				sp|O43760|SNG2_HUMAN	97361.4
sp|O43633|CHM2A_HUMAN	125637				sp|O43765|SGTA_HUMAN	45058.3
sp|O43670|ZN207_HUMAN	78424.1				sp|O43772|MCAT_HUMAN	23906
sp|O43674|NDUB5_HUMAN	100218				sp|O43776|SYNC_HUMAN	33514.7
sp|O43676|NDUB3_HUMAN	452023				sp|O43790|KRT86_HUMAN	18245.5
sp|O43681|GET3_HUMAN	116955				sp|O43809|CPSF5_HUMAN	326108
sp|O43684|BUB3_HUMAN	115123				sp|O43813|LANC1_HUMAN	159869
sp|O43707|ACTN4_HUMAN	838395				sp|O43819|SCO2_HUMAN	34501.5
sp|O43709|BUD23_HUMAN	50755.3				sp|O43837|IDH3B_HUMAN	85108.2
sp|O43760|SNG2_HUMAN	69384.7				sp|O43852|CALU_HUMAN	1.45803e+06
sp|O43765|SGTA_HUMAN	45228.8				sp|O43854|EDIL3_HUMAN	126024
sp|O43772|MCAT_HUMAN	45939.4				sp|O43920|NDUS5_HUMAN	38319.5
sp|O43776|SYNC_HUMAN	76257.7				sp|O60216|RAD21_HUMAN	7756.12
sp|O43790|KRT86_HUMAN	13366				sp|O60232|ZNRD2_HUMAN	11376.1
sp|O43809|CPSF5_HUMAN	277196				sp|O60256|KPRB_HUMAN	12204.8
sp|O43813|LANC1_HUMAN	233121				sp|O60437|PEPL_HUMAN	20792.4
sp|O43819|SCO2_HUMAN	8242.68				sp|O60443|GSDME_HUMAN	13710.8
sp|O43837|IDH3B_HUMAN	108849				sp|O60488|ACSL4_HUMAN	5429.51
sp|O43852|CALU_HUMAN	1.13799e+06				sp|O60493|SNX3_HUMAN	96125
sp|O43854|EDIL3_HUMAN	81549.7				sp|O60506|HNRPQ_HUMAN	1.07374e+06
sp|O43920|NDUS5_HUMAN	32664.9				sp|O60547|GMDS_HUMAN	33962.2
sp|O60216|RAD21_HUMAN	9365.06				sp|O60566|BUB1B_HUMAN	29105.2
sp|O60232|ZNRD2_HUMAN	9307.5				sp|O60568|PLOD3_HUMAN	119586
sp|O60256|KPRB_HUMAN	11447.5				sp|O60664|PLIN3_HUMAN	206230
sp|O60361|NDK8_HUMAN	5378.17				sp|O60684|IMA7_HUMAN	6443.02
sp|O60443|GSDME_HUMAN	22091.9				sp|O60701|UGDH_HUMAN	258566
sp|O60488|ACSL4_HUMAN	8374.08				sp|O60749|SNX2_HUMAN	40344.1
sp|O60493|SNX3_HUMAN	70317				sp|O60762|DPM1_HUMAN	167887
sp|O60506|HNRPQ_HUMAN	1.29395e+06				sp|O60783|RT14_HUMAN	15989.1
sp|O60547|GMDS_HUMAN	32815				sp|O60784|TOM1_HUMAN	28371.6
sp|O60566|BUB1B_HUMAN	4994.1				sp|O60814|H2B1K_HUMAN	2173624
sp|O60568|PLOD3_HUMAN	155593				sp|O60831|PRAF2_HUMAN	29834
sp|O60664|PLIN3_HUMAN	163792				sp|O60841|IF2P_HUMAN	18044.5
sp|O60684|IMA7_HUMAN	33843.1				sp|O60884|DNJA2_HUMAN	8198.17
sp|O60701|UGDH_HUMAN	253481				sp|O60888|CUTA_HUMAN	136896
sp|O60749|SNX2_HUMAN	39497.5				sp|O60925|PFD1_HUMAN	107214
sp|O60762|DPM1_HUMAN	165960				sp|O75083|WDR1_HUMAN	486775
sp|O60783|RT14_HUMAN	15147.1				sp|O75153|CLU_HUMAN	8012.25
sp|O60814|H2B1K_HUMAN	2.04805e+06				sp|O75190|DNJB6_HUMAN	74092.1
sp|O60831|PRAF2_HUMAN	33891.2				sp|O75208|COQ9_HUMAN	18324.4
sp|O60841|IF2P_HUMAN	20328.8				sp|O75223|GGCT_HUMAN	175330
sp|O60884|DNJA2_HUMAN	10513.6				sp|O75251|NDUS7_HUMAN	46503.8
sp|O60888|CUTA_HUMAN	161593				sp|O75306|NDUS2_HUMAN	141005
sp|O60925|PFD1_HUMAN	81357.3				sp|O75323|NIPS2_HUMAN	71565.9
sp|O75083|WDR1_HUMAN	572596				sp|O75340|PDCD6_HUMAN	198991
sp|O75113|N4BP1_HUMAN	8185.97				sp|O75342|LX12B_HUMAN	44730.1
sp|O75153|CLU_HUMAN	7644.04				sp|O75347|TBCA_HUMAN	59429.2
sp|O75190|DNJB6_HUMAN	70674.5				sp|O75348|VATG1_HUMAN	25083.8
sp|O75208|COQ9_HUMAN	16881.3				sp|O75352|MPU1_HUMAN	8475.56
sp|O75223|GGCT_HUMAN	128201				sp|O75367|H2AY_HUMAN	9108.82
sp|O75251|NDUS7_HUMAN	38691.2				sp|O75368|SH3L1_HUMAN	104335
sp|O75306|NDUS2_HUMAN	150789				sp|O75369|FLNB_HUMAN	485474
sp|O75323|NIPS2_HUMAN	65518.7				sp|O75380|NDUS6_HUMAN	23738
sp|O75340|PDCD6_HUMAN	179394				sp|O75390|CISY_HUMAN	847447
sp|O75342|LX12B_HUMAN	13036.6				sp|O75391|SPAG7_HUMAN	29896.4
sp|O75347|TBCA_HUMAN	43158.9				sp|O75396|SC22B_HUMAN	603697
sp|O75348|VATG1_HUMAN	20432.5				sp|O75431|MTX2_HUMAN	16106
sp|O75367|H2AY_HUMAN	3157.18				sp|O75436|VP26A_HUMAN	279761
sp|O75368|SH3L1_HUMAN	95142.4				sp|O75439|MPPB_HUMAN	67064.3
sp|O75369|FLNB_HUMAN	800311				sp|O75475|PSIP1_HUMAN	104933
sp|O75390|CISY_HUMAN	1.0321e+06				sp|O75477|ERLN1_HUMAN	227582
sp|O75391|SPAG7_HUMAN	24789.5				sp|O75489|NDUS3_HUMAN	373433
sp|O75396|SC22B_HUMAN	724828				sp|O75531|BAF_HUMAN	380726
sp|O75431|MTX2_HUMAN	16839.9				sp|O75534|CSDE1_HUMAN	79400.4
sp|O75436|VP26A_HUMAN	164281				sp|O75556|SG2A1_HUMAN	48978.2
sp|O75439|MPPB_HUMAN	104250				sp|O75607|NPM3_HUMAN	22979.4
sp|O75475|PSIP1_HUMAN	154099				sp|O75608|LYPA1_HUMAN	122941
sp|O75477|ERLN1_HUMAN	172505				sp|O75643|U520_HUMAN	120958
sp|O75489|NDUS3_HUMAN	231333				sp|O75663|TIPRL_HUMAN	27025.4
sp|O75521|ECI2_HUMAN	7901.26				sp|O75718|CRTAP_HUMAN	181389
sp|O75531|BAF_HUMAN	297531				sp|O75787|RENR_HUMAN	37981.2
sp|O75534|CSDE1_HUMAN	113802				sp|O75792|RNH2A_HUMAN	15173.9
sp|O75556|SG2A1_HUMAN	19123.5				sp|O75794|CD123_HUMAN	16915.3
sp|O75607|NPM3_HUMAN	16776.3				sp|O75817|POP7_HUMAN	27244.4
sp|O75608|LYPA1_HUMAN	95706.3				sp|O75821|EIF3G_HUMAN	291162
sp|O75616|ERAL1_HUMAN	5561.77				sp|O75822|EIF3J_HUMAN	340110
sp|O75643|U520_HUMAN	92486.9				sp|O75844|FACE1_HUMAN	39650.5
sp|O75663|TIPRL_HUMAN	20006.5				sp|O75874|IDHC_HUMAN	344672
sp|O75694|NU155_HUMAN	22784.3				sp|O75880|SCO1_HUMAN	42187.7
sp|O75718|CRTAP_HUMAN	196322				sp|O75934|SPF27_HUMAN	21988.1
sp|O75787|RENR_HUMAN	30448.2				sp|O75935|DCTN3_HUMAN	122814
sp|O75792|RNH2A_HUMAN	12628.8				sp|O75937|DNJC8_HUMAN	150258
sp|O75794|CD123_HUMAN	22311.1				sp|O75940|SPF30_HUMAN	40713
sp|O75817|POP7_HUMAN	23995.1				sp|O75947|ATP5H_HUMAN	583757
sp|O75818|RPP40_HUMAN	26712.6				sp|O75964|ATP5L_HUMAN	869694
sp|O75821|EIF3G_HUMAN	249078				sp|O76003|GLRX3_HUMAN	367649
sp|O75822|EIF3J_HUMAN	271712				sp|O76021|RL1D1_HUMAN	17373.7
sp|O75844|FACE1_HUMAN	24559.1				sp|O76094|SRP72_HUMAN	262334
sp|O75874|IDHC_HUMAN	377080				sp|O94760|DDAH1_HUMAN	89060.7
sp|O75880|SCO1_HUMAN	33770.5				sp|O94766|B3GA3_HUMAN	14973.4
sp|O75909|CCNK_HUMAN	6061.27				sp|O94776|MTA2_HUMAN	42542
sp|O75934|SPF27_HUMAN	19924.3				sp|O94905|ERLN2_HUMAN	21373.6
sp|O75935|DCTN3_HUMAN	163924				sp|O94925|GLSK_HUMAN	16036
sp|O75937|DNJC8_HUMAN	105629				sp|O94979|SC31A_HUMAN	36584.1
sp|O75940|SPF30_HUMAN	34623				sp|O95059|RPP14_HUMAN	83490
sp|O75947|ATP5H_HUMAN	505100				sp|O95070|YIF1A_HUMAN	52203.6
sp|O75964|ATP5L_HUMAN	576183				sp|O95139|NDUB6_HUMAN	18960.9
sp|O76003|GLRX3_HUMAN	310343				sp|O95166|GBRAP_HUMAN	50452.8
sp|O76021|RL1D1_HUMAN	51877.9				sp|O95168|NDUB4_HUMAN	58863.1
sp|O76031|CLPX_HUMAN	21316.8				sp|O95169|NDUB8_HUMAN	25045.3
sp|O76094|SRP72_HUMAN	770221				sp|O95197|RTN3_HUMAN	48065.6
sp|O94760|DDAH1_HUMAN	83154.1				sp|O95202|LETM1_HUMAN	32063.5
sp|O94766|B3GA3_HUMAN	12853.4				sp|O95232|LC7L3_HUMAN	10894.7
sp|O94776|MTA2_HUMAN	102077				sp|O95292|VAPB_HUMAN	193782
sp|O94826|TOM70_HUMAN	10186.5				sp|O95297|MPZL1_HUMAN	20257.2
sp|O94874|UFL1_HUMAN	6863.47				sp|O95298|NDUC2_HUMAN	59071.5
sp|O94905|ERLN2_HUMAN	15392.8				sp|O95302|FKBP9_HUMAN	263578
sp|O94925|GLSK_HUMAN	132238				sp|O95336|6PGL_HUMAN	80926.3
sp|O94979|SC31A_HUMAN	29156.8				sp|O95347|SMC2_HUMAN	43823.7
sp|O95059|RPP14_HUMAN	41953.1				sp|O95372|LYPA2_HUMAN	37438.2
sp|O95070|YIF1A_HUMAN	47530				sp|O95373|IPO7_HUMAN	19382.9
sp|O95139|NDUB6_HUMAN	10708.6				sp|O95379|TFIP8_HUMAN	19248.1
sp|O95166|GBRAP_HUMAN	32927.7				sp|O95400|CD2B2_HUMAN	79074.6
sp|O95168|NDUB4_HUMAN	51292.8				sp|O95433|AHSA1_HUMAN	278226
sp|O95169|NDUB8_HUMAN	26053.9				sp|O95456|PSMG1_HUMAN	19524.2
sp|O95197|RTN3_HUMAN	43308.8				sp|O95563|MPC2_HUMAN	14284.7
sp|O95202|LETM1_HUMAN	53375.9				sp|O95571|ETHE1_HUMAN	33057.6
sp|O95232|LC7L3_HUMAN	7609.32				sp|O95573|ACSL3_HUMAN	2893.82
sp|O95292|VAPB_HUMAN	187493				sp|O95619|YETS4_HUMAN	9714.77
sp|O95297|MPZL1_HUMAN	11005.8				sp|O95747|OXSR1_HUMAN	66668.7
sp|O95298|NDUC2_HUMAN	61799.8				sp|O95757|HS74L_HUMAN	69256.5
sp|O95299|NDUAA_HUMAN	11560.7				sp|O95777|LSM8_HUMAN	49253.3
sp|O95302|FKBP9_HUMAN	261518				sp|O95782|AP2A1_HUMAN	59870
sp|O95336|6PGL_HUMAN	115590				sp|O95816|BAG2_HUMAN	245335
sp|O95340|PAPS2_HUMAN	15818.6				sp|O95831|AIFM1_HUMAN	343970
sp|O95347|SMC2_HUMAN	53493.2				sp|O95833|CLIC3_HUMAN	18348.8
sp|O95372|LYPA2_HUMAN	39488.9				sp|O95861|BPNT1_HUMAN	57140.9
sp|O95373|IPO7_HUMAN	49737.9				sp|O95881|TXD12_HUMAN	194344
sp|O95379|TFIP8_HUMAN	7756.99				sp|O95968|SG1D1_HUMAN	31787.7
sp|O95400|CD2B2_HUMAN	71510.1				sp|O95969|SG1D2_HUMAN	23746.7
sp|O95433|AHSA1_HUMAN	201228				sp|O96000|NDUBA_HUMAN	149026
sp|O95456|PSMG1_HUMAN	28869.9				sp|O96008|TOM40_HUMAN	109328
sp|O95563|MPC2_HUMAN	8807.98				sp|O96019|ACL6A_HUMAN	81939.1
sp|O95571|ETHE1_HUMAN	37707.9				sp|O96033|MOC2A_HUMAN	15474.7
sp|O95573|ACSL3_HUMAN	57585.1				sp|P00167|CYB5_HUMAN	93865.6
sp|O95619|YETS4_HUMAN	7473.08				sp|P00338|LDHA_HUMAN	7.47239e+06
sp|O95747|OXSR1_HUMAN	101410				sp|P00367|DHE3_HUMAN	379326
sp|O95757|HS74L_HUMAN	77573.6				sp|P00374|DYR_HUMAN	296102
sp|O95777|LSM8_HUMAN	43094.3				sp|P00387|NB5R3_HUMAN	984345
sp|O95782|AP2A1_HUMAN	41608.8				sp|P00390|GSHR_HUMAN	157884
sp|O95816|BAG2_HUMAN	236198				sp|P00403|COX2_HUMAN	673406
sp|O95831|AIFM1_HUMAN	274944				sp|P00441|SODC_HUMAN	144867
sp|O95833|CLIC3_HUMAN	15290.2				sp|P00491|PNPH_HUMAN	776349
sp|O95861|BPNT1_HUMAN	51714.4				sp|P00492|HPRT_HUMAN	518975
sp|O95865|DDAH2_HUMAN	7449.03				sp|P00505|AATM_HUMAN	1.08076e+06
sp|O95881|TXD12_HUMAN	182100				sp|P00558|PGK1_HUMAN	4933349
sp|O95968|SG1D1_HUMAN	27964.8				sp|P00568|KAD1_HUMAN	376919
sp|O95969|SG1D2_HUMAN	29433.4				sp|P00846|ATP6_HUMAN	17066.8
sp|O96000|NDUBA_HUMAN	134903				sp|P00918|CAH2_HUMAN	194320
sp|O96008|TOM40_HUMAN	112279				sp|P01008|ANT3_HUMAN	34188.1
sp|O96019|ACL6A_HUMAN	99910.9				sp|P01023|A2MG_HUMAN	405564
sp|O96033|MOC2A_HUMAN	11586.9				sp|P01024|CO3_HUMAN	11514.1
sp|P00167|CYB5_HUMAN	84216				sp|P01033|TIMP1_HUMAN	14225.6
sp|P00338|LDHA_HUMAN	9747158				sp|P01036|CYTS_HUMAN	94613.2
sp|P00367|DHE3_HUMAN	434272				sp|P01040|CYTA_HUMAN	395897
sp|P00374|DYR_HUMAN	254973				sp|P01111|RASN_HUMAN	170470
sp|P00387|NB5R3_HUMAN	978094				sp|P01591|IGJ_HUMAN	8378.74
sp|P00390|GSHR_HUMAN	150830				sp|P01833|PIGR_HUMAN	24010.2
sp|P00403|COX2_HUMAN	589907				sp|P01834|IGKC_HUMAN	57176.7
sp|P00441|SODC_HUMAN	134506				sp|P01857|IGHG1_HUMAN	78424.4
sp|P00491|PNPH_HUMAN	647969				sp|P01876|IGHA1_HUMAN	44560.8
sp|P00492|HPRT_HUMAN	491102				sp|P01877|IGHA2_HUMAN	7779.34
sp|P00505|AATM_HUMAN	867892				sp|P01889|HLAB_HUMAN	556698
sp|P00558|PGK1_HUMAN	5825180				sp|P02511|CRYAB_HUMAN	520949
sp|P00568|KAD1_HUMAN	309783				sp|P02533|K1C14_HUMAN	7.97455e+06
sp|P00846|ATP6_HUMAN	6469.58				sp|P02538|K2C6A_HUMAN	4.54897e+06
sp|P00918|CAH2_HUMAN	184300				sp|P02545|LMNA_HUMAN	5279523
sp|P01008|ANT3_HUMAN	29820.4				sp|P02768|ALBU_HUMAN	242895
sp|P01023|A2MG_HUMAN	297151				sp|P02771|FETA_HUMAN	110255
sp|P01024|CO3_HUMAN	8042.59				sp|P02786|TFR1_HUMAN	565210
sp|P01033|TIMP1_HUMAN	5492.49				sp|P02787|TRFE_HUMAN	41445.6
sp|P01036|CYTS_HUMAN	183217				sp|P02788|TRFL_HUMAN	147854
sp|P01040|CYTA_HUMAN	457627				sp|P02794|FRIH_HUMAN	108888
sp|P01111|RASN_HUMAN	149438				sp|P02808|STAT_HUMAN	6059.53
sp|P01591|IGJ_HUMAN	17458.9				sp|P02810|PRPC_HUMAN	24890.5
sp|P01833|PIGR_HUMAN	32415.7				sp|P02814|SMR3B_HUMAN	13096.1
sp|P01834|IGKC_HUMAN	41830.9				sp|P04040|CATA_HUMAN	373295
sp|P01857|IGHG1_HUMAN	92548.6				sp|P04062|GBA1_HUMAN	38517.8
sp|P01876|IGHA1_HUMAN	71755.4				sp|P04075|ALDOA_HUMAN	4.97059e+06
sp|P01877|IGHA2_HUMAN	6799.47				sp|P04080|CYTB_HUMAN	309578
sp|P01889|HLAB_HUMAN	540868				sp|P04083|ANXA1_HUMAN	2.29652e+06
sp|P02511|CRYAB_HUMAN	421593				sp|P04179|SODM_HUMAN	202382
sp|P02533|K1C14_HUMAN	5702446				sp|P04181|OAT_HUMAN	64391.3
sp|P02538|K2C6A_HUMAN	2617240				sp|P04259|K2C6B_HUMAN	495426
sp|P02545|LMNA_HUMAN	5.88494e+06				sp|P04264|K2C1_HUMAN	90875030
sp|P02768|ALBU_HUMAN	293896				sp|P04279|SEMG1_HUMAN	23299.4
sp|P02771|FETA_HUMAN	123830				sp|P04406|G3P_HUMAN	14692690
sp|P02786|TFR1_HUMAN	640292				sp|P04439|HLAA_HUMAN	666389
sp|P02787|TRFE_HUMAN	43841.6				sp|P04632|CPNS1_HUMAN	233522
sp|P02788|TRFL_HUMAN	126608				sp|P04792|HSPB1_HUMAN	8901775
sp|P02794|FRIH_HUMAN	99559.9				sp|P04818|TYSY_HUMAN	68178.8
sp|P02808|STAT_HUMAN	10582.9				sp|P04843|RPN1_HUMAN	646401
sp|P02810|PRPC_HUMAN	18459				sp|P04844|RPN2_HUMAN	192851
sp|P02814|SMR3B_HUMAN	66115.8				sp|P04899|GNAI2_HUMAN	122130
sp|P04040|CATA_HUMAN	398807				sp|P05026|AT1B1_HUMAN	135739
sp|P04062|GBA1_HUMAN	42324.9				sp|P05089|ARGI1_HUMAN	193363
sp|P04075|ALDOA_HUMAN	6732099				sp|P05090|APOD_HUMAN	19765.6
sp|P04080|CYTB_HUMAN	181189				sp|P05091|ALDH2_HUMAN	153953
sp|P04083|ANXA1_HUMAN	2.78471e+06				sp|P05109|S10A8_HUMAN	950853
sp|P04179|SODM_HUMAN	144774				sp|P05141|ADT2_HUMAN	718502
sp|P04181|OAT_HUMAN	78496.1				sp|P05161|ISG15_HUMAN	409447
sp|P04259|K2C6B_HUMAN	192901				sp|P05198|IF2A_HUMAN	531288
sp|P04264|K2C1_HUMAN	72026350				sp|P05204|HMGN2_HUMAN	91402
sp|P04279|SEMG1_HUMAN	8818.73				sp|P05386|RLA1_HUMAN	365356
sp|P04406|G3P_HUMAN	12542972				sp|P05387|RLA2_HUMAN	376370
sp|P04439|HLAA_HUMAN	556636				sp|P05388|RLA0_HUMAN	2.10699e+06
sp|P04632|CPNS1_HUMAN	197593				sp|P05413|FABPH_HUMAN	11093.5
sp|P04792|HSPB1_HUMAN	5.34004e+06				sp|P05455|LA_HUMAN	543388
sp|P04818|TYSY_HUMAN	66823.4				sp|P05556|ITB1_HUMAN	285972
sp|P04843|RPN1_HUMAN	500472				sp|P05783|K1C18_HUMAN	14803200
sp|P04844|RPN2_HUMAN	133977				sp|P05787|K2C8_HUMAN	38756556
sp|P04899|GNAI2_HUMAN	170285				sp|P06132|DCUP_HUMAN	54657.4
sp|P05023|AT1A1_HUMAN	6212.63				sp|P06280|AGAL_HUMAN	23827.8
sp|P05026|AT1B1_HUMAN	137475				sp|P06396|GELS_HUMAN	294272
sp|P05089|ARGI1_HUMAN	223677				sp|P06454|PTMA_HUMAN	11195.4
sp|P05090|APOD_HUMAN	16803.3				sp|P06493|CDK1_HUMAN	619842
sp|P05091|ALDH2_HUMAN	142510				sp|P06576|ATPB_HUMAN	10759857
sp|P05109|S10A8_HUMAN	496418				sp|P06702|S10A9_HUMAN	1.29133e+06
sp|P05141|ADT2_HUMAN	752311				sp|P06703|S10A6_HUMAN	1.80148e+06
sp|P05161|ISG15_HUMAN	435861				sp|P06730|IF4E_HUMAN	132830
sp|P05198|IF2A_HUMAN	482192				sp|P06732|KCRM_HUMAN	285218
sp|P05204|HMGN2_HUMAN	16899				sp|P06733|ENOA_HUMAN	28781768
sp|P05386|RLA1_HUMAN	346561				sp|P06737|PYGL_HUMAN	65028.8
sp|P05387|RLA2_HUMAN	258413				sp|P06744|G6PI_HUMAN	1.89363e+06
sp|P05388|RLA0_HUMAN	2.15159e+06				sp|P06748|NPM_HUMAN	5327969
sp|P05413|FABPH_HUMAN	17197.2				sp|P06753|TPM3_HUMAN	182800
sp|P05455|LA_HUMAN	563245				sp|P06756|ITAV_HUMAN	49111.4
sp|P05556|ITB1_HUMAN	427602				sp|P06865|HEXA_HUMAN	258916
sp|P05783|K1C18_HUMAN	12288106				sp|P07093|GDN_HUMAN	9577.83
sp|P05787|K2C8_HUMAN	27233724				sp|P07099|HYEP_HUMAN	812168
sp|P06132|DCUP_HUMAN	66620.4				sp|P07108|ACBP_HUMAN	43259.5
sp|P06280|AGAL_HUMAN	21138.7				sp|P07195|LDHB_HUMAN	7444175
sp|P06396|GELS_HUMAN	359321				sp|P07203|GPX1_HUMAN	18848.5
sp|P06454|PTMA_HUMAN	6212.49				sp|P07205|PGK2_HUMAN	39836.7
sp|P06493|CDK1_HUMAN	679143				sp|P07237|PDIA1_HUMAN	3.79078e+06
sp|P06576|ATPB_HUMAN	10341283				sp|P07305|H10_HUMAN	6617.71
sp|P06702|S10A9_HUMAN	719182				sp|P07311|ACYP1_HUMAN	61142.7
sp|P06703|S10A6_HUMAN	1977231				sp|P07339|CATD_HUMAN	970584
sp|P06730|IF4E_HUMAN	181677				sp|P07355|ANXA2_HUMAN	2.51801e+06
sp|P06732|KCRM_HUMAN	185759				sp|P07384|CAN1_HUMAN	103849
sp|P06733|ENOA_HUMAN	33354062				sp|P07437|TBB5_HUMAN	2.46947e+06
sp|P06737|PYGL_HUMAN	63652.9				sp|P07476|INVO_HUMAN	58081.7
sp|P06744|G6PI_HUMAN	2.10089e+06				sp|P07686|HEXB_HUMAN	665757
sp|P06748|NPM_HUMAN	5.01097e+06				sp|P07737|PROF1_HUMAN	8129383
sp|P06753|TPM3_HUMAN	139755				sp|P07741|APT_HUMAN	388319
sp|P06756|ITAV_HUMAN	33691.2				sp|P07814|SYEP_HUMAN	28065.8
sp|P06858|LIPL_HUMAN	6146.9				sp|P07858|CATB_HUMAN	60967.1
sp|P06865|HEXA_HUMAN	298308				sp|P07900|HS90A_HUMAN	1.18736e+06
sp|P07093|GDN_HUMAN	7019.17				sp|P07910|HNRPC_HUMAN	1.34262e+06
sp|P07099|HYEP_HUMAN	951654				sp|P07942|LAMB1_HUMAN	12866.3
sp|P07108|ACBP_HUMAN	16727.7				sp|P07954|FUMH_HUMAN	1.10977e+06
sp|P07195|LDHB_HUMAN	8.25373e+06				sp|P07996|TSP1_HUMAN	38007
sp|P07203|GPX1_HUMAN	35918.5				sp|P08195|4F2_HUMAN	2.77028e+06
sp|P07205|PGK2_HUMAN	59078.4				sp|P08238|HS90B_HUMAN	6.49893e+06
sp|P07237|PDIA1_HUMAN	4542064				sp|P08240|SRPRA_HUMAN	12755.4
sp|P07311|ACYP1_HUMAN	45157.4				sp|P08559|ODPA_HUMAN	510925
sp|P07339|CATD_HUMAN	739024				sp|P08574|CY1_HUMAN	190293
sp|P07355|ANXA2_HUMAN	2.96765e+06				sp|P08581|MET_HUMAN	12607
sp|P07384|CAN1_HUMAN	144347				sp|P08621|RU17_HUMAN	64510.5
sp|P07437|TBB5_HUMAN	6.194e+06				sp|P08648|ITA5_HUMAN	161650
sp|P07476|INVO_HUMAN	2810.74				sp|P08651|NFIC_HUMAN	26424.2
sp|P07686|HEXB_HUMAN	625293				sp|P08670|VIME_HUMAN	21524084
sp|P07737|PROF1_HUMAN	7.11618e+06				sp|P08697|A2AP_HUMAN	10710.4
sp|P07741|APT_HUMAN	340484				sp|P08708|RS17_HUMAN	362114
sp|P07814|SYEP_HUMAN	113355				sp|P08727|K1C19_HUMAN	946618
sp|P07858|CATB_HUMAN	70245.8				sp|P08729|K2C7_HUMAN	14084719
sp|P07900|HS90A_HUMAN	2063795				sp|P08754|GNAI3_HUMAN	25453.6
sp|P07910|HNRPC_HUMAN	1.10393e+06				sp|P08758|ANXA5_HUMAN	4.39723e+06
sp|P07942|LAMB1_HUMAN	16054.1				sp|P08779|K1C16_HUMAN	2.34265e+06
sp|P07954|FUMH_HUMAN	1.12653e+06				sp|P08865|RSSA_HUMAN	2.85639e+06
sp|P07996|TSP1_HUMAN	18956.8				sp|P09001|RM03_HUMAN	238031
sp|P08174|DAF_HUMAN	12825.3				sp|P09012|SNRPA_HUMAN	469319
sp|P08195|4F2_HUMAN	3231669				sp|P09038|FGF2_HUMAN	48554.2
sp|P08237|PFKAM_HUMAN	15207.3				sp|P09104|ENOG_HUMAN	62608.3
sp|P08238|HS90B_HUMAN	10520535				sp|P09132|SRP19_HUMAN	16469.3
sp|P08240|SRPRA_HUMAN	15754.1				sp|P09211|GSTP1_HUMAN	3569851
sp|P08559|ODPA_HUMAN	413239				sp|P09234|RU1C_HUMAN	14268.9
sp|P08574|CY1_HUMAN	162205				sp|P09382|LEG1_HUMAN	1.41218e+06
sp|P08581|MET_HUMAN	7747.18				sp|P09417|DHPR_HUMAN	63319
sp|P08621|RU17_HUMAN	96126.4				sp|P09429|HMGB1_HUMAN	636858
sp|P08648|ITA5_HUMAN	135016				sp|P09488|GSTM1_HUMAN	171344
sp|P08651|NFIC_HUMAN	63781.3				sp|P09493|TPM1_HUMAN	117341
sp|P08670|VIME_HUMAN	16229600				sp|P09496|CLCA_HUMAN	159523
sp|P08697|A2AP_HUMAN	7416.39				sp|P09525|ANXA4_HUMAN	58685.4
sp|P08708|RS17_HUMAN	321130				sp|P09543|CN37_HUMAN	65331.9
sp|P08727|K1C19_HUMAN	762789				sp|P09601|HMOX1_HUMAN	59010.5
sp|P08729|K2C7_HUMAN	15431991				sp|P09622|DLDH_HUMAN	141110
sp|P08754|GNAI3_HUMAN	28664.5				sp|P09651|ROA1_HUMAN	1309443
sp|P08758|ANXA5_HUMAN	3.82859e+06				sp|P09661|RU2A_HUMAN	224170
sp|P08779|K1C16_HUMAN	1.4425e+06				sp|P09668|CATH_HUMAN	8559.6
sp|P08865|RSSA_HUMAN	2686433				sp|P09669|COX6C_HUMAN	249306
sp|P09001|RM03_HUMAN	250357				sp|P09874|PARP1_HUMAN	311018
sp|P09012|SNRPA_HUMAN	337789				sp|P09960|LKHA4_HUMAN	100185
sp|P09038|FGF2_HUMAN	33391.7				sp|P09972|ALDOC_HUMAN	615185
sp|P09104|ENOG_HUMAN	66336.4				sp|P0C0S5|H2AZ_HUMAN	71565.8
sp|P09110|THIK_HUMAN	21305				sp|P0CG38|POTEI_HUMAN	70026.8
sp|P09132|SRP19_HUMAN	7585.71				sp|P0CG47|UBB_HUMAN	2.64211e+06
sp|P09211|GSTP1_HUMAN	3.47632e+06				sp|P0DJ07|PT100_HUMAN	21722.2
sp|P09228|CYTT_HUMAN	5462.07				sp|P0DMV8|HS71A_HUMAN	3.53514e+06
sp|P09234|RU1C_HUMAN	15519.6				sp|P0DP23|CALM1_HUMAN	1.12504e+06
sp|P09382|LEG1_HUMAN	1.50564e+06				sp|P0DPB6|RPAC2_HUMAN	25044.4
sp|P09417|DHPR_HUMAN	48404.2				sp|P0DTE7|AMY1B_HUMAN	23579.4
sp|P09429|HMGB1_HUMAN	1.00657e+06				sp|P10155|RO60_HUMAN	31647.1
sp|P09488|GSTM1_HUMAN	169605				sp|P10253|LYAG_HUMAN	10842.1
sp|P09493|TPM1_HUMAN	58874.3				sp|P10301|RRAS_HUMAN	122945
sp|P09496|CLCA_HUMAN	230022				sp|P10321|HLAC_HUMAN	24994.6
sp|P09525|ANXA4_HUMAN	53583.3				sp|P10412|H14_HUMAN	1.13213e+06
sp|P09543|CN37_HUMAN	73424.9				sp|P10515|ODP2_HUMAN	106891
sp|P09601|HMOX1_HUMAN	43223				sp|P10599|THIO_HUMAN	1.97255e+06
sp|P09622|DLDH_HUMAN	117912				sp|P10606|COX5B_HUMAN	419105
sp|P09651|ROA1_HUMAN	1.32324e+06				sp|P10619|PPGB_HUMAN	136208
sp|P09661|RU2A_HUMAN	228243				sp|P10620|MGST1_HUMAN	196828
sp|P09668|CATH_HUMAN	8039.11				sp|P10644|KAP0_HUMAN	277248
sp|P09669|COX6C_HUMAN	133871				sp|P10768|ESTD_HUMAN	95462.9
sp|P09874|PARP1_HUMAN	367219				sp|P10809|CH60_HUMAN	14243917
sp|P09960|LKHA4_HUMAN	146728				sp|P10909|CLUS_HUMAN	280716
sp|P09972|ALDOC_HUMAN	418108				sp|P11021|BIP_HUMAN	8.23723e+06
sp|P0C0S5|H2AZ_HUMAN	70478.6				sp|P11047|LAMC1_HUMAN	5310.61
sp|P0CG38|POTEI_HUMAN	83571.9				sp|P11142|HSP7C_HUMAN	12559071
sp|P0CG47|UBB_HUMAN	3.43412e+06				sp|P11172|UMPS_HUMAN	27906.9
sp|P0DJ07|PT100_HUMAN	17141.8				sp|P11177|ODPB_HUMAN	587869
sp|P0DMV8|HS71A_HUMAN	3.86467e+06				sp|P11182|ODB2_HUMAN	41480
sp|P0DP23|CALM1_HUMAN	1.50662e+06				sp|P11216|PYGB_HUMAN	6932.03
sp|P0DPB6|RPAC2_HUMAN	22276				sp|P11233|RALA_HUMAN	201498
sp|P0DTE7|AMY1B_HUMAN	38084.1				sp|P11279|LAMP1_HUMAN	248634
sp|P10155|RO60_HUMAN	44194.4				sp|P11310|ACADM_HUMAN	272730
sp|P10253|LYAG_HUMAN	5737.29				sp|P11413|G6PD_HUMAN	1.2786e+06
sp|P10301|RRAS_HUMAN	70275.3				sp|P11498|PYC_HUMAN	26475.8
sp|P10321|HLAC_HUMAN	27089.1				sp|P11586|C1TC_HUMAN	204244
sp|P10412|H14_HUMAN	1173781				sp|P11717|MPRI_HUMAN	5652.09
sp|P10515|ODP2_HUMAN	147167				sp|P11766|ADHX_HUMAN	92223.8
sp|P10599|THIO_HUMAN	2.00797e+06				sp|P11802|CDK4_HUMAN	14756.2
sp|P10606|COX5B_HUMAN	284827				sp|P11908|PRPS2_HUMAN	145434
sp|P10619|PPGB_HUMAN	88254.7				sp|P11940|PABP1_HUMAN	1.62491e+06
sp|P10620|MGST1_HUMAN	133628				sp|P12004|PCNA_HUMAN	842922
sp|P10644|KAP0_HUMAN	329168				sp|P12035|K2C3_HUMAN	91515.2
sp|P10768|ESTD_HUMAN	113843				sp|P12081|HARS1_HUMAN	430184
sp|P10809|CH60_HUMAN	14613336				sp|P12236|ADT3_HUMAN	69024.4
sp|P10909|CLUS_HUMAN	231702				sp|P12268|IMDH2_HUMAN	215320
sp|P11021|BIP_HUMAN	9325416				sp|P12273|PIP_HUMAN	84170
sp|P11047|LAMC1_HUMAN	6817.84				sp|P12277|KCRB_HUMAN	1.66113e+06
sp|P11142|HSP7C_HUMAN	12911773				sp|P12429|ANXA3_HUMAN	1.94457e+06
sp|P11172|UMPS_HUMAN	56679.2				sp|P12694|ODBA_HUMAN	63217.6
sp|P11177|ODPB_HUMAN	514005				sp|P12814|ACTN1_HUMAN	191306
sp|P11182|ODB2_HUMAN	43841.8				sp|P12956|XRCC6_HUMAN	1.28089e+06
sp|P11216|PYGB_HUMAN	5563.57				sp|P13010|XRCC5_HUMAN	318024
sp|P11233|RALA_HUMAN	138337				sp|P13073|COX41_HUMAN	469646
sp|P11279|LAMP1_HUMAN	197408				sp|P13473|LAMP2_HUMAN	10473
sp|P11310|ACADM_HUMAN	287390				sp|P13489|RINI_HUMAN	32173.8
sp|P11413|G6PD_HUMAN	1.47762e+06				sp|P13639|EF2_HUMAN	1.8723e+06
sp|P11498|PYC_HUMAN	41026.3				sp|P13645|K1C10_HUMAN	53050150
sp|P11586|C1TC_HUMAN	375623				sp|P13646|K1C13_HUMAN	881113
sp|P11717|MPRI_HUMAN	10173.8				sp|P13647|K2C5_HUMAN	8612894
sp|P11766|ADHX_HUMAN	93267.5				sp|P13667|PDIA4_HUMAN	803284
sp|P11802|CDK4_HUMAN	43365.9				sp|P13674|P4HA1_HUMAN	69962.5
sp|P11908|PRPS2_HUMAN	161106				sp|P13693|TCTP_HUMAN	362006
sp|P11940|PABP1_HUMAN	1.66549e+06				sp|P13797|PLST_HUMAN	807576
sp|P12004|PCNA_HUMAN	846181				sp|P13798|ACPH_HUMAN	79772.5
sp|P12035|K2C3_HUMAN	59707				sp|P13804|ETFA_HUMAN	717448
sp|P12081|HARS1_HUMAN	601197				sp|P13861|KAP2_HUMAN	125391
sp|P12236|ADT3_HUMAN	62958.6				sp|P13929|ENOB_HUMAN	393841
sp|P12268|IMDH2_HUMAN	460823				sp|P13984|T2FB_HUMAN	51163.9
sp|P12273|PIP_HUMAN	131976				sp|P13987|CD59_HUMAN	21002.6
sp|P12277|KCRB_HUMAN	1815166				sp|P13995|MTDC_HUMAN	80328.7
sp|P12429|ANXA3_HUMAN	1.60908e+06				sp|P14174|MIF_HUMAN	443212
sp|P12694|ODBA_HUMAN	70228.4				sp|P14314|GLU2B_HUMAN	690966
sp|P12814|ACTN1_HUMAN	256902				sp|P14324|FPPS_HUMAN	482252
sp|P12956|XRCC6_HUMAN	2.23201e+06				sp|P14406|CX7A2_HUMAN	39176.5
sp|P13010|XRCC5_HUMAN	968931				sp|P14550|AK1A1_HUMAN	169726
sp|P13051|UNG_HUMAN	12056.4				sp|P14618|KPYM_HUMAN	4.65816e+06
sp|P13073|COX41_HUMAN	531394				sp|P14625|ENPL_HUMAN	2.35356e+06
sp|P13473|LAMP2_HUMAN	12342.9				sp|P14678|RSMB_HUMAN	210843
sp|P13489|RINI_HUMAN	50681.1				sp|P14735|IDE_HUMAN	35603.9
sp|P13639|EF2_HUMAN	2.67405e+06				sp|P14866|HNRPL_HUMAN	63856.2
sp|P13645|K1C10_HUMAN	40417860				sp|P14868|SYDC_HUMAN	330377
sp|P13646|K1C13_HUMAN	541323				sp|P14923|PLAK_HUMAN	677008
sp|P13647|K2C5_HUMAN	6.16759e+06				sp|P14927|QCR7_HUMAN	59086.5
sp|P13667|PDIA4_HUMAN	1.05728e+06				sp|P15104|GLNA_HUMAN	30498
sp|P13674|P4HA1_HUMAN	88815.7				sp|P15121|ALDR_HUMAN	501772
sp|P13693|TCTP_HUMAN	234521				sp|P15291|B4GT1_HUMAN	129985
sp|P13797|PLST_HUMAN	1.36218e+06				sp|P15311|EZRI_HUMAN	1.39737e+06
sp|P13798|ACPH_HUMAN	119068				sp|P15328|FOLR1_HUMAN	17533.4
sp|P13804|ETFA_HUMAN	695884				sp|P15374|UCHL3_HUMAN	154807
sp|P13861|KAP2_HUMAN	110042				sp|P15515|HIS1_HUMAN	2295.56
sp|P13929|ENOB_HUMAN	508390				sp|P15529|MCP_HUMAN	20674.6
sp|P13984|T2FB_HUMAN	42727.1				sp|P15531|NDKA_HUMAN	5.11857e+06
sp|P13987|CD59_HUMAN	20427.8				sp|P15559|NQO1_HUMAN	1.12905e+06
sp|P13995|MTDC_HUMAN	57742				sp|P15586|GNS_HUMAN	139122
sp|P14174|MIF_HUMAN	187406				sp|P15848|ARSB_HUMAN	19756
sp|P14314|GLU2B_HUMAN	589501				sp|P15880|RS2_HUMAN	650561
sp|P14324|FPPS_HUMAN	553346				sp|P15924|DESP_HUMAN	2.60101e+06
sp|P14406|CX7A2_HUMAN	151109				sp|P15927|RFA2_HUMAN	123148
sp|P14550|AK1A1_HUMAN	186674				sp|P15954|COX7C_HUMAN	14910.2
sp|P14618|KPYM_HUMAN	9018353				sp|P16035|TIMP2_HUMAN	6936.29
sp|P14625|ENPL_HUMAN	2.50385e+06				sp|P16070|CD44_HUMAN	133584
sp|P14678|RSMB_HUMAN	171034				sp|P16083|NQO2_HUMAN	206801
sp|P14735|IDE_HUMAN	18258.6				sp|P16104|H2AX_HUMAN	13183.1
sp|P14866|HNRPL_HUMAN	135442				sp|P16152|CBR1_HUMAN	712133
sp|P14868|SYDC_HUMAN	302351				sp|P16220|CREB1_HUMAN	26875.9
sp|P14923|PLAK_HUMAN	502328				sp|P16401|H15_HUMAN	1.15714e+06
sp|P14927|QCR7_HUMAN	45537				sp|P16402|H13_HUMAN	43738.6
sp|P15104|GLNA_HUMAN	24674.4				sp|P16403|H12_HUMAN	2.55035e+06
sp|P15121|ALDR_HUMAN	421471				sp|P16435|NCPR_HUMAN	51777
sp|P15291|B4GT1_HUMAN	116336				sp|P16615|AT2A2_HUMAN	119360
sp|P15311|EZRI_HUMAN	1.77745e+06				sp|P16949|STMN1_HUMAN	312079
sp|P15328|FOLR1_HUMAN	28575				sp|P16989|YBOX3_HUMAN	209245
sp|P15374|UCHL3_HUMAN	105616				sp|P17050|NAGAB_HUMAN	13233.6
sp|P15515|HIS1_HUMAN	4449.01				sp|P17096|HMGA1_HUMAN	117361
sp|P15529|MCP_HUMAN	40738.4				sp|P17174|AATC_HUMAN	375271
sp|P15531|NDKA_HUMAN	5151922				sp|P17612|KAPCA_HUMAN	157183
sp|P15559|NQO1_HUMAN	795853				sp|P17655|CAN2_HUMAN	36699.1
sp|P15586|GNS_HUMAN	156569				sp|P17812|PYRG1_HUMAN	33971.4
sp|P15848|ARSB_HUMAN	7053.49				sp|P17813|EGLN_HUMAN	48216.8
sp|P15880|RS2_HUMAN	919122				sp|P17844|DDX5_HUMAN	58759.3
sp|P15924|DESP_HUMAN	1614530				sp|P17900|SAP3_HUMAN	77798.3
sp|P15927|RFA2_HUMAN	133491				sp|P17931|LEG3_HUMAN	322686
sp|P15954|COX7C_HUMAN	24510.2				sp|P17980|PRS6A_HUMAN	347952
sp|P16035|TIMP2_HUMAN	6397.01				sp|P17987|TCPA_HUMAN	631059
sp|P16070|CD44_HUMAN	115607				sp|P18077|RL35A_HUMAN	895365
sp|P16083|NQO2_HUMAN	195146				sp|P18085|ARF4_HUMAN	1.59706e+06
sp|P16104|H2AX_HUMAN	10425.2				sp|P18124|RL7_HUMAN	1.41621e+06
sp|P16152|CBR1_HUMAN	761184				sp|P18206|VINC_HUMAN	654454
sp|P16220|CREB1_HUMAN	16793.9				sp|P18615|NELFE_HUMAN	65538.1
sp|P16401|H15_HUMAN	906569				sp|P18621|RL17_HUMAN	238863
sp|P16402|H13_HUMAN	30857.4				sp|P18669|PGAM1_HUMAN	1.27115e+06
sp|P16403|H12_HUMAN	2.45703e+06				sp|P18754|RCC1_HUMAN	115129
sp|P16435|NCPR_HUMAN	61071.7				sp|P19013|K2C4_HUMAN	320419
sp|P16615|AT2A2_HUMAN	81087.5				sp|P19022|CADH2_HUMAN	10101.6
sp|P16949|STMN1_HUMAN	195437				sp|P19256|LFA3_HUMAN	21864.6
sp|P16989|YBOX3_HUMAN	116629				sp|P19338|NUCL_HUMAN	2.0656e+06
sp|P17050|NAGAB_HUMAN	9044.63				sp|P19367|HXK1_HUMAN	24157.8
sp|P17096|HMGA1_HUMAN	71667.5				sp|P19388|RPAB1_HUMAN	55884.7
sp|P17174|AATC_HUMAN	351656				sp|P19404|NDUV2_HUMAN	69565.6
sp|P17342|ANPRC_HUMAN	5028.92				sp|P19623|SPEE_HUMAN	148136
sp|P17480|UBF1_HUMAN	10863.4				sp|P19784|CSK22_HUMAN	18259.3
sp|P17568|NDUB7_HUMAN	8725.21				sp|P19823|ITIH2_HUMAN	15863.6
sp|P17612|KAPCA_HUMAN	145118				sp|P19971|TYPH_HUMAN	35489.6
sp|P17655|CAN2_HUMAN	97546.5				sp|P20042|IF2B_HUMAN	296908
sp|P17812|PYRG1_HUMAN	122113				sp|P20073|ANXA7_HUMAN	98461
sp|P17813|EGLN_HUMAN	53864.9				sp|P20290|BTF3_HUMAN	331817
sp|P17844|DDX5_HUMAN	272091				sp|P20339|RAB5A_HUMAN	124856
sp|P17900|SAP3_HUMAN	69484.7				sp|P20340|RAB6A_HUMAN	512599
sp|P17931|LEG3_HUMAN	213351				sp|P20618|PSB1_HUMAN	999312
sp|P17980|PRS6A_HUMAN	448451				sp|P20645|MPRD_HUMAN	60793.3
sp|P17987|TCPA_HUMAN	682809				sp|P20674|COX5A_HUMAN	249192
sp|P18031|PTN1_HUMAN	50858.2				sp|P20700|LMNB1_HUMAN	430213
sp|P18077|RL35A_HUMAN	664152				sp|P20839|IMDH1_HUMAN	9950.16
sp|P18085|ARF4_HUMAN	1.12046e+06				sp|P20930|FILA_HUMAN	96696.1
sp|P18124|RL7_HUMAN	1.42383e+06				sp|P21266|GSTM3_HUMAN	383968
sp|P18206|VINC_HUMAN	923175				sp|P21281|VATB2_HUMAN	57594.9
sp|P18615|NELFE_HUMAN	29117.3				sp|P21283|VATC1_HUMAN	59688.9
sp|P18621|RL17_HUMAN	525854				sp|P21291|CSRP1_HUMAN	387490
sp|P18669|PGAM1_HUMAN	1.239e+06				sp|P21333|FLNA_HUMAN	3.56039e+06
sp|P18754|RCC1_HUMAN	194130				sp|P21399|ACOHC_HUMAN	42442.1
sp|P19013|K2C4_HUMAN	270316				sp|P21796|VDAC1_HUMAN	1.84995e+06
sp|P19022|CADH2_HUMAN	12383.2				sp|P21912|SDHB_HUMAN	48032.9
sp|P19256|LFA3_HUMAN	20267.4				sp|P21964|COMT_HUMAN	126682
sp|P19338|NUCL_HUMAN	2.31616e+06				sp|P21980|TGM2_HUMAN	49697.1
sp|P19367|HXK1_HUMAN	23126.8				sp|P22061|PIMT_HUMAN	382450
sp|P19388|RPAB1_HUMAN	49588.3				sp|P22087|FBRL_HUMAN	53061.2
sp|P19404|NDUV2_HUMAN	62621.5				sp|P22102|PUR2_HUMAN	32503.7
sp|P19525|E2AK2_HUMAN	5716.53				sp|P22234|PUR6_HUMAN	422484
sp|P19623|SPEE_HUMAN	206607				sp|P22307|SCP2_HUMAN	248609
sp|P19784|CSK22_HUMAN	21548.4				sp|P22314|UBA1_HUMAN	637103
sp|P19823|ITIH2_HUMAN	11985				sp|P22392|NDKB_HUMAN	644073
sp|P19971|TYPH_HUMAN	31914.2				sp|P22570|ADRO_HUMAN	12639.4
sp|P20042|IF2B_HUMAN	488907				sp|P22626|ROA2_HUMAN	7.27735e+06
sp|P20073|ANXA7_HUMAN	145836				sp|P22695|QCR2_HUMAN	276498
sp|P20290|BTF3_HUMAN	234356				sp|P22735|TGM1_HUMAN	111567
sp|P20339|RAB5A_HUMAN	140373				sp|P23193|TCEA1_HUMAN	40106.5
sp|P20340|RAB6A_HUMAN	589220				sp|P23229|ITA6_HUMAN	53626.4
sp|P20618|PSB1_HUMAN	828874				sp|P23246|SFPQ_HUMAN	247606
sp|P20645|MPRD_HUMAN	41410.9				sp|P23258|TBG1_HUMAN	23539.6
sp|P20674|COX5A_HUMAN	197418				sp|P23284|PPIB_HUMAN	4.32743e+06
sp|P20700|LMNB1_HUMAN	388293				sp|P23368|MAOM_HUMAN	101873
sp|P20839|IMDH1_HUMAN	8276.81				sp|P23381|SYWC_HUMAN	122918
sp|P20930|FILA_HUMAN	137251				sp|P23396|RS3_HUMAN	2103382
sp|P21266|GSTM3_HUMAN	278549				sp|P23434|GCSH_HUMAN	40403.1
sp|P21281|VATB2_HUMAN	41990.9				sp|P23526|SAHH_HUMAN	603119
sp|P21283|VATC1_HUMAN	70211.2				sp|P23528|COF1_HUMAN	6460261
sp|P21291|CSRP1_HUMAN	427288				sp|P23588|IF4B_HUMAN	284709
sp|P21333|FLNA_HUMAN	5958350				sp|P23919|KTHY_HUMAN	183684
sp|P21399|ACOHC_HUMAN	40994.5				sp|P23921|RIR1_HUMAN	55615.5
sp|P21796|VDAC1_HUMAN	1.08918e+06				sp|P24534|EF1B_HUMAN	1.09535e+06
sp|P21912|SDHB_HUMAN	79492.9				sp|P24539|AT5F1_HUMAN	406761
sp|P21964|COMT_HUMAN	110138				sp|P24666|PPAC_HUMAN	131652
sp|P21980|TGM2_HUMAN	69066.1				sp|P24752|THIL_HUMAN	364070
sp|P22061|PIMT_HUMAN	366983				sp|P24844|MYL9_HUMAN	213985
sp|P22087|FBRL_HUMAN	62753.9				sp|P24941|CDK2_HUMAN	129923
sp|P22102|PUR2_HUMAN	40043.2				sp|P25205|MCM3_HUMAN	256329
sp|P22234|PUR6_HUMAN	777326				sp|P25208|NFYB_HUMAN	39878.6
sp|P22307|SCP2_HUMAN	185883				sp|P25311|ZA2G_HUMAN	254817
sp|P22314|UBA1_HUMAN	789391				sp|P25325|THTM_HUMAN	40683.4
sp|P22392|NDKB_HUMAN	633253				sp|P25398|RS12_HUMAN	292312
sp|P22570|ADRO_HUMAN	13331.8				sp|P25685|DNJB1_HUMAN	176344
sp|P22626|ROA2_HUMAN	6.707e+06				sp|P25705|ATPA_HUMAN	4.10706e+06
sp|P22695|QCR2_HUMAN	315527				sp|P25786|PSA1_HUMAN	556025
sp|P22735|TGM1_HUMAN	31297.2				sp|P25787|PSA2_HUMAN	488618
sp|P23193|TCEA1_HUMAN	33981.8				sp|P25788|PSA3_HUMAN	667657
sp|P23229|ITA6_HUMAN	56426.6				sp|P25789|PSA4_HUMAN	462208
sp|P23246|SFPQ_HUMAN	597701				sp|P26006|ITA3_HUMAN	37794.8
sp|P23258|TBG1_HUMAN	50154.1				sp|P26038|MOES_HUMAN	4.89661e+06
sp|P23280|CAH6_HUMAN	4286.11				sp|P26196|DDX6_HUMAN	6596.51
sp|P23284|PPIB_HUMAN	5252411				sp|P26368|U2AF2_HUMAN	41069.4
sp|P23368|MAOM_HUMAN	142206				sp|P26373|RL13_HUMAN	1.16719e+06
sp|P23381|SYWC_HUMAN	143293				sp|P26440|IVD_HUMAN	24497.6
sp|P23396|RS3_HUMAN	1.95836e+06				sp|P26447|S10A4_HUMAN	72246.1
sp|P23434|GCSH_HUMAN	44154.1				sp|P26583|HMGB2_HUMAN	175951
sp|P23526|SAHH_HUMAN	560908				sp|P26599|PTBP1_HUMAN	723762
sp|P23528|COF1_HUMAN	6861625				sp|P26639|SYTC_HUMAN	256341
sp|P23588|IF4B_HUMAN	185019				sp|P26640|SYVC_HUMAN	102674
sp|P23919|KTHY_HUMAN	235672				sp|P26641|EF1G_HUMAN	2.47573e+06
sp|P23921|RIR1_HUMAN	161733				sp|P26885|FKBP2_HUMAN	133874
sp|P24534|EF1B_HUMAN	1.15216e+06				sp|P27105|STOM_HUMAN	669398
sp|P24539|AT5F1_HUMAN	490140				sp|P27144|KAD4_HUMAN	46513.6
sp|P24666|PPAC_HUMAN	183717				sp|P27348|1433T_HUMAN	776972
sp|P24752|THIL_HUMAN	393135				sp|P27449|VATL_HUMAN	87063.8
sp|P24844|MYL9_HUMAN	155457				sp|P27482|CALL3_HUMAN	49145.4
sp|P24941|CDK2_HUMAN	108903				sp|P27635|RL10_HUMAN	22001.8
sp|P25205|MCM3_HUMAN	286912				sp|P27694|RFA1_HUMAN	23053.4
sp|P25208|NFYB_HUMAN	13168.4				sp|P27695|APEX1_HUMAN	240073
sp|P25311|ZA2G_HUMAN	217430				sp|P27707|DCK_HUMAN	32212.5
sp|P25325|THTM_HUMAN	39648.3				sp|P27797|CALR_HUMAN	1.51744e+06
sp|P25398|RS12_HUMAN	400343				sp|P27816|MAP4_HUMAN	184881
sp|P25685|DNJB1_HUMAN	193519				sp|P27824|CALX_HUMAN	1.94764e+06
sp|P25705|ATPA_HUMAN	4449204				sp|P28062|PSB8_HUMAN	32703
sp|P25786|PSA1_HUMAN	730383				sp|P28066|PSA5_HUMAN	1.15197e+06
sp|P25787|PSA2_HUMAN	405942				sp|P28070|PSB4_HUMAN	631776
sp|P25788|PSA3_HUMAN	683704				sp|P28072|PSB6_HUMAN	319282
sp|P25789|PSA4_HUMAN	460272				sp|P28074|PSB5_HUMAN	462012
sp|P26006|ITA3_HUMAN	36716.5				sp|P28331|NDUS1_HUMAN	19580.9
sp|P26038|MOES_HUMAN	3975101				sp|P28482|MK01_HUMAN	133676
sp|P26196|DDX6_HUMAN	22565.5				sp|P28702|RXRB_HUMAN	29167.5
sp|P26368|U2AF2_HUMAN	138269				sp|P28838|AMPL_HUMAN	125712
sp|P26373|RL13_HUMAN	1388210				sp|P29218|IMPA1_HUMAN	33551.9
sp|P26440|IVD_HUMAN	23938.6				sp|P29372|3MG_HUMAN	4113.58
sp|P26447|S10A4_HUMAN	57617.1				sp|P29373|RABP2_HUMAN	25417.7
sp|P26583|HMGB2_HUMAN	174297				sp|P29401|TKT_HUMAN	6294534
sp|P26599|PTBP1_HUMAN	726202				sp|P29508|SPB3_HUMAN	798208
sp|P26639|SYTC_HUMAN	633781				sp|P29558|RBMS1_HUMAN	12561.2
sp|P26640|SYVC_HUMAN	153319				sp|P29692|EF1D_HUMAN	3175554
sp|P26641|EF1G_HUMAN	2.89267e+06				sp|P29992|GNA11_HUMAN	103540
sp|P26885|FKBP2_HUMAN	165439				sp|P30040|ERP29_HUMAN	988504
sp|P27105|STOM_HUMAN	389516				sp|P30041|PRDX6_HUMAN	3439269
sp|P27144|KAD4_HUMAN	44928.7				sp|P30043|BLVRB_HUMAN	226990
sp|P27348|1433T_HUMAN	923928				sp|P30044|PRDX5_HUMAN	1.36164e+06
sp|P27449|VATL_HUMAN	50439.8				sp|P30046|DOPD_HUMAN	321098
sp|P27482|CALL3_HUMAN	33599.4				sp|P30048|PRDX3_HUMAN	577465
sp|P27635|RL10_HUMAN	73863.8				sp|P30049|ATPD_HUMAN	324159
sp|P27694|RFA1_HUMAN	93341				sp|P30050|RL12_HUMAN	633814
sp|P27695|APEX1_HUMAN	443705				sp|P30084|ECHM_HUMAN	532632
sp|P27707|DCK_HUMAN	24356.4				sp|P30085|KCY_HUMAN	147035
sp|P27708|PYR1_HUMAN	17694.5				sp|P30086|PEBP1_HUMAN	612474
sp|P27797|CALR_HUMAN	1.62838e+06				sp|P30101|PDIA3_HUMAN	3.17868e+06
sp|P27816|MAP4_HUMAN	210895				sp|P30153|2AAA_HUMAN	81487.3
sp|P27824|CALX_HUMAN	2.02732e+06				sp|P30405|PPIF_HUMAN	20981.6
sp|P28062|PSB8_HUMAN	23079.5				sp|P30419|NMT1_HUMAN	76637.6
sp|P28066|PSA5_HUMAN	981970				sp|P30519|HMOX2_HUMAN	33672.9
sp|P28070|PSB4_HUMAN	372469				sp|P30520|PURA2_HUMAN	132671
sp|P28072|PSB6_HUMAN	245102				sp|P30536|TSPO_HUMAN	76484.2
sp|P28074|PSB5_HUMAN	324720				sp|P30566|PUR8_HUMAN	48416.1
sp|P28331|NDUS1_HUMAN	64856.4				sp|P30626|SORCN_HUMAN	229991
sp|P28482|MK01_HUMAN	151502				sp|P30740|ILEU_HUMAN	179082
sp|P28702|RXRB_HUMAN	28558.3				sp|P30837|AL1B1_HUMAN	562628
sp|P28838|AMPL_HUMAN	159513				sp|P30838|AL3A1_HUMAN	12919.4
sp|P29034|S10A2_HUMAN	27514.4				sp|P31025|LCN1_HUMAN	133091
sp|P29144|TPP2_HUMAN	9002.89				sp|P31040|SDHA_HUMAN	53509.1
sp|P29218|IMPA1_HUMAN	22649.3				sp|P31150|GDIA_HUMAN	164899
sp|P29372|3MG_HUMAN	19228.1				sp|P31151|S10A7_HUMAN	565215
sp|P29373|RABP2_HUMAN	18275.2				sp|P31153|METK2_HUMAN	271633
sp|P29401|TKT_HUMAN	8194985				sp|P31327|CPSM_HUMAN	611493
sp|P29508|SPB3_HUMAN	308220				sp|P31350|RIR2_HUMAN	104685
sp|P29558|RBMS1_HUMAN	18962.3				sp|P31689|DNJA1_HUMAN	34002.8
sp|P29590|PML_HUMAN	3750.8				sp|P31930|QCR1_HUMAN	97177.6
sp|P29692|EF1D_HUMAN	2601325				sp|P31937|3HIDH_HUMAN	166848
sp|P29966|MARCS_HUMAN	4010.23				sp|P31939|PUR9_HUMAN	545692
sp|P29992|GNA11_HUMAN	103271				sp|P31942|HNRH3_HUMAN	229449
sp|P30040|ERP29_HUMAN	962795				sp|P31943|HNRH1_HUMAN	250063
sp|P30041|PRDX6_HUMAN	2674022				sp|P31944|CASPE_HUMAN	247700
sp|P30043|BLVRB_HUMAN	194948				sp|P31946|1433B_HUMAN	1.79366e+06
sp|P30044|PRDX5_HUMAN	1.35187e+06				sp|P31947|1433S_HUMAN	1.21218e+06
sp|P30046|DOPD_HUMAN	249204				sp|P31948|STIP1_HUMAN	309668
sp|P30048|PRDX3_HUMAN	480365				sp|P31949|S10AB_HUMAN	529675
sp|P30049|ATPD_HUMAN	464998				sp|P32119|PRDX2_HUMAN	3.13641e+06
sp|P30050|RL12_HUMAN	613218				sp|P32322|P5CR1_HUMAN	93221.7
sp|P30084|ECHM_HUMAN	451548				sp|P32455|GBP1_HUMAN	23475.4
sp|P30085|KCY_HUMAN	98876.8				sp|P32969|RL9_HUMAN	328562
sp|P30086|PEBP1_HUMAN	580660				sp|P33240|CSTF2_HUMAN	95007.8
sp|P30101|PDIA3_HUMAN	4.17189e+06				sp|P33316|DUT_HUMAN	473749
sp|P30153|2AAA_HUMAN	378540				sp|P33991|MCM4_HUMAN	98387.2
sp|P30405|PPIF_HUMAN	20071.4				sp|P33992|MCM5_HUMAN	152812
sp|P30419|NMT1_HUMAN	105348				sp|P33993|MCM7_HUMAN	42127
sp|P30519|HMOX2_HUMAN	35648.1				sp|P34896|GLYC_HUMAN	51657.7
sp|P30520|PURA2_HUMAN	133006				sp|P34897|GLYM_HUMAN	651695
sp|P30536|TSPO_HUMAN	46731				sp|P34932|HSP74_HUMAN	206187
sp|P30566|PUR8_HUMAN	153437				sp|P35080|PROF2_HUMAN	105792
sp|P30626|SORCN_HUMAN	311613				sp|P35221|CTNA1_HUMAN	65959.8
sp|P30740|ILEU_HUMAN	144047				sp|P35222|CTNB1_HUMAN	6321.6
sp|P30837|AL1B1_HUMAN	735597				sp|P35232|PHB1_HUMAN	2.29976e+06
sp|P30838|AL3A1_HUMAN	28520.9				sp|P35237|SPB6_HUMAN	305053
sp|P31025|LCN1_HUMAN	101837				sp|P35241|RADI_HUMAN	570314
sp|P31040|SDHA_HUMAN	183017				sp|P35244|RFA3_HUMAN	107601
sp|P31150|GDIA_HUMAN	165668				sp|P35249|RFC4_HUMAN	43701
sp|P31151|S10A7_HUMAN	305713				sp|P35250|RFC2_HUMAN	11494.9
sp|P31153|METK2_HUMAN	323551				sp|P35268|RL22_HUMAN	1.4676e+06
sp|P31327|CPSM_HUMAN	739856				sp|P35269|T2FA_HUMAN	51954.2
sp|P31350|RIR2_HUMAN	75398.7				sp|P35270|SPRE_HUMAN	115955
sp|P31689|DNJA1_HUMAN	90308				sp|P35520|CBS_HUMAN	10709.3
sp|P31930|QCR1_HUMAN	195475				sp|P35527|K1C9_HUMAN	31007340
sp|P31937|3HIDH_HUMAN	218692				sp|P35579|MYH9_HUMAN	989043
sp|P31939|PUR9_HUMAN	749286				sp|P35606|COPB2_HUMAN	46320.3
sp|P31942|HNRH3_HUMAN	210512				sp|P35613|BASI_HUMAN	1.0447e+06
sp|P31943|HNRH1_HUMAN	609600				sp|P35637|FUS_HUMAN	464078
sp|P31944|CASPE_HUMAN	244939				sp|P35659|DEK_HUMAN	73398.6
sp|P31946|1433B_HUMAN	2.04765e+06				sp|P35754|GLRX1_HUMAN	32615.1
sp|P31947|1433S_HUMAN	951867				sp|P35900|K1C20_HUMAN	10319.5
sp|P31948|STIP1_HUMAN	788439				sp|P35908|K22E_HUMAN	31275518
sp|P31949|S10AB_HUMAN	505183				sp|P35998|PRS7_HUMAN	224977
sp|P32119|PRDX2_HUMAN	2.91866e+06				sp|P36404|ARL2_HUMAN	8867.45
sp|P32322|P5CR1_HUMAN	95831.8				sp|P36405|ARL3_HUMAN	32848.4
sp|P32455|GBP1_HUMAN	115996				sp|P36542|ATPG_HUMAN	384786
sp|P32969|RL9_HUMAN	126260				sp|P36543|VATE1_HUMAN	63660.9
sp|P33176|KINH_HUMAN	14767.7				sp|P36578|RL4_HUMAN	267961
sp|P33240|CSTF2_HUMAN	87194.9				sp|P36639|8ODP_HUMAN	73052.9
sp|P33316|DUT_HUMAN	503432				sp|P36871|PGM1_HUMAN	318874
sp|P33991|MCM4_HUMAN	139770				sp|P36873|PP1G_HUMAN	21943.7
sp|P33992|MCM5_HUMAN	184719				sp|P36952|SPB5_HUMAN	871878
sp|P33993|MCM7_HUMAN	554442				sp|P36957|ODO2_HUMAN	711379
sp|P34896|GLYC_HUMAN	49832.5				sp|P37108|SRP14_HUMAN	542163
sp|P34897|GLYM_HUMAN	820552				sp|P37198|NUP62_HUMAN	29177.3
sp|P34932|HSP74_HUMAN	225112				sp|P37235|HPCL1_HUMAN	114397
sp|P35080|PROF2_HUMAN	92060.8				sp|P37802|TAGL2_HUMAN	3.35771e+06
sp|P35221|CTNA1_HUMAN	82154.3				sp|P37837|TALDO_HUMAN	1.42338e+06
sp|P35222|CTNB1_HUMAN	8918.79				sp|P38117|ETFB_HUMAN	686569
sp|P35232|PHB1_HUMAN	2.05501e+06				sp|P38159|RBMX_HUMAN	428971
sp|P35237|SPB6_HUMAN	263871				sp|P38606|VATA_HUMAN	177626
sp|P35241|RADI_HUMAN	720301				sp|P38646|GRP75_HUMAN	2.37669e+06
sp|P35244|RFA3_HUMAN	84720.3				sp|P38919|IF4A3_HUMAN	209496
sp|P35249|RFC4_HUMAN	85013.7				sp|P39019|RS19_HUMAN	454934
sp|P35250|RFC2_HUMAN	61303.6				sp|P39023|RL3_HUMAN	191247
sp|P35268|RL22_HUMAN	1.00942e+06				sp|P39656|OST48_HUMAN	559221
sp|P35269|T2FA_HUMAN	101582				sp|P39687|AN32A_HUMAN	865394
sp|P35270|SPRE_HUMAN	95679.9				sp|P39748|FEN1_HUMAN	47514
sp|P35520|CBS_HUMAN	12708.2				sp|P40121|CAPG_HUMAN	260260
sp|P35527|K1C9_HUMAN	27648116				sp|P40227|TCPZ_HUMAN	1.06758e+06
sp|P35579|MYH9_HUMAN	1.27998e+06				sp|P40261|NNMT_HUMAN	36042.7
sp|P35606|COPB2_HUMAN	36800				sp|P40424|PBX1_HUMAN	10482.5
sp|P35613|BASI_HUMAN	812310				sp|P40429|RL13A_HUMAN	1016675
sp|P35637|FUS_HUMAN	531944				sp|P40616|ARL1_HUMAN	25633.5
sp|P35659|DEK_HUMAN	214064				sp|P40925|MDHC_HUMAN	628655
sp|P35754|GLRX1_HUMAN	16455.6				sp|P40926|MDHM_HUMAN	2.02478e+06
sp|P35900|K1C20_HUMAN	11155.1				sp|P40937|RFC5_HUMAN	41587.4
sp|P35908|K22E_HUMAN	26651840				sp|P40939|ECHA_HUMAN	284426
sp|P35998|PRS7_HUMAN	389402				sp|P41091|IF2G_HUMAN	156778
sp|P36404|ARL2_HUMAN	14352.6				sp|P41227|NAA10_HUMAN	86987.1
sp|P36405|ARL3_HUMAN	24089.3				sp|P41250|GARS_HUMAN	90636.1
sp|P36542|ATPG_HUMAN	392430				sp|P41252|SYIC_HUMAN	56144.5
sp|P36543|VATE1_HUMAN	57691.5				sp|P41567|EIF1_HUMAN	200934
sp|P36551|HEM6_HUMAN	8987.65				sp|P42126|ECI1_HUMAN	284026
sp|P36578|RL4_HUMAN	970435				sp|P42166|LAP2A_HUMAN	121137
sp|P36639|8ODP_HUMAN	57534.7				sp|P42167|LAP2B_HUMAN	96106.5
sp|P36776|LONM_HUMAN	4189				sp|P42285|MTREX_HUMAN	18058.4
sp|P36871|PGM1_HUMAN	403432				sp|P42330|AK1C3_HUMAN	506444
sp|P36873|PP1G_HUMAN	31078.3				sp|P42677|RS27_HUMAN	212019
sp|P36952|SPB5_HUMAN	863764				sp|P42704|LPPRC_HUMAN	31440.4
sp|P36957|ODO2_HUMAN	725685				sp|P42765|THIM_HUMAN	357555
sp|P37108|SRP14_HUMAN	610252				sp|P42766|RL35_HUMAN	719097
sp|P37198|NUP62_HUMAN	27157.4				sp|P42771|CDN2A_HUMAN	329696
sp|P37235|HPCL1_HUMAN	92656.1				sp|P42773|CDN2C_HUMAN	9604.68
sp|P37802|TAGL2_HUMAN	3088577				sp|P42785|PCP_HUMAN	67520.5
sp|P37837|TALDO_HUMAN	1.36282e+06				sp|P43034|LIS1_HUMAN	49588.7
sp|P38117|ETFB_HUMAN	668125				sp|P43121|MUC18_HUMAN	72775.8
sp|P38159|RBMX_HUMAN	409287				sp|P43243|MATR3_HUMAN	199532
sp|P38606|VATA_HUMAN	183383				sp|P43304|GPDM_HUMAN	177465
sp|P38646|GRP75_HUMAN	3156484				sp|P43307|SSRA_HUMAN	206012
sp|P38919|IF4A3_HUMAN	228011				sp|P43353|AL3B1_HUMAN	2835.04
sp|P39019|RS19_HUMAN	477729				sp|P43487|RANG_HUMAN	50404.2
sp|P39023|RL3_HUMAN	310873				sp|P43490|NAMPT_HUMAN	82551.7
sp|P39656|OST48_HUMAN	346127				sp|P43686|PRS6B_HUMAN	406126
sp|P39687|AN32A_HUMAN	699474				sp|P43897|EFTS_HUMAN	27164
sp|P39748|FEN1_HUMAN	236484				sp|P45877|PPIC_HUMAN	123732
sp|P40121|CAPG_HUMAN	257927				sp|P45880|VDAC2_HUMAN	274196
sp|P40227|TCPZ_HUMAN	1.44158e+06				sp|P45973|CBX5_HUMAN	46996
sp|P40261|NNMT_HUMAN	68056.9				sp|P45974|UBP5_HUMAN	146969
sp|P40424|PBX1_HUMAN	13134.2				sp|P46013|KI67_HUMAN	66915.8
sp|P40429|RL13A_HUMAN	828345				sp|P46060|RAGP1_HUMAN	114729
sp|P40616|ARL1_HUMAN	25456.7				sp|P46063|RECQ1_HUMAN	11559.1
sp|P40925|MDHC_HUMAN	692337				sp|P46108|CRK_HUMAN	82590.8
sp|P40926|MDHM_HUMAN	2.44894e+06				sp|P46109|CRKL_HUMAN	82049.2
sp|P40937|RFC5_HUMAN	62488.1				sp|P46459|NSF_HUMAN	59629.4
sp|P40938|RFC3_HUMAN	61081.8				sp|P46776|RL27A_HUMAN	507328
sp|P40939|ECHA_HUMAN	517393				sp|P46777|RL5_HUMAN	934493
sp|P41091|IF2G_HUMAN	205018				sp|P46778|RL21_HUMAN	344017
sp|P41227|NAA10_HUMAN	82705.8				sp|P46779|RL28_HUMAN	337708
sp|P41250|GARS_HUMAN	162599				sp|P46781|RS9_HUMAN	2148302
sp|P41252|SYIC_HUMAN	60996.9				sp|P46782|RS5_HUMAN	85956.9
sp|P41567|EIF1_HUMAN	147620				sp|P46783|RS10_HUMAN	568165
sp|P42126|ECI1_HUMAN	349451				sp|P46821|MAP1B_HUMAN	171195
sp|P42166|LAP2A_HUMAN	182370				sp|P46926|GNPI1_HUMAN	121397
sp|P42167|LAP2B_HUMAN	88878.4				sp|P46940|IQGA1_HUMAN	223707
sp|P42224|STAT1_HUMAN	19954.3				sp|P47224|MSS4_HUMAN	14463.8
sp|P42285|MTREX_HUMAN	24019				sp|P47712|PA24A_HUMAN	75840.2
sp|P42330|AK1C3_HUMAN	589179				sp|P47755|CAZA2_HUMAN	145238
sp|P42677|RS27_HUMAN	216856				sp|P47756|CAPZB_HUMAN	619895
sp|P42704|LPPRC_HUMAN	106157				sp|P47897|SYQ_HUMAN	236834
sp|P42765|THIM_HUMAN	252246				sp|P47914|RL29_HUMAN	350646
sp|P42766|RL35_HUMAN	555283				sp|P47929|LEG7_HUMAN	730998
sp|P42771|CDN2A_HUMAN	227086				sp|P47985|UCRI_HUMAN	466242
sp|P42773|CDN2C_HUMAN	6973.25				sp|P48047|ATPO_HUMAN	682502
sp|P42785|PCP_HUMAN	38814.2				sp|P48163|MAOX_HUMAN	69181.3
sp|P43034|LIS1_HUMAN	36873.3				sp|P48444|COPD_HUMAN	133127
sp|P43121|MUC18_HUMAN	92259.7				sp|P48507|GSH0_HUMAN	31812.3
sp|P43243|MATR3_HUMAN	327832				sp|P48556|PSMD8_HUMAN	183667
sp|P43304|GPDM_HUMAN	234666				sp|P48594|SPB4_HUMAN	183961
sp|P43307|SSRA_HUMAN	129686				sp|P48637|GSHB_HUMAN	172659
sp|P43353|AL3B1_HUMAN	6082.38				sp|P48643|TCPE_HUMAN	650230
sp|P43487|RANG_HUMAN	50213.6				sp|P48723|HSP13_HUMAN	27826.9
sp|P43490|NAMPT_HUMAN	94276.4				sp|P48729|KC1A_HUMAN	39806.9
sp|P43686|PRS6B_HUMAN	398025				sp|P48735|IDHP_HUMAN	36371.5
sp|P43897|EFTS_HUMAN	20616.8				sp|P48739|PIPNB_HUMAN	133756
sp|P45877|PPIC_HUMAN	101947				sp|P49005|DPOD2_HUMAN	4631.96
sp|P45880|VDAC2_HUMAN	302251				sp|P49023|PAXI_HUMAN	27624.1
sp|P45973|CBX5_HUMAN	59361.8				sp|P49189|AL9A1_HUMAN	146931
sp|P45974|UBP5_HUMAN	284030				sp|P49207|RL34_HUMAN	756236
sp|P46013|KI67_HUMAN	77558				sp|P49257|LMAN1_HUMAN	448007
sp|P46060|RAGP1_HUMAN	218514				sp|P49321|NASP_HUMAN	508537
sp|P46063|RECQ1_HUMAN	56693.6				sp|P49327|FAS_HUMAN	189265
sp|P46108|CRK_HUMAN	49482.4				sp|P49366|DHYS_HUMAN	10587.1
sp|P46109|CRKL_HUMAN	54499.3				sp|P49368|TCPG_HUMAN	652559
sp|P46459|NSF_HUMAN	162866				sp|P49406|RM19_HUMAN	58340.5
sp|P46776|RL27A_HUMAN	633914				sp|P49411|EFTU_HUMAN	1.06462e+06
sp|P46777|RL5_HUMAN	736026				sp|P49419|AL7A1_HUMAN	145331
sp|P46778|RL21_HUMAN	301802				sp|P49427|UB2R1_HUMAN	10932
sp|P46779|RL28_HUMAN	295011				sp|P49458|SRP09_HUMAN	239432
sp|P46781|RS9_HUMAN	1.93067e+06				sp|P49585|PCY1A_HUMAN	18026.6
sp|P46782|RS5_HUMAN	80191.8				sp|P49588|SYAC_HUMAN	150154
sp|P46783|RS10_HUMAN	456073				sp|P49590|SYHM_HUMAN	8324.8
sp|P46821|MAP1B_HUMAN	155238				sp|P49591|SYSC_HUMAN	47966.4
sp|P46926|GNPI1_HUMAN	103605				sp|P49720|PSB3_HUMAN	454978
sp|P46940|IQGA1_HUMAN	219585				sp|P49721|PSB2_HUMAN	525661
sp|P47224|MSS4_HUMAN	13378.1				sp|P49736|MCM2_HUMAN	144589
sp|P47712|PA24A_HUMAN	83029.5				sp|P49748|ACADV_HUMAN	602875
sp|P47755|CAZA2_HUMAN	102781				sp|P49753|ACOT2_HUMAN	18192.1
sp|P47756|CAPZB_HUMAN	528269				sp|P49755|TMEDA_HUMAN	433626
sp|P47897|SYQ_HUMAN	281421				sp|P49770|EI2BB_HUMAN	15015.4
sp|P47914|RL29_HUMAN	392263				sp|P49773|HINT1_HUMAN	494632
sp|P47929|LEG7_HUMAN	102751				sp|P49862|KLK7_HUMAN	5479.32
sp|P47985|UCRI_HUMAN	382791				sp|P49903|SPS1_HUMAN	31744.3
sp|P48047|ATPO_HUMAN	589393				sp|P49914|MTHFS_HUMAN	31223.6
sp|P48059|LIMS1_HUMAN	20655				sp|P49915|GUAA_HUMAN	30177.7
sp|P48163|MAOX_HUMAN	99603.2				sp|P49959|MRE11_HUMAN	24627
sp|P48444|COPD_HUMAN	186846				sp|P50135|HNMT_HUMAN	16097.1
sp|P48454|PP2BC_HUMAN	678.066				sp|P50213|IDH3A_HUMAN	233815
sp|P48507|GSH0_HUMAN	65441.1				sp|P50238|CRIP1_HUMAN	168365
sp|P48556|PSMD8_HUMAN	243227				sp|P50395|GDIB_HUMAN	1.15635e+06
sp|P48594|SPB4_HUMAN	35206.6				sp|P50402|EMD_HUMAN	311230
sp|P48637|GSHB_HUMAN	153912				sp|P50454|SERPH_HUMAN	2.07614e+06
sp|P48643|TCPE_HUMAN	1.17238e+06				sp|P50502|F10A1_HUMAN	148177
sp|P48723|HSP13_HUMAN	26014.2				sp|P50552|VASP_HUMAN	67316.3
sp|P48729|KC1A_HUMAN	12820.8				sp|P50570|DYN2_HUMAN	13805
sp|P48735|IDHP_HUMAN	34030.2				sp|P50583|AP4A_HUMAN	8602.57
sp|P48739|PIPNB_HUMAN	142591				sp|P50897|PPT1_HUMAN	195239
sp|P49005|DPOD2_HUMAN	7412.99				sp|P50914|RL14_HUMAN	158877
sp|P49023|PAXI_HUMAN	57127.6				sp|P50990|TCPQ_HUMAN	1.30516e+06
sp|P49189|AL9A1_HUMAN	131823				sp|P50991|TCPD_HUMAN	1.05809e+06
sp|P49207|RL34_HUMAN	809191				sp|P50995|ANX11_HUMAN	55710.9
sp|P49257|LMAN1_HUMAN	417428				sp|P51114|FXR1_HUMAN	57725
sp|P49321|NASP_HUMAN	454721				sp|P51148|RAB5C_HUMAN	599626
sp|P49327|FAS_HUMAN	219597				sp|P51149|RAB7A_HUMAN	920470
sp|P49366|DHYS_HUMAN	7173.66				sp|P51151|RAB9A_HUMAN	18242.8
sp|P49368|TCPG_HUMAN	1.14588e+06				sp|P51159|RB27A_HUMAN	36780.5
sp|P49406|RM19_HUMAN	38839.4				sp|P51398|RT29_HUMAN	21047.6
sp|P49411|EFTU_HUMAN	1.61768e+06				sp|P51452|DUS3_HUMAN	24477.4
sp|P49419|AL7A1_HUMAN	213917				sp|P51553|IDH3G_HUMAN	71437.8
sp|P49427|UB2R1_HUMAN	14833.4				sp|P51571|SSRD_HUMAN	427625
sp|P49458|SRP09_HUMAN	161157				sp|P51572|BAP31_HUMAN	197376
sp|P49585|PCY1A_HUMAN	25117.7				sp|P51610|HCFC1_HUMAN	14952.8
sp|P49588|SYAC_HUMAN	238731				sp|P51648|AL3A2_HUMAN	250303
sp|P49589|SYCC_HUMAN	31169.3				sp|P51659|DHB4_HUMAN	227797
sp|P49590|SYHM_HUMAN	31762.2				sp|P51665|PSMD7_HUMAN	141582
sp|P49591|SYSC_HUMAN	98041.8				sp|P51688|SPHM_HUMAN	21756.1
sp|P49642|PRI1_HUMAN	5024.46				sp|P51809|VAMP7_HUMAN	56926.6
sp|P49643|PRI2_HUMAN	17015.6				sp|P51812|KS6A3_HUMAN	11004.8
sp|P49720|PSB3_HUMAN	355208				sp|P51858|HDGF_HUMAN	226708
sp|P49721|PSB2_HUMAN	435534				sp|P51948|MAT1_HUMAN	8112.61
sp|P49736|MCM2_HUMAN	161698				sp|P51965|UB2E1_HUMAN	21026.9
sp|P49748|ACADV_HUMAN	736888				sp|P51970|NDUA8_HUMAN	5232.17
sp|P49753|ACOT2_HUMAN	35042.4				sp|P51991|ROA3_HUMAN	331632
sp|P49755|TMEDA_HUMAN	267491				sp|P52209|6PGD_HUMAN	722726
sp|P49770|EI2BB_HUMAN	46005.7				sp|P52272|HNRPM_HUMAN	549533
sp|P49773|HINT1_HUMAN	353976				sp|P52292|IMA1_HUMAN	67517.6
sp|P49903|SPS1_HUMAN	43967.4				sp|P52298|NCBP2_HUMAN	45326.8
sp|P49914|MTHFS_HUMAN	25962.8				sp|P52434|RPAB3_HUMAN	53700.6
sp|P49915|GUAA_HUMAN	75882.1				sp|P52565|GDIR1_HUMAN	1988490
sp|P49959|MRE11_HUMAN	39146.7				sp|P52597|HNRPF_HUMAN	34126.9
sp|P50135|HNMT_HUMAN	16587.5				sp|P52657|T2AG_HUMAN	16222
sp|P50213|IDH3A_HUMAN	301748				sp|P52788|SPSY_HUMAN	80404.7
sp|P50238|CRIP1_HUMAN	300333				sp|P52815|RM12_HUMAN	76362.3
sp|P50395|GDIB_HUMAN	1.26657e+06				sp|P52895|AK1C2_HUMAN	1.1134e+06
sp|P50402|EMD_HUMAN	303867				sp|P52907|CAZA1_HUMAN	727705
sp|P50416|CPT1A_HUMAN	36589				sp|P52943|CRIP2_HUMAN	85726.7
sp|P50454|SERPH_HUMAN	2.11397e+06				sp|P52948|NUP98_HUMAN	45906.2
sp|P50502|F10A1_HUMAN	222823				sp|P53004|BIEA_HUMAN	82216.7
sp|P50552|VASP_HUMAN	61278.1				sp|P53007|TXTP_HUMAN	84906.4
sp|P50570|DYN2_HUMAN	19528.4				sp|P53041|PPP5_HUMAN	11964.5
sp|P50583|AP4A_HUMAN	11648.3				sp|P53365|ARFP2_HUMAN	15493.2
sp|P50897|PPT1_HUMAN	202108				sp|P53367|ARFP1_HUMAN	432605
sp|P50914|RL14_HUMAN	215200				sp|P53384|NUBP1_HUMAN	10400
sp|P50990|TCPQ_HUMAN	2.03849e+06				sp|P53396|ACLY_HUMAN	405850
sp|P50991|TCPD_HUMAN	1385173				sp|P53582|MAP11_HUMAN	15908.7
sp|P50995|ANX11_HUMAN	77795.1				sp|P53597|SUCA_HUMAN	26641
sp|P51114|FXR1_HUMAN	135565				sp|P53611|PGTB2_HUMAN	31637.5
sp|P51116|FXR2_HUMAN	8497.2				sp|P53618|COPB_HUMAN	7967.46
sp|P51148|RAB5C_HUMAN	368629				sp|P53634|CATC_HUMAN	95956
sp|P51149|RAB7A_HUMAN	692068				sp|P53680|AP2S1_HUMAN	14408
sp|P51151|RAB9A_HUMAN	18103.2				sp|P53701|CCHL_HUMAN	20972
sp|P51159|RB27A_HUMAN	33677.5				sp|P53990|IST1_HUMAN	46609.4
sp|P51398|RT29_HUMAN	55487.9				sp|P53992|SC24C_HUMAN	18229.9
sp|P51452|DUS3_HUMAN	22467.6				sp|P53999|TCP4_HUMAN	968883
sp|P51553|IDH3G_HUMAN	73860				sp|P54105|ICLN_HUMAN	53438
sp|P51571|SSRD_HUMAN	234410				sp|P54136|SYRC_HUMAN	26077.9
sp|P51572|BAP31_HUMAN	175764				sp|P54577|SYYC_HUMAN	659571
sp|P51610|HCFC1_HUMAN	14339.3				sp|P54578|UBP14_HUMAN	132787
sp|P51648|AL3A2_HUMAN	315157				sp|P54619|AAKG1_HUMAN	7681.62
sp|P51659|DHB4_HUMAN	195189				sp|P54709|AT1B3_HUMAN	137155
sp|P51665|PSMD7_HUMAN	142995				sp|P54725|RD23A_HUMAN	183503
sp|P51688|SPHM_HUMAN	20599.2				sp|P54727|RD23B_HUMAN	856814
sp|P51809|VAMP7_HUMAN	30361.6				sp|P54819|KAD2_HUMAN	943916
sp|P51812|KS6A3_HUMAN	33072.4				sp|P54886|P5CS_HUMAN	17914.3
sp|P51858|HDGF_HUMAN	243525				sp|P54920|SNAA_HUMAN	108533
sp|P51948|MAT1_HUMAN	6220.69				sp|P55010|IF5_HUMAN	36900.4
sp|P51965|UB2E1_HUMAN	23992.4				sp|P55036|PSMD4_HUMAN	198659
sp|P51970|NDUA8_HUMAN	5525.12				sp|P55039|DRG2_HUMAN	27132.2
sp|P51991|ROA3_HUMAN	522112				sp|P55060|XPO2_HUMAN	19910.6
sp|P52209|6PGD_HUMAN	1.13473e+06				sp|P55072|TERA_HUMAN	1.01885e+06
sp|P52272|HNRPM_HUMAN	1487878				sp|P55084|ECHB_HUMAN	754539
sp|P52292|IMA1_HUMAN	224129				sp|P55209|NP1L1_HUMAN	226191
sp|P52298|NCBP2_HUMAN	45643.7				sp|P55263|ADK_HUMAN	80057.1
sp|P52306|GDS1_HUMAN	11008.4				sp|P55265|DSRAD_HUMAN	6920.34
sp|P52434|RPAB3_HUMAN	45074				sp|P55735|SEC13_HUMAN	20194.6
sp|P52565|GDIR1_HUMAN	1.17301e+06				sp|P55786|PSA_HUMAN	226834
sp|P52597|HNRPF_HUMAN	92410.5				sp|P55795|HNRH2_HUMAN	21207.6
sp|P52657|T2AG_HUMAN	9462.94				sp|P55809|SCOT1_HUMAN	1.19657e+06
sp|P52788|SPSY_HUMAN	104261				sp|P55854|SUMO3_HUMAN	193516
sp|P52815|RM12_HUMAN	50368.5				sp|P55884|EIF3B_HUMAN	112996
sp|P52888|THOP1_HUMAN	11734.8				sp|P56134|ATPK_HUMAN	82808.7
sp|P52895|AK1C2_HUMAN	1243662				sp|P56385|ATP5I_HUMAN	117246
sp|P52907|CAZA1_HUMAN	572333				sp|P56537|IF6_HUMAN	237813
sp|P52943|CRIP2_HUMAN	253528				sp|P56545|CTBP2_HUMAN	69066.8
sp|P52948|NUP98_HUMAN	96078.7				sp|P56556|NDUA6_HUMAN	59331
sp|P53004|BIEA_HUMAN	79206.5				sp|P57088|TMM33_HUMAN	19379.9
sp|P53007|TXTP_HUMAN	82533.3				sp|P57105|SYJ2B_HUMAN	25029.2
sp|P53041|PPP5_HUMAN	34815.6				sp|P58107|EPIPL_HUMAN	502452
sp|P53365|ARFP2_HUMAN	12875.4				sp|P58546|MTPN_HUMAN	224321
sp|P53367|ARFP1_HUMAN	566052				sp|P59998|ARPC4_HUMAN	681955
sp|P53384|NUBP1_HUMAN	26056.9				sp|P60059|SC61G_HUMAN	11558.8
sp|P53396|ACLY_HUMAN	465362				sp|P60174|TPIS_HUMAN	3123182
sp|P53582|MAP11_HUMAN	32695.1				sp|P60228|EIF3E_HUMAN	293681
sp|P53597|SUCA_HUMAN	20195.3				sp|P60468|SC61B_HUMAN	131354
sp|P53611|PGTB2_HUMAN	28878.6				sp|P60510|PP4C_HUMAN	10847.1
sp|P53618|COPB_HUMAN	43505.3				sp|P60660|MYL6_HUMAN	1.47041e+06
sp|P53621|COPA_HUMAN	9825.8				sp|P60709|ACTB_HUMAN	46885940
sp|P53634|CATC_HUMAN	60379.2				sp|P60842|IF4A1_HUMAN	2705358
sp|P53680|AP2S1_HUMAN	17746.3				sp|P60866|RS20_HUMAN	720521
sp|P53701|CCHL_HUMAN	27388.7				sp|P60891|PRPS1_HUMAN	23522.2
sp|P53990|IST1_HUMAN	52957.7				sp|P60900|PSA6_HUMAN	379133
sp|P53992|SC24C_HUMAN	55895				sp|P60903|S10AA_HUMAN	15860
sp|P53999|TCP4_HUMAN	1.41109e+06				sp|P60953|CDC42_HUMAN	273508
sp|P54105|ICLN_HUMAN	45522.4				sp|P60981|DEST_HUMAN	320154
sp|P54136|SYRC_HUMAN	229167				sp|P60983|GMFB_HUMAN	24056.7
sp|P54577|SYYC_HUMAN	881852				sp|P61006|RAB8A_HUMAN	62545.6
sp|P54578|UBP14_HUMAN	181603				sp|P61009|SPCS3_HUMAN	119257
sp|P54619|AAKG1_HUMAN	6647.07				sp|P61011|SRP54_HUMAN	192142
sp|P54709|AT1B3_HUMAN	103389				sp|P61019|RAB2A_HUMAN	183737
sp|P54725|RD23A_HUMAN	140673				sp|P61020|RAB5B_HUMAN	17831.5
sp|P54727|RD23B_HUMAN	842845				sp|P61026|RAB10_HUMAN	58388.8
sp|P54819|KAD2_HUMAN	825889				sp|P61081|UBC12_HUMAN	76062.7
sp|P54886|P5CS_HUMAN	63940.6				sp|P61086|UBE2K_HUMAN	406329
sp|P54920|SNAA_HUMAN	177092				sp|P61088|UBE2N_HUMAN	428043
sp|P55010|IF5_HUMAN	57564				sp|P61106|RAB14_HUMAN	590669
sp|P55036|PSMD4_HUMAN	219574				sp|P61158|ARP3_HUMAN	185822
sp|P55039|DRG2_HUMAN	26799.2				sp|P61160|ARP2_HUMAN	403728
sp|P55060|XPO2_HUMAN	136985				sp|P61163|ACTZ_HUMAN	331595
sp|P55072|TERA_HUMAN	1965799				sp|P61201|CSN2_HUMAN	32512.7
sp|P55084|ECHB_HUMAN	669061				sp|P61204|ARF3_HUMAN	641433
sp|P55209|NP1L1_HUMAN	234356				sp|P61221|ABCE1_HUMAN	123068
sp|P55263|ADK_HUMAN	76137.9				sp|P61224|RAP1B_HUMAN	61554.4
sp|P55265|DSRAD_HUMAN	9587.52				sp|P61247|RS3A_HUMAN	688947
sp|P55735|SEC13_HUMAN	24293.4				sp|P61254|RL26_HUMAN	1.1561e+06
sp|P55786|PSA_HUMAN	295388				sp|P61289|PSME3_HUMAN	379802
sp|P55795|HNRH2_HUMAN	179148				sp|P61313|RL15_HUMAN	381263
sp|P55809|SCOT1_HUMAN	1.60093e+06				sp|P61353|RL27_HUMAN	1.30945e+06
sp|P55854|SUMO3_HUMAN	176653				sp|P61421|VA0D1_HUMAN	23302.1
sp|P55884|EIF3B_HUMAN	139320				sp|P61513|RL37A_HUMAN	23004.6
sp|P56134|ATPK_HUMAN	52052				sp|P61586|RHOA_HUMAN	315875
sp|P56385|ATP5I_HUMAN	48256.5				sp|P61599|NAA20_HUMAN	11600.2
sp|P56537|IF6_HUMAN	146980				sp|P61604|CH10_HUMAN	4.1617e+06
sp|P56545|CTBP2_HUMAN	74912.1				sp|P61619|S61A1_HUMAN	20747.5
sp|P56556|NDUA6_HUMAN	83548.6				sp|P61626|LYSC_HUMAN	124563
sp|P57088|TMM33_HUMAN	10577.8				sp|P61758|PFD3_HUMAN	239601
sp|P57105|SYJ2B_HUMAN	22739.7				sp|P61764|STXB1_HUMAN	26857.7
sp|P58107|EPIPL_HUMAN	385896				sp|P61769|B2MG_HUMAN	339145
sp|P58546|MTPN_HUMAN	195500				sp|P61803|DAD1_HUMAN	322309
sp|P59998|ARPC4_HUMAN	576128				sp|P61923|COPZ1_HUMAN	214873
sp|P60059|SC61G_HUMAN	3862.46				sp|P61960|UFM1_HUMAN	40379.7
sp|P60174|TPIS_HUMAN	3.56351e+06				sp|P61962|DCAF7_HUMAN	11436.5
sp|P60228|EIF3E_HUMAN	346130				sp|P61964|WDR5_HUMAN	22808.9
sp|P60468|SC61B_HUMAN	129100				sp|P61966|AP1S1_HUMAN	15496
sp|P60510|PP4C_HUMAN	12631.6				sp|P61970|NTF2_HUMAN	260737
sp|P60660|MYL6_HUMAN	1288505				sp|P61978|HNRPK_HUMAN	2.64342e+06
sp|P60709|ACTB_HUMAN	51539820				sp|P61981|1433G_HUMAN	884413
sp|P60842|IF4A1_HUMAN	2.48292e+06				sp|P62081|RS7_HUMAN	1.40418e+06
sp|P60866|RS20_HUMAN	861473				sp|P62136|PP1A_HUMAN	146188
sp|P60891|PRPS1_HUMAN	37601.1				sp|P62140|PP1B_HUMAN	66962.2
sp|P60900|PSA6_HUMAN	300250				sp|P62166|NCS1_HUMAN	14501.1
sp|P60903|S10AA_HUMAN	11611.8				sp|P62191|PRS4_HUMAN	419249
sp|P60953|CDC42_HUMAN	173305				sp|P62195|PRS8_HUMAN	239454
sp|P60981|DEST_HUMAN	417848				sp|P62241|RS8_HUMAN	513439
sp|P60983|GMFB_HUMAN	18225				sp|P62244|RS15A_HUMAN	696890
sp|P61006|RAB8A_HUMAN	41765.8				sp|P62249|RS16_HUMAN	1386076
sp|P61009|SPCS3_HUMAN	99768.5				sp|P62253|UB2G1_HUMAN	30026.7
sp|P61011|SRP54_HUMAN	183584				sp|P62256|UBE2H_HUMAN	10869.8
sp|P61019|RAB2A_HUMAN	139341				sp|P62258|1433E_HUMAN	7.90522e+06
sp|P61020|RAB5B_HUMAN	9868.72				sp|P62263|RS14_HUMAN	792525
sp|P61026|RAB10_HUMAN	34694.5				sp|P62266|RS23_HUMAN	153174
sp|P61081|UBC12_HUMAN	66801.6				sp|P62269|RS18_HUMAN	2.69625e+06
sp|P61086|UBE2K_HUMAN	395508				sp|P62277|RS13_HUMAN	1.90326e+06
sp|P61088|UBE2N_HUMAN	465887				sp|P62280|RS11_HUMAN	708024
sp|P61106|RAB14_HUMAN	332052				sp|P62304|RUXE_HUMAN	316977
sp|P61158|ARP3_HUMAN	291651				sp|P62306|RUXF_HUMAN	121916
sp|P61160|ARP2_HUMAN	410710				sp|P62310|LSM3_HUMAN	111449
sp|P61163|ACTZ_HUMAN	339445				sp|P62312|LSM6_HUMAN	13857.1
sp|P61201|CSN2_HUMAN	111914				sp|P62314|SMD1_HUMAN	167478
sp|P61204|ARF3_HUMAN	465887				sp|P62316|SMD2_HUMAN	391447
sp|P61221|ABCE1_HUMAN	150644				sp|P62318|SMD3_HUMAN	486007
sp|P61224|RAP1B_HUMAN	62323.7				sp|P62330|ARF6_HUMAN	92581.4
sp|P61247|RS3A_HUMAN	1264675				sp|P62333|PRS10_HUMAN	112773
sp|P61254|RL26_HUMAN	905252				sp|P62424|RL7A_HUMAN	1.16257e+06
sp|P61289|PSME3_HUMAN	333849				sp|P62495|ERF1_HUMAN	241011
sp|P61313|RL15_HUMAN	417366				sp|P62701|RS4X_HUMAN	1.05008e+06
sp|P61353|RL27_HUMAN	1.02459e+06				sp|P62714|PP2AB_HUMAN	85570.5
sp|P61421|VA0D1_HUMAN	67054.5				sp|P62750|RL23A_HUMAN	2.17644e+06
sp|P61513|RL37A_HUMAN	35429.6				sp|P62753|RS6_HUMAN	504592
sp|P61586|RHOA_HUMAN	241958				sp|P62805|H4_HUMAN	2.70052e+06
sp|P61599|NAA20_HUMAN	6910.86				sp|P62820|RAB1A_HUMAN	952226
sp|P61604|CH10_HUMAN	3.60543e+06				sp|P62826|RAN_HUMAN	2.12782e+06
sp|P61619|S61A1_HUMAN	19833.8				sp|P62829|RL23_HUMAN	540241
sp|P61626|LYSC_HUMAN	71852.6				sp|P62834|RAP1A_HUMAN	600766
sp|P61758|PFD3_HUMAN	176206				sp|P62841|RS15_HUMAN	459753
sp|P61764|STXB1_HUMAN	103538				sp|P62847|RS24_HUMAN	329618
sp|P61769|B2MG_HUMAN	361420				sp|P62851|RS25_HUMAN	1.32954e+06
sp|P61803|DAD1_HUMAN	286557				sp|P62854|RS26_HUMAN	280728
sp|P61923|COPZ1_HUMAN	219414				sp|P62857|RS28_HUMAN	215060
sp|P61960|UFM1_HUMAN	32678.8				sp|P62861|RS30_HUMAN	332931
sp|P61962|DCAF7_HUMAN	16365.1				sp|P62879|GBB2_HUMAN	148585
sp|P61964|WDR5_HUMAN	17342.7				sp|P62888|RL30_HUMAN	77952.4
sp|P61966|AP1S1_HUMAN	11877.2				sp|P62899|RL31_HUMAN	902021
sp|P61970|NTF2_HUMAN	250248				sp|P62906|RL10A_HUMAN	1.23628e+06
sp|P61978|HNRPK_HUMAN	3.88908e+06				sp|P62910|RL32_HUMAN	171591
sp|P61981|1433G_HUMAN	1.01576e+06				sp|P62913|RL11_HUMAN	1.03124e+06
sp|P62081|RS7_HUMAN	1.09896e+06				sp|P62917|RL8_HUMAN	658750
sp|P62136|PP1A_HUMAN	275226				sp|P62937|PPIA_HUMAN	8694658
sp|P62140|PP1B_HUMAN	135174				sp|P62942|FKB1A_HUMAN	162036
sp|P62166|NCS1_HUMAN	9729.36				sp|P62993|GRB2_HUMAN	129222
sp|P62191|PRS4_HUMAN	531602				sp|P62995|TRA2B_HUMAN	5484.8
sp|P62195|PRS8_HUMAN	346812				sp|P63000|RAC1_HUMAN	323090
sp|P62241|RS8_HUMAN	638376				sp|P63010|AP2B1_HUMAN	28227.9
sp|P62244|RS15A_HUMAN	964610				sp|P63092|GNAS2_HUMAN	145750
sp|P62249|RS16_HUMAN	1.38641e+06				sp|P63098|CANB1_HUMAN	63575.3
sp|P62253|UB2G1_HUMAN	25144.9				sp|P63104|1433Z_HUMAN	4003975
sp|P62256|UBE2H_HUMAN	10303.3				sp|P63151|2ABA_HUMAN	85391.9
sp|P62258|1433E_HUMAN	8152417				sp|P63165|SUMO1_HUMAN	86710.3
sp|P62263|RS14_HUMAN	952533				sp|P63167|DYL1_HUMAN	136168
sp|P62266|RS23_HUMAN	190108				sp|P63173|RL38_HUMAN	236947
sp|P62269|RS18_HUMAN	2.74912e+06				sp|P63208|SKP1_HUMAN	204904
sp|P62273|RS29_HUMAN	4020.14				sp|P63220|RS21_HUMAN	379785
sp|P62277|RS13_HUMAN	1.43273e+06				sp|P63241|IF5A1_HUMAN	1.16432e+06
sp|P62280|RS11_HUMAN	719919				sp|P63244|RACK1_HUMAN	1.07253e+06
sp|P62304|RUXE_HUMAN	255574				sp|P63279|UBC9_HUMAN	93139
sp|P62306|RUXF_HUMAN	117520				sp|P67809|YBOX1_HUMAN	1824035
sp|P62310|LSM3_HUMAN	110687				sp|P67812|SC11A_HUMAN	208010
sp|P62312|LSM6_HUMAN	11082.5				sp|P67870|CSK2B_HUMAN	47348.9
sp|P62314|SMD1_HUMAN	114741				sp|P67936|TPM4_HUMAN	639329
sp|P62316|SMD2_HUMAN	452562				sp|P68032|ACTC_HUMAN	21375.4
sp|P62318|SMD3_HUMAN	428307				sp|P68036|UB2L3_HUMAN	196569
sp|P62330|ARF6_HUMAN	61707.6				sp|P68104|EF1A1_HUMAN	6.45162e+06
sp|P62333|PRS10_HUMAN	204347				sp|P68133|ACTS_HUMAN	749102
sp|P62424|RL7A_HUMAN	1076974				sp|P68363|TBA1B_HUMAN	699000
sp|P62495|ERF1_HUMAN	321789				sp|P68366|TBA4A_HUMAN	1.35899e+06
sp|P62701|RS4X_HUMAN	1.4714e+06				sp|P68371|TBB4B_HUMAN	692864
sp|P62714|PP2AB_HUMAN	111302				sp|P68400|CSK21_HUMAN	170734
sp|P62745|RHOB_HUMAN	29186.3				sp|P68402|PA1B2_HUMAN	45235.4
sp|P62750|RL23A_HUMAN	2.16267e+06				sp|P68431|H31_HUMAN	540407
sp|P62753|RS6_HUMAN	782114				sp|P68871|HBB_HUMAN	22123
sp|P62805|H4_HUMAN	2.51731e+06				sp|P69905|HBA_HUMAN	10566.6
sp|P62820|RAB1A_HUMAN	566884				sp|P78330|SERB_HUMAN	46262.8
sp|P62826|RAN_HUMAN	1.72219e+06				sp|P78346|RPP30_HUMAN	13274.1
sp|P62829|RL23_HUMAN	608778				sp|P78347|GTF2I_HUMAN	42248.9
sp|P62834|RAP1A_HUMAN	573523				sp|P78371|TCPB_HUMAN	1.41553e+06
sp|P62841|RS15_HUMAN	354518				sp|P78406|RAE1L_HUMAN	17540.2
sp|P62847|RS24_HUMAN	304573				sp|P78417|GSTO1_HUMAN	627748
sp|P62851|RS25_HUMAN	1.44275e+06				sp|P78527|PRKDC_HUMAN	37666.6
sp|P62854|RS26_HUMAN	346590				sp|P80188|NGAL_HUMAN	42474.9
sp|P62857|RS28_HUMAN	129755				sp|P80723|BASP1_HUMAN	32623.1
sp|P62861|RS30_HUMAN	123628				sp|P81605|DCD_HUMAN	628600
sp|P62879|GBB2_HUMAN	132843				sp|P82650|RT22_HUMAN	82525.4
sp|P62888|RL30_HUMAN	60326.3				sp|P82663|RT25_HUMAN	24468.5
sp|P62899|RL31_HUMAN	2.11088e+06				sp|P82664|RT10_HUMAN	9435.89
sp|P62906|RL10A_HUMAN	1.27914e+06				sp|P82914|RT15_HUMAN	15018.6
sp|P62910|RL32_HUMAN	147809				sp|P82930|RT34_HUMAN	6758.23
sp|P62913|RL11_HUMAN	1.14643e+06				sp|P82933|RT09_HUMAN	45377.4
sp|P62917|RL8_HUMAN	829282				sp|P82979|SARNP_HUMAN	25397.1
sp|P62937|PPIA_HUMAN	9289741				sp|P83731|RL24_HUMAN	316675
sp|P62942|FKB1A_HUMAN	178462				sp|P83876|TXN4A_HUMAN	32964.5
sp|P62993|GRB2_HUMAN	102443				sp|P83916|CBX1_HUMAN	45834.9
sp|P62995|TRA2B_HUMAN	30571.3				sp|P84085|ARF5_HUMAN	103444
sp|P63000|RAC1_HUMAN	305092				sp|P84090|ERH_HUMAN	310465
sp|P63010|AP2B1_HUMAN	34651				sp|P84095|RHOG_HUMAN	85398.4
sp|P63092|GNAS2_HUMAN	216216				sp|P84098|RL19_HUMAN	339141
sp|P63096|GNAI1_HUMAN	10144.7				sp|P84103|SRSF3_HUMAN	47665.9
sp|P63098|CANB1_HUMAN	60089.3				sp|P85037|FOXK1_HUMAN	6789.93
sp|P63104|1433Z_HUMAN	4179593				sp|P86790|CCZ1B_HUMAN	28861.1
sp|P63151|2ABA_HUMAN	64568.7				sp|P98082|DAB2_HUMAN	18606.3
sp|P63165|SUMO1_HUMAN	98592.9				sp|P98179|RBM3_HUMAN	72081.3
sp|P63167|DYL1_HUMAN	139869				sp|P99999|CYC_HUMAN	319609
sp|P63173|RL38_HUMAN	195442				sp|Q00059|TFAM_HUMAN	10784.7
sp|P63208|SKP1_HUMAN	201447				sp|Q00169|PIPNA_HUMAN	23004.5
sp|P63220|RS21_HUMAN	350970				sp|Q00325|S25A3_HUMAN	18141.6
sp|P63241|IF5A1_HUMAN	1.1373e+06				sp|Q00341|VIGLN_HUMAN	59966.1
sp|P63244|RACK1_HUMAN	1.00179e+06				sp|Q00403|TF2B_HUMAN	25995.6
sp|P63279|UBC9_HUMAN	152124				sp|Q00535|CDK5_HUMAN	7555.24
sp|P67809|YBOX1_HUMAN	1.07021e+06				sp|Q00577|PURA_HUMAN	13199.8
sp|P67812|SC11A_HUMAN	156041				sp|Q00610|CLH1_HUMAN	357456
sp|P67870|CSK2B_HUMAN	43138.7				sp|Q00688|FKBP3_HUMAN	185088
sp|P67936|TPM4_HUMAN	467335				sp|Q00765|REEP5_HUMAN	100551
sp|P68032|ACTC_HUMAN	19727.9				sp|Q00796|DHSO_HUMAN	100404
sp|P68036|UB2L3_HUMAN	211511				sp|Q00839|HNRPU_HUMAN	220934
sp|P68104|EF1A1_HUMAN	7.32904e+06				sp|Q01081|U2AF1_HUMAN	10053.9
sp|P68133|ACTS_HUMAN	1602386				sp|Q01082|SPTB2_HUMAN	27195.7
sp|P68363|TBA1B_HUMAN	2.51135e+06				sp|Q01085|TIAR_HUMAN	27099.6
sp|P68366|TBA4A_HUMAN	3949855				sp|Q01105|SET_HUMAN	3.43882e+06
sp|P68371|TBB4B_HUMAN	1740832				sp|Q01130|SRSF2_HUMAN	114825
sp|P68400|CSK21_HUMAN	165692				sp|Q01469|FABP5_HUMAN	455040
sp|P68402|PA1B2_HUMAN	19126.7				sp|Q01518|CAP1_HUMAN	2.28822e+06
sp|P68431|H31_HUMAN	440905				sp|Q01650|LAT1_HUMAN	412780
sp|P68871|HBB_HUMAN	200292				sp|Q01658|NC2B_HUMAN	10272.6
sp|P69905|HBA_HUMAN	13428.1				sp|Q01780|EXOSX_HUMAN	10602.9
sp|P78330|SERB_HUMAN	31168.1				sp|Q01813|PFKAP_HUMAN	11371.3
sp|P78344|IF4G2_HUMAN	44349.9				sp|Q01844|EWS_HUMAN	50426.2
sp|P78346|RPP30_HUMAN	5783.41				sp|Q01973|ROR1_HUMAN	2309883
sp|P78347|GTF2I_HUMAN	58079				sp|Q01995|TAGL_HUMAN	2.23514e+06
sp|P78371|TCPB_HUMAN	2.15998e+06				sp|Q02127|PYRD_HUMAN	55320.9
sp|P78406|RAE1L_HUMAN	28957.7				sp|Q02218|ODO1_HUMAN	93793.3
sp|P78417|GSTO1_HUMAN	708430				sp|Q02383|SEMG2_HUMAN	100686
sp|P78527|PRKDC_HUMAN	128267				sp|Q02413|DSG1_HUMAN	839631
sp|P80188|NGAL_HUMAN	21093.8				sp|Q02543|RL18A_HUMAN	86555.7
sp|P80723|BASP1_HUMAN	33993.3				sp|Q02750|MP2K1_HUMAN	23835.3
sp|P81605|DCD_HUMAN	712391				sp|Q02790|FKBP4_HUMAN	892667
sp|P82650|RT22_HUMAN	76902.9				sp|Q02809|PLOD1_HUMAN	248087
sp|P82663|RT25_HUMAN	25100.6				sp|Q02818|NUCB1_HUMAN	9193.76
sp|P82664|RT10_HUMAN	3890.65				sp|Q02878|RL6_HUMAN	1087534
sp|P82914|RT15_HUMAN	16979.7				sp|Q02978|M2OM_HUMAN	194562
sp|P82930|RT34_HUMAN	3137.14				sp|Q03135|CAV1_HUMAN	19967.2
sp|P82933|RT09_HUMAN	94569.3				sp|Q03154|ACY1_HUMAN	33213.1
sp|P82979|SARNP_HUMAN	41188.2				sp|Q03252|LMNB2_HUMAN	86459.9
sp|P83731|RL24_HUMAN	336877				sp|Q04206|TF65_HUMAN	14490
sp|P83876|TXN4A_HUMAN	30371.6				sp|Q04323|UBXN1_HUMAN	65477.6
sp|P83916|CBX1_HUMAN	26900.3				sp|Q04446|GLGB_HUMAN	113813
sp|P84085|ARF5_HUMAN	80622.4				sp|Q04637|IF4G1_HUMAN	34258
sp|P84090|ERH_HUMAN	388969				sp|Q04695|K1C17_HUMAN	10941567
sp|P84095|RHOG_HUMAN	83664.7				sp|Q04760|LGUL_HUMAN	272234
sp|P84098|RL19_HUMAN	422241				sp|Q04837|SSBP_HUMAN	578223
sp|P84103|SRSF3_HUMAN	57897.2				sp|Q04917|1433F_HUMAN	561738
sp|P85037|FOXK1_HUMAN	2585.75				sp|Q04941|PLP2_HUMAN	78750
sp|P86790|CCZ1B_HUMAN	17582.9				sp|Q05639|EF1A2_HUMAN	22055.8
sp|P98082|DAB2_HUMAN	20309.3				sp|Q05682|CALD1_HUMAN	68558.2
sp|P98175|RBM10_HUMAN	7588.6				sp|Q06124|PTN11_HUMAN	32059.3
sp|P98179|RBM3_HUMAN	54570.2				sp|Q06203|PUR1_HUMAN	17129.2
sp|P99999|CYC_HUMAN	239623				sp|Q06265|EXOS9_HUMAN	27530.4
sp|Q00059|TFAM_HUMAN	11492.7				sp|Q06323|PSME1_HUMAN	38780.6
sp|Q00169|PIPNA_HUMAN	22280.5				sp|Q06413|MEF2C_HUMAN	7337.94
sp|Q00325|S25A3_HUMAN	22790.4				sp|Q06830|PRDX1_HUMAN	14995461
sp|Q00341|VIGLN_HUMAN	74157.4				sp|Q07020|RL18_HUMAN	677327
sp|Q00403|TF2B_HUMAN	16092.3				sp|Q07021|C1QBP_HUMAN	881700
sp|Q00535|CDK5_HUMAN	11395.8				sp|Q07065|CKAP4_HUMAN	191367
sp|Q00577|PURA_HUMAN	8647.4				sp|Q07666|KHDR1_HUMAN	140659
sp|Q00610|CLH1_HUMAN	504655				sp|Q07812|BAX_HUMAN	90004.5
sp|Q00688|FKBP3_HUMAN	174225				sp|Q07955|SRSF1_HUMAN	272569
sp|Q00765|REEP5_HUMAN	110596				sp|Q07960|RHG01_HUMAN	289621
sp|Q00796|DHSO_HUMAN	67921				sp|Q08188|TGM3_HUMAN	360741
sp|Q00839|HNRPU_HUMAN	537100				sp|Q08209|PP2BA_HUMAN	83239.4
sp|Q01081|U2AF1_HUMAN	37644.6				sp|Q08211|DHX9_HUMAN	62541.4
sp|Q01082|SPTB2_HUMAN	19069.7				sp|Q08257|QOR_HUMAN	240736
sp|Q01085|TIAR_HUMAN	27245.3				sp|Q08380|LG3BP_HUMAN	108882
sp|Q01105|SET_HUMAN	2308834				sp|Q08554|DSC1_HUMAN	339195
sp|Q01130|SRSF2_HUMAN	213080				sp|Q08752|PPID_HUMAN	60427.9
sp|Q01469|FABP5_HUMAN	426011				sp|Q08945|SSRP1_HUMAN	73366.9
sp|Q01518|CAP1_HUMAN	2.31255e+06				sp|Q08J23|NSUN2_HUMAN	99079.3
sp|Q01650|LAT1_HUMAN	285742				sp|Q09028|RBBP4_HUMAN	289008
sp|Q01658|NC2B_HUMAN	7348.5				sp|Q09161|NCBP1_HUMAN	19913.2
sp|Q01780|EXOSX_HUMAN	14685.1				sp|Q09666|AHNK_HUMAN	196564
sp|Q01813|PFKAP_HUMAN	148180				sp|Q0VDF9|HSP7E_HUMAN	14416.1
sp|Q01844|EWS_HUMAN	86051.1				sp|Q0VGL1|LTOR4_HUMAN	60940.2
sp|Q01970|PLCB3_HUMAN	5154.85				sp|Q10471|GALT2_HUMAN	416498
sp|Q01973|ROR1_HUMAN	834258				sp|Q10472|GALT1_HUMAN	48906.7
sp|Q01995|TAGL_HUMAN	1.91064e+06				sp|Q10589|BST2_HUMAN	16237.3
sp|Q02127|PYRD_HUMAN	55697.3				sp|Q10713|MPPA_HUMAN	197879
sp|Q02218|ODO1_HUMAN	174803				sp|Q12765|SCRN1_HUMAN	196413
sp|Q02383|SEMG2_HUMAN	61556.3				sp|Q12792|TWF1_HUMAN	203097
sp|Q02413|DSG1_HUMAN	659364				sp|Q12797|ASPH_HUMAN	449384
sp|Q02543|RL18A_HUMAN	146945				sp|Q12824|SNF5_HUMAN	8897.11
sp|Q02750|MP2K1_HUMAN	25575.6				sp|Q12849|GRSF1_HUMAN	127268
sp|Q02790|FKBP4_HUMAN	1.10631e+06				sp|Q12874|SF3A3_HUMAN	58234.9
sp|Q02809|PLOD1_HUMAN	291485				sp|Q12904|AIMP1_HUMAN	139603
sp|Q02818|NUCB1_HUMAN	8074.53				sp|Q12905|ILF2_HUMAN	387936
sp|Q02878|RL6_HUMAN	894470				sp|Q12906|ILF3_HUMAN	266702
sp|Q02978|M2OM_HUMAN	111682				sp|Q12907|LMAN2_HUMAN	514813
sp|Q03154|ACY1_HUMAN	18034.7				sp|Q12931|TRAP1_HUMAN	422727
sp|Q03252|LMNB2_HUMAN	61375.8				sp|Q12972|PP1R8_HUMAN	43632.2
sp|Q04206|TF65_HUMAN	9318.8				sp|Q13011|ECH1_HUMAN	245994
sp|Q04323|UBXN1_HUMAN	56011.2				sp|Q13057|COASY_HUMAN	33889.7
sp|Q04446|GLGB_HUMAN	129606				sp|Q13084|RM28_HUMAN	27189
sp|Q04637|IF4G1_HUMAN	86345.2				sp|Q13098|CSN1_HUMAN	15356.7
sp|Q04695|K1C17_HUMAN	16428134				sp|Q13126|MTAP_HUMAN	331044
sp|Q04760|LGUL_HUMAN	307736				sp|Q13148|TADBP_HUMAN	75332.6
sp|Q04837|SSBP_HUMAN	698023				sp|Q13151|ROA0_HUMAN	155963
sp|Q04917|1433F_HUMAN	604176				sp|Q13155|AIMP2_HUMAN	22887.4
sp|Q04941|PLP2_HUMAN	165858				sp|Q13162|PRDX4_HUMAN	353124
sp|Q05048|CSTF1_HUMAN	12962.3				sp|Q13177|PAK2_HUMAN	70600.7
sp|Q05639|EF1A2_HUMAN	14823.2				sp|Q13185|CBX3_HUMAN	398151
sp|Q05682|CALD1_HUMAN	96663.6				sp|Q13190|STX5_HUMAN	24928.7
sp|Q06124|PTN11_HUMAN	43106.8				sp|Q13200|PSMD2_HUMAN	169401
sp|Q06203|PUR1_HUMAN	33649.5				sp|Q13217|DNJC3_HUMAN	9783.52
sp|Q06210|GFPT1_HUMAN	33094.9				sp|Q13228|SBP1_HUMAN	99870.1
sp|Q06265|EXOS9_HUMAN	26272.6				sp|Q13232|NDK3_HUMAN	54152.2
sp|Q06323|PSME1_HUMAN	17910.9				sp|Q13242|SRSF9_HUMAN	47170.7
sp|Q06413|MEF2C_HUMAN	8929.06				sp|Q13243|SRSF5_HUMAN	13769.9
sp|Q06830|PRDX1_HUMAN	13324780				sp|Q13247|SRSF6_HUMAN	54932.8
sp|Q07020|RL18_HUMAN	694590				sp|Q13257|MD2L1_HUMAN	42107.6
sp|Q07021|C1QBP_HUMAN	815716				sp|Q13263|TIF1B_HUMAN	194390
sp|Q07065|CKAP4_HUMAN	170966				sp|Q13283|G3BP1_HUMAN	747740
sp|Q07666|KHDR1_HUMAN	286420				sp|Q13296|SG2A2_HUMAN	7272.7
sp|Q07812|BAX_HUMAN	105922				sp|Q13310|PABP4_HUMAN	242610
sp|Q07817|B2CL1_HUMAN	9593.55				sp|Q13347|EIF3I_HUMAN	246069
sp|Q07866|KLC1_HUMAN	9132.74				sp|Q13363|CTBP1_HUMAN	20760.4
sp|Q07955|SRSF1_HUMAN	370308				sp|Q13404|UB2V1_HUMAN	138390
sp|Q07960|RHG01_HUMAN	253920				sp|Q13405|RM49_HUMAN	61805.4
sp|Q08188|TGM3_HUMAN	230792				sp|Q13409|DC1I2_HUMAN	47231.5
sp|Q08209|PP2BA_HUMAN	147557				sp|Q13416|ORC2_HUMAN	12424.2
sp|Q08211|DHX9_HUMAN	180113				sp|Q13418|ILK_HUMAN	7118.54
sp|Q08257|QOR_HUMAN	139358				sp|Q13423|NNTM_HUMAN	86825.4
sp|Q08380|LG3BP_HUMAN	90223.2				sp|Q13426|XRCC4_HUMAN	17233.5
sp|Q08554|DSC1_HUMAN	247370				sp|Q13428|TCOF_HUMAN	10646.8
sp|Q08752|PPID_HUMAN	55833.5				sp|Q13435|SF3B2_HUMAN	101737
sp|Q08945|SSRP1_HUMAN	137015				sp|Q13443|ADAM9_HUMAN	8282.38
sp|Q08J23|NSUN2_HUMAN	250845				sp|Q13445|TMED1_HUMAN	22891.7
sp|Q09028|RBBP4_HUMAN	327559				sp|Q13492|PICAL_HUMAN	29642.3
sp|Q09161|NCBP1_HUMAN	78770.7				sp|Q13501|SQSTM_HUMAN	19534.4
sp|Q09666|AHNK_HUMAN	96751.5				sp|Q13505|MTX1_HUMAN	14322.5
sp|Q0VDF9|HSP7E_HUMAN	19253.7				sp|Q13509|TBB3_HUMAN	65704.8
sp|Q0VGL1|LTOR4_HUMAN	55296.9				sp|Q13510|ASAH1_HUMAN	66038.7
sp|Q10471|GALT2_HUMAN	420142				sp|Q13526|PIN1_HUMAN	71101.1
sp|Q10472|GALT1_HUMAN	38788.9				sp|Q13547|HDAC1_HUMAN	16539.7
sp|Q10589|BST2_HUMAN	13858.4				sp|Q13557|KCC2D_HUMAN	6258.3
sp|Q10713|MPPA_HUMAN	237374				sp|Q13561|DCTN2_HUMAN	180808
sp|Q12765|SCRN1_HUMAN	25154.9				sp|Q13564|ULA1_HUMAN	46804.7
sp|Q12792|TWF1_HUMAN	199061				sp|Q13573|SNW1_HUMAN	10971.6
sp|Q12797|ASPH_HUMAN	412530				sp|Q13596|SNX1_HUMAN	128317
sp|Q12824|SNF5_HUMAN	21637.7				sp|Q13619|CUL4A_HUMAN	6149.61
sp|Q12849|GRSF1_HUMAN	111824				sp|Q13630|FCL_HUMAN	146703
sp|Q12874|SF3A3_HUMAN	81914.2				sp|Q13636|RAB31_HUMAN	46773.7
sp|Q12904|AIMP1_HUMAN	144979				sp|Q13637|RAB32_HUMAN	105756
sp|Q12905|ILF2_HUMAN	337426				sp|Q13643|FHL3_HUMAN	8091.95
sp|Q12906|ILF3_HUMAN	452485				sp|Q13724|MOGS_HUMAN	21006.1
sp|Q12907|LMAN2_HUMAN	390823				sp|Q13740|CD166_HUMAN	60198.3
sp|Q12931|TRAP1_HUMAN	527834				sp|Q13813|SPTN1_HUMAN	164766
sp|Q12933|TRAF2_HUMAN	7334.1				sp|Q13835|PKP1_HUMAN	126152
sp|Q12972|PP1R8_HUMAN	42137.9				sp|Q13838|DX39B_HUMAN	249094
sp|Q12996|CSTF3_HUMAN	10832.9				sp|Q13867|BLMH_HUMAN	183427
sp|Q13011|ECH1_HUMAN	201669				sp|Q13868|EXOS2_HUMAN	187079
sp|Q13043|STK4_HUMAN	7678.23				sp|Q13885|TBB2A_HUMAN	242256
sp|Q13057|COASY_HUMAN	55657.9				sp|Q13907|IDI1_HUMAN	25871.5
sp|Q13084|RM28_HUMAN	25787.4				sp|Q13951|PEBB_HUMAN	42762.7
sp|Q13098|CSN1_HUMAN	93761.1				sp|Q13952|NFYC_HUMAN	21631.6
sp|Q13126|MTAP_HUMAN	340823				sp|Q14011|CIRBP_HUMAN	92818
sp|Q13144|EI2BE_HUMAN	5436.77				sp|Q14019|COTL1_HUMAN	318700
sp|Q13148|TADBP_HUMAN	89879.6				sp|Q14103|HNRPD_HUMAN	984523
sp|Q13151|ROA0_HUMAN	187055				sp|Q14108|SCRB2_HUMAN	16570.2
sp|Q13155|AIMP2_HUMAN	34119.7				sp|Q14116|IL18_HUMAN	136189
sp|Q13162|PRDX4_HUMAN	178472				sp|Q14118|DAG1_HUMAN	19757.5
sp|Q13177|PAK2_HUMAN	92434.5				sp|Q14141|SEPT6_HUMAN	75696.2
sp|Q13185|CBX3_HUMAN	475366				sp|Q14157|UBP2L_HUMAN	36446.3
sp|Q13190|STX5_HUMAN	24761.6				sp|Q14165|MLEC_HUMAN	172450
sp|Q13200|PSMD2_HUMAN	239273				sp|Q14166|TTL12_HUMAN	26647.6
sp|Q13217|DNJC3_HUMAN	11788.9				sp|Q14195|DPYL3_HUMAN	216985
sp|Q13228|SBP1_HUMAN	137252				sp|Q14232|EI2BA_HUMAN	23041.4
sp|Q13232|NDK3_HUMAN	45204.9				sp|Q14240|IF4A2_HUMAN	51207.7
sp|Q13242|SRSF9_HUMAN	55043.6				sp|Q14244|MAP7_HUMAN	40308
sp|Q13243|SRSF5_HUMAN	21864				sp|Q14247|SRC8_HUMAN	253271
sp|Q13247|SRSF6_HUMAN	94039.5				sp|Q14249|NUCG_HUMAN	7927.16
sp|Q13257|MD2L1_HUMAN	29993.1				sp|Q14257|RCN2_HUMAN	141369
sp|Q13263|TIF1B_HUMAN	324141				sp|Q14315|FLNC_HUMAN	5668.44
sp|Q13283|G3BP1_HUMAN	678223				sp|Q14318|FKBP8_HUMAN	43184.3
sp|Q13296|SG2A2_HUMAN	8563.16				sp|Q14320|FA50A_HUMAN	312585
sp|Q13310|PABP4_HUMAN	289918				sp|Q14344|GNA13_HUMAN	11346.9
sp|Q13347|EIF3I_HUMAN	253693				sp|Q14376|GALE_HUMAN	46921.1
sp|Q13363|CTBP1_HUMAN	27956.6				sp|Q14444|CAPR1_HUMAN	284540
sp|Q13404|UB2V1_HUMAN	169165				sp|Q14498|RBM39_HUMAN	36372.2
sp|Q13405|RM49_HUMAN	43006.7				sp|Q14558|KPRA_HUMAN	47490.9
sp|Q13409|DC1I2_HUMAN	59209.3				sp|Q14566|MCM6_HUMAN	16163.4
sp|Q13416|ORC2_HUMAN	27446.8				sp|Q14574|DSC3_HUMAN	15285
sp|Q13418|ILK_HUMAN	77893				sp|Q14677|EPN4_HUMAN	77863.6
sp|Q13423|NNTM_HUMAN	60658.8				sp|Q14694|UBP10_HUMAN	4016.83
sp|Q13426|XRCC4_HUMAN	11691.2				sp|Q14696|MESD_HUMAN	269809
sp|Q13428|TCOF_HUMAN	8042.48				sp|Q14697|GANAB_HUMAN	1.11165e+06
sp|Q13435|SF3B2_HUMAN	88269.6				sp|Q14764|MVP_HUMAN	149528
sp|Q13443|ADAM9_HUMAN	5991.81				sp|Q14790|CASP8_HUMAN	112443
sp|Q13445|TMED1_HUMAN	17495.2				sp|Q14847|LASP1_HUMAN	387193
sp|Q13492|PICAL_HUMAN	79896.5				sp|Q14914|PTGR1_HUMAN	144599
sp|Q13501|SQSTM_HUMAN	65018.2				sp|Q14919|NC2A_HUMAN	12718.1
sp|Q13505|MTX1_HUMAN	12756.2				sp|Q14956|GPNMB_HUMAN	40058.7
sp|Q13509|TBB3_HUMAN	162761				sp|Q14974|IMB1_HUMAN	141645
sp|Q13510|ASAH1_HUMAN	67699.2				sp|Q14980|NUMA1_HUMAN	7898.52
sp|Q13526|PIN1_HUMAN	59983.3				sp|Q14CN4|K2C72_HUMAN	118495
sp|Q13547|HDAC1_HUMAN	15703.6				sp|Q15005|SPCS2_HUMAN	51106.1
sp|Q13557|KCC2D_HUMAN	28206.3				sp|Q15006|EMC2_HUMAN	82998.3
sp|Q13561|DCTN2_HUMAN	140174				sp|Q15008|PSMD6_HUMAN	52018.9
sp|Q13564|ULA1_HUMAN	55175.5				sp|Q15019|SEPT2_HUMAN	402922
sp|Q13573|SNW1_HUMAN	10203.1				sp|Q15024|EXOS7_HUMAN	34597
sp|Q13596|SNX1_HUMAN	158605				sp|Q15029|U5S1_HUMAN	127254
sp|Q13619|CUL4A_HUMAN	20094.5				sp|Q15046|SYK_HUMAN	181460
sp|Q13620|CUL4B_HUMAN	11890.1				sp|Q15056|IF4H_HUMAN	769911
sp|Q13630|FCL_HUMAN	139736				sp|Q15067|ACOX1_HUMAN	124678
sp|Q13636|RAB31_HUMAN	52287.6				sp|Q15070|OXA1L_HUMAN	33356.7
sp|Q13637|RAB32_HUMAN	83095.3				sp|Q15084|PDIA6_HUMAN	1.13115e+06
sp|Q13643|FHL3_HUMAN	13604.1				sp|Q15102|PA1B3_HUMAN	53770.1
sp|Q13724|MOGS_HUMAN	32815.5				sp|Q15121|PEA15_HUMAN	33354.4
sp|Q13740|CD166_HUMAN	58379.5				sp|Q15124|PGM5_HUMAN	39085.7
sp|Q13813|SPTN1_HUMAN	196749				sp|Q15125|EBP_HUMAN	17587.1
sp|Q13835|PKP1_HUMAN	69400.8				sp|Q15126|PMVK_HUMAN	44730.7
sp|Q13838|DX39B_HUMAN	238081				sp|Q15149|PLEC_HUMAN	1.6301e+06
sp|Q13867|BLMH_HUMAN	171952				sp|Q15165|PON2_HUMAN	194187
sp|Q13868|EXOS2_HUMAN	141424				sp|Q15181|IPYR_HUMAN	283288
sp|Q13885|TBB2A_HUMAN	40241.2				sp|Q15185|TEBP_HUMAN	243590
sp|Q13907|IDI1_HUMAN	33604.3				sp|Q15233|NONO_HUMAN	1498670
sp|Q13951|PEBB_HUMAN	35963.2				sp|Q15257|PTPA_HUMAN	89811
sp|Q13952|NFYC_HUMAN	10674.7				sp|Q15286|RAB35_HUMAN	22916
sp|Q14011|CIRBP_HUMAN	78173.1				sp|Q15293|RCN1_HUMAN	571417
sp|Q14012|KCC1A_HUMAN	16389.8				sp|Q15323|K1H1_HUMAN	52695.5
sp|Q14019|COTL1_HUMAN	289029				sp|Q15363|TMED2_HUMAN	162123
sp|Q14103|HNRPD_HUMAN	872553				sp|Q15365|PCBP1_HUMAN	322832
sp|Q14108|SCRB2_HUMAN	42308.3				sp|Q15366|PCBP2_HUMAN	301760
sp|Q14116|IL18_HUMAN	100144				sp|Q15369|ELOC_HUMAN	228827
sp|Q14118|DAG1_HUMAN	19604.7				sp|Q15370|ELOB_HUMAN	427293
sp|Q14141|SEPT6_HUMAN	71978.3				sp|Q15382|RHEB_HUMAN	90710.4
sp|Q14157|UBP2L_HUMAN	33781.2				sp|Q15388|TOM20_HUMAN	61420.5
sp|Q14165|MLEC_HUMAN	94439.3				sp|Q15393|SF3B3_HUMAN	47261
sp|Q14166|TTL12_HUMAN	76392.9				sp|Q15404|RSU1_HUMAN	307978
sp|Q14195|DPYL3_HUMAN	362375				sp|Q15417|CNN3_HUMAN	1.94365e+06
sp|Q14232|EI2BA_HUMAN	34160.2				sp|Q15427|SF3B4_HUMAN	29062.1
sp|Q14240|IF4A2_HUMAN	44349.8				sp|Q15428|SF3A2_HUMAN	50193.3
sp|Q14241|ELOA1_HUMAN	7572.25				sp|Q15435|PP1R7_HUMAN	138787
sp|Q14244|MAP7_HUMAN	95987.3				sp|Q15436|SC23A_HUMAN	13676.5
sp|Q14247|SRC8_HUMAN	248027				sp|Q15459|SF3A1_HUMAN	128452
sp|Q14257|RCN2_HUMAN	100420				sp|Q15517|CDSN_HUMAN	169519
sp|Q14258|TRI25_HUMAN	8574.06				sp|Q15526|SURF1_HUMAN	20631.7
sp|Q14315|FLNC_HUMAN	6356.08				sp|Q15582|BGH3_HUMAN	78816.7
sp|Q14318|FKBP8_HUMAN	68893.6				sp|Q15631|TSN_HUMAN	232320
sp|Q14320|FA50A_HUMAN	213253				sp|Q15642|CIP4_HUMAN	47511.7
sp|Q14344|GNA13_HUMAN	13144.9				sp|Q15645|PCH2_HUMAN	73852.7
sp|Q14376|GALE_HUMAN	44830.8				sp|Q15691|MARE1_HUMAN	542216
sp|Q14432|PDE3A_HUMAN	11319.8				sp|Q15717|ELAV1_HUMAN	283023
sp|Q14444|CAPR1_HUMAN	257602				sp|Q15738|NSDHL_HUMAN	48658.8
sp|Q14498|RBM39_HUMAN	68299.1				sp|Q15758|AAAT_HUMAN	82032.6
sp|Q14558|KPRA_HUMAN	73657.9				sp|Q15785|TOM34_HUMAN	27409.6
sp|Q14566|MCM6_HUMAN	68699.3				sp|Q15819|UB2V2_HUMAN	522322
sp|Q14574|DSC3_HUMAN	15077.9				sp|Q15828|CYTM_HUMAN	10852.3
sp|Q14677|EPN4_HUMAN	91720				sp|Q15836|VAMP3_HUMAN	40472.3
sp|Q14684|RRP1B_HUMAN	9570.99				sp|Q15843|NEDD8_HUMAN	29039.4
sp|Q14691|PSF1_HUMAN	6361.16				sp|Q15904|VAS1_HUMAN	84243.4
sp|Q14694|UBP10_HUMAN	4999.74				sp|Q15907|RB11B_HUMAN	1.61094e+06
sp|Q14696|MESD_HUMAN	264252				sp|Q16181|SEPT7_HUMAN	178042
sp|Q14697|GANAB_HUMAN	1.23369e+06				sp|Q16186|ADRM1_HUMAN	29138.2
sp|Q14738|2A5D_HUMAN	28327				sp|Q16222|UAP1_HUMAN	58039.3
sp|Q14764|MVP_HUMAN	193142				sp|Q16270|IBP7_HUMAN	13395.3
sp|Q14790|CASP8_HUMAN	60897.8				sp|Q16401|PSMD5_HUMAN	169262
sp|Q14847|LASP1_HUMAN	509425				sp|Q16531|DDB1_HUMAN	56200.3
sp|Q14914|PTGR1_HUMAN	129036				sp|Q16539|MK14_HUMAN	17682.5
sp|Q14919|NC2A_HUMAN	11536.1				sp|Q16540|RM23_HUMAN	140928
sp|Q14956|GPNMB_HUMAN	28105.3				sp|Q16543|CDC37_HUMAN	80763.3
sp|Q14974|IMB1_HUMAN	459296				sp|Q16555|DPYL2_HUMAN	152785
sp|Q14980|NUMA1_HUMAN	12548.6				sp|Q16563|SYPL1_HUMAN	119449
sp|Q14C86|GAPD1_HUMAN	6610.92				sp|Q16576|RBBP7_HUMAN	823271
sp|Q14CN4|K2C72_HUMAN	1.83892e+06				sp|Q16595|FRDA_HUMAN	21560.7
sp|Q15005|SPCS2_HUMAN	38832.4				sp|Q16610|ECM1_HUMAN	27489.8
sp|Q15006|EMC2_HUMAN	89712.1				sp|Q16629|SRSF7_HUMAN	109111
sp|Q15008|PSMD6_HUMAN	84825.9				sp|Q16630|CPSF6_HUMAN	82481.3
sp|Q15019|SEPT2_HUMAN	332689				sp|Q16658|FSCN1_HUMAN	252368
sp|Q15024|EXOS7_HUMAN	29902.7				sp|Q16698|DECR_HUMAN	134440
sp|Q15029|U5S1_HUMAN	126397				sp|Q16718|NDUA5_HUMAN	25607.5
sp|Q15046|SYK_HUMAN	531221				sp|Q16719|KYNU_HUMAN	100475
sp|Q15056|IF4H_HUMAN	598590				sp|Q16740|CLPP_HUMAN	82127.7
sp|Q15067|ACOX1_HUMAN	83775.4				sp|Q16763|UBE2S_HUMAN	10117.9
sp|Q15070|OXA1L_HUMAN	90676.1				sp|Q16775|GLO2_HUMAN	5982.26
sp|Q15084|PDIA6_HUMAN	1.23512e+06				sp|Q16777|H2A2C_HUMAN	1.3856e+06
sp|Q15102|PA1B3_HUMAN	39404.9				sp|Q16795|NDUA9_HUMAN	67910.2
sp|Q15121|PEA15_HUMAN	32813.5				sp|Q16836|HCDH_HUMAN	403376
sp|Q15124|PGM5_HUMAN	48575.1				sp|Q16850|CP51A_HUMAN	6335.33
sp|Q15125|EBP_HUMAN	8410.17				sp|Q16851|UGPA_HUMAN	316374
sp|Q15126|PMVK_HUMAN	74023.1				sp|Q16864|VATF_HUMAN	38946.1
sp|Q15149|PLEC_HUMAN	1.87597e+06				sp|Q16881|TRXR1_HUMAN	370072
sp|Q15165|PON2_HUMAN	165623				sp|Q16891|MIC60_HUMAN	169376
sp|Q15181|IPYR_HUMAN	293867				sp|Q1KMD3|HNRL2_HUMAN	44133.8
sp|Q15185|TEBP_HUMAN	272758				sp|Q2M2I5|K1C24_HUMAN	15395
sp|Q15233|NONO_HUMAN	2.21851e+06				sp|Q2NL82|TSR1_HUMAN	16176.3
sp|Q15257|PTPA_HUMAN	85417.4				sp|Q2TAA2|IAH1_HUMAN	3054.58
sp|Q15286|RAB35_HUMAN	246195				sp|Q2TAY7|SMU1_HUMAN	10886
sp|Q15293|RCN1_HUMAN	365215				sp|Q32P28|P3H1_HUMAN	169315
sp|Q15323|K1H1_HUMAN	15738.9				sp|Q3KQV9|UAP1L_HUMAN	1322.48
sp|Q15363|TMED2_HUMAN	115115				sp|Q3LXA3|TKFC_HUMAN	5865.06
sp|Q15365|PCBP1_HUMAN	673010				sp|Q3MHD2|LSM12_HUMAN	13486.8
sp|Q15366|PCBP2_HUMAN	454862				sp|Q3ZAQ7|VMA21_HUMAN	95985.5
sp|Q15369|ELOC_HUMAN	190837				sp|Q3ZCQ8|TIM50_HUMAN	10965.9
sp|Q15370|ELOB_HUMAN	361113				sp|Q4G0F5|VP26B_HUMAN	12849.9
sp|Q15382|RHEB_HUMAN	58402.8				sp|Q4G0J3|LARP7_HUMAN	9826.79
sp|Q15388|TOM20_HUMAN	53687.4				sp|Q4G0N4|NAKD2_HUMAN	52562
sp|Q15393|SF3B3_HUMAN	34068.1				sp|Q4KWH8|PLCH1_HUMAN	46397
sp|Q15404|RSU1_HUMAN	230209				sp|Q4VC31|MIX23_HUMAN	34235
sp|Q15417|CNN3_HUMAN	702698				sp|Q52LJ0|FA98B_HUMAN	76103.2
sp|Q15424|SAFB1_HUMAN	7474.44				sp|Q53EL6|PDCD4_HUMAN	37509.4
sp|Q15427|SF3B4_HUMAN	28441.5				sp|Q53FT3|HIKES_HUMAN	48108.9
sp|Q15428|SF3A2_HUMAN	49682.4				sp|Q53FV1|ORML2_HUMAN	27893.8
sp|Q15435|PP1R7_HUMAN	93806.4				sp|Q53GQ0|DHB12_HUMAN	81287.2
sp|Q15436|SC23A_HUMAN	16654				sp|Q53GS9|UBP39_HUMAN	31612.2
sp|Q15459|SF3A1_HUMAN	133259				sp|Q53H12|AGK_HUMAN	10921.9
sp|Q15517|CDSN_HUMAN	107244				sp|Q53H96|P5CR3_HUMAN	5806.03
sp|Q15526|SURF1_HUMAN	16993.6				sp|Q53HC9|EIPR1_HUMAN	11183.5
sp|Q15582|BGH3_HUMAN	55293.2				sp|Q53RT3|APRV1_HUMAN	9861.1
sp|Q15631|TSN_HUMAN	209623				sp|Q58FF6|H90B4_HUMAN	64403.5
sp|Q15642|CIP4_HUMAN	50942.3				sp|Q5BJF2|SGMR2_HUMAN	43567.6
sp|Q15645|PCH2_HUMAN	144205				sp|Q5BJH7|YIF1B_HUMAN	22485
sp|Q15691|MARE1_HUMAN	480314				sp|Q5BKZ1|ZN326_HUMAN	28690.6
sp|Q15717|ELAV1_HUMAN	293836				sp|Q5D862|FILA2_HUMAN	127570
sp|Q15738|NSDHL_HUMAN	58932				sp|Q5F1R6|DJC21_HUMAN	27622.6
sp|Q15750|TAB1_HUMAN	6204.34				sp|Q5J8M3|EMC4_HUMAN	28034.2
sp|Q15758|AAAT_HUMAN	108788				sp|Q5JRX3|PREP_HUMAN	14288.4
sp|Q15785|TOM34_HUMAN	81956.8				sp|Q5JS54|PSMG4_HUMAN	15243.9
sp|Q15819|UB2V2_HUMAN	557085				sp|Q5JTV8|TOIP1_HUMAN	89949.8
sp|Q15828|CYTM_HUMAN	10974				sp|Q5RI15|COX20_HUMAN	48089.2
sp|Q15836|VAMP3_HUMAN	34764.7				sp|Q5RKV6|EXOS6_HUMAN	84662.9
sp|Q15843|NEDD8_HUMAN	35883.9				sp|Q5SSJ5|HP1B3_HUMAN	16252.9
sp|Q15904|VAS1_HUMAN	392072				sp|Q5T1J5|CHCH9_HUMAN	22019
sp|Q15907|RB11B_HUMAN	1.0283e+06				sp|Q5T653|RM02_HUMAN	41730.5
sp|Q15942|ZYX_HUMAN	95306.8				sp|Q5T6V5|QNG1_HUMAN	26099.5
sp|Q16181|SEPT7_HUMAN	234373				sp|Q5T750|KPLCE_HUMAN	46850.7
sp|Q16186|ADRM1_HUMAN	41275.9				sp|Q5T9A4|ATD3B_HUMAN	27739.7
sp|Q16222|UAP1_HUMAN	30241.6				sp|Q5TEC6|H37_HUMAN	46130
sp|Q16270|IBP7_HUMAN	22603.8				sp|Q5TFE4|NT5D1_HUMAN	36673.6
sp|Q16401|PSMD5_HUMAN	290530				sp|Q5VT79|AXA81_HUMAN	66048.2
sp|Q16527|CSRP2_HUMAN	8579.42				sp|Q5VW32|BROX_HUMAN	11499.7
sp|Q16531|DDB1_HUMAN	55756.2				sp|Q5XKP0|MIC13_HUMAN	10060
sp|Q16537|2A5E_HUMAN	8438.99				sp|Q6DD88|ATLA3_HUMAN	98503.6
sp|Q16539|MK14_HUMAN	18995.9				sp|Q6DKJ4|NXN_HUMAN	21050.3
sp|Q16540|RM23_HUMAN	66270.1				sp|Q6DN03|H2B2C_HUMAN	115036
sp|Q16543|CDC37_HUMAN	172443				sp|Q6FI81|CPIN1_HUMAN	88063.3
sp|Q16555|DPYL2_HUMAN	233092				sp|Q6GMV3|PTRD1_HUMAN	22061.7
sp|Q16563|SYPL1_HUMAN	78451				sp|Q6IAA8|LTOR1_HUMAN	67467.1
sp|Q16576|RBBP7_HUMAN	801734				sp|Q6IBS0|TWF2_HUMAN	168121
sp|Q16595|FRDA_HUMAN	14191.6				sp|Q6KB66|K2C80_HUMAN	204384
sp|Q16610|ECM1_HUMAN	8997.37				sp|Q6NSJ0|MYORG_HUMAN	27017.2
sp|Q16629|SRSF7_HUMAN	226812				sp|Q6NUK1|SCMC1_HUMAN	82678.8
sp|Q16630|CPSF6_HUMAN	106942				sp|Q6NVY1|HIBCH_HUMAN	52158.5
sp|Q16637|SMN_HUMAN	4266.55				sp|Q6NZI2|CAVN1_HUMAN	237647
sp|Q16658|FSCN1_HUMAN	442302				sp|Q6P1J9|CDC73_HUMAN	57745.2
sp|Q16698|DECR_HUMAN	94792.1				sp|Q6P1L8|RM14_HUMAN	40191.9
sp|Q16718|NDUA5_HUMAN	19315.7				sp|Q6P4E1|GOLM2_HUMAN	22482.9
sp|Q16719|KYNU_HUMAN	92217.9				sp|Q6P587|FAHD1_HUMAN	94591.3
sp|Q16740|CLPP_HUMAN	95806.9				sp|Q6P6C2|ALKB5_HUMAN	11018
sp|Q16762|THTR_HUMAN	6378.6				sp|Q6PI48|SYDM_HUMAN	8157.86
sp|Q16763|UBE2S_HUMAN	9339.9				sp|Q6PID6|TTC33_HUMAN	29301
sp|Q16777|H2A2C_HUMAN	1.03194e+06				sp|Q6PIU2|NCEH1_HUMAN	8881.09
sp|Q16795|NDUA9_HUMAN	26666.3				sp|Q6PK04|CC137_HUMAN	6893.85
sp|Q16836|HCDH_HUMAN	274456				sp|Q6STE5|SMRD3_HUMAN	16079.7
sp|Q16850|CP51A_HUMAN	9618.33				sp|Q6U7Q0|ZN322_HUMAN	7814.25
sp|Q16851|UGPA_HUMAN	249417				sp|Q6UB35|C1TM_HUMAN	11281.9
sp|Q16864|VATF_HUMAN	27546.4				sp|Q6UWP8|SBSN_HUMAN	12176.4
sp|Q16881|TRXR1_HUMAN	526815				sp|Q6UXN9|WDR82_HUMAN	40833.4
sp|Q16891|MIC60_HUMAN	542211				sp|Q6UXV4|MIC27_HUMAN	39593.9
sp|Q1KMD3|HNRL2_HUMAN	75021.9				sp|Q6XQN6|PNCB_HUMAN	70803.3
sp|Q2M2I5|K1C24_HUMAN	69993.7				sp|Q6YN16|HSDL2_HUMAN	132802
sp|Q2NL82|TSR1_HUMAN	18219.8				sp|Q6ZVX7|FBX50_HUMAN	116662
sp|Q2TAY7|SMU1_HUMAN	11478.4				sp|Q70UQ0|IKIP_HUMAN	20852.8
sp|Q32P28|P3H1_HUMAN	233031				sp|Q712K3|UB2R2_HUMAN	48597.3
sp|Q38SD2|LRRK1_HUMAN	7569.47				sp|Q71UM5|RS27L_HUMAN	33825.3
sp|Q3KQV9|UAP1L_HUMAN	6334.72				sp|Q7KZF4|SND1_HUMAN	156124
sp|Q3LXA3|TKFC_HUMAN	15924.8				sp|Q7L014|DDX46_HUMAN	20663.1
sp|Q3MHD2|LSM12_HUMAN	15689.3				sp|Q7L0Y3|TM10C_HUMAN	30384.8
sp|Q3ZAQ7|VMA21_HUMAN	83985.7				sp|Q7L1Q6|5MP2_HUMAN	712306
sp|Q3ZCQ8|TIM50_HUMAN	47764.7				sp|Q7L2H7|EIF3M_HUMAN	92296.3
sp|Q4G0F5|VP26B_HUMAN	6546.13				sp|Q7L5D6|GET4_HUMAN	40572.4
sp|Q4G0J3|LARP7_HUMAN	22296.1				sp|Q7L5N1|CSN6_HUMAN	51624.8
sp|Q4G0N4|NAKD2_HUMAN	34905.9				sp|Q7L9L4|MOB1B_HUMAN	48380.4
sp|Q4KWH8|PLCH1_HUMAN	67847				sp|Q7LBR1|CHM1B_HUMAN	64349.3
sp|Q4VC31|MIX23_HUMAN	17825.4				sp|Q7Z2E3|APTX_HUMAN	5654.27
sp|Q52LJ0|FA98B_HUMAN	98746				sp|Q7Z2W4|ZCCHV_HUMAN	29804
sp|Q53EL6|PDCD4_HUMAN	113826				sp|Q7Z2W9|RM21_HUMAN	41324.7
sp|Q53FT3|HIKES_HUMAN	46390.2				sp|Q7Z3B4|NUP54_HUMAN	72931.1
sp|Q53FV1|ORML2_HUMAN	28960.4				sp|Q7Z4V5|HDGR2_HUMAN	14257
sp|Q53GQ0|DHB12_HUMAN	82752.2				sp|Q7Z4W1|DCXR_HUMAN	18462.8
sp|Q53GS9|UBP39_HUMAN	31264.6				sp|Q7Z5L9|I2BP2_HUMAN	7062.26
sp|Q53H12|AGK_HUMAN	55834.7				sp|Q7Z6K5|ARPIN_HUMAN	12946.5
sp|Q53H96|P5CR3_HUMAN	8519.41				sp|Q7Z794|K2C1B_HUMAN	397927
sp|Q53HC9|EIPR1_HUMAN	8387.12				sp|Q7Z7F7|RM55_HUMAN	69615
sp|Q53RT3|APRV1_HUMAN	8505.61				sp|Q7Z7H5|TMED4_HUMAN	79517
sp|Q58FF6|H90B4_HUMAN	79225.3				sp|Q7Z7H8|RM10_HUMAN	14281.1
sp|Q5BJF2|SGMR2_HUMAN	43135.2				sp|Q86SF2|GALT7_HUMAN	107060
sp|Q5BJH7|YIF1B_HUMAN	8527.01				sp|Q86SX6|GLRX5_HUMAN	41215.8
sp|Q5BKZ1|ZN326_HUMAN	32432.4				sp|Q86U42|PABP2_HUMAN	175706
sp|Q5D862|FILA2_HUMAN	106847				sp|Q86UE4|LYRIC_HUMAN	254161
sp|Q5F1R6|DJC21_HUMAN	25085.2				sp|Q86UP2|KTN1_HUMAN	42407.6
sp|Q5J8M3|EMC4_HUMAN	28551				sp|Q86V81|THOC4_HUMAN	433301
sp|Q5JRX3|PREP_HUMAN	99777.8				sp|Q86VP6|CAND1_HUMAN	6581.66
sp|Q5JS54|PSMG4_HUMAN	13496.6				sp|Q86VX2|COMD7_HUMAN	14920
sp|Q5JTV8|TOIP1_HUMAN	173000				sp|Q86W42|THOC6_HUMAN	10931.3
sp|Q5RI15|COX20_HUMAN	41184.9				sp|Q86WR0|CCD25_HUMAN	18956.9
sp|Q5RKV6|EXOS6_HUMAN	54469.5				sp|Q86X55|CARM1_HUMAN	4382.94
sp|Q5SSJ5|HP1B3_HUMAN	91789.9				sp|Q86XP3|DDX42_HUMAN	7353.58
sp|Q5T653|RM02_HUMAN	12319.6				sp|Q86YZ3|HORN_HUMAN	134839
sp|Q5T6V5|QNG1_HUMAN	48905.7				sp|Q8IV08|PLD3_HUMAN	13515.1
sp|Q5T750|KPLCE_HUMAN	19080.8				sp|Q8IV48|ERI1_HUMAN	4132.73
sp|Q5T8P6|RBM26_HUMAN	8382.4				sp|Q8IVD9|NUDC3_HUMAN	14785.9
sp|Q5T9A4|ATD3B_HUMAN	66632				sp|Q8IW75|SPA12_HUMAN	38752.2
sp|Q5TEC6|H37_HUMAN	41063.9				sp|Q8IWB7|WDFY1_HUMAN	10128.1
sp|Q5TFE4|NT5D1_HUMAN	40082				sp|Q8IWE2|NXP20_HUMAN	12501
sp|Q5VT79|AXA81_HUMAN	45638.2				sp|Q8IWT0|ARCH_HUMAN	9337.86
sp|Q5VW32|BROX_HUMAN	27978.1				sp|Q8IXM3|RM41_HUMAN	55324.3
sp|Q5XKP0|MIC13_HUMAN	16951.7				sp|Q8IYJ1|CPNE9_HUMAN	10957.6
sp|Q68EM7|RHG17_HUMAN	2413.19				sp|Q8N128|F177A_HUMAN	9508.98
sp|Q6DD88|ATLA3_HUMAN	301040				sp|Q8N163|CCAR2_HUMAN	33784.3
sp|Q6DKJ4|NXN_HUMAN	19602.1				sp|Q8N1F7|NUP93_HUMAN	36371.6
sp|Q6DN03|H2B2C_HUMAN	81469.8				sp|Q8N1G4|LRC47_HUMAN	9795.31
sp|Q6FI81|CPIN1_HUMAN	60275.2				sp|Q8N1N4|K2C78_HUMAN	424593
sp|Q6GMV3|PTRD1_HUMAN	14463				sp|Q8N2K0|ABD12_HUMAN	3942.18
sp|Q6IAA8|LTOR1_HUMAN	61628.5				sp|Q8N2U0|TM256_HUMAN	8940.3
sp|Q6IBS0|TWF2_HUMAN	178907				sp|Q8N335|GPD1L_HUMAN	7472.11
sp|Q6IN85|P4R3A_HUMAN	5260.09				sp|Q8N5K1|CISD2_HUMAN	33822.4
sp|Q6KB66|K2C80_HUMAN	172155				sp|Q8N5M1|ATPF2_HUMAN	12853.1
sp|Q6L8Q7|PDE12_HUMAN	3762.68				sp|Q8N5N7|RM50_HUMAN	29854.2
sp|Q6NSJ0|MYORG_HUMAN	19813.5				sp|Q8N684|CPSF7_HUMAN	42438.8
sp|Q6NUK1|SCMC1_HUMAN	96112				sp|Q8N6H7|ARFG2_HUMAN	22281.9
sp|Q6NVY1|HIBCH_HUMAN	48512.5				sp|Q8N6M0|OTU6B_HUMAN	16677.9
sp|Q6NXE6|ARMC6_HUMAN	5834.68				sp|Q8N6T3|ARFG1_HUMAN	13978.9
sp|Q6NYC1|JMJD6_HUMAN	5889.69				sp|Q8N726|ARF_HUMAN	82927.6
sp|Q6NZI2|CAVN1_HUMAN	261205				sp|Q8N766|EMC1_HUMAN	40619.2
sp|Q6P1J9|CDC73_HUMAN	63168				sp|Q8N8S7|ENAH_HUMAN	51489.6
sp|Q6P1L8|RM14_HUMAN	33509				sp|Q8N983|RM43_HUMAN	50700.6
sp|Q6P4E1|GOLM2_HUMAN	17472				sp|Q8N9N7|LRC57_HUMAN	30865.8
sp|Q6P587|FAHD1_HUMAN	87288				sp|Q8NAB2|KBTB3_HUMAN	841385
sp|Q6P6C2|ALKB5_HUMAN	8703.28				sp|Q8NBJ5|GT251_HUMAN	236247
sp|Q6P996|PDXD1_HUMAN	13517.8				sp|Q8NBJ7|SUMF2_HUMAN	113020
sp|Q6PI48|SYDM_HUMAN	15755.4				sp|Q8NBS9|TXND5_HUMAN	326058
sp|Q6PID6|TTC33_HUMAN	20957.2				sp|Q8NBX0|SCPDL_HUMAN	85496.7
sp|Q6PIU2|NCEH1_HUMAN	6219.69				sp|Q8NC51|SERB1_HUMAN	173060
sp|Q6PKG0|LARP1_HUMAN	21067.7				sp|Q8NC56|LEMD2_HUMAN	17307.1
sp|Q6STE5|SMRD3_HUMAN	18268.4				sp|Q8NC96|NECP1_HUMAN	11820.9
sp|Q6UB35|C1TM_HUMAN	7042.32				sp|Q8NCA5|FA98A_HUMAN	28023.3
sp|Q6UWP8|SBSN_HUMAN	4345.02				sp|Q8NCW5|NNRE_HUMAN	87858.8
sp|Q6UXN9|WDR82_HUMAN	47502.4				sp|Q8ND56|LS14A_HUMAN	6957.09
sp|Q6UXV4|MIC27_HUMAN	26458				sp|Q8NDY4|MDS2_HUMAN	37882.7
sp|Q6XQN6|PNCB_HUMAN	76754.7				sp|Q8NE71|ABCF1_HUMAN	27215.5
sp|Q6YN16|HSDL2_HUMAN	148078				sp|Q8NEJ9|NGDN_HUMAN	35199.7
sp|Q70UQ0|IKIP_HUMAN	14493.9				sp|Q8NEZ5|FBX22_HUMAN	43009.3
sp|Q712K3|UB2R2_HUMAN	36176.7				sp|Q8NFH4|NUP37_HUMAN	43249.2
sp|Q71UM5|RS27L_HUMAN	33047.7				sp|Q8NFH5|NUP35_HUMAN	35413.9
sp|Q7KZF4|SND1_HUMAN	204799				sp|Q8NHP8|PLBL2_HUMAN	44435
sp|Q7L014|DDX46_HUMAN	31528				sp|Q8NI22|MCFD2_HUMAN	10380.9
sp|Q7L0Y3|TM10C_HUMAN	85907.6				sp|Q8TAA9|VANG1_HUMAN	7447.57
sp|Q7L1Q6|5MP2_HUMAN	948028				sp|Q8TAE8|G45IP_HUMAN	59187.7
sp|Q7L2H7|EIF3M_HUMAN	115955				sp|Q8TAQ2|SMRC2_HUMAN	10339.7
sp|Q7L5D6|GET4_HUMAN	24034.1				sp|Q8TAT6|NPL4_HUMAN	71723.3
sp|Q7L5N1|CSN6_HUMAN	62721.6				sp|Q8TBC4|UBA3_HUMAN	10894.6
sp|Q7L9L4|MOB1B_HUMAN	43703.5				sp|Q8TBQ9|KISHA_HUMAN	83311.3
sp|Q7LBR1|CHM1B_HUMAN	52308.6				sp|Q8TCD5|NT5C_HUMAN	25912.6
sp|Q7Z2E3|APTX_HUMAN	9913.44				sp|Q8TCS8|PNPT1_HUMAN	80082.6
sp|Q7Z2W4|ZCCHV_HUMAN	55862				sp|Q8TCT9|HM13_HUMAN	13605.3
sp|Q7Z2W9|RM21_HUMAN	43697				sp|Q8TED1|GPX8_HUMAN	90799.3
sp|Q7Z3B4|NUP54_HUMAN	57948				sp|Q8TEM1|PO210_HUMAN	13301.3
sp|Q7Z3Y8|K1C27_HUMAN	4114.39				sp|Q8TF09|DLRB2_HUMAN	76211.6
sp|Q7Z4V5|HDGR2_HUMAN	18675.2				sp|Q8WTS6|SETD7_HUMAN	23554.4
sp|Q7Z4W1|DCXR_HUMAN	16588.6				sp|Q8WTV0|SCRB1_HUMAN	27381.6
sp|Q7Z5L9|I2BP2_HUMAN	16668.4				sp|Q8WU90|ZC3HF_HUMAN	42351.6
sp|Q7Z6K5|ARPIN_HUMAN	11410.3				sp|Q8WUA2|PPIL4_HUMAN	15448.5
sp|Q7Z794|K2C1B_HUMAN	340333				sp|Q8WUF8|ARB2A_HUMAN	16289.1
sp|Q7Z7F7|RM55_HUMAN	46583.4				sp|Q8WUK0|PTPM1_HUMAN	7617.48
sp|Q7Z7H5|TMED4_HUMAN	103531				sp|Q8WUM4|PDC6I_HUMAN	5716.51
sp|Q7Z7H8|RM10_HUMAN	14976.2				sp|Q8WUY1|THEM6_HUMAN	10834.9
sp|Q86SF2|GALT7_HUMAN	54082.6				sp|Q8WVI0|UQCC5_HUMAN	31297.4
sp|Q86SX6|GLRX5_HUMAN	32363.8				sp|Q8WVJ2|NUDC2_HUMAN	49421.2
sp|Q86TU7|SETD3_HUMAN	12126.5				sp|Q8WVV4|POF1B_HUMAN	116823
sp|Q86U42|PABP2_HUMAN	164226				sp|Q8WVY7|UBCP1_HUMAN	23080.6
sp|Q86UE4|LYRIC_HUMAN	249355				sp|Q8WW59|SPRY4_HUMAN	31571.3
sp|Q86UP2|KTN1_HUMAN	30683.6				sp|Q8WWC4|MAIP1_HUMAN	25141.9
sp|Q86V81|THOC4_HUMAN	312309				sp|Q8WWI1|LMO7_HUMAN	18197
sp|Q86VP6|CAND1_HUMAN	38543				sp|Q8WWM7|ATX2L_HUMAN	81255.7
sp|Q86VX2|COMD7_HUMAN	13996.6				sp|Q8WWV3|RT4I1_HUMAN	4302.2
sp|Q86W42|THOC6_HUMAN	8440.31				sp|Q8WWY3|PRP31_HUMAN	35426.8
sp|Q86WR0|CCD25_HUMAN	11594				sp|Q8WX93|PALLD_HUMAN	82919.5
sp|Q86X76|NIT1_HUMAN	8396.81				sp|Q8WXF1|PSPC1_HUMAN	28353.1
sp|Q86XP3|DDX42_HUMAN	35278.3				sp|Q8WXX5|DNJC9_HUMAN	137867
sp|Q86YP4|P66A_HUMAN	15064.3				sp|Q8WYA1|BMAL2_HUMAN	1.10161e+06
sp|Q86YZ3|HORN_HUMAN	125248				sp|Q8WYA6|CTBL1_HUMAN	44990.3
sp|Q8IV48|ERI1_HUMAN	8400.41				sp|Q92499|DDX1_HUMAN	67758.1
sp|Q8IVD9|NUDC3_HUMAN	8560.61				sp|Q92522|H1X_HUMAN	197863
sp|Q8IVS2|FABD_HUMAN	9313.58				sp|Q92542|NICA_HUMAN	16667.2
sp|Q8IW75|SPA12_HUMAN	38445.9				sp|Q92552|RT27_HUMAN	22406.8
sp|Q8IWB7|WDFY1_HUMAN	11622.7				sp|Q92572|AP3S1_HUMAN	13917.1
sp|Q8IWE2|NXP20_HUMAN	10736.8				sp|Q92597|NDRG1_HUMAN	17852.5
sp|Q8IWS0|PHF6_HUMAN	15992.9				sp|Q92598|HS105_HUMAN	109559
sp|Q8IWT0|ARCH_HUMAN	9905.96				sp|Q92599|SEPT8_HUMAN	9168.53
sp|Q8IXH7|NELFD_HUMAN	4678.92				sp|Q92688|AN32B_HUMAN	305016
sp|Q8IXM3|RM41_HUMAN	26972.8				sp|Q92692|NECT2_HUMAN	17183.4
sp|Q8IY67|RAVR1_HUMAN	12627.1				sp|Q92733|PRCC_HUMAN	13983.7
sp|Q8IYB5|SMAP1_HUMAN	23988.1				sp|Q92734|TFG_HUMAN	336175
sp|Q8IYJ1|CPNE9_HUMAN	12365.5				sp|Q92747|ARC1A_HUMAN	10273.3
sp|Q8IZL8|PELP1_HUMAN	3532.61				sp|Q92769|HDAC2_HUMAN	74358.2
sp|Q8N0X7|SPART_HUMAN	9392.54				sp|Q92791|SC65_HUMAN	12418.5
sp|Q8N128|F177A_HUMAN	8087.92				sp|Q92804|RBP56_HUMAN	51412.3
sp|Q8N163|CCAR2_HUMAN	38310.7				sp|Q92820|GGH_HUMAN	93011.8
sp|Q8N1F7|NUP93_HUMAN	74706.1				sp|Q92841|DDX17_HUMAN	130950
sp|Q8N1G4|LRC47_HUMAN	92289.7				sp|Q92878|RAD50_HUMAN	22878.4
sp|Q8N1N4|K2C78_HUMAN	288734				sp|Q92879|CELF1_HUMAN	7460.55
sp|Q8N2U0|TM256_HUMAN	4435.8				sp|Q92890|UFD1_HUMAN	126560
sp|Q8N335|GPD1L_HUMAN	16474.8				sp|Q92905|CSN5_HUMAN	84481.8
sp|Q8N5K1|CISD2_HUMAN	27531.8				sp|Q92917|GPKOW_HUMAN	18774.4
sp|Q8N5M1|ATPF2_HUMAN	10166.6				sp|Q92922|SMRC1_HUMAN	31315.4
sp|Q8N5N7|RM50_HUMAN	37347.8				sp|Q92945|FUBP2_HUMAN	75260.4
sp|Q8N684|CPSF7_HUMAN	42748.9				sp|Q92947|GCDH_HUMAN	12360.6
sp|Q8N6H7|ARFG2_HUMAN	19531.3				sp|Q92979|NEP1_HUMAN	24677.5
sp|Q8N6M0|OTU6B_HUMAN	14964.4				sp|Q93009|UBP7_HUMAN	80909
sp|Q8N6T3|ARFG1_HUMAN	19379.3				sp|Q93052|LPP_HUMAN	2827.88
sp|Q8N726|ARF_HUMAN	88504.6				sp|Q93062|RBPMS_HUMAN	16185.3
sp|Q8N766|EMC1_HUMAN	43969.5				sp|Q93096|TP4A1_HUMAN	21836.4
sp|Q8N7H5|PAF1_HUMAN	23744.7				sp|Q969G5|CAVN3_HUMAN	29291.4
sp|Q8N806|UBR7_HUMAN	1548.56				sp|Q969G6|RIFK_HUMAN	26369.1
sp|Q8N8S7|ENAH_HUMAN	50474.2				sp|Q969H8|MYDGF_HUMAN	345202
sp|Q8N983|RM43_HUMAN	69518.8				sp|Q969S3|ZN622_HUMAN	7367.78
sp|Q8N9N7|LRC57_HUMAN	12471.3				sp|Q969T9|WBP2_HUMAN	14585.4
sp|Q8NAB2|KBTB3_HUMAN	912418				sp|Q969U7|PSMG2_HUMAN	26799.9
sp|Q8NBJ5|GT251_HUMAN	193556				sp|Q969V3|NCLN_HUMAN	128822
sp|Q8NBJ7|SUMF2_HUMAN	102109				sp|Q969X5|ERGI1_HUMAN	279593
sp|Q8NBS9|TXND5_HUMAN	468157				sp|Q96A33|CCD47_HUMAN	65449.9
sp|Q8NBU5|ATAD1_HUMAN	6238.51				sp|Q96A35|RM24_HUMAN	95983.2
sp|Q8NBX0|SCPDL_HUMAN	67488.3				sp|Q96A49|SYAP1_HUMAN	32700.9
sp|Q8NC51|SERB1_HUMAN	184149				sp|Q96A72|MGN2_HUMAN	279105
sp|Q8NC56|LEMD2_HUMAN	20778.7				sp|Q96AE4|FUBP1_HUMAN	733113
sp|Q8NC96|NECP1_HUMAN	9206.54				sp|Q96AG4|LRC59_HUMAN	261440
sp|Q8NCA5|FA98A_HUMAN	43393.1				sp|Q96AT9|RPE_HUMAN	10422.8
sp|Q8NCW5|NNRE_HUMAN	96812.6				sp|Q96AY3|FKB10_HUMAN	252988
sp|Q8ND56|LS14A_HUMAN	5216.41				sp|Q96B26|EXOS8_HUMAN	85761.8
sp|Q8NE71|ABCF1_HUMAN	42251.4				sp|Q96BJ3|AIDA_HUMAN	26513.8
sp|Q8NEJ9|NGDN_HUMAN	33570.7				sp|Q96BN8|OTUL_HUMAN	9702.5
sp|Q8NEZ5|FBX22_HUMAN	44805.4				sp|Q96BQ5|CC127_HUMAN	7401.54
sp|Q8NF37|PCAT1_HUMAN	7664.07				sp|Q96BW9|TAM41_HUMAN	13159.4
sp|Q8NFH4|NUP37_HUMAN	41119.6				sp|Q96C19|EFHD2_HUMAN	133862
sp|Q8NFH5|NUP35_HUMAN	45846.7				sp|Q96C36|P5CR2_HUMAN	60726.5
sp|Q8NHP8|PLBL2_HUMAN	82946.2				sp|Q96C86|DCPS_HUMAN	71952.2
sp|Q8NI22|MCFD2_HUMAN	4963.76				sp|Q96CN7|ISOC1_HUMAN	84362.1
sp|Q8TAA9|VANG1_HUMAN	83504.8				sp|Q96CS3|FAF2_HUMAN	16625.2
sp|Q8TAE8|G45IP_HUMAN	49178.1				sp|Q96CT7|CC124_HUMAN	110800
sp|Q8TAQ2|SMRC2_HUMAN	13823.3				sp|Q96CW1|AP2M1_HUMAN	10941.4
sp|Q8TAT6|NPL4_HUMAN	72133.3				sp|Q96CX2|KCD12_HUMAN	495915
sp|Q8TBC4|UBA3_HUMAN	8670.99				sp|Q96DA0|PAUF_HUMAN	31992.5
sp|Q8TBQ9|KISHA_HUMAN	34416.6				sp|Q96DB5|RMD1_HUMAN	105969
sp|Q8TC12|RDH11_HUMAN	11173.6				sp|Q96DE0|NUD16_HUMAN	18429.7
sp|Q8TCD5|NT5C_HUMAN	7725.96				sp|Q96DG6|CMBL_HUMAN	185719
sp|Q8TCS8|PNPT1_HUMAN	69325.6				sp|Q96DH6|MSI2H_HUMAN	66521
sp|Q8TCT9|HM13_HUMAN	3002.35				sp|Q96DI7|SNR40_HUMAN	5958.06
sp|Q8TDX7|NEK7_HUMAN	4196.54				sp|Q96DV4|RM38_HUMAN	34198.2
sp|Q8TED1|GPX8_HUMAN	98564.7				sp|Q96E11|RRFM_HUMAN	182242
sp|Q8TEM1|PO210_HUMAN	8374.88				sp|Q96EH3|MASU1_HUMAN	3930.5
sp|Q8TF09|DLRB2_HUMAN	33995.2				sp|Q96EK6|GNA1_HUMAN	40916.9
sp|Q8WTS6|SETD7_HUMAN	23844.4				sp|Q96EL3|RM53_HUMAN	29584.5
sp|Q8WTV0|SCRB1_HUMAN	30287				sp|Q96ES7|SGF29_HUMAN	4677.17
sp|Q8WU90|ZC3HF_HUMAN	53500.3				sp|Q96EY1|DNJA3_HUMAN	53856.1
sp|Q8WUA2|PPIL4_HUMAN	13849.2				sp|Q96EY8|MMAB_HUMAN	7426.81
sp|Q8WUF8|ARB2A_HUMAN	4904.08				sp|Q96FJ2|DYL2_HUMAN	14783.3
sp|Q8WUK0|PTPM1_HUMAN	10392.9				sp|Q96FW1|OTUB1_HUMAN	280962
sp|Q8WUM4|PDC6I_HUMAN	47983.4				sp|Q96G03|PGM2_HUMAN	102874
sp|Q8WUY1|THEM6_HUMAN	8263.77				sp|Q96GC5|RM48_HUMAN	48300.9
sp|Q8WVI0|UQCC5_HUMAN	20826.6				sp|Q96GX9|MTNB_HUMAN	7296.83
sp|Q8WVJ2|NUDC2_HUMAN	47088				sp|Q96H20|SNF8_HUMAN	20369.3
sp|Q8WVM0|TFB1M_HUMAN	6125.55				sp|Q96HC4|PDLI5_HUMAN	9795.06
sp|Q8WVM8|SCFD1_HUMAN	20250.1				sp|Q96HE7|ERO1A_HUMAN	133947
sp|Q8WVV4|POF1B_HUMAN	26911.7				sp|Q96HS1|PGAM5_HUMAN	267180
sp|Q8WVY7|UBCP1_HUMAN	30749.8				sp|Q96HY6|DDRGK_HUMAN	33571.9
sp|Q8WW59|SPRY4_HUMAN	16504.7				sp|Q96I24|FUBP3_HUMAN	25689
sp|Q8WWC4|MAIP1_HUMAN	29843.8				sp|Q96I25|SPF45_HUMAN	25824.4
sp|Q8WWI1|LMO7_HUMAN	11547.8				sp|Q96I99|SUCB2_HUMAN	394527
sp|Q8WWM7|ATX2L_HUMAN	70168.1				sp|Q96IJ6|GMPPA_HUMAN	29732.1
sp|Q8WWY3|PRP31_HUMAN	47872.8				sp|Q96IU4|ABHEB_HUMAN	7298.21
sp|Q8WX92|NELFB_HUMAN	6507.61				sp|Q96IX5|ATPMK_HUMAN	289223
sp|Q8WX93|PALLD_HUMAN	129326				sp|Q96IZ0|PAWR_HUMAN	10018.4
sp|Q8WXF1|PSPC1_HUMAN	433050				sp|Q96JJ7|TMX3_HUMAN	82660.6
sp|Q8WXX5|DNJC9_HUMAN	107716				sp|Q96JY6|PDLI2_HUMAN	12048.6
sp|Q8WYA1|BMAL2_HUMAN	945286				sp|Q96K17|BT3L4_HUMAN	184510
sp|Q8WYA6|CTBL1_HUMAN	44176.9				sp|Q96KB5|TOPK_HUMAN	31270.7
sp|Q92499|DDX1_HUMAN	140267				sp|Q96KP4|CNDP2_HUMAN	164209
sp|Q92522|H1X_HUMAN	176357				sp|Q96KR1|ZFR_HUMAN	10314.2
sp|Q92542|NICA_HUMAN	14284.9				sp|Q96M27|PRRC1_HUMAN	74835
sp|Q92552|RT27_HUMAN	59205.3				sp|Q96MW1|CCD43_HUMAN	51469.1
sp|Q92572|AP3S1_HUMAN	15499				sp|Q96P63|SPB12_HUMAN	262355
sp|Q92597|NDRG1_HUMAN	25990				sp|Q96P70|IPO9_HUMAN	7614.26
sp|Q92598|HS105_HUMAN	124337				sp|Q96PK6|RBM14_HUMAN	365118
sp|Q92599|SEPT8_HUMAN	5104.8				sp|Q96PU8|QKI_HUMAN	16144.8
sp|Q92643|GPI8_HUMAN	8048.09				sp|Q96PZ0|PUS7_HUMAN	10312.1
sp|Q92688|AN32B_HUMAN	318848				sp|Q96Q11|TRNT1_HUMAN	17557
sp|Q92733|PRCC_HUMAN	12363				sp|Q96QA5|GSDMA_HUMAN	114845
sp|Q92734|TFG_HUMAN	207975				sp|Q96QC0|PP1RA_HUMAN	8105.13
sp|Q92747|ARC1A_HUMAN	7596.51				sp|Q96QK1|VPS35_HUMAN	483939
sp|Q92769|HDAC2_HUMAN	50606.3				sp|Q96QR8|PURB_HUMAN	29496.1
sp|Q92791|SC65_HUMAN	18808.3				sp|Q96RP9|EFGM_HUMAN	62628.7
sp|Q92804|RBP56_HUMAN	30234.1				sp|Q96RS6|NUDC1_HUMAN	8837.07
sp|Q92820|GGH_HUMAN	66414.8				sp|Q96S44|PRPK_HUMAN	49758.6
sp|Q92841|DDX17_HUMAN	749069				sp|Q96S52|PIGS_HUMAN	32308.1
sp|Q92878|RAD50_HUMAN	18322.9				sp|Q96S82|UBL7_HUMAN	15741.4
sp|Q92879|CELF1_HUMAN	6838.99				sp|Q96SU4|OSBL9_HUMAN	3771.73
sp|Q92890|UFD1_HUMAN	108621				sp|Q96T37|RBM15_HUMAN	53160.3
sp|Q92905|CSN5_HUMAN	88229.3				sp|Q96TA1|NIBA2_HUMAN	61344.5
sp|Q92917|GPKOW_HUMAN	23325.9				sp|Q96TA2|YMEL1_HUMAN	57674.7
sp|Q92922|SMRC1_HUMAN	35182.6				sp|Q96TC7|RMD3_HUMAN	43547.1
sp|Q92945|FUBP2_HUMAN	222996				sp|Q99426|TBCB_HUMAN	110819
sp|Q92947|GCDH_HUMAN	13415.1				sp|Q99436|PSB7_HUMAN	522879
sp|Q92973|TNPO1_HUMAN	52279.1				sp|Q99439|CNN2_HUMAN	44312.6
sp|Q92979|NEP1_HUMAN	14446.7				sp|Q99442|SEC62_HUMAN	5006.35
sp|Q93009|UBP7_HUMAN	40000.7				sp|Q99447|PCY2_HUMAN	26251.3
sp|Q93052|LPP_HUMAN	25699.4				sp|Q99456|K1C12_HUMAN	12656.9
sp|Q93062|RBPMS_HUMAN	14001.3				sp|Q99459|CDC5L_HUMAN	87234.5
sp|Q93096|TP4A1_HUMAN	21788.7				sp|Q99460|PSMD1_HUMAN	25478.5
sp|Q969G5|CAVN3_HUMAN	15220.5				sp|Q99471|PFD5_HUMAN	107160
sp|Q969H8|MYDGF_HUMAN	255231				sp|Q99497|PARK7_HUMAN	1.63911e+06
sp|Q969S3|ZN622_HUMAN	20721.9				sp|Q99536|VAT1_HUMAN	403205
sp|Q969T9|WBP2_HUMAN	11646.2				sp|Q99584|S10AD_HUMAN	41744.3
sp|Q969U7|PSMG2_HUMAN	41748.5				sp|Q99598|TSNAX_HUMAN	127332
sp|Q969V3|NCLN_HUMAN	24265.4				sp|Q99615|DNJC7_HUMAN	6483.6
sp|Q969X5|ERGI1_HUMAN	284638				sp|Q99623|PHB2_HUMAN	2.34193e+06
sp|Q969Z0|FAKD4_HUMAN	25483.3				sp|Q99627|CSN8_HUMAN	73436.7
sp|Q96A26|F162A_HUMAN	5058.48				sp|Q99653|CHP1_HUMAN	58057.7
sp|Q96A33|CCD47_HUMAN	83330.7				sp|Q99714|HCD2_HUMAN	1.20464e+06
sp|Q96A35|RM24_HUMAN	68110.2				sp|Q99720|SGMR1_HUMAN	176594
sp|Q96A49|SYAP1_HUMAN	23810.8				sp|Q99729|ROAA_HUMAN	92935.6
sp|Q96A72|MGN2_HUMAN	226412				sp|Q99733|NP1L4_HUMAN	315292
sp|Q96AC1|FERM2_HUMAN	18144.1				sp|Q99735|MGST2_HUMAN	61091.5
sp|Q96AE4|FUBP1_HUMAN	988597				sp|Q99757|THIOM_HUMAN	35853.3
sp|Q96AG4|LRC59_HUMAN	406344				sp|Q99798|ACON_HUMAN	131080
sp|Q96AT9|RPE_HUMAN	18862.6				sp|Q99816|TS101_HUMAN	42631.5
sp|Q96AY3|FKB10_HUMAN	378577				sp|Q99829|CPNE1_HUMAN	147207
sp|Q96B26|EXOS8_HUMAN	91025.7				sp|Q99832|TCPH_HUMAN	523801
sp|Q96BJ3|AIDA_HUMAN	21059.9				sp|Q99848|EBP2_HUMAN	80852.4
sp|Q96BN8|OTUL_HUMAN	38617.8				sp|Q99873|ANM1_HUMAN	49763.2
sp|Q96BQ5|CC127_HUMAN	20090.2				sp|Q99933|BAG1_HUMAN	37113.6
sp|Q96BW9|TAM41_HUMAN	6368.73				sp|Q99961|SH3G1_HUMAN	51184.4
sp|Q96C19|EFHD2_HUMAN	102058				sp|Q9BPW8|NIPS1_HUMAN	126544
sp|Q96C36|P5CR2_HUMAN	73223.1				sp|Q9BPX5|ARP5L_HUMAN	109185
sp|Q96C86|DCPS_HUMAN	68009.7				sp|Q9BPZ3|PAIP2_HUMAN	33135.8
sp|Q96CN7|ISOC1_HUMAN	48513				sp|Q9BQ48|RM34_HUMAN	15226.1
sp|Q96CS3|FAF2_HUMAN	21305.8				sp|Q9BQ52|RNZ2_HUMAN	6213.57
sp|Q96CT7|CC124_HUMAN	79619.1				sp|Q9BQ67|GRWD1_HUMAN	34253.2
sp|Q96CW1|AP2M1_HUMAN	10946.3				sp|Q9BQ95|ECSIT_HUMAN	14380.2
sp|Q96CX2|KCD12_HUMAN	288107				sp|Q9BQA1|MEP50_HUMAN	17642.1
sp|Q96DA0|PAUF_HUMAN	68981.9				sp|Q9BQC6|RT63_HUMAN	16146.8
sp|Q96DB5|RMD1_HUMAN	592299				sp|Q9BQE3|TBA1C_HUMAN	8271.35
sp|Q96DG6|CMBL_HUMAN	172351				sp|Q9BQE5|APOL2_HUMAN	84404.8
sp|Q96DH6|MSI2H_HUMAN	75635.4				sp|Q9BQG0|MBB1A_HUMAN	2821.58
sp|Q96DI7|SNR40_HUMAN	18638.5				sp|Q9BQP7|MGME1_HUMAN	8877.43
sp|Q96DR8|MUCL1_HUMAN	8010.58				sp|Q9BR76|COR1B_HUMAN	55052.1
sp|Q96DV4|RM38_HUMAN	44856.7				sp|Q9BRA2|TXD17_HUMAN	186394
sp|Q96E11|RRFM_HUMAN	135224				sp|Q9BRF8|CPPED_HUMAN	11575.7
sp|Q96EH3|MASU1_HUMAN	2911.95				sp|Q9BRG1|VPS25_HUMAN	37084.6
sp|Q96EK6|GNA1_HUMAN	57017.4				sp|Q9BRJ2|RM45_HUMAN	44907.6
sp|Q96EL3|RM53_HUMAN	24163.3				sp|Q9BRJ6|CG050_HUMAN	156306
sp|Q96EP5|DAZP1_HUMAN	19385.5				sp|Q9BRK5|CAB45_HUMAN	45584.4
sp|Q96ES7|SGF29_HUMAN	16452.4				sp|Q9BRP8|PYM1_HUMAN	100298
sp|Q96EY1|DNJA3_HUMAN	54194.1				sp|Q9BRT3|MIEN1_HUMAN	28568.6
sp|Q96EY8|MMAB_HUMAN	4363.77				sp|Q9BRT6|LLPH_HUMAN	18721
sp|Q96FJ2|DYL2_HUMAN	16761.5				sp|Q9BRX8|PXL2A_HUMAN	10508.4
sp|Q96FW1|OTUB1_HUMAN	280749				sp|Q9BS26|ERP44_HUMAN	371162
sp|Q96G03|PGM2_HUMAN	98196.3				sp|Q9BS40|LXN_HUMAN	50405.4
sp|Q96GC5|RM48_HUMAN	45950.9				sp|Q9BSD7|NTPCR_HUMAN	14215
sp|Q96GX9|MTNB_HUMAN	7204.23				sp|Q9BSJ8|ESYT1_HUMAN	91249.7
sp|Q96H20|SNF8_HUMAN	26320.3				sp|Q9BT78|CSN4_HUMAN	110873
sp|Q96HC4|PDLI5_HUMAN	29396.1				sp|Q9BTE6|AASD1_HUMAN	73616.7
sp|Q96HE7|ERO1A_HUMAN	145713				sp|Q9BTT0|AN32E_HUMAN	115198
sp|Q96HS1|PGAM5_HUMAN	319941				sp|Q9BTV4|TMM43_HUMAN	288197
sp|Q96HY6|DDRGK_HUMAN	49638.6				sp|Q9BTZ2|DHRS4_HUMAN	32101.7
sp|Q96I24|FUBP3_HUMAN	98303.2				sp|Q9BU61|NDUF3_HUMAN	57177
sp|Q96I25|SPF45_HUMAN	31205				sp|Q9BUF5|TBB6_HUMAN	78896.2
sp|Q96I99|SUCB2_HUMAN	383102				sp|Q9BUH6|PAXX_HUMAN	32873.7
sp|Q96IJ6|GMPPA_HUMAN	26791.3				sp|Q9BUJ2|HNRL1_HUMAN	5221.26
sp|Q96IU4|ABHEB_HUMAN	5542.26				sp|Q9BUL8|PDC10_HUMAN	197999
sp|Q96IX5|ATPMK_HUMAN	157656				sp|Q9BUP3|HTAI2_HUMAN	212679
sp|Q96IZ0|PAWR_HUMAN	4805.23				sp|Q9BUR5|MIC26_HUMAN	26767.1
sp|Q96J01|THOC3_HUMAN	10392				sp|Q9BUT1|DHRS6_HUMAN	13092.3
sp|Q96JJ7|TMX3_HUMAN	83427.9				sp|Q9BV86|NTM1A_HUMAN	5159.71
sp|Q96K17|BT3L4_HUMAN	101811				sp|Q9BVC6|TM109_HUMAN	159324
sp|Q96KB5|TOPK_HUMAN	31096.5				sp|Q9BVG4|PBDC1_HUMAN	56041.7
sp|Q96KP4|CNDP2_HUMAN	166745				sp|Q9BVK6|TMED9_HUMAN	237761
sp|Q96KR1|ZFR_HUMAN	16724.1				sp|Q9BVM2|DPCD_HUMAN	42715.8
sp|Q96M27|PRRC1_HUMAN	53117.7				sp|Q9BVP2|GNL3_HUMAN	21853.5
sp|Q96MW1|CCD43_HUMAN	48433.5				sp|Q9BVV7|TIM21_HUMAN	54018.1
sp|Q96P16|RPR1A_HUMAN	6491.01				sp|Q9BW72|HIG2A_HUMAN	60571.2
sp|Q96P63|SPB12_HUMAN	185481				sp|Q9BWD1|THIC_HUMAN	116782
sp|Q96P70|IPO9_HUMAN	17683				sp|Q9BWF3|RBM4_HUMAN	39849.7
sp|Q96PK6|RBM14_HUMAN	257600				sp|Q9BWH2|FUND2_HUMAN	87544.2
sp|Q96PU8|QKI_HUMAN	11829.8				sp|Q9BWM7|SFXN3_HUMAN	49424.6
sp|Q96PZ0|PUS7_HUMAN	7860.83				sp|Q9BX68|HINT2_HUMAN	107023
sp|Q96Q11|TRNT1_HUMAN	17762.9				sp|Q9BXP5|SRRT_HUMAN	22354.5
sp|Q96QA5|GSDMA_HUMAN	100717				sp|Q9BXS5|AP1M1_HUMAN	120901
sp|Q96QK1|VPS35_HUMAN	225583				sp|Q9BXT2|CCG6_HUMAN	54680.1
sp|Q96QR8|PURB_HUMAN	32195.2				sp|Q9BXW7|HDHD5_HUMAN	17664.4
sp|Q96RP9|EFGM_HUMAN	75375.7				sp|Q9BY32|ITPA_HUMAN	10584.2
sp|Q96RS6|NUDC1_HUMAN	7716.34				sp|Q9BY44|EIF2A_HUMAN	41716.6
sp|Q96S44|PRPK_HUMAN	49838.1				sp|Q9BY77|PDIP3_HUMAN	7596.69
sp|Q96S52|PIGS_HUMAN	34630				sp|Q9BYC9|RM20_HUMAN	32999.2
sp|Q96S82|UBL7_HUMAN	12435				sp|Q9BYD1|RM13_HUMAN	48744.2
sp|Q96SU4|OSBL9_HUMAN	6645.47				sp|Q9BYD2|RM09_HUMAN	79651.7
sp|Q96T37|RBM15_HUMAN	20743				sp|Q9BYD3|RM04_HUMAN	127933
sp|Q96TA1|NIBA2_HUMAN	131309				sp|Q9BYD6|RM01_HUMAN	99545
sp|Q96TA2|YMEL1_HUMAN	54784.3				sp|Q9BYG3|MK67I_HUMAN	3795.24
sp|Q96TC7|RMD3_HUMAN	65099.2				sp|Q9BYN8|RT26_HUMAN	65375.8
sp|Q99426|TBCB_HUMAN	130906				sp|Q9BYT8|NEUL_HUMAN	12499.5
sp|Q99436|PSB7_HUMAN	444906				sp|Q9BZE1|RM37_HUMAN	76131.1
sp|Q99439|CNN2_HUMAN	109345				sp|Q9BZI7|REN3B_HUMAN	20869
sp|Q99442|SEC62_HUMAN	17654.4				sp|Q9BZK7|TBL1R_HUMAN	38225.6
sp|Q99447|PCY2_HUMAN	23646.1				sp|Q9BZX2|UCK2_HUMAN	30143.9
sp|Q99456|K1C12_HUMAN	7121.99				sp|Q9BZZ5|API5_HUMAN	59416.4
sp|Q99459|CDC5L_HUMAN	83873.4				sp|Q9C075|K1C23_HUMAN	35114.9
sp|Q99460|PSMD1_HUMAN	28676.9				sp|Q9C0B1|FTO_HUMAN	5428.65
sp|Q99471|PFD5_HUMAN	61189.2				sp|Q9GZP4|PITH1_HUMAN	57538.7
sp|Q99497|PARK7_HUMAN	1.87446e+06				sp|Q9GZS3|SKI8_HUMAN	201953
sp|Q99536|VAT1_HUMAN	362503				sp|Q9GZT3|SLIRP_HUMAN	33809.1
sp|Q99584|S10AD_HUMAN	29430.5				sp|Q9GZT8|NIF3L_HUMAN	32209.8
sp|Q99598|TSNAX_HUMAN	115464				sp|Q9GZY8|MFF_HUMAN	182626
sp|Q99615|DNJC7_HUMAN	117954				sp|Q9GZZ1|NAA50_HUMAN	66588.7
sp|Q99623|PHB2_HUMAN	1.97577e+06				sp|Q9GZZ8|LACRT_HUMAN	24807
sp|Q99627|CSN8_HUMAN	66030.3				sp|Q9GZZ9|UBA5_HUMAN	33035.5
sp|Q99653|CHP1_HUMAN	41303.7				sp|Q9H061|T126A_HUMAN	23160
sp|Q99714|HCD2_HUMAN	911319				sp|Q9H074|PAIP1_HUMAN	55480.1
sp|Q99720|SGMR1_HUMAN	94622.2				sp|Q9H0D6|XRN2_HUMAN	229630
sp|Q99729|ROAA_HUMAN	128643				sp|Q9H0S4|DDX47_HUMAN	4576.18
sp|Q99733|NP1L4_HUMAN	277296				sp|Q9H0U3|MAGT1_HUMAN	16744.4
sp|Q99735|MGST2_HUMAN	28647.7				sp|Q9H0U4|RAB1B_HUMAN	105608
sp|Q99757|THIOM_HUMAN	18102.1				sp|Q9H0U6|RM18_HUMAN	30264.9
sp|Q99798|ACON_HUMAN	230119				sp|Q9H0V9|LMA2L_HUMAN	39826.3
sp|Q99816|TS101_HUMAN	27530.8				sp|Q9H1C7|CYTM1_HUMAN	24081.8
sp|Q99829|CPNE1_HUMAN	156941				sp|Q9H1E1|RNAS7_HUMAN	9734.8
sp|Q99832|TCPH_HUMAN	713060				sp|Q9H299|SH3L3_HUMAN	102831
sp|Q99848|EBP2_HUMAN	136271				sp|Q9H2H8|PPIL3_HUMAN	66559.9
sp|Q99873|ANM1_HUMAN	44204.1				sp|Q9H2J4|PDCL3_HUMAN	62336.1
sp|Q99933|BAG1_HUMAN	18581				sp|Q9H2P9|DPH5_HUMAN	24427.5
sp|Q99961|SH3G1_HUMAN	63056.5				sp|Q9H2U2|IPYR2_HUMAN	88394.1
sp|Q9BPW8|NIPS1_HUMAN	167741				sp|Q9H2W6|RM46_HUMAN	77932.7
sp|Q9BPX3|CND3_HUMAN	6625.55				sp|Q9H3H3|CK068_HUMAN	33177.1
sp|Q9BPX5|ARP5L_HUMAN	66682.2				sp|Q9H3K6|BOLA2_HUMAN	108804
sp|Q9BPX6|MICU1_HUMAN	6105.18				sp|Q9H3N1|TMX1_HUMAN	227507
sp|Q9BPZ3|PAIP2_HUMAN	42110.5				sp|Q9H3P7|GCP60_HUMAN	35381.4
sp|Q9BQ52|RNZ2_HUMAN	14265.9				sp|Q9H444|CHM4B_HUMAN	126501
sp|Q9BQ67|GRWD1_HUMAN	46873.2				sp|Q9H446|RWDD1_HUMAN	52176.8
sp|Q9BQ69|MACD1_HUMAN	8075.2				sp|Q9H479|FN3K_HUMAN	12779.8
sp|Q9BQ95|ECSIT_HUMAN	6450.19				sp|Q9H488|OFUT1_HUMAN	67240.8
sp|Q9BQA1|MEP50_HUMAN	21486				sp|Q9H4A4|AMPB_HUMAN	22398.9
sp|Q9BQC6|RT63_HUMAN	13750.8				sp|Q9H4A6|GOLP3_HUMAN	13643.7
sp|Q9BQE3|TBA1C_HUMAN	18175.8				sp|Q9H4G0|E41L1_HUMAN	8949.97
sp|Q9BQE5|APOL2_HUMAN	57763.8				sp|Q9H4G4|GAPR1_HUMAN	122799
sp|Q9BQG0|MBB1A_HUMAN	9199.78				sp|Q9H4M9|EHD1_HUMAN	154189
sp|Q9BQP7|MGME1_HUMAN	7034.64				sp|Q9H6E4|CC134_HUMAN	40561.8
sp|Q9BR76|COR1B_HUMAN	46753				sp|Q9H6V9|LDAH_HUMAN	5289.84
sp|Q9BRA2|TXD17_HUMAN	181027				sp|Q9H6Z4|RANB3_HUMAN	25517.8
sp|Q9BRF8|CPPED_HUMAN	12583.9				sp|Q9H788|SH24A_HUMAN	11874.8
sp|Q9BRG1|VPS25_HUMAN	37728.3				sp|Q9H7E9|CH033_HUMAN	8586.1
sp|Q9BRJ2|RM45_HUMAN	33667.6				sp|Q9H7Z7|PGES2_HUMAN	350363
sp|Q9BRJ6|CG050_HUMAN	141778				sp|Q9H845|ACAD9_HUMAN	29631.9
sp|Q9BRK5|CAB45_HUMAN	32276.9				sp|Q9H8Y8|GORS2_HUMAN	59247.2
sp|Q9BRP8|PYM1_HUMAN	63919.2				sp|Q9H9B4|SFXN1_HUMAN	161355
sp|Q9BRT3|MIEN1_HUMAN	27403.2				sp|Q9H9J2|RM44_HUMAN	87326.6
sp|Q9BRT6|LLPH_HUMAN	14995				sp|Q9HA64|KT3K_HUMAN	23950.3
sp|Q9BRX8|PXL2A_HUMAN	12349.3				sp|Q9HAB8|PPCS_HUMAN	68079.9
sp|Q9BS26|ERP44_HUMAN	354458				sp|Q9HAU5|RENT2_HUMAN	67618.1
sp|Q9BS40|LXN_HUMAN	40992				sp|Q9HAV7|GRPE1_HUMAN	57143
sp|Q9BSD7|NTPCR_HUMAN	16359.4				sp|Q9HB07|MYG1_HUMAN	237971
sp|Q9BSJ8|ESYT1_HUMAN	99301.2				sp|Q9HB40|RISC_HUMAN	120774
sp|Q9BT78|CSN4_HUMAN	191696				sp|Q9HB71|CYBP_HUMAN	875801
sp|Q9BTE6|AASD1_HUMAN	57568.9				sp|Q9HB90|RRAGC_HUMAN	14809.9
sp|Q9BTT0|AN32E_HUMAN	82185.3				sp|Q9HBL7|PLRKT_HUMAN	23507.9
sp|Q9BTU6|P4K2A_HUMAN	8343.99				sp|Q9HC38|GLOD4_HUMAN	197020
sp|Q9BTV4|TMM43_HUMAN	193987				sp|Q9HCD5|NCOA5_HUMAN	2899.82
sp|Q9BTZ2|DHRS4_HUMAN	24537.5				sp|Q9HCM7|FBSL_HUMAN	95456.3
sp|Q9BU61|NDUF3_HUMAN	48282.7				sp|Q9HCN4|GPN1_HUMAN	11345
sp|Q9BUF5|TBB6_HUMAN	297608				sp|Q9HCN8|SDF2L_HUMAN	44032.2
sp|Q9BUH6|PAXX_HUMAN	35264.3				sp|Q9HCY8|S10AE_HUMAN	53162.4
sp|Q9BUJ2|HNRL1_HUMAN	15038				sp|Q9HD33|RM47_HUMAN	42738.8
sp|Q9BUL8|PDC10_HUMAN	112244				sp|Q9HD34|LYRM4_HUMAN	12316.7
sp|Q9BUP3|HTAI2_HUMAN	188558				sp|Q9HDC9|APMAP_HUMAN	522811
sp|Q9BUQ8|DDX23_HUMAN	5838.51				sp|Q9NP72|RAB18_HUMAN	39274.7
sp|Q9BUR5|MIC26_HUMAN	24727.1				sp|Q9NP74|PALMD_HUMAN	30098.3
sp|Q9BV86|NTM1A_HUMAN	9654.27				sp|Q9NP77|SSU72_HUMAN	9216.96
sp|Q9BVC6|TM109_HUMAN	108524				sp|Q9NP79|VTA1_HUMAN	70728
sp|Q9BVG4|PBDC1_HUMAN	21293.8				sp|Q9NP92|RT30_HUMAN	32750.8
sp|Q9BVK6|TMED9_HUMAN	143984				sp|Q9NPA0|EMC7_HUMAN	81833.2
sp|Q9BVM2|DPCD_HUMAN	20013.9				sp|Q9NPD3|EXOS4_HUMAN	157925
sp|Q9BVP2|GNL3_HUMAN	40689.2				sp|Q9NPD8|UBE2T_HUMAN	37420.6
sp|Q9BVV7|TIM21_HUMAN	52389				sp|Q9NPJ3|ACO13_HUMAN	168355
sp|Q9BW27|NUP85_HUMAN	15793.1				sp|Q9NQ48|LZTL1_HUMAN	14872.5
sp|Q9BW72|HIG2A_HUMAN	25019.6				sp|Q9NQ50|RM40_HUMAN	30204.7
sp|Q9BWD1|THIC_HUMAN	89606.1				sp|Q9NQ88|TIGAR_HUMAN	13574.1
sp|Q9BWF3|RBM4_HUMAN	114913				sp|Q9NQC3|RTN4_HUMAN	106956
sp|Q9BWH2|FUND2_HUMAN	68813.6				sp|Q9NQG5|RPR1B_HUMAN	12955.6
sp|Q9BWM7|SFXN3_HUMAN	74106.2				sp|Q9NQP4|PFD4_HUMAN	37870.9
sp|Q9BX68|HINT2_HUMAN	101459				sp|Q9NQR4|NIT2_HUMAN	90232.4
sp|Q9BXJ9|NAA15_HUMAN	146309				sp|Q9NQT4|EXOS5_HUMAN	14396.6
sp|Q9BXS5|AP1M1_HUMAN	87633.1				sp|Q9NQT5|EXOS3_HUMAN	32792
sp|Q9BXT2|CCG6_HUMAN	8283.7				sp|Q9NR12|PDLI7_HUMAN	90745.4
sp|Q9BXW7|HDHD5_HUMAN	24191.6				sp|Q9NR28|DBLOH_HUMAN	198722
sp|Q9BY32|ITPA_HUMAN	32907				sp|Q9NR30|DDX21_HUMAN	20029.7
sp|Q9BY44|EIF2A_HUMAN	51982.8				sp|Q9NR31|SAR1A_HUMAN	87107.3
sp|Q9BY77|PDIP3_HUMAN	62520.4				sp|Q9NR45|SIAS_HUMAN	64899.2
sp|Q9BYC9|RM20_HUMAN	24399.3				sp|Q9NR77|PXMP2_HUMAN	16935.1
sp|Q9BYD1|RM13_HUMAN	28103.8				sp|Q9NRG0|CHRC1_HUMAN	34446.1
sp|Q9BYD2|RM09_HUMAN	58966.3				sp|Q9NRV9|HEBP1_HUMAN	151536
sp|Q9BYD3|RM04_HUMAN	108186				sp|Q9NRW7|VPS45_HUMAN	8747.38
sp|Q9BYD6|RM01_HUMAN	106316				sp|Q9NRX4|PHP14_HUMAN	79105
sp|Q9BYN8|RT26_HUMAN	42618				sp|Q9NS69|TOM22_HUMAN	221871
sp|Q9BYT8|NEUL_HUMAN	51675.3				sp|Q9NSD9|SYFB_HUMAN	118133
sp|Q9BZD4|NUF2_HUMAN	5124.24				sp|Q9NSE4|SYIM_HUMAN	10734.6
sp|Q9BZE1|RM37_HUMAN	89409.1				sp|Q9NSK0|KLC4_HUMAN	6571.76
sp|Q9BZI7|REN3B_HUMAN	19562.6				sp|Q9NT62|ATG3_HUMAN	46214.2
sp|Q9BZK7|TBL1R_HUMAN	28637				sp|Q9NTK5|OLA1_HUMAN	318842
sp|Q9BZX2|UCK2_HUMAN	35802.8				sp|Q9NTM9|CUTC_HUMAN	7630.06
sp|Q9BZZ5|API5_HUMAN	149785				sp|Q9NTX5|ECHD1_HUMAN	25629.1
sp|Q9C075|K1C23_HUMAN	22962.1				sp|Q9NTZ6|RBM12_HUMAN	10794.2
sp|Q9C0B1|FTO_HUMAN	19497.4				sp|Q9NUJ1|ABHDA_HUMAN	13444.1
sp|Q9GZP4|PITH1_HUMAN	16326				sp|Q9NUQ6|SPS2L_HUMAN	10340.8
sp|Q9GZS3|SKI8_HUMAN	134254				sp|Q9NUQ9|CYRIB_HUMAN	38537.8
sp|Q9GZT3|SLIRP_HUMAN	57068.8				sp|Q9NUU7|DD19A_HUMAN	20467.1
sp|Q9GZT8|NIF3L_HUMAN	26329.2				sp|Q9NVA2|SEP11_HUMAN	334311
sp|Q9GZU8|PIP30_HUMAN	6934.17				sp|Q9NVD7|PARVA_HUMAN	167707
sp|Q9GZY8|MFF_HUMAN	107077				sp|Q9NVG8|TBC13_HUMAN	8294.18
sp|Q9GZZ1|NAA50_HUMAN	70141				sp|Q9NVI7|ATD3A_HUMAN	159917
sp|Q9GZZ8|LACRT_HUMAN	11424.9				sp|Q9NVJ2|ARL8B_HUMAN	132727
sp|Q9GZZ9|UBA5_HUMAN	18487.9				sp|Q9NVP1|DDX18_HUMAN	14509
sp|Q9H061|T126A_HUMAN	18639.2				sp|Q9NVS2|RT18A_HUMAN	14695.4
sp|Q9H074|PAIP1_HUMAN	104392				sp|Q9NVS9|PNPO_HUMAN	62151.2
sp|Q9H0D6|XRN2_HUMAN	213437				sp|Q9NW82|WDR70_HUMAN	18671.8
sp|Q9H0S4|DDX47_HUMAN	36998.9				sp|Q9NWS0|PIHD1_HUMAN	13952.6
sp|Q9H0U3|MAGT1_HUMAN	7546.19				sp|Q9NWU5|RM22_HUMAN	76157.6
sp|Q9H0U4|RAB1B_HUMAN	73798.5				sp|Q9NWV4|CZIB_HUMAN	41814.6
sp|Q9H0U6|RM18_HUMAN	35638.2				sp|Q9NX14|NDUBB_HUMAN	41277.8
sp|Q9H0V9|LMA2L_HUMAN	24185.3				sp|Q9NX20|RM16_HUMAN	11796.1
sp|Q9H1C7|CYTM1_HUMAN	19562.2				sp|Q9NX24|NHP2_HUMAN	18499.5
sp|Q9H1E1|RNAS7_HUMAN	1996.78				sp|Q9NX40|OCAD1_HUMAN	17104
sp|Q9H1E3|NUCKS_HUMAN	7007.54				sp|Q9NX46|ADPRS_HUMAN	48070.2
sp|Q9H223|EHD4_HUMAN	16332.6				sp|Q9NX55|HYPK_HUMAN	20444.4
sp|Q9H299|SH3L3_HUMAN	65629.2				sp|Q9NX62|IMPA3_HUMAN	29957.9
sp|Q9H2H8|PPIL3_HUMAN	60433.5				sp|Q9NX63|MIC19_HUMAN	328231
sp|Q9H2J4|PDCL3_HUMAN	48984.1				sp|Q9NXG2|THUM1_HUMAN	9230.05
[truncated: 344 more rows]

## Sheet: A4 rep 1 and 2
Protein (Rep1)	Intensity (Rep1)				Protein (Rep 2)	Intensity (Rep 2)
contam_sp|O82803|SRPP_HEVBR	46655.1				contam_sp|O82803|SRPP_HEVBR	76790.2
contam_sp|P00004|CYC_HORSE	623797				contam_sp|P00004|CYC_HORSE	626028
contam_sp|P00698|LYSC_CHICK	358643				contam_sp|P00698|LYSC_CHICK	69530.6
contam_sp|P00761|TRYP_PIG	62642270				contam_sp|P00761|TRYP_PIG	31375770
contam_sp|P00766|CTRA_BOVIN	28737.8				contam_sp|P00766|CTRA_BOVIN	28247.3
contam_sp|P01012|OVAL_CHICK	20046.9				contam_sp|P00883|ALDOA_RABIT	4264.83
contam_sp|P02534|K1M1_SHEEP	58371.7				contam_sp|P01012|OVAL_CHICK	20031.9
contam_sp|P02539|K2M1_SHEEP	11617.9				contam_sp|P02534|K1M1_SHEEP	56635.7
contam_sp|P02662|CASA1_BOVIN	22068.4				contam_sp|P02539|K2M1_SHEEP	30043.2
contam_sp|P02663|CASA2_BOVIN	75716.9				contam_sp|P02662|CASA1_BOVIN	60030
contam_sp|P02668|CASK_BOVIN	9539.71				contam_sp|P02663|CASA2_BOVIN	78142.3
contam_sp|P02769|ALBU_BOVIN	7.53265e+06				contam_sp|P02668|CASK_BOVIN	6625.29
contam_sp|P15252|REF_HEVBR	152254				contam_sp|P02769|ALBU_BOVIN	8909269
contam_sp|P25691|K2M3_SHEEP	1.43123e+06				contam_sp|P15252|REF_HEVBR	540290
contam_sp|P68082|MYG_HORSE	6.67868e+06				contam_sp|P25691|K2M3_SHEEP	1.41148e+06
contam_sp|Q7M135|LYSC_LYSEN	571.036				contam_sp|P68082|MYG_HORSE	863193
sp|A0A024R1R8|TMA7B_HUMAN	7940.29				contam_sp|Q7M135|LYSC_LYSEN	30733.1
sp|A0A0B4J2D5|GAL3B_HUMAN	20735				sp|A0A024R1R8|TMA7B_HUMAN	50165.3
sp|A0A2R8Y4L2|RA1L3_HUMAN	1.94014e+06				sp|A0A0B4J2D5|GAL3B_HUMAN	18490.1
sp|A0M8Q6|IGLC7_HUMAN	27116.9				sp|A0A2R8Y4L2|RA1L3_HUMAN	1958808
sp|A5YKK6|CNOT1_HUMAN	5573.54				sp|A0M8Q6|IGLC7_HUMAN	15112.9
sp|A6NCE7|MP3B2_HUMAN	70019.2				sp|A6NCE7|MP3B2_HUMAN	75154.7
sp|A6NDG6|PGP_HUMAN	63330				sp|A6NDG6|PGP_HUMAN	51473.6
sp|A6NHL2|TBAL3_HUMAN	20089.1				sp|A6NHL2|TBAL3_HUMAN	18483.6
sp|A6ZKI3|RTL8C_HUMAN	31072.5				sp|A6ZKI3|RTL8C_HUMAN	45554.3
sp|A8K0Z3|WASH1_HUMAN	9624.74				sp|A8K0Z3|WASH1_HUMAN	10900.4
sp|A8K2U0|A2ML1_HUMAN	107139				sp|A8K2U0|A2ML1_HUMAN	109386
sp|A8MWD9|RUXGL_HUMAN	44555.2				sp|A8MWD9|RUXGL_HUMAN	50126.9
sp|B0I1T2|MYO1G_HUMAN	5378.34				sp|B5ME19|EIFCL_HUMAN	54101.9
sp|B5ME19|EIFCL_HUMAN	47658.5				sp|E9PAV3|NACAM_HUMAN	1.06908e+06
sp|E9PAV3|NACAM_HUMAN	1.02299e+06				sp|E9PRG8|CK098_HUMAN	28999.1
sp|E9PRG8|CK098_HUMAN	35742				sp|L0R6Q1|S35U4_HUMAN	94074.5
sp|L0R6Q1|S35U4_HUMAN	74387.5				sp|O00116|ADAS_HUMAN	84338.8
sp|O00116|ADAS_HUMAN	97615.5				sp|O00151|PDLI1_HUMAN	55317.8
sp|O00151|PDLI1_HUMAN	75789.8				sp|O00154|BACH_HUMAN	23427.8
sp|O00154|BACH_HUMAN	32516.5				sp|O00165|HAX1_HUMAN	3.0435e+06
sp|O00165|HAX1_HUMAN	3.21178e+06				sp|O00170|AIP_HUMAN	36485.1
sp|O00170|AIP_HUMAN	67178.9				sp|O00203|AP3B1_HUMAN	100448
sp|O00203|AP3B1_HUMAN	33460.2				sp|O00217|NDUS8_HUMAN	30242
sp|O00217|NDUS8_HUMAN	79850.2				sp|O00231|PSD11_HUMAN	143430
sp|O00231|PSD11_HUMAN	251543				sp|O00232|PSD12_HUMAN	72774.6
sp|O00232|PSD12_HUMAN	109858				sp|O00233|PSMD9_HUMAN	67219.4
sp|O00233|PSMD9_HUMAN	91356.3				sp|O00264|PGRC1_HUMAN	200016
sp|O00264|PGRC1_HUMAN	152484				sp|O00273|DFFA_HUMAN	29988.4
sp|O00273|DFFA_HUMAN	34889.6				sp|O00299|CLIC1_HUMAN	912378
sp|O00299|CLIC1_HUMAN	1.00037e+06				sp|O00303|EIF3F_HUMAN	405456
sp|O00303|EIF3F_HUMAN	502671				sp|O00330|ODPX_HUMAN	24481.5
sp|O00330|ODPX_HUMAN	30771.1				sp|O00401|WASL_HUMAN	10719.6
sp|O00410|IPO5_HUMAN	6745.82				sp|O00422|SAP18_HUMAN	15722.1
sp|O00422|SAP18_HUMAN	25898.5				sp|O00425|IF2B3_HUMAN	21700.5
sp|O00425|IF2B3_HUMAN	54702.1				sp|O00429|DNM1L_HUMAN	11464.2
sp|O00429|DNM1L_HUMAN	19982.1				sp|O00469|PLOD2_HUMAN	176126
sp|O00469|PLOD2_HUMAN	113993				sp|O00483|NDUA4_HUMAN	192370
sp|O00483|NDUA4_HUMAN	139918				sp|O00487|PSDE_HUMAN	227900
sp|O00487|PSDE_HUMAN	280677				sp|O00499|BIN1_HUMAN	12015.6
sp|O00499|BIN1_HUMAN	8441.46				sp|O00505|IMA4_HUMAN	71657.8
sp|O00505|IMA4_HUMAN	85498.4				sp|O00560|SDCB1_HUMAN	156796
sp|O00560|SDCB1_HUMAN	158149				sp|O00571|DDX3X_HUMAN	64845.3
sp|O00571|DDX3X_HUMAN	91251.2				sp|O00625|PIR_HUMAN	278172
sp|O00625|PIR_HUMAN	302387				sp|O00629|IMA3_HUMAN	15178.1
sp|O00629|IMA3_HUMAN	15983.7				sp|O00754|MA2B1_HUMAN	9076.77
sp|O00754|MA2B1_HUMAN	11101.1				sp|O00762|UBE2C_HUMAN	15123
sp|O00764|PDXK_HUMAN	239882				sp|O00764|PDXK_HUMAN	222533
sp|O14530|TXND9_HUMAN	52052.8				sp|O14530|TXND9_HUMAN	47741.1
sp|O14548|COX7R_HUMAN	96715.9				sp|O14548|COX7R_HUMAN	123952
sp|O14561|ACPM_HUMAN	9745.38				sp|O14562|UBFD1_HUMAN	20332.3
sp|O14562|UBFD1_HUMAN	38535.9				sp|O14579|COPE_HUMAN	220529
sp|O14579|COPE_HUMAN	131643				sp|O14602|IF1AY_HUMAN	335855
sp|O14602|IF1AY_HUMAN	550696				sp|O14618|CCS_HUMAN	20283.8
sp|O14618|CCS_HUMAN	25259.1				sp|O14656|TOR1A_HUMAN	52904.3
sp|O14656|TOR1A_HUMAN	65417				sp|O14657|TOR1B_HUMAN	34718
sp|O14657|TOR1B_HUMAN	68020.1				sp|O14684|PTGES_HUMAN	35834.4
sp|O14684|PTGES_HUMAN	36568.8				sp|O14732|IMPA2_HUMAN	11796.5
sp|O14732|IMPA2_HUMAN	14497.8				sp|O14735|CDIPT_HUMAN	69609.8
sp|O14737|PDCD5_HUMAN	19166				sp|O14737|PDCD5_HUMAN	63265.6
sp|O14744|ANM5_HUMAN	56250.4				sp|O14744|ANM5_HUMAN	41839.2
sp|O14745|NHRF1_HUMAN	246420				sp|O14745|NHRF1_HUMAN	242347
sp|O14773|TPP1_HUMAN	96453.9				sp|O14773|TPP1_HUMAN	139779
sp|O14776|TCRG1_HUMAN	10717.1				sp|O14776|TCRG1_HUMAN	14937.2
sp|O14818|PSA7_HUMAN	1.19322e+06				sp|O14818|PSA7_HUMAN	1.21825e+06
sp|O14828|SCAM3_HUMAN	12395.2				sp|O14828|SCAM3_HUMAN	40515.7
sp|O14880|MGST3_HUMAN	39073.1				sp|O14880|MGST3_HUMAN	59812.8
sp|O14907|TX1B3_HUMAN	91343.9				sp|O14907|TX1B3_HUMAN	74592.1
sp|O14908|GIPC1_HUMAN	104673				sp|O14908|GIPC1_HUMAN	96707.7
sp|O14925|TIM23_HUMAN	31202.2				sp|O14925|TIM23_HUMAN	51803.7
sp|O14929|HAT1_HUMAN	61830.3				sp|O14929|HAT1_HUMAN	61263.1
sp|O14949|QCR8_HUMAN	64513.6				sp|O14949|QCR8_HUMAN	69375.4
sp|O14950|ML12B_HUMAN	1.4357e+06				sp|O14950|ML12B_HUMAN	1.26144e+06
sp|O14974|MYPT1_HUMAN	40386.9				sp|O14974|MYPT1_HUMAN	73358.9
sp|O14979|HNRDL_HUMAN	337391				sp|O14979|HNRDL_HUMAN	262201
sp|O14980|XPO1_HUMAN	21061				sp|O14980|XPO1_HUMAN	14602.7
sp|O15020|SPTN2_HUMAN	25382.3				sp|O15020|SPTN2_HUMAN	204887
sp|O15067|PUR4_HUMAN	72411.3				sp|O15067|PUR4_HUMAN	58773.7
sp|O15143|ARC1B_HUMAN	7889.27				sp|O15116|LSM1_HUMAN	14134.5
sp|O15144|ARPC2_HUMAN	697297				sp|O15143|ARC1B_HUMAN	17116.2
sp|O15145|ARPC3_HUMAN	217653				sp|O15144|ARPC2_HUMAN	783218
sp|O15155|BET1_HUMAN	41209.1				sp|O15145|ARPC3_HUMAN	230047
sp|O15160|RPAC1_HUMAN	139804				sp|O15155|BET1_HUMAN	31393.7
sp|O15173|PGRC2_HUMAN	455884				sp|O15160|RPAC1_HUMAN	115523
sp|O15269|SPTC1_HUMAN	6238.74				sp|O15173|PGRC2_HUMAN	479947
sp|O15305|PMM2_HUMAN	149049				sp|O15269|SPTC1_HUMAN	7191.81
sp|O15347|HMGB3_HUMAN	87979.6				sp|O15305|PMM2_HUMAN	98907.9
sp|O15355|PPM1G_HUMAN	33163.4				sp|O15347|HMGB3_HUMAN	90940
sp|O15371|EIF3D_HUMAN	68168.1				sp|O15355|PPM1G_HUMAN	37050.6
sp|O15372|EIF3H_HUMAN	120592				sp|O15371|EIF3D_HUMAN	61558.8
sp|O15427|MOT4_HUMAN	10958.6				sp|O15372|EIF3H_HUMAN	163959
sp|O15460|P4HA2_HUMAN	152805				sp|O15427|MOT4_HUMAN	17578.2
sp|O15498|YKT6_HUMAN	27918.1				sp|O15460|P4HA2_HUMAN	113087
sp|O15511|ARPC5_HUMAN	215298				sp|O15498|YKT6_HUMAN	82938.7
sp|O15533|TPSN_HUMAN	39718.3				sp|O15511|ARPC5_HUMAN	212132
sp|O43143|DHX15_HUMAN	131212				sp|O15533|TPSN_HUMAN	26181.5
sp|O43169|CYB5B_HUMAN	120489				sp|O43143|DHX15_HUMAN	146163
sp|O43172|PRP4_HUMAN	19445.3				sp|O43169|CYB5B_HUMAN	94730.9
sp|O43175|SERA_HUMAN	441044				sp|O43175|SERA_HUMAN	261639
sp|O43181|NDUS4_HUMAN	46354				sp|O43181|NDUS4_HUMAN	46668.5
sp|O43196|MSH5_HUMAN	67389				sp|O43196|MSH5_HUMAN	13353.8
sp|O43237|DC1L2_HUMAN	21499.5				sp|O43237|DC1L2_HUMAN	21775.4
sp|O43242|PSMD3_HUMAN	115172				sp|O43242|PSMD3_HUMAN	121348
sp|O43252|PAPS1_HUMAN	7787.82				sp|O43252|PAPS1_HUMAN	24628.1
sp|O43294|TGFI1_HUMAN	11948.1				sp|O43324|MCA3_HUMAN	103640
sp|O43324|MCA3_HUMAN	241921				sp|O43390|HNRPR_HUMAN	255828
sp|O43390|HNRPR_HUMAN	273540				sp|O43396|TXNL1_HUMAN	264267
sp|O43396|TXNL1_HUMAN	306964				sp|O43399|TPD54_HUMAN	175731
sp|O43399|TPD54_HUMAN	153175				sp|O43414|ERI3_HUMAN	19635.9
sp|O43402|EMC8_HUMAN	14871.6				sp|O43447|PPIH_HUMAN	60363.2
sp|O43414|ERI3_HUMAN	22630.3				sp|O43464|HTRA2_HUMAN	106911
sp|O43447|PPIH_HUMAN	80930.8				sp|O43488|ARK72_HUMAN	64100
sp|O43464|HTRA2_HUMAN	97867.1				sp|O43583|DENR_HUMAN	17292.7
sp|O43488|ARK72_HUMAN	91365.8				sp|O43598|DNPH1_HUMAN	11681.4
sp|O43583|DENR_HUMAN	18792.7				sp|O43615|TIM44_HUMAN	226064
sp|O43598|DNPH1_HUMAN	7098.2				sp|O43617|TPPC3_HUMAN	74765.9
sp|O43615|TIM44_HUMAN	265951				sp|O43633|CHM2A_HUMAN	163507
sp|O43617|TPPC3_HUMAN	102186				sp|O43670|ZN207_HUMAN	33505.7
sp|O43633|CHM2A_HUMAN	149458				sp|O43674|NDUB5_HUMAN	109136
sp|O43670|ZN207_HUMAN	55962				sp|O43676|NDUB3_HUMAN	421224
sp|O43674|NDUB5_HUMAN	147701				sp|O43681|GET3_HUMAN	101003
sp|O43676|NDUB3_HUMAN	14681.9				sp|O43684|BUB3_HUMAN	159425
sp|O43681|GET3_HUMAN	110049				sp|O43707|ACTN4_HUMAN	883823
sp|O43684|BUB3_HUMAN	112124				sp|O43709|BUD23_HUMAN	62401.9
sp|O43707|ACTN4_HUMAN	796571				sp|O43760|SNG2_HUMAN	110992
sp|O43709|BUD23_HUMAN	46819.9				sp|O43765|SGTA_HUMAN	55462.6
sp|O43760|SNG2_HUMAN	89934.6				sp|O43772|MCAT_HUMAN	29294.1
sp|O43765|SGTA_HUMAN	67604				sp|O43776|SYNC_HUMAN	31432.2
sp|O43772|MCAT_HUMAN	34112.1				sp|O43790|KRT86_HUMAN	42549.4
sp|O43776|SYNC_HUMAN	40932.5				sp|O43809|CPSF5_HUMAN	314874
sp|O43790|KRT86_HUMAN	52594.6				sp|O43813|LANC1_HUMAN	223000
sp|O43809|CPSF5_HUMAN	312964				sp|O43819|SCO2_HUMAN	16726
sp|O43813|LANC1_HUMAN	264566				sp|O43837|IDH3B_HUMAN	75838.9
sp|O43819|SCO2_HUMAN	52908.6				sp|O43852|CALU_HUMAN	874704
sp|O43837|IDH3B_HUMAN	109553				sp|O43854|EDIL3_HUMAN	137676
sp|O43852|CALU_HUMAN	711440				sp|O43920|NDUS5_HUMAN	27821.4
sp|O43854|EDIL3_HUMAN	102910				sp|O60216|RAD21_HUMAN	10191.4
sp|O43920|NDUS5_HUMAN	25499.2				sp|O60232|ZNRD2_HUMAN	11673
sp|O60232|ZNRD2_HUMAN	10670.4				sp|O60256|KPRB_HUMAN	8583.56
sp|O60443|GSDME_HUMAN	2282.22				sp|O60361|NDK8_HUMAN	17248.7
sp|O60493|SNX3_HUMAN	118061				sp|O60437|PEPL_HUMAN	19358.1
sp|O60506|HNRPQ_HUMAN	852572				sp|O60443|GSDME_HUMAN	15188.8
sp|O60547|GMDS_HUMAN	27611.3				sp|O60493|SNX3_HUMAN	96866.6
sp|O60566|BUB1B_HUMAN	54102.4				sp|O60506|HNRPQ_HUMAN	818212
sp|O60568|PLOD3_HUMAN	139122				sp|O60547|GMDS_HUMAN	21786.7
sp|O60664|PLIN3_HUMAN	176217				sp|O60566|BUB1B_HUMAN	92881.1
sp|O60684|IMA7_HUMAN	6005.63				sp|O60568|PLOD3_HUMAN	163918
sp|O60701|UGDH_HUMAN	405596				sp|O60664|PLIN3_HUMAN	157213
sp|O60749|SNX2_HUMAN	57601.3				sp|O60701|UGDH_HUMAN	381534
sp|O60762|DPM1_HUMAN	198362				sp|O60749|SNX2_HUMAN	291917
sp|O60783|RT14_HUMAN	20949.8				sp|O60762|DPM1_HUMAN	202897
sp|O60784|TOM1_HUMAN	28036.8				sp|O60783|RT14_HUMAN	16047.6
sp|O60814|H2B1K_HUMAN	2279493				sp|O60784|TOM1_HUMAN	17039
sp|O60831|PRAF2_HUMAN	42791.5				sp|O60814|H2B1K_HUMAN	2.09522e+06
sp|O60841|IF2P_HUMAN	11960.1				sp|O60831|PRAF2_HUMAN	34955.3
sp|O60869|EDF1_HUMAN	70918.9				sp|O60841|IF2P_HUMAN	20452.3
sp|O60884|DNJA2_HUMAN	11501.9				sp|O60869|EDF1_HUMAN	90442
sp|O60888|CUTA_HUMAN	174161				sp|O60884|DNJA2_HUMAN	7084.44
sp|O60925|PFD1_HUMAN	120514				sp|O60888|CUTA_HUMAN	127366
sp|O75083|WDR1_HUMAN	283456				sp|O60925|PFD1_HUMAN	103388
sp|O75113|N4BP1_HUMAN	15583.1				sp|O75083|WDR1_HUMAN	443761
sp|O75190|DNJB6_HUMAN	170902				sp|O75190|DNJB6_HUMAN	105199
sp|O75208|COQ9_HUMAN	27660.5				sp|O75208|COQ9_HUMAN	20456.6
sp|O75223|GGCT_HUMAN	229418				sp|O75223|GGCT_HUMAN	1.75345e+06
sp|O75251|NDUS7_HUMAN	75244.5				sp|O75251|NDUS7_HUMAN	81608.2
sp|O75306|NDUS2_HUMAN	165726				sp|O75306|NDUS2_HUMAN	135904
sp|O75323|NIPS2_HUMAN	84825.8				sp|O75323|NIPS2_HUMAN	65024.5
sp|O75340|PDCD6_HUMAN	184360				sp|O75340|PDCD6_HUMAN	230254
sp|O75342|LX12B_HUMAN	87754.9				sp|O75342|LX12B_HUMAN	57255
sp|O75347|TBCA_HUMAN	52235.3				sp|O75347|TBCA_HUMAN	58431
sp|O75348|VATG1_HUMAN	34245.8				sp|O75348|VATG1_HUMAN	32654.6
sp|O75368|SH3L1_HUMAN	129320				sp|O75367|H2AY_HUMAN	4756.34
sp|O75369|FLNB_HUMAN	584676				sp|O75368|SH3L1_HUMAN	96740.2
sp|O75390|CISY_HUMAN	937920				sp|O75369|FLNB_HUMAN	557094
sp|O75391|SPAG7_HUMAN	36008.1				sp|O75380|NDUS6_HUMAN	14674.7
sp|O75396|SC22B_HUMAN	850349				sp|O75390|CISY_HUMAN	772082
sp|O75431|MTX2_HUMAN	22469.7				sp|O75391|SPAG7_HUMAN	15470.5
sp|O75436|VP26A_HUMAN	166753				sp|O75396|SC22B_HUMAN	693105
sp|O75439|MPPB_HUMAN	69175				sp|O75436|VP26A_HUMAN	276386
sp|O75475|PSIP1_HUMAN	89569.7				sp|O75439|MPPB_HUMAN	60021.3
sp|O75477|ERLN1_HUMAN	177427				sp|O75475|PSIP1_HUMAN	227169
sp|O75489|NDUS3_HUMAN	347533				sp|O75477|ERLN1_HUMAN	200046
sp|O75531|BAF_HUMAN	197592				sp|O75489|NDUS3_HUMAN	301937
sp|O75534|CSDE1_HUMAN	102981				sp|O75521|ECI2_HUMAN	6332.36
sp|O75556|SG2A1_HUMAN	42509.9				sp|O75531|BAF_HUMAN	367972
sp|O75607|NPM3_HUMAN	9206.81				sp|O75534|CSDE1_HUMAN	88262
sp|O75608|LYPA1_HUMAN	153721				sp|O75556|SG2A1_HUMAN	65041.7
sp|O75635|SPB7_HUMAN	19597.1				sp|O75607|NPM3_HUMAN	2448.79
sp|O75643|U520_HUMAN	100113				sp|O75608|LYPA1_HUMAN	132580
sp|O75663|TIPRL_HUMAN	10366				sp|O75643|U520_HUMAN	135165
sp|O75694|NU155_HUMAN	3887.27				sp|O75663|TIPRL_HUMAN	25026.5
sp|O75718|CRTAP_HUMAN	214411				sp|O75694|NU155_HUMAN	10658.3
sp|O75787|RENR_HUMAN	37641.8				sp|O75718|CRTAP_HUMAN	184594
sp|O75792|RNH2A_HUMAN	19775.7				sp|O75787|RENR_HUMAN	12496.7
sp|O75794|CD123_HUMAN	23456.1				sp|O75792|RNH2A_HUMAN	12506.2
sp|O75817|POP7_HUMAN	42329.3				sp|O75794|CD123_HUMAN	17810.6
sp|O75821|EIF3G_HUMAN	246225				sp|O75817|POP7_HUMAN	33200.1
sp|O75822|EIF3J_HUMAN	208288				sp|O75821|EIF3G_HUMAN	236502
sp|O75844|FACE1_HUMAN	4889.13				sp|O75822|EIF3J_HUMAN	226519
sp|O75874|IDHC_HUMAN	341784				sp|O75844|FACE1_HUMAN	29820.1
sp|O75880|SCO1_HUMAN	41822.7				sp|O75874|IDHC_HUMAN	335072
sp|O75934|SPF27_HUMAN	10261.2				sp|O75880|SCO1_HUMAN	39071.9
sp|O75935|DCTN3_HUMAN	163230				sp|O75934|SPF27_HUMAN	6203.24
sp|O75937|DNJC8_HUMAN	141777				sp|O75935|DCTN3_HUMAN	169864
sp|O75940|SPF30_HUMAN	40460.4				sp|O75937|DNJC8_HUMAN	147838
sp|O75947|ATP5H_HUMAN	552107				sp|O75940|SPF30_HUMAN	33861.7
sp|O75964|ATP5L_HUMAN	957506				sp|O75947|ATP5H_HUMAN	395017
sp|O76003|GLRX3_HUMAN	340674				sp|O75964|ATP5L_HUMAN	1.03644e+06
sp|O76021|RL1D1_HUMAN	20261.1				sp|O76003|GLRX3_HUMAN	296346
sp|O76031|CLPX_HUMAN	18057.5				sp|O76021|RL1D1_HUMAN	13060
sp|O76094|SRP72_HUMAN	570924				sp|O76094|SRP72_HUMAN	368900
sp|O94760|DDAH1_HUMAN	98511.1				sp|O94760|DDAH1_HUMAN	84863.5
sp|O94766|B3GA3_HUMAN	19482				sp|O94766|B3GA3_HUMAN	12745.8
sp|O94776|MTA2_HUMAN	94829				sp|O94776|MTA2_HUMAN	102901
sp|O94905|ERLN2_HUMAN	20439.2				sp|O94905|ERLN2_HUMAN	17865.1
sp|O94925|GLSK_HUMAN	50225.9				sp|O94925|GLSK_HUMAN	2602.48
sp|O94979|SC31A_HUMAN	30251.5				sp|O94979|SC31A_HUMAN	39428.3
sp|O95059|RPP14_HUMAN	33753.2				sp|O95059|RPP14_HUMAN	29507.9
sp|O95070|YIF1A_HUMAN	53195.9				sp|O95070|YIF1A_HUMAN	73421.2
sp|O95139|NDUB6_HUMAN	16352.7				sp|O95139|NDUB6_HUMAN	19001.5
sp|O95166|GBRAP_HUMAN	50245.8				sp|O95166|GBRAP_HUMAN	65364.2
sp|O95168|NDUB4_HUMAN	80336.8				sp|O95168|NDUB4_HUMAN	71616.2
sp|O95169|NDUB8_HUMAN	59173.4				sp|O95169|NDUB8_HUMAN	30679.4
sp|O95197|RTN3_HUMAN	58951.5				sp|O95197|RTN3_HUMAN	68839.4
sp|O95202|LETM1_HUMAN	42842.7				sp|O95202|LETM1_HUMAN	39355.4
sp|O95232|LC7L3_HUMAN	45047.4				sp|O95232|LC7L3_HUMAN	99310.6
sp|O95292|VAPB_HUMAN	278968				sp|O95292|VAPB_HUMAN	234115
sp|O95298|NDUC2_HUMAN	43728.8				sp|O95297|MPZL1_HUMAN	14634.3
sp|O95299|NDUAA_HUMAN	13929.8				sp|O95298|NDUC2_HUMAN	76245.2
sp|O95302|FKBP9_HUMAN	199537				sp|O95299|NDUAA_HUMAN	10020
sp|O95336|6PGL_HUMAN	123534				sp|O95302|FKBP9_HUMAN	237314
sp|O95347|SMC2_HUMAN	61767.8				sp|O95336|6PGL_HUMAN	80903.7
sp|O95372|LYPA2_HUMAN	51795				sp|O95347|SMC2_HUMAN	41938.8
sp|O95373|IPO7_HUMAN	14071.2				sp|O95372|LYPA2_HUMAN	42802.5
sp|O95379|TFIP8_HUMAN	19720.2				sp|O95373|IPO7_HUMAN	16397.3
sp|O95400|CD2B2_HUMAN	83965.5				sp|O95379|TFIP8_HUMAN	10621.7
sp|O95433|AHSA1_HUMAN	259832				sp|O95400|CD2B2_HUMAN	81275.2
sp|O95456|PSMG1_HUMAN	15717.9				sp|O95433|AHSA1_HUMAN	223001
sp|O95563|MPC2_HUMAN	14437.9				sp|O95456|PSMG1_HUMAN	24347.7
sp|O95571|ETHE1_HUMAN	55412.5				sp|O95563|MPC2_HUMAN	14651.9
sp|O95573|ACSL3_HUMAN	27920.3				sp|O95571|ETHE1_HUMAN	41447.4
sp|O95619|YETS4_HUMAN	37868.8				sp|O95573|ACSL3_HUMAN	6657.44
sp|O95747|OXSR1_HUMAN	95012.6				sp|O95619|YETS4_HUMAN	14391.4
sp|O95757|HS74L_HUMAN	43641.7				sp|O95747|OXSR1_HUMAN	74782.5
sp|O95777|LSM8_HUMAN	41377.3				sp|O95757|HS74L_HUMAN	51104.8
sp|O95782|AP2A1_HUMAN	26191.4				sp|O95777|LSM8_HUMAN	38660.5
sp|O95816|BAG2_HUMAN	290637				sp|O95782|AP2A1_HUMAN	60140.8
sp|O95831|AIFM1_HUMAN	383750				sp|O95816|BAG2_HUMAN	304610
sp|O95833|CLIC3_HUMAN	14128.6				sp|O95831|AIFM1_HUMAN	423599
sp|O95861|BPNT1_HUMAN	72763.2				sp|O95833|CLIC3_HUMAN	11869
sp|O95881|TXD12_HUMAN	189207				sp|O95861|BPNT1_HUMAN	51956.4
sp|O95968|SG1D1_HUMAN	28712.7				sp|O95881|TXD12_HUMAN	186129
sp|O95969|SG1D2_HUMAN	78820.4				sp|O95968|SG1D1_HUMAN	38100.6
sp|O96000|NDUBA_HUMAN	169154				sp|O95969|SG1D2_HUMAN	38756.6
sp|O96008|TOM40_HUMAN	85715.2				sp|O96000|NDUBA_HUMAN	156390
sp|O96019|ACL6A_HUMAN	84845.3				sp|O96008|TOM40_HUMAN	109773
sp|O96033|MOC2A_HUMAN	15250				sp|O96019|ACL6A_HUMAN	72653.8
sp|P00167|CYB5_HUMAN	109552				sp|O96033|MOC2A_HUMAN	16067.8
sp|P00338|LDHA_HUMAN	6.80036e+06				sp|P00167|CYB5_HUMAN	105639
sp|P00367|DHE3_HUMAN	399076				sp|P00338|LDHA_HUMAN	7.12355e+06
sp|P00374|DYR_HUMAN	321263				sp|P00367|DHE3_HUMAN	373269
sp|P00387|NB5R3_HUMAN	1.24656e+06				sp|P00374|DYR_HUMAN	327557
sp|P00390|GSHR_HUMAN	58711.8				sp|P00387|NB5R3_HUMAN	1.04872e+06
sp|P00403|COX2_HUMAN	892322				sp|P00390|GSHR_HUMAN	109500
sp|P00441|SODC_HUMAN	157743				sp|P00403|COX2_HUMAN	746407
sp|P00491|PNPH_HUMAN	675139				sp|P00441|SODC_HUMAN	189911
sp|P00492|HPRT_HUMAN	539054				sp|P00491|PNPH_HUMAN	753469
sp|P00505|AATM_HUMAN	885762				sp|P00492|HPRT_HUMAN	481446
sp|P00558|PGK1_HUMAN	5.19956e+06				sp|P00505|AATM_HUMAN	910944
sp|P00568|KAD1_HUMAN	374895				sp|P00558|PGK1_HUMAN	4322443
sp|P00846|ATP6_HUMAN	11853.3				sp|P00568|KAD1_HUMAN	366129
sp|P00918|CAH2_HUMAN	199861				sp|P00846|ATP6_HUMAN	17977.5
sp|P01008|ANT3_HUMAN	24878				sp|P00918|CAH2_HUMAN	181984
sp|P01023|A2MG_HUMAN	431610				sp|P01008|ANT3_HUMAN	28993.7
sp|P01024|CO3_HUMAN	14317.7				sp|P01023|A2MG_HUMAN	507310
sp|P01033|TIMP1_HUMAN	8219.02				sp|P01024|CO3_HUMAN	12544.1
sp|P01036|CYTS_HUMAN	1.19239e+06				sp|P01033|TIMP1_HUMAN	11540
sp|P01040|CYTA_HUMAN	1.27927e+06				sp|P01036|CYTS_HUMAN	293134
sp|P01111|RASN_HUMAN	174933				sp|P01040|CYTA_HUMAN	779878
sp|P01591|IGJ_HUMAN	41194.9				sp|P01111|RASN_HUMAN	153861
sp|P01833|PIGR_HUMAN	127205				sp|P01591|IGJ_HUMAN	84953.3
sp|P01834|IGKC_HUMAN	132758				sp|P01833|PIGR_HUMAN	61498.8
sp|P01857|IGHG1_HUMAN	168253				sp|P01834|IGKC_HUMAN	126317
sp|P01876|IGHA1_HUMAN	262202				sp|P01857|IGHG1_HUMAN	129380
sp|P01877|IGHA2_HUMAN	45241.3				sp|P01876|IGHA1_HUMAN	200618
sp|P01889|HLAB_HUMAN	429594				sp|P01877|IGHA2_HUMAN	9092.12
sp|P02511|CRYAB_HUMAN	520496				sp|P01889|HLAB_HUMAN	586632
sp|P02533|K1C14_HUMAN	20223066				sp|P02511|CRYAB_HUMAN	656603
sp|P02538|K2C6A_HUMAN	12954874				sp|P02533|K1C14_HUMAN	12783719
sp|P02545|LMNA_HUMAN	4.57066e+06				sp|P02538|K2C6A_HUMAN	9605523
sp|P02768|ALBU_HUMAN	848318				sp|P02545|LMNA_HUMAN	4.7303e+06
sp|P02771|FETA_HUMAN	79546.1				sp|P02768|ALBU_HUMAN	379252
sp|P02786|TFR1_HUMAN	428847				sp|P02771|FETA_HUMAN	99636.8
sp|P02787|TRFE_HUMAN	51565.3				sp|P02786|TFR1_HUMAN	858443
sp|P02788|TRFL_HUMAN	130031				sp|P02787|TRFE_HUMAN	32938.1
sp|P02794|FRIH_HUMAN	130268				sp|P02788|TRFL_HUMAN	149808
sp|P02808|STAT_HUMAN	119195				sp|P02794|FRIH_HUMAN	116972
sp|P02810|PRPC_HUMAN	446399				sp|P02808|STAT_HUMAN	44628.8
sp|P02814|SMR3B_HUMAN	686809				sp|P02810|PRPC_HUMAN	173406
sp|P04040|CATA_HUMAN	509928				sp|P02814|SMR3B_HUMAN	134304
sp|P04062|GBA1_HUMAN	12989.1				sp|P04040|CATA_HUMAN	549122
sp|P04075|ALDOA_HUMAN	6015594				sp|P04062|GBA1_HUMAN	48593.1
sp|P04080|CYTB_HUMAN	263245				sp|P04066|FUCO_HUMAN	8584.69
sp|P04083|ANXA1_HUMAN	2.46724e+06				sp|P04075|ALDOA_HUMAN	4868157
sp|P04179|SODM_HUMAN	174502				sp|P04080|CYTB_HUMAN	300119
sp|P04181|OAT_HUMAN	98294.1				sp|P04083|ANXA1_HUMAN	1801372
sp|P04259|K2C6B_HUMAN	1.58969e+06				sp|P04179|SODM_HUMAN	174279
sp|P04264|K2C1_HUMAN	178621200				sp|P04181|OAT_HUMAN	69453.6
sp|P04279|SEMG1_HUMAN	59232.8				sp|P04259|K2C6B_HUMAN	1.08493e+06
sp|P04406|G3P_HUMAN	10999082				sp|P04264|K2C1_HUMAN	161235920
sp|P04439|HLAA_HUMAN	542391				sp|P04279|SEMG1_HUMAN	469408
sp|P04632|CPNS1_HUMAN	310677				sp|P04406|G3P_HUMAN	13543866
sp|P04792|HSPB1_HUMAN	10155227				sp|P04439|HLAA_HUMAN	584042
sp|P04818|TYSY_HUMAN	98101.8				sp|P04632|CPNS1_HUMAN	232619
sp|P04843|RPN1_HUMAN	323656				sp|P04792|HSPB1_HUMAN	11685811
sp|P04844|RPN2_HUMAN	58513.8				sp|P04818|TYSY_HUMAN	87120.7
sp|P04899|GNAI2_HUMAN	132078				sp|P04843|RPN1_HUMAN	551543
sp|P05026|AT1B1_HUMAN	132702				sp|P04844|RPN2_HUMAN	140702
sp|P05089|ARGI1_HUMAN	554286				sp|P04899|GNAI2_HUMAN	91030.8
sp|P05090|APOD_HUMAN	40104.8				sp|P05026|AT1B1_HUMAN	123632
sp|P05091|ALDH2_HUMAN	112702				sp|P05089|ARGI1_HUMAN	500555
sp|P05109|S10A8_HUMAN	898288				sp|P05090|APOD_HUMAN	71049.3
sp|P05141|ADT2_HUMAN	567925				sp|P05091|ALDH2_HUMAN	144951
sp|P05161|ISG15_HUMAN	508726				sp|P05109|S10A8_HUMAN	1.03541e+06
sp|P05198|IF2A_HUMAN	477852				sp|P05141|ADT2_HUMAN	759084
sp|P05204|HMGN2_HUMAN	26058.3				sp|P05161|ISG15_HUMAN	540422
sp|P05386|RLA1_HUMAN	234094				sp|P05198|IF2A_HUMAN	596499
sp|P05387|RLA2_HUMAN	385763				sp|P05204|HMGN2_HUMAN	66828.2
sp|P05388|RLA0_HUMAN	1.97811e+06				sp|P05386|RLA1_HUMAN	214745
sp|P05413|FABPH_HUMAN	43240.4				sp|P05387|RLA2_HUMAN	533567
sp|P05455|LA_HUMAN	432204				sp|P05388|RLA0_HUMAN	1.87563e+06
sp|P05556|ITB1_HUMAN	356172				sp|P05455|LA_HUMAN	359405
sp|P05783|K1C18_HUMAN	15046990				sp|P05556|ITB1_HUMAN	591196
sp|P05787|K2C8_HUMAN	30464066				sp|P05783|K1C18_HUMAN	16600223
sp|P06132|DCUP_HUMAN	65723.2				sp|P05787|K2C8_HUMAN	40082784
sp|P06280|AGAL_HUMAN	28021.3				sp|P06132|DCUP_HUMAN	68825.7
sp|P06396|GELS_HUMAN	336905				sp|P06280|AGAL_HUMAN	19683.2
sp|P06454|PTMA_HUMAN	19296.5				sp|P06396|GELS_HUMAN	351060
sp|P06493|CDK1_HUMAN	1.02273e+06				sp|P06454|PTMA_HUMAN	22523
sp|P06576|ATPB_HUMAN	11094571				sp|P06493|CDK1_HUMAN	657094
sp|P06702|S10A9_HUMAN	1.32306e+06				sp|P06576|ATPB_HUMAN	8967290
sp|P06703|S10A6_HUMAN	3.01227e+06				sp|P06702|S10A9_HUMAN	1.63102e+06
sp|P06730|IF4E_HUMAN	168837				sp|P06703|S10A6_HUMAN	2.92249e+06
sp|P06732|KCRM_HUMAN	262280				sp|P06730|IF4E_HUMAN	161194
sp|P06733|ENOA_HUMAN	27785356				sp|P06732|KCRM_HUMAN	326174
sp|P06737|PYGL_HUMAN	60077.9				sp|P06733|ENOA_HUMAN	23476478
sp|P06744|G6PI_HUMAN	1.95732e+06				sp|P06737|PYGL_HUMAN	61969.2
sp|P06748|NPM_HUMAN	5071641				sp|P06744|G6PI_HUMAN	1621313
sp|P06753|TPM3_HUMAN	150376				sp|P06748|NPM_HUMAN	3.18602e+06
sp|P06756|ITAV_HUMAN	34175.8				sp|P06753|TPM3_HUMAN	211122
sp|P06865|HEXA_HUMAN	311347				sp|P06756|ITAV_HUMAN	46475.7
sp|P07093|GDN_HUMAN	7679.27				sp|P06865|HEXA_HUMAN	259975
sp|P07099|HYEP_HUMAN	762419				sp|P07093|GDN_HUMAN	12231.8
sp|P07108|ACBP_HUMAN	6835.73				sp|P07099|HYEP_HUMAN	693486
sp|P07195|LDHB_HUMAN	7076775				sp|P07108|ACBP_HUMAN	53201.7
sp|P07203|GPX1_HUMAN	61588.2				sp|P07195|LDHB_HUMAN	6137100
sp|P07205|PGK2_HUMAN	29534.6				sp|P07203|GPX1_HUMAN	42330
sp|P07237|PDIA1_HUMAN	3.03629e+06				sp|P07205|PGK2_HUMAN	20976.4
sp|P07305|H10_HUMAN	9568.2				sp|P07237|PDIA1_HUMAN	2.76205e+06
sp|P07311|ACYP1_HUMAN	78515.3				sp|P07311|ACYP1_HUMAN	78970.9
sp|P07339|CATD_HUMAN	1.03395e+06				sp|P07339|CATD_HUMAN	1.08847e+06
sp|P07355|ANXA2_HUMAN	3.05239e+06				sp|P07355|ANXA2_HUMAN	2347322
sp|P07384|CAN1_HUMAN	136410				sp|P07384|CAN1_HUMAN	181884
sp|P07437|TBB5_HUMAN	4.68406e+06				sp|P07437|TBB5_HUMAN	3.26933e+06
sp|P07476|INVO_HUMAN	3021.96				sp|P07476|INVO_HUMAN	22707.1
sp|P07686|HEXB_HUMAN	736700				sp|P07686|HEXB_HUMAN	662482
sp|P07737|PROF1_HUMAN	7733898				sp|P07737|PROF1_HUMAN	7733478
sp|P07741|APT_HUMAN	531127				sp|P07741|APT_HUMAN	377038
sp|P07814|SYEP_HUMAN	88637.9				sp|P07814|SYEP_HUMAN	30295.3
sp|P07858|CATB_HUMAN	65978.9				sp|P07858|CATB_HUMAN	64738.8
sp|P07900|HS90A_HUMAN	1.15649e+06				sp|P07900|HS90A_HUMAN	1.44219e+06
sp|P07910|HNRPC_HUMAN	1.11293e+06				sp|P07910|HNRPC_HUMAN	1402298
sp|P07942|LAMB1_HUMAN	23533.8				sp|P07942|LAMB1_HUMAN	39844
sp|P07954|FUMH_HUMAN	1034634				sp|P07954|FUMH_HUMAN	966258
sp|P07996|TSP1_HUMAN	27960				sp|P07996|TSP1_HUMAN	31485.7
sp|P08174|DAF_HUMAN	7106.54				sp|P08174|DAF_HUMAN	8979.48
sp|P08195|4F2_HUMAN	2.41638e+06				sp|P08195|4F2_HUMAN	3.47338e+06
sp|P08238|HS90B_HUMAN	6.44473e+06				sp|P08237|PFKAM_HUMAN	5622.25
sp|P08240|SRPRA_HUMAN	10799.5				sp|P08238|HS90B_HUMAN	8494859
sp|P08559|ODPA_HUMAN	846842				sp|P08240|SRPRA_HUMAN	6819.48
sp|P08574|CY1_HUMAN	161357				sp|P08559|ODPA_HUMAN	1.46423e+06
sp|P08621|RU17_HUMAN	140386				sp|P08574|CY1_HUMAN	191653
sp|P08648|ITA5_HUMAN	238356				sp|P08621|RU17_HUMAN	138230
sp|P08651|NFIC_HUMAN	54244.1				sp|P08648|ITA5_HUMAN	220857
sp|P08670|VIME_HUMAN	17927828				sp|P08651|NFIC_HUMAN	38454.7
sp|P08697|A2AP_HUMAN	10373.2				sp|P08670|VIME_HUMAN	25138506
sp|P08708|RS17_HUMAN	274103				sp|P08697|A2AP_HUMAN	14329.4
sp|P08727|K1C19_HUMAN	1.33994e+06				sp|P08708|RS17_HUMAN	293573
sp|P08729|K2C7_HUMAN	15069737				sp|P08727|K1C19_HUMAN	570807
sp|P08754|GNAI3_HUMAN	16928.9				sp|P08729|K2C7_HUMAN	16345124
sp|P08758|ANXA5_HUMAN	3.53417e+06				sp|P08754|GNAI3_HUMAN	15718.3
sp|P08779|K1C16_HUMAN	9189422				sp|P08758|ANXA5_HUMAN	3.57229e+06
sp|P08865|RSSA_HUMAN	2.8953e+06				sp|P08779|K1C16_HUMAN	4674389
sp|P09001|RM03_HUMAN	778619				sp|P08865|RSSA_HUMAN	2.89302e+06
sp|P09012|SNRPA_HUMAN	389792				sp|P09001|RM03_HUMAN	1.04236e+06
sp|P09038|FGF2_HUMAN	26910.3				sp|P09012|SNRPA_HUMAN	479892
sp|P09104|ENOG_HUMAN	60108.7				sp|P09038|FGF2_HUMAN	42336.9
sp|P09132|SRP19_HUMAN	17037.4				sp|P09104|ENOG_HUMAN	72748.9
sp|P09211|GSTP1_HUMAN	4.20301e+06				sp|P09132|SRP19_HUMAN	11986.4
sp|P09228|CYTT_HUMAN	61211.4				sp|P09211|GSTP1_HUMAN	3.19315e+06
sp|P09234|RU1C_HUMAN	32076.7				sp|P09228|CYTT_HUMAN	15196.3
sp|P09382|LEG1_HUMAN	1.91048e+06				sp|P09234|RU1C_HUMAN	23629.1
sp|P09417|DHPR_HUMAN	94924.9				sp|P09382|LEG1_HUMAN	1.53681e+06
sp|P09429|HMGB1_HUMAN	829964				sp|P09417|DHPR_HUMAN	70384.3
sp|P09488|GSTM1_HUMAN	211582				sp|P09429|HMGB1_HUMAN	649116
sp|P09493|TPM1_HUMAN	143017				sp|P09488|GSTM1_HUMAN	155775
sp|P09496|CLCA_HUMAN	242317				sp|P09493|TPM1_HUMAN	186710
sp|P09525|ANXA4_HUMAN	101624				sp|P09496|CLCA_HUMAN	250236
sp|P09543|CN37_HUMAN	73561.3				sp|P09525|ANXA4_HUMAN	87382.2
sp|P09601|HMOX1_HUMAN	63282.9				sp|P09543|CN37_HUMAN	66789.8
sp|P09622|DLDH_HUMAN	73990.5				sp|P09601|HMOX1_HUMAN	59082.5
sp|P09651|ROA1_HUMAN	1.38037e+06				sp|P09622|DLDH_HUMAN	101491
sp|P09661|RU2A_HUMAN	239097				sp|P09651|ROA1_HUMAN	1.44199e+06
sp|P09668|CATH_HUMAN	16252.1				sp|P09661|RU2A_HUMAN	313452
sp|P09669|COX6C_HUMAN	187106				sp|P09668|CATH_HUMAN	16255.4
sp|P09874|PARP1_HUMAN	316011				sp|P09669|COX6C_HUMAN	272506
sp|P09960|LKHA4_HUMAN	93456.8				sp|P09874|PARP1_HUMAN	277427
sp|P09972|ALDOC_HUMAN	518173				sp|P09960|LKHA4_HUMAN	85122.6
sp|P0C0S5|H2AZ_HUMAN	118761				sp|P09972|ALDOC_HUMAN	659960
sp|P0CAP2|GRL1A_HUMAN	8918.57				sp|P0C0S5|H2AZ_HUMAN	79720.4
sp|P0CG38|POTEI_HUMAN	116888				sp|P0CG38|POTEI_HUMAN	95687.9
sp|P0CG47|UBB_HUMAN	3.86887e+06				sp|P0CG47|UBB_HUMAN	3.55414e+06
sp|P0DJ07|PT100_HUMAN	21020.3				sp|P0DJ07|PT100_HUMAN	25332.8
sp|P0DMV8|HS71A_HUMAN	2.42275e+06				sp|P0DMV8|HS71A_HUMAN	2.47659e+06
sp|P0DP23|CALM1_HUMAN	2.01916e+06				sp|P0DP23|CALM1_HUMAN	1238860
sp|P0DPB6|RPAC2_HUMAN	34053.9				sp|P0DPB6|RPAC2_HUMAN	13962.9
sp|P0DTE7|AMY1B_HUMAN	289264				sp|P0DTE7|AMY1B_HUMAN	70969
sp|P10155|RO60_HUMAN	15733.4				sp|P10155|RO60_HUMAN	12465.4
sp|P10253|LYAG_HUMAN	9404.71				sp|P10253|LYAG_HUMAN	18798.5
sp|P10301|RRAS_HUMAN	90037.8				sp|P10301|RRAS_HUMAN	111601
sp|P10321|HLAC_HUMAN	32609.7				sp|P10321|HLAC_HUMAN	25084.5
sp|P10412|H14_HUMAN	1.05452e+06				sp|P10412|H14_HUMAN	1.63372e+06
sp|P10515|ODP2_HUMAN	40561.2				sp|P10515|ODP2_HUMAN	106643
sp|P10599|THIO_HUMAN	3.83187e+06				sp|P10599|THIO_HUMAN	2.0832e+06
sp|P10606|COX5B_HUMAN	438084				sp|P10606|COX5B_HUMAN	434595
sp|P10619|PPGB_HUMAN	146850				sp|P10619|PPGB_HUMAN	115487
sp|P10620|MGST1_HUMAN	85994.7				sp|P10620|MGST1_HUMAN	218884
sp|P10644|KAP0_HUMAN	276684				sp|P10644|KAP0_HUMAN	258035
sp|P10768|ESTD_HUMAN	108546				sp|P10768|ESTD_HUMAN	79946.2
sp|P10809|CH60_HUMAN	10405502				sp|P10809|CH60_HUMAN	10705234
sp|P10909|CLUS_HUMAN	251354				sp|P10909|CLUS_HUMAN	334107
sp|P11021|BIP_HUMAN	5731843				sp|P11021|BIP_HUMAN	6993445
sp|P11142|HSP7C_HUMAN	8922758				sp|P11047|LAMC1_HUMAN	9799.79
sp|P11172|UMPS_HUMAN	31235.1				sp|P11142|HSP7C_HUMAN	9821840
sp|P11177|ODPB_HUMAN	429006				sp|P11172|UMPS_HUMAN	17325.6
sp|P11182|ODB2_HUMAN	44621.9				sp|P11177|ODPB_HUMAN	547670
sp|P11216|PYGB_HUMAN	9251.31				sp|P11182|ODB2_HUMAN	43544.2
sp|P11233|RALA_HUMAN	206415				sp|P11216|PYGB_HUMAN	8588.67
sp|P11279|LAMP1_HUMAN	179469				sp|P11233|RALA_HUMAN	206544
sp|P11310|ACADM_HUMAN	293240				sp|P11279|LAMP1_HUMAN	430845
sp|P11413|G6PD_HUMAN	986920				sp|P11310|ACADM_HUMAN	251213
sp|P11498|PYC_HUMAN	45480.5				sp|P11413|G6PD_HUMAN	1.09578e+06
[truncated: 1,746 more rows]

## Sheet: A rep 1 and 2
Protein (Rep 1)	Intensity (Rep 1)				Protein (Rep 2)	Intensity (Rep 2)
[truncated: 764 more rows]
