# Supplementary material for: Acrolein-Mediated Conversion of Lysine to Electrophilic Heterocycles for Protein Diversification and Toxicity Profiling
Source: J Am Chem Soc. 2025 Feb 7;147(7):5679–92. doi: 10.1021/jacs.4c12928 (PMC11848821; doi:10.1021/jacs.4c12928)
Supplement: Supplementary file 6 — ja4c12928_si_006.xlsx [file ja4c12928_si_006.xlsx]

## Sheet: A vs A1
Protein ID	Gene	count.NA.ref	count.NA.Notref	estimate	estimate1	estimate2	statistic	p.value	parameter	conf.low	conf.high	method	alternative	FC	sig	sig.flag	condition
Q10471	GALNT2	2	0	-5.55352	8.88178e-16	5.55352	-256.671	1.51788e-05	2	-5.64661	-5.46042	Two Sample t-test	two.sided	5.55352	1	1	A_vs_A1
O00764	PDXK	2	0	-4.3366	-8.88178e-16	4.3366	-154.133	4.20901e-05	2	-4.45766	-4.21554	Two Sample t-test	two.sided	4.3366	1	1	A_vs_A1
Q96C36	PYCR2	2	0	-4.05814	0	4.05814	-127.33	6.16736e-05	2	-4.19527	-3.92101	Two Sample t-test	two.sided	4.05814	1	1	A_vs_A1
Q9H2W6	MRPL46	2	0	-3.17831	0	3.17831	-122.754	6.63566e-05	2	-3.28971	-3.06691	Two Sample t-test	two.sided	3.17831	1	1	A_vs_A1
P06756	ITGAV	2	0	-2.10787	0	2.10787	-117.455	7.24788e-05	2	-2.18508	-2.03065	Two Sample t-test	two.sided	2.10787	1	1	A_vs_A1
Q13098	GPS1	2	0	-3.50048	0	3.50048	-88.6148	0.000127322	2	-3.67044	-3.33051	Two Sample t-test	two.sided	3.50048	1	1	A_vs_A1
P20340	RAB6A	0	0	-1.3002	-8.88178e-16	1.3002	-80.2821	0.000155118	2	-1.36988	-1.23051	Two Sample t-test	two.sided	1.3002	1	1	A_vs_A1
P43121	MCAM	2	0	-3.47939	0	3.47939	-73.465	0.000185233	2	-3.68317	-3.27561	Two Sample t-test	two.sided	3.47939	1	1	A_vs_A1
P13995	MTHFD2	2	0	-3.47196	-8.88178e-16	3.47196	-72.6666	0.000189325	2	-3.67754	-3.26638	Two Sample t-test	two.sided	3.47196	1	1	A_vs_A1
P47712	PLA2G4A	2	0	-3.72237	8.88178e-16	3.72237	-68.9163	0.000210484	2	-3.95476	-3.48997	Two Sample t-test	two.sided	3.72237	1	1	A_vs_A1
Q86SF2	GALNT7	2	0	-3.61051	0	3.61051	-63.8077	0.000245524	2	-3.85398	-3.36705	Two Sample t-test	two.sided	3.61051	1	1	A_vs_A1
Q13283	G3BP1	2	0	-4.98863	8.88178e-16	4.98863	-62.077	0.0002594	2	-5.3344	-4.64286	Two Sample t-test	two.sided	4.98863	1	1	A_vs_A1
P21912	SDHB	2	0	-4.2313	8.88178e-16	4.2313	-60.6035	0.000272162	2	-4.5317	-3.93089	Two Sample t-test	two.sided	4.2313	1	1	A_vs_A1
Q13409	DYNC1I2	2	0	-4.46135	0	4.46135	-59.8621	0.000278943	2	-4.78202	-4.14069	Two Sample t-test	two.sided	4.46135	1	1	A_vs_A1
P47914	RPL29	2	0	-4.63852	-8.88178e-16	4.63852	-54.1056	0.000341424	2	-5.00739	-4.26965	Two Sample t-test	two.sided	4.63852	1	1	A_vs_A1
Q9Y2S7	POLDIP2	2	0	-1.83947	0	1.83947	-51.9365	0.000370521	2	-1.99186	-1.68708	Two Sample t-test	two.sided	1.83947	1	1	A_vs_A1
P14314	PRKCSH	2	0	-4.16796	0	4.16796	-50.6835	0.000389057	2	-4.52179	-3.81413	Two Sample t-test	two.sided	4.16796	1	1	A_vs_A1
Q13630	GFUS	2	0	-3.7158	0	3.7158	-46.111	0.000469986	2	-4.06253	-3.36908	Two Sample t-test	two.sided	3.7158	1	1	A_vs_A1
O43854	EDIL3	2	0	-3.10281	0	3.10281	-45.6883	0.000478716	2	-3.39501	-2.81061	Two Sample t-test	two.sided	3.10281	1	1	A_vs_A1
P10768	ESD	2	0	-2.92545	0	2.92545	-45.3577	0.000485715	2	-3.20296	-2.64794	Two Sample t-test	two.sided	2.92545	1	1	A_vs_A1
Q9HB40	SCPEP1	2	0	-3.36945	0	3.36945	-43.8248	0.00052026	2	-3.70026	-3.03864	Two Sample t-test	two.sided	3.36945	1	1	A_vs_A1
P52948	NUP98	2	0	-3.49101	0	3.49101	-43.4868	0.000528372	2	-3.83642	-3.1456	Two Sample t-test	two.sided	3.49101	1	1	A_vs_A1
Q9Y2Z0	SUGT1	2	0	-3.72709	8.88178e-16	3.72709	-42.8036	0.000545361	2	-4.10174	-3.35244	Two Sample t-test	two.sided	3.72709	1	1	A_vs_A1
Q8N8S7	ENAH	2	0	-2.8087	0	2.8087	-42.1282	0.000562974	2	-3.09555	-2.52184	Two Sample t-test	two.sided	2.8087	1	1	A_vs_A1
Q9UJ70	NAGK	2	0	-1.80965	-8.88178e-16	1.80965	-41.2982	0.000585809	2	-1.99819	-1.62111	Two Sample t-test	two.sided	1.80965	1	1	A_vs_A1
P42166	TMPO	2	0	-4.80428	0	4.80428	-39.5113	0.000639942	2	-5.32745	-4.28111	Two Sample t-test	two.sided	4.80428	1	1	A_vs_A1
Q8N5N7	MRPL50	2	0	-2.86135	8.88178e-16	2.86135	-38.3078	0.00068074	2	-3.18274	-2.53997	Two Sample t-test	two.sided	2.86135	1	1	A_vs_A1
Q32P28	P3H1	2	0	-4.6048	0	4.6048	-37.2018	0.000721775	2	-5.13738	-4.07222	Two Sample t-test	two.sided	4.6048	1	1	A_vs_A1
Q9UMS0	NFU1	2	0	-3.23714	0	3.23714	-36.3432	0.000756242	2	-3.62039	-2.8539	Two Sample t-test	two.sided	3.23714	1	0	A_vs_A1
Q8WVI0	UQCC5	2	0	-2.13982	8.88178e-16	2.13982	-35.9513	0.000772801	2	-2.39592	-1.88373	Two Sample t-test	two.sided	2.13982	1	0	A_vs_A1
Q16658	FSCN1	0	0	-2.73009	8.88178e-16	2.73009	-35.0593	0.000812575	2	-3.06514	-2.39504	Two Sample t-test	two.sided	2.73009	1	0	A_vs_A1
P14678	SNRPB	2	0	-3.64641	-8.88178e-16	3.64641	-34.706	0.000829185	2	-4.09847	-3.19435	Two Sample t-test	two.sided	3.64641	1	0	A_vs_A1
Q96M27	PRRC1	2	0	-3.00853	0	3.00853	-32.9958	0.000917245	2	-3.40084	-2.61622	Two Sample t-test	two.sided	3.00853	1	0	A_vs_A1
P30419	NMT1	2	0	-4.21661	8.88178e-16	4.21661	-32.9399	0.000920353	2	-4.76739	-3.66583	Two Sample t-test	two.sided	4.21661	1	0	A_vs_A1
O43488	AKR7A2	2	0	-4.06706	0	4.06706	-32.5645	0.000941667	2	-4.60442	-3.52969	Two Sample t-test	two.sided	4.06706	1	0	A_vs_A1
Q6NVY1	HIBCH	2	0	-3.1266	0	3.1266	-32.4538	0.000948095	2	-3.54112	-2.71208	Two Sample t-test	two.sided	3.1266	1	0	A_vs_A1
P16615	ATP2A2	2	0	-3.31014	0	3.31014	-31.9993	0.000975179	2	-3.75522	-2.86505	Two Sample t-test	two.sided	3.31014	1	0	A_vs_A1
P11177	PDHB	0	0	-2.23085	-8.88178e-16	2.23085	-31.7043	0.000993384	2	-2.5336	-1.92809	Two Sample t-test	two.sided	2.23085	1	0	A_vs_A1
Q8TCS8	PNPT1	2	0	-3.6097	0	3.6097	-31.5445	0.00100345	2	-4.10206	-3.11734	Two Sample t-test	two.sided	3.6097	1	0	A_vs_A1
O95298	NDUFC2	2	0	-1.86335	8.88178e-16	1.86335	-30.1124	0.00110101	2	-2.12959	-1.5971	Two Sample t-test	two.sided	1.86335	1	0	A_vs_A1
Q5JTV8	TOR1AIP1	2	0	-4.23399	8.88178e-16	4.23399	-29.5001	0.00114711	2	-4.85153	-3.61645	Two Sample t-test	two.sided	4.23399	1	0	A_vs_A1
P36871	PGM1	2	0	-4.54686	0	4.54686	-29.4043	0.00115459	2	-5.2122	-3.88153	Two Sample t-test	two.sided	4.54686	1	0	A_vs_A1
P13674	P4HA1	2	0	-4.06301	0	4.06301	-29.3653	0.00115765	2	-4.65833	-3.46769	Two Sample t-test	two.sided	4.06301	1	0	A_vs_A1
Q04446	GBE1	2	0	-4.09716	8.88178e-16	4.09716	-29.0126	0.00118591	2	-4.70478	-3.48954	Two Sample t-test	two.sided	4.09716	1	0	A_vs_A1
P09429	HMGB1	2	0	-6.45177	-8.88178e-16	6.45177	-28.8642	0.00119812	2	-7.41351	-5.49004	Two Sample t-test	two.sided	6.45177	1	0	A_vs_A1
Q9UHD1	CHORDC1	2	0	-3.30543	0	3.30543	-28.459	0.00123242	2	-3.80517	-2.80569	Two Sample t-test	two.sided	3.30543	1	0	A_vs_A1
P15374	UCHL3	2	0	-4.28412	8.88178e-16	4.28412	-28.3982	0.00123769	2	-4.93322	-3.63503	Two Sample t-test	two.sided	4.28412	1	0	A_vs_A1
P07942	LAMB1	2	0	-2.23901	8.88178e-16	2.23901	-27.5056	0.00131916	2	-2.58925	-1.88877	Two Sample t-test	two.sided	2.23901	1	0	A_vs_A1
P09417	QDPR	2	0	-2.6768	0	2.6768	-27.2364	0.00134531	2	-3.09967	-2.25393	Two Sample t-test	two.sided	2.6768	1	0	A_vs_A1
Q9Y6A4	CFAP20	2	0	-3.4615	0	3.4615	-27.1554	0.00135334	2	-4.00995	-2.91304	Two Sample t-test	two.sided	3.4615	1	0	A_vs_A1
P55072	VCP	0	0	-3.31476	-8.88178e-16	3.31476	-26.6942	0.0014004	2	-3.84905	-2.78048	Two Sample t-test	two.sided	3.31476	1	0	A_vs_A1
P30536	TSPO	1	0	-2.77853	0	2.77853	-26.2534	0.00144773	2	-3.2339	-2.32316	Two Sample t-test	two.sided	2.77853	1	0	A_vs_A1
Q92922	SMARCC1	2	0	-2.58502	-8.88178e-16	2.58502	-26.1885	0.00145489	2	-3.00972	-2.16031	Two Sample t-test	two.sided	2.58502	1	0	A_vs_A1
Q03252	LMNB2	2	0	-2.36842	0	2.36842	-26.0366	0.00147188	2	-2.75982	-1.97703	Two Sample t-test	two.sided	2.36842	1	0	A_vs_A1
P15311	EZR	2	0	-5.09801	0	5.09801	-25.9492	0.00148179	2	-5.94331	-4.2527	Two Sample t-test	two.sided	5.09801	1	0	A_vs_A1
O60568	PLOD3	1	0	-2.46785	-8.88178e-16	2.46785	-25.649	0.0015166	2	-2.88184	-2.05386	Two Sample t-test	two.sided	2.46785	1	0	A_vs_A1
Q92917	GPKOW	2	0	-2.46945	0	2.46945	-25.4459	0.00154085	2	-2.88701	-2.05189	Two Sample t-test	two.sided	2.46945	1	0	A_vs_A1
P15104	GLUL	2	0	-3.68741	0	3.68741	-25.4325	0.00154246	2	-4.31124	-3.06357	Two Sample t-test	two.sided	3.68741	1	0	A_vs_A1
P29401	TKT	0	0	-3.25196	-1.77636e-15	3.25196	-25.3273	0.00155528	2	-3.80441	-2.69951	Two Sample t-test	two.sided	3.25196	1	0	A_vs_A1
Q86UE4	MTDH	2	0	-3.65486	0	3.65486	-25.2505	0.00156474	2	-4.27765	-3.03208	Two Sample t-test	two.sided	3.65486	1	0	A_vs_A1
P07237	P4HB	0	0	-3.77017	0	3.77017	-25.1934	0.00157181	2	-4.41406	-3.12628	Two Sample t-test	two.sided	3.77017	1	0	A_vs_A1
Q99426	TBCB	2	0	-4.3697	0	4.3697	-24.4394	0.00167005	2	-5.139	-3.6004	Two Sample t-test	two.sided	4.3697	1	0	A_vs_A1
Q15046	KARS1	2	0	-5.17439	-8.88178e-16	5.17439	-24.0478	0.00172474	2	-6.10019	-4.24858	Two Sample t-test	two.sided	5.17439	1	0	A_vs_A1
O14548	COX7A2L	2	0	-3.1877	0	3.1877	-23.9138	0.00174408	2	-3.76124	-2.61416	Two Sample t-test	two.sided	3.1877	1	0	A_vs_A1
P23526	AHCY	0	0	-2.16526	-8.88178e-16	2.16526	-23.7371	0.00177007	2	-2.55774	-1.77278	Two Sample t-test	two.sided	2.16526	1	0	A_vs_A1
P31942	HNRNPH3	2	0	-4.49325	0	4.49325	-23.3972	0.00182173	2	-5.31954	-3.66696	Two Sample t-test	two.sided	4.49325	1	0	A_vs_A1
Q9BYD2	MRPL9	2	0	-2.93899	-8.88178e-16	2.93899	-23.3044	0.00183623	2	-3.48162	-2.39637	Two Sample t-test	two.sided	2.93899	1	0	A_vs_A1
Q96EY1	DNAJA3	2	0	-4.03217	0	4.03217	-23.0336	0.00187953	2	-4.78537	-3.27896	Two Sample t-test	two.sided	4.03217	1	0	A_vs_A1
O14745	NHERF1	2	0	-4.38606	0	4.38606	-22.9595	0.00189165	2	-5.20802	-3.56411	Two Sample t-test	two.sided	4.38606	1	0	A_vs_A1
O43681	GET3	2	0	-3.01671	0	3.01671	-22.6792	0.00193856	2	-3.58903	-2.44438	Two Sample t-test	two.sided	3.01671	1	0	A_vs_A1
P26368	U2AF2	2	0	-3.68639	8.88178e-16	3.68639	-22.6628	0.00194136	2	-4.38627	-2.98651	Two Sample t-test	two.sided	3.68639	1	0	A_vs_A1
P41250	GARS1	2	0	-3.6116	0	3.6116	-22.602	0.0019518	2	-4.29912	-2.92407	Two Sample t-test	two.sided	3.6116	1	0	A_vs_A1
P20700	LMNB1	2	0	-4.88418	-8.88178e-16	4.88418	-22.4707	0.00197459	2	-5.8194	-3.94897	Two Sample t-test	two.sided	4.88418	1	0	A_vs_A1
Q09028	RBBP4	0	0	-2.2448	8.88178e-16	2.2448	-22.3734	0.00199176	2	-2.6765	-1.8131	Two Sample t-test	two.sided	2.2448	1	0	A_vs_A1
Q16531	DDB1	2	0	-1.48286	8.88178e-16	1.48286	-22.3443	0.00199694	2	-1.7684	-1.19732	Two Sample t-test	two.sided	1.48286	1	0	A_vs_A1
P62910	RPL32	2	0	-4.41254	0	4.41254	-22.2163	0.00201994	2	-5.26712	-3.55796	Two Sample t-test	two.sided	4.41254	1	0	A_vs_A1
Q9NX63	CHCHD3	2	0	-4.47858	8.88178e-16	4.47858	-22.2026	0.00202243	2	-5.34649	-3.61068	Two Sample t-test	two.sided	4.47858	1	0	A_vs_A1
Q99459	CDC5L	2	0	-2.42549	0	2.42549	-22.1222	0.00203712	2	-2.89724	-1.95374	Two Sample t-test	two.sided	2.42549	1	0	A_vs_A1
Q96DG6	CMBL	2	0	-3.62878	0	3.62878	-22.0801	0.00204486	2	-4.33591	-2.92166	Two Sample t-test	two.sided	3.62878	1	0	A_vs_A1
Q8NBJ5	COLGALT1	2	0	-2.63463	0	2.63463	-22.052	0.00205005	2	-3.14868	-2.12058	Two Sample t-test	two.sided	2.63463	1	0	A_vs_A1
Q9UHQ9	CYB5R1	2	0	-3.78093	-8.88178e-16	3.78093	-21.8892	0.00208058	2	-4.52413	-3.03773	Two Sample t-test	two.sided	3.78093	1	0	A_vs_A1
O43464	HTRA2	2	0	-2.27944	0	2.27944	-21.6857	0.00211967	2	-2.7317	-1.82718	Two Sample t-test	two.sided	2.27944	1	0	A_vs_A1
P61513	RPL37A	2	0	-3.26394	0	3.26394	-21.5289	0.00215057	2	-3.91625	-2.61163	Two Sample t-test	two.sided	3.26394	1	0	A_vs_A1
Q9NYK5	MRPL39	2	0	-2.4826	8.88178e-16	2.4826	-21.5279	0.00215077	2	-2.97878	-1.98641	Two Sample t-test	two.sided	2.4826	1	0	A_vs_A1
Q9Y3C8	UFC1	2	0	-6.12035	0	6.12035	-21.3987	0.00217674	2	-7.35097	-4.88972	Two Sample t-test	two.sided	6.12035	1	0	A_vs_A1
P08865	RPSA	0	0	-1.72677	-1.77636e-15	1.72677	-21.0934	0.00223998	2	-2.079	-1.37454	Two Sample t-test	two.sided	1.72677	1	0	A_vs_A1
P06703	S100A6	0	0	-2.87363	0	2.87363	-20.9576	0.00226901	2	-3.46359	-2.28366	Two Sample t-test	two.sided	2.87363	1	0	A_vs_A1
Q9Y5U9	IER3IP1	2	0	-1.4789	8.88178e-16	1.4789	-20.9279	0.00227545	2	-1.78295	-1.17485	Two Sample t-test	two.sided	1.4789	1	0	A_vs_A1
Q8WTV0	SCARB1	2	0	-2.46486	0	2.46486	-20.8028	0.0023028	2	-2.97466	-1.95505	Two Sample t-test	two.sided	2.46486	1	0	A_vs_A1
Q92542	NCSTN	2	0	-1.72479	-8.88178e-16	1.72479	-20.6433	0.0023384	2	-2.08429	-1.3653	Two Sample t-test	two.sided	1.72479	1	0	A_vs_A1
P78330	PSPH	2	0	-2.19771	0	2.19771	-20.6126	0.00234533	2	-2.65646	-1.73896	Two Sample t-test	two.sided	2.19771	1	0	A_vs_A1
Q00765	REEP5	2	0	-2.80298	0	2.80298	-20.4309	0.00238709	2	-3.39327	-2.21268	Two Sample t-test	two.sided	2.80298	1	0	A_vs_A1
O43674	NDUFB5	2	0	-3.43162	0	3.43162	-20.4077	0.0023925	2	-4.15513	-2.70812	Two Sample t-test	two.sided	3.43162	1	0	A_vs_A1
Q96CT7	CCDC124	2	0	-2.2995	-8.88178e-16	2.2995	-20.2163	0.00243786	2	-2.78891	-1.8101	Two Sample t-test	two.sided	2.2995	1	0	A_vs_A1
P10412	H1-4	0	0	-2.31301	-1.77636e-15	2.31301	-19.9759	0.00249665	2	-2.81122	-1.81481	Two Sample t-test	two.sided	2.31301	1	0	A_vs_A1
Q15257	PTPA	2	0	-3.0462	0	3.0462	-19.9371	0.00250633	2	-3.70361	-2.3888	Two Sample t-test	two.sided	3.0462	1	0	A_vs_A1
P23229	ITGA6	2	0	-4.9206	0	4.9206	-19.897	0.00251643	2	-5.98466	-3.85653	Two Sample t-test	two.sided	4.9206	1	0	A_vs_A1
Q9UNH7	SNX6	2	0	-3.35976	8.88178e-16	3.35976	-19.8299	0.00253341	2	-4.08875	-2.63076	Two Sample t-test	two.sided	3.35976	1	0	A_vs_A1
P05783	KRT18	0	0	-2.09823	0	2.09823	-19.6388	0.00258278	2	-2.55793	-1.63853	Two Sample t-test	two.sided	2.09823	1	0	A_vs_A1
Q7L5D6	GET4	2	0	-3.08114	0	3.08114	-19.5359	0.00260994	2	-3.75974	-2.40254	Two Sample t-test	two.sided	3.08114	1	0	A_vs_A1
Q13310	PABPC4	2	0	-3.78315	8.88178e-16	3.78315	-19.5331	0.00261068	2	-4.61649	-2.94982	Two Sample t-test	two.sided	3.78315	1	0	A_vs_A1
P55084	HADHB	0	0	-1.82894	0	1.82894	-19.5311	0.00261122	2	-2.23185	-1.42603	Two Sample t-test	two.sided	1.82894	1	0	A_vs_A1
P30040	ERP29	0	0	-3.1668	-8.88178e-16	3.1668	-19.455	0.0026316	2	-3.86717	-2.46643	Two Sample t-test	two.sided	3.1668	1	0	A_vs_A1
P14174	MIF	0	0	-2.65672	8.88178e-16	2.65672	-19.4282	0.00263884	2	-3.24509	-2.06835	Two Sample t-test	two.sided	2.65672	1	0	A_vs_A1
P35237	SERPINB6	0	0	-1.52271	0	1.52271	-19.2577	0.00268559	2	-1.86292	-1.1825	Two Sample t-test	two.sided	1.52271	1	0	A_vs_A1
Q9NSD9	FARSB	2	0	-3.59562	-8.88178e-16	3.59562	-19.0907	0.00273258	2	-4.406	-2.78524	Two Sample t-test	two.sided	3.59562	1	0	A_vs_A1
P08574	CYC1	2	0	-3.81713	8.88178e-16	3.81713	-18.9197	0.00278199	2	-4.68521	-2.94905	Two Sample t-test	two.sided	3.81713	1	0	A_vs_A1
Q96DV4	MRPL38	2	0	-3.79265	-8.88178e-16	3.79265	-18.8462	0.00280364	2	-4.65852	-2.92677	Two Sample t-test	two.sided	3.79265	1	0	A_vs_A1
Q02809	PLOD1	2	0	-5.05316	-8.88178e-16	5.05316	-18.5586	0.00289084	2	-6.2247	-3.88163	Two Sample t-test	two.sided	5.05316	1	0	A_vs_A1
O14773	TPP1	2	0	-4.10988	-8.88178e-16	4.10988	-18.5561	0.00289163	2	-5.06285	-3.15691	Two Sample t-test	two.sided	4.10988	1	0	A_vs_A1
Q14498	RBM39	2	0	-3.29165	0	3.29165	-18.5512	0.00289313	2	-4.0551	-2.52821	Two Sample t-test	two.sided	3.29165	1	0	A_vs_A1
Q16576	RBBP7	0	0	-2.03678	1.77636e-15	2.03678	-18.1255	0.00303001	2	-2.52027	-1.55328	Two Sample t-test	two.sided	2.03678	1	0	A_vs_A1
Q96PU8	QKI	2	0	-2.11519	-8.88178e-16	2.11519	-18.1195	0.003032	2	-2.61746	-1.61292	Two Sample t-test	two.sided	2.11519	1	0	A_vs_A1
P11310	ACADM	0	0	-1.89053	-8.88178e-16	1.89053	-18.0236	0.00306419	2	-2.34184	-1.43922	Two Sample t-test	two.sided	1.89053	1	0	A_vs_A1
Q9NVD7	PARVA	2	0	-3.03121	8.88178e-16	3.03121	-17.9459	0.00309068	2	-3.75796	-2.30445	Two Sample t-test	two.sided	3.03121	1	0	A_vs_A1
P12694	BCKDHA	2	0	-2.78143	-8.88178e-16	2.78143	-17.8365	0.00312851	2	-3.45238	-2.11047	Two Sample t-test	two.sided	2.78143	1	0	A_vs_A1
P22314	UBA1	0	0	-2.15587	0	2.15587	-17.7737	0.00315058	2	-2.67777	-1.63398	Two Sample t-test	two.sided	2.15587	1	0	A_vs_A1
Q02218	OGDH	2	0	-2.65607	-8.88178e-16	2.65607	-17.6309	0.00320155	2	-3.30426	-2.00788	Two Sample t-test	two.sided	2.65607	1	0	A_vs_A1
P04818	TYMS	2	0	-2.92892	8.88178e-16	2.92892	-17.6139	0.00320772	2	-3.64439	-2.21346	Two Sample t-test	two.sided	2.92892	1	0	A_vs_A1
Q13363	CTBP1	2	0	-1.80751	0	1.80751	-17.4767	0.00325801	2	-2.25251	-1.36252	Two Sample t-test	two.sided	1.80751	1	0	A_vs_A1
Q9Y3D8	AK6	2	0	-3.46901	0	3.46901	-17.4532	0.00326678	2	-4.32421	-2.61381	Two Sample t-test	two.sided	3.46901	1	0	A_vs_A1
O14908	GIPC1	2	0	-2.84816	8.88178e-16	2.84816	-17.3583	0.00330242	2	-3.55415	-2.14218	Two Sample t-test	two.sided	2.84816	1	0	A_vs_A1
Q12972	PPP1R8	2	0	-2.83	-8.88178e-16	2.83	-17.2649	0.00333804	2	-3.53527	-2.12472	Two Sample t-test	two.sided	2.83	1	0	A_vs_A1
P07099	EPHX1	0	0	-2.11542	8.88178e-16	2.11542	-17.2125	0.00335831	2	-2.64421	-1.58662	Two Sample t-test	two.sided	2.11542	1	0	A_vs_A1
Q5BKZ1	ZNF326	2	0	-1.98973	0	1.98973	-17.1388	0.00338711	2	-2.48925	-1.49022	Two Sample t-test	two.sided	1.98973	1	0	A_vs_A1
P86790	CCZ1B	2	0	-1.36837	8.88178e-16	1.36837	-17.0205	0.00343413	2	-1.71428	-1.02245	Two Sample t-test	two.sided	1.36837	1	0	A_vs_A1
Q99460	PSMD1	2	0	-2.94077	-8.88178e-16	2.94077	-17.0122	0.00343744	2	-3.68453	-2.197	Two Sample t-test	two.sided	2.94077	1	0	A_vs_A1
Q15070	OXA1L	2	0	-3.84624	-8.88178e-16	3.84624	-16.9947	0.00344448	2	-4.82002	-2.87247	Two Sample t-test	two.sided	3.84624	1	0	A_vs_A1
Q38SD2	LRRK1	2	0	-1.2288	0	1.2288	-16.9301	0.00347067	2	-1.54109	-0.916511	Two Sample t-test	two.sided	1.2288	1	0	A_vs_A1
Q12906	ILF3	2	0	-5.21287	8.88178e-16	5.21287	-16.7663	0.00353849	2	-6.55063	-3.87512	Two Sample t-test	two.sided	5.21287	1	0	A_vs_A1
P49321	NASP	2	0	-4.47834	8.88178e-16	4.47834	-16.7134	0.00356081	2	-5.63124	-3.32545	Two Sample t-test	two.sided	4.47834	1	0	A_vs_A1
Q8N726	CDKN2A	0	0	-2.5218	0	2.5218	-16.7054	0.00356417	2	-3.17132	-1.87229	Two Sample t-test	two.sided	2.5218	1	0	A_vs_A1
P49736	MCM2	2	0	-4.4759	0	4.4759	-16.6003	0.00360923	2	-5.63602	-3.31579	Two Sample t-test	two.sided	4.4759	1	0	A_vs_A1
P23921	RRM1	2	0	-4.9127	8.88178e-16	4.9127	-16.5611	0.00362623	2	-6.18904	-3.63635	Two Sample t-test	two.sided	4.9127	1	0	A_vs_A1
Q96HE7	ERO1A	2	0	-4.18521	0	4.18521	-16.3786	0.00370702	2	-5.28466	-3.08576	Two Sample t-test	two.sided	4.18521	1	0	A_vs_A1
P05026	ATP1B1	2	0	-4.23271	-8.88178e-16	4.23271	-16.3213	0.00373297	2	-5.34855	-3.11687	Two Sample t-test	two.sided	4.23271	1	0	A_vs_A1
Q9BRJ2	MRPL45	2	0	-2.60138	-8.88178e-16	2.60138	-16.2672	0.00375769	2	-3.28945	-1.91332	Two Sample t-test	two.sided	2.60138	1	0	A_vs_A1
O75643	SNRNP200	2	0	-3.82771	8.88178e-16	3.82771	-16.2391	0.00377061	2	-4.84188	-2.81354	Two Sample t-test	two.sided	3.82771	1	0	A_vs_A1
O43837	IDH3B	2	0	-3.17469	8.88178e-16	3.17469	-16.2283	0.00377561	2	-4.0164	-2.33298	Two Sample t-test	two.sided	3.17469	1	0	A_vs_A1
Q01518	CAP1	0	0	-2.30864	0	2.30864	-16.1876	0.00379453	2	-2.92228	-1.69501	Two Sample t-test	two.sided	2.30864	1	0	A_vs_A1
P09038	FGF2	2	0	-2.53375	8.88178e-16	2.53375	-16.1258	0.0038235	2	-3.2098	-1.8577	Two Sample t-test	two.sided	2.53375	1	0	A_vs_A1
P27144	AK4	2	0	-3.19004	0	3.19004	-15.9709	0.00389758	2	-4.04946	-2.33063	Two Sample t-test	two.sided	3.19004	1	0	A_vs_A1
P17096	HMGA1	2	0	-4.20892	-8.88178e-16	4.20892	-15.9684	0.00389882	2	-5.34301	-3.07483	Two Sample t-test	two.sided	4.20892	1	0	A_vs_A1
Q9Y3A5	SBDS	2	0	-3.77362	0	3.77362	-15.9601	0.00390284	2	-4.79095	-2.7563	Two Sample t-test	two.sided	3.77362	1	0	A_vs_A1
Q9H1C7	CYSTM1	2	0	-2.99908	0	2.99908	-15.9413	0.00391201	2	-3.80856	-2.18961	Two Sample t-test	two.sided	2.99908	1	0	A_vs_A1
Q9BTE6	AARSD1	2	0	-1.75819	0	1.75819	-15.8815	0.00394133	2	-2.23452	-1.28186	Two Sample t-test	two.sided	1.75819	1	0	A_vs_A1
Q8NC51	SERBP1	2	0	-3.94303	0	3.94303	-15.8704	0.00394682	2	-5.01203	-2.87403	Two Sample t-test	two.sided	3.94303	1	0	A_vs_A1
Q96RS6	NUDCD1	2	0	-2.157	0	2.157	-15.8573	0.00395329	2	-2.74227	-1.57173	Two Sample t-test	two.sided	2.157	1	0	A_vs_A1
Q9Y5S9	RBM8A	2	0	-3.74947	0	3.74947	-15.8507	0.00395656	2	-4.76725	-2.73168	Two Sample t-test	two.sided	3.74947	1	0	A_vs_A1
P34896	SHMT1	2	0	-4.1059	8.88178e-16	4.1059	-15.6979	0.00403351	2	-5.23129	-2.98051	Two Sample t-test	two.sided	4.1059	1	0	A_vs_A1
Q15181	PPA1	2	0	-4.24667	-8.88178e-16	4.24667	-15.6444	0.00406097	2	-5.41462	-3.07872	Two Sample t-test	two.sided	4.24667	1	0	A_vs_A1
P25325	MPST	2	0	-2.98188	-8.88178e-16	2.98188	-15.6197	0.00407377	2	-3.80329	-2.16048	Two Sample t-test	two.sided	2.98188	1	0	A_vs_A1
Q92688	ANP32B	2	0	-4.5215	0	4.5215	-15.5761	0.00409647	2	-5.77049	-3.2725	Two Sample t-test	two.sided	4.5215	1	0	A_vs_A1
Q9HBL7	PLGRKT	2	0	-3.20314	-8.88178e-16	3.20314	-15.5055	0.0041336	2	-4.09199	-2.3143	Two Sample t-test	two.sided	3.20314	1	0	A_vs_A1
P62316	SNRPD2	0	0	-1.95836	0	1.95836	-15.4763	0.00414912	2	-2.50281	-1.41391	Two Sample t-test	two.sided	1.95836	1	0	A_vs_A1
Q99598	TSNAX	2	0	-3.66408	0	3.66408	-15.4426	0.00416713	2	-4.68498	-2.64319	Two Sample t-test	two.sided	3.66408	1	0	A_vs_A1
P15529	CD46	2	0	-3.43428	-8.88178e-16	3.43428	-15.3505	0.00421696	2	-4.39689	-2.47168	Two Sample t-test	two.sided	3.43428	1	0	A_vs_A1
Q96EK6	GNPNAT1	2	0	-2.78993	0	2.78993	-15.3276	0.00422951	2	-3.5731	-2.00676	Two Sample t-test	two.sided	2.78993	1	0	A_vs_A1
Q14165	MLEC	2	0	-3.29334	-8.88178e-16	3.29334	-15.2325	0.00428215	2	-4.22359	-2.36308	Two Sample t-test	two.sided	3.29334	1	0	A_vs_A1
Q9NR12	PDLIM7	2	0	-3.75864	8.88178e-16	3.75864	-15.2012	0.00429969	2	-4.82251	-2.69477	Two Sample t-test	two.sided	3.75864	1	0	A_vs_A1
Q9HDC9	APMAP	0	0	-1.71233	0	1.71233	-15.1089	0.00435204	2	-2.19996	-1.2247	Two Sample t-test	two.sided	1.71233	1	0	A_vs_A1
P29558	RBMS1	2	0	-1.6663	8.88178e-16	1.6663	-15.0481	0.00438703	2	-2.14274	-1.18986	Two Sample t-test	two.sided	1.6663	1	0	A_vs_A1
Q9NP92	MRPS30	2	0	-2.84129	0	2.84129	-15.0384	0.00439264	2	-3.65421	-2.02837	Two Sample t-test	two.sided	2.84129	1	0	A_vs_A1
P24534	EEF1B2	0	0	-3.00886	-8.88178e-16	3.00886	-15.0213	0.00440259	2	-3.8707	-2.14701	Two Sample t-test	two.sided	3.00886	1	0	A_vs_A1
Q15459	SF3A1	2	0	-2.84406	0	2.84406	-14.8945	0.00447736	2	-3.66564	-2.02248	Two Sample t-test	two.sided	2.84406	1	0	A_vs_A1
O95059	RPP14	2	0	-3.46769	8.88178e-16	3.46769	-14.8452	0.00450698	2	-4.47275	-2.46263	Two Sample t-test	two.sided	3.46769	1	0	A_vs_A1
P30086	PEBP1	0	0	-1.91617	8.88178e-16	1.91617	-14.7816	0.00454558	2	-2.47394	-1.35841	Two Sample t-test	two.sided	1.91617	1	0	A_vs_A1
Q9P015	MRPL15	2	0	-2.99113	0	2.99113	-14.751	0.00456434	2	-3.8636	-2.11866	Two Sample t-test	two.sided	2.99113	1	0	A_vs_A1
P21291	CSRP1	0	0	-3.44425	0	3.44425	-14.7239	0.00458101	2	-4.45073	-2.43776	Two Sample t-test	two.sided	3.44425	1	0	A_vs_A1
P35241	RDX	2	0	-4.68829	0	4.68829	-14.669	0.00461514	2	-6.06344	-3.31314	Two Sample t-test	two.sided	4.68829	1	0	A_vs_A1
Q9Y5K8	ATP6V1D	2	0	-1.9799	0	1.9799	-14.4919	0.00472784	2	-2.56773	-1.39206	Two Sample t-test	two.sided	1.9799	1	0	A_vs_A1
P16401	H1-5	0	0	-3.32648	-8.88178e-16	3.32648	-14.4854	0.00473202	2	-4.31455	-2.3384	Two Sample t-test	two.sided	3.32648	1	0	A_vs_A1
P51858	HDGF	2	0	-4.42363	-8.88178e-16	4.42363	-14.4825	0.00473389	2	-5.73785	-3.1094	Two Sample t-test	two.sided	4.42363	1	0	A_vs_A1
P50897	PPT1	2	0	-5.15457	0	5.15457	-14.4195	0.00477509	2	-6.69266	-3.61649	Two Sample t-test	two.sided	5.15457	1	0	A_vs_A1
P35659	DEK	2	0	-5.07039	8.88178e-16	5.07039	-14.403	0.00478592	2	-6.58508	-3.5557	Two Sample t-test	two.sided	5.07039	1	0	A_vs_A1
P06744	GPI	0	0	-2.07181	0	2.07181	-14.2439	0.00489268	2	-2.69765	-1.44598	Two Sample t-test	two.sided	2.07181	1	0	A_vs_A1
Q8NFV4	ABHD11	2	0	-1.50651	8.88178e-16	1.50651	-14.2226	0.0049072	2	-1.96226	-1.05076	Two Sample t-test	two.sided	1.50651	1	0	A_vs_A1
P40925	MDH1	0	0	-1.3174	-1.77636e-15	1.3174	-14.2005	0.00492243	2	-1.71657	-0.918238	Two Sample t-test	two.sided	1.3174	1	0	A_vs_A1
Q15436	SEC23A	2	0	-2.20686	0	2.20686	-14.1747	0.00494019	2	-2.87674	-1.53698	Two Sample t-test	two.sided	2.20686	1	0	A_vs_A1
Q00169	PITPNA	2	0	-1.486	8.88178e-16	1.486	-14.1147	0.00498199	2	-1.93898	-1.03301	Two Sample t-test	two.sided	1.486	1	0	A_vs_A1
Q9ULC4	MCTS1	2	0	-3.32792	8.88178e-16	3.32792	-14.1107	0.00498477	2	-4.34267	-2.31317	Two Sample t-test	two.sided	3.32792	1	0	A_vs_A1
P0DMV8	HSPA1A	0	0	-3.35584	0	3.35584	-14.0893	0.00499982	2	-4.38066	-2.33102	Two Sample t-test	two.sided	3.35584	1	0	A_vs_A1
P63279	UBE2I	2	0	-4.13452	0	4.13452	-13.9504	0.00509914	2	-5.40971	-2.85933	Two Sample t-test	two.sided	4.13452	1	0	A_vs_A1
P32119	PRDX2	0	0	-1.45305	0	1.45305	-13.9121	0.005127	2	-1.90244	-1.00366	Two Sample t-test	two.sided	1.45305	1	0	A_vs_A1
Q13510	ASAH1	2	0	-3.66906	0	3.66906	-13.842	0.00517864	2	-4.80955	-2.52857	Two Sample t-test	two.sided	3.66906	1	0	A_vs_A1
Q9Y696	CLIC4	2	0	-4.1996	0	4.1996	-13.8329	0.00518547	2	-5.50586	-2.89333	Two Sample t-test	two.sided	4.1996	1	0	A_vs_A1
Q9UNP9	PPIE	2	0	-3.26338	8.88178e-16	3.26338	-13.7563	0.00524288	2	-4.28409	-2.24267	Two Sample t-test	two.sided	3.26338	1	0	A_vs_A1
Q99798	ACO2	2	0	-3.1242	8.88178e-16	3.1242	-13.7472	0.00524982	2	-4.10203	-2.14637	Two Sample t-test	two.sided	3.1242	1	0	A_vs_A1
Q15056	EIF4H	0	0	-2.37782	0	2.37782	-13.7069	0.00528048	2	-3.12424	-1.63141	Two Sample t-test	two.sided	2.37782	1	0	A_vs_A1
P35270	SPR	2	0	-2.17609	8.88178e-16	2.17609	-13.647	0.0053265	2	-2.86217	-1.49001	Two Sample t-test	two.sided	2.17609	1	0	A_vs_A1
Q9UBT2	UBA2	2	0	-3.53324	0	3.53324	-13.6261	0.00534272	2	-4.64891	-2.41757	Two Sample t-test	two.sided	3.53324	1	0	A_vs_A1
P23528	CFL1	0	0	-2.21423	-1.77636e-15	2.21423	-13.4468	0.00548498	2	-2.92273	-1.50574	Two Sample t-test	two.sided	2.21423	1	0	A_vs_A1
Q06830	PRDX1	0	0	-2.70147	-1.77636e-15	2.70147	-13.4287	0.00549967	2	-3.56704	-1.8359	Two Sample t-test	two.sided	2.70147	1	0	A_vs_A1
P24666	ACP1	2	0	-4.74613	0	4.74613	-13.4018	0.00552158	2	-6.26987	-3.22238	Two Sample t-test	two.sided	4.74613	1	0	A_vs_A1
Q8TED1	GPX8	2	0	-3.96873	8.88178e-16	3.96873	-13.3777	0.00554134	2	-5.24519	-2.69227	Two Sample t-test	two.sided	3.96873	1	0	A_vs_A1
P62995	TRA2B	2	0	-2.27162	0	2.27162	-13.3379	0.00557416	2	-3.00442	-1.53883	Two Sample t-test	two.sided	2.27162	1	0	A_vs_A1
Q8N6H7	ARFGAP2	2	0	-2.26021	0	2.26021	-13.2822	0.00562064	2	-2.99238	-1.52803	Two Sample t-test	two.sided	2.26021	1	0	A_vs_A1
P48739	PITPNB	2	0	-3.70683	8.88178e-16	3.70683	-13.1937	0.00569564	2	-4.91567	-2.49798	Two Sample t-test	two.sided	3.70683	1	0	A_vs_A1
P55884	EIF3B	2	0	-2.74688	-8.88178e-16	2.74688	-13.1753	0.00571146	2	-3.64393	-1.84983	Two Sample t-test	two.sided	2.74688	1	0	A_vs_A1
Q9Y3L5	RAP2C	2	0	-2.12373	8.88178e-16	2.12373	-13.1373	0.00574427	2	-2.81928	-1.42817	Two Sample t-test	two.sided	2.12373	1	0	A_vs_A1
P53367	ARFIP1	0	0	-3.17057	0	3.17057	-13.1354	0.00574591	2	-4.20913	-2.13201	Two Sample t-test	two.sided	3.17057	1	0	A_vs_A1
P06132	UROD	2	0	-3.26991	0	3.26991	-13.1151	0.00576358	2	-4.34268	-2.19715	Two Sample t-test	two.sided	3.26991	1	0	A_vs_A1
P29992	GNA11	2	0	-2.78972	0	2.78972	-13.1146	0.00576395	2	-3.70497	-1.87447	Two Sample t-test	two.sided	2.78972	1	0	A_vs_A1
P05388	RPLP0	0	0	-2.29111	0	2.29111	-13.108	0.00576975	2	-3.04316	-1.53906	Two Sample t-test	two.sided	2.29111	1	0	A_vs_A1
P30085	CMPK1	2	0	-1.73295	0	1.73295	-13.0563	0.0058151	2	-2.30404	-1.16187	Two Sample t-test	two.sided	1.73295	1	0	A_vs_A1
Q04837	SSBP1	0	0	-2.32542	0	2.32542	-13.0238	0.00584391	2	-3.09367	-1.55718	Two Sample t-test	two.sided	2.32542	1	0	A_vs_A1
Q08209	PPP3CA	2	0	-3.15741	8.88178e-16	3.15741	-12.9483	0.00591166	2	-4.20661	-2.10822	Two Sample t-test	two.sided	3.15741	1	0	A_vs_A1
O75208	COQ9	2	0	-1.49965	0	1.49965	-12.889	0.00596574	2	-2.00027	-0.999031	Two Sample t-test	two.sided	1.49965	1	0	A_vs_A1
Q96TC7	RMDN3	2	0	-2.74264	-8.88178e-16	2.74264	-12.8786	0.00597523	2	-3.65894	-1.82635	Two Sample t-test	two.sided	2.74264	1	0	A_vs_A1
Q15006	EMC2	2	0	-3.62533	0	3.62533	-12.782	0.00606507	2	-4.84569	-2.40498	Two Sample t-test	two.sided	3.62533	1	0	A_vs_A1
Q9HC38	GLOD4	2	0	-3.48076	0	3.48076	-12.7569	0.00608875	2	-4.65475	-2.30677	Two Sample t-test	two.sided	3.48076	1	0	A_vs_A1
P18077	RPL35A	0	0	-3.03178	-8.88178e-16	3.03178	-12.6289	0.00621169	2	-4.06471	-1.99886	Two Sample t-test	two.sided	3.03178	1	0	A_vs_A1
Q6NZI2	CAVIN1	2	0	-3.81092	8.88178e-16	3.81092	-12.5986	0.00624133	2	-5.11242	-2.50941	Two Sample t-test	two.sided	3.81092	1	0	A_vs_A1
P04406	GAPDH	0	0	-2.48022	-1.77636e-15	2.48022	-12.5928	0.00624703	2	-3.32765	-1.63278	Two Sample t-test	two.sided	2.48022	1	0	A_vs_A1
Q96B26	EXOSC8	2	0	-3.04546	8.88178e-16	3.04546	-12.4	0.00644092	2	-4.10221	-1.98872	Two Sample t-test	two.sided	3.04546	1	0	A_vs_A1
P30101	PDIA3	0	0	-3.29946	1.77636e-15	3.29946	-12.38	0.00646151	2	-4.44618	-2.15273	Two Sample t-test	two.sided	3.29946	1	0	A_vs_A1
O43709	BUD23	2	0	-2.87965	8.88178e-16	2.87965	-12.3691	0.00647282	2	-3.88135	-1.87795	Two Sample t-test	two.sided	2.87965	1	0	A_vs_A1
P13861	PRKAR2A	2	0	-3.5945	0	3.5945	-12.2808	0.00656533	2	-4.85385	-2.33514	Two Sample t-test	two.sided	3.5945	1	0	A_vs_A1
P31040	SDHA	2	0	-3.86634	0	3.86634	-12.2796	0.00656658	2	-5.22107	-2.51161	Two Sample t-test	two.sided	3.86634	1	0	A_vs_A1
Q9H074	PAIP1	2	0	-3.80544	0	3.80544	-12.2449	0.00660343	2	-5.1426	-2.46827	Two Sample t-test	two.sided	3.80544	1	0	A_vs_A1
P62899	RPL31	0	0	-2.57467	1.77636e-15	2.57467	-12.2084	0.00664261	2	-3.48208	-1.66727	Two Sample t-test	two.sided	2.57467	1	0	A_vs_A1
Q9UKD2	MRTO4	2	0	-4.32384	8.88178e-16	4.32384	-12.1564	0.00669894	2	-5.85423	-2.79346	Two Sample t-test	two.sided	4.32384	1	0	A_vs_A1
Q969U7	PSMG2	2	0	-3.38883	-8.88178e-16	3.38883	-12.146	0.00671033	2	-4.58931	-2.18836	Two Sample t-test	two.sided	3.38883	1	0	A_vs_A1
P01889	HLA-B	0	0	-1.78327	8.88178e-16	1.78327	-12.1437	0.0067129	2	-2.4151	-1.15143	Two Sample t-test	two.sided	1.78327	1	0	A_vs_A1
P48735	IDH2	2	0	-1.67801	0	1.67801	-12.1109	0.00674892	2	-2.27415	-1.08186	Two Sample t-test	two.sided	1.67801	1	0	A_vs_A1
Q0VGL1	LAMTOR4	2	0	-2.45947	0	2.45947	-11.9987	0.0068744	2	-3.34141	-1.57752	Two Sample t-test	two.sided	2.45947	1	0	A_vs_A1
P06737	PYGL	2	0	-2.73669	-8.88178e-16	2.73669	-11.9899	0.0068844	2	-3.71876	-1.75461	Two Sample t-test	two.sided	2.73669	1	0	A_vs_A1
Q9NYL9	TMOD3	2	0	-3.94869	8.88178e-16	3.94869	-11.8671	0.0070261	2	-5.38036	-2.51701	Two Sample t-test	two.sided	3.94869	1	0	A_vs_A1
P30041	PRDX6	0	0	-2.47696	-1.77636e-15	2.47696	-11.8593	0.0070353	2	-3.37563	-1.5783	Two Sample t-test	two.sided	2.47696	1	0	A_vs_A1
P41252	IARS1	2	0	-3.08513	0	3.08513	-11.8485	0.00704796	2	-4.20546	-1.9648	Two Sample t-test	two.sided	3.08513	1	0	A_vs_A1
O14744	PRMT5	2	0	-3.13977	0	3.13977	-11.8449	0.00705221	2	-4.28029	-1.99925	Two Sample t-test	two.sided	3.13977	1	0	A_vs_A1
Q14558	PRPSAP1	2	0	-3.12623	0	3.12623	-11.8281	0.00707202	2	-4.26344	-1.98902	Two Sample t-test	two.sided	3.12623	1	0	A_vs_A1
Q9UGV2	NDRG3	2	0	-2.88109	8.88178e-16	2.88109	-11.8275	0.00707271	2	-3.92918	-1.833	Two Sample t-test	two.sided	2.88109	1	0	A_vs_A1
O75083	WDR1	0	0	-2.96637	8.88178e-16	2.96637	-11.8052	0.00709916	2	-4.04753	-1.88522	Two Sample t-test	two.sided	2.96637	1	0	A_vs_A1
Q96QK1	VPS35	1	0	-3.71455	-8.88178e-16	3.71455	-11.8049	0.00709953	2	-5.06843	-2.36068	Two Sample t-test	two.sided	3.71455	1	0	A_vs_A1
O00560	SDCBP	2	0	-3.1089	-8.88178e-16	3.1089	-11.7809	0.00712822	2	-4.24435	-1.97346	Two Sample t-test	two.sided	3.1089	1	0	A_vs_A1
P60709	ACTB	0	0	-2.04848	0	2.04848	-11.7796	0.0071297	2	-2.79672	-1.30025	Two Sample t-test	two.sided	2.04848	1	0	A_vs_A1
P13667	PDIA4	2	0	-4.98952	0	4.98952	-11.7458	0.00717042	2	-6.81725	-3.16178	Two Sample t-test	two.sided	4.98952	1	0	A_vs_A1
Q9H0D6	XRN2	2	0	-5.2242	0	5.2242	-11.7313	0.00718801	2	-7.14027	-3.30813	Two Sample t-test	two.sided	5.2242	1	0	A_vs_A1
P07205	PGK2	2	0	-3.32867	-8.88178e-16	3.32867	-11.7185	0.00720351	2	-4.55085	-2.10649	Two Sample t-test	two.sided	3.32867	1	0	A_vs_A1
Q14376	GALE	2	0	-2.15077	-8.88178e-16	2.15077	-11.6882	0.00724049	2	-2.94251	-1.35903	Two Sample t-test	two.sided	2.15077	1	0	A_vs_A1
P02771	AFP	2	0	-4.54835	8.88178e-16	4.54835	-11.6514	0.00728581	2	-6.22797	-2.86872	Two Sample t-test	two.sided	4.54835	1	0	A_vs_A1
Q15029	EFTUD2	2	0	-2.52389	0	2.52389	-11.5868	0.00736636	2	-3.46111	-1.58667	Two Sample t-test	two.sided	2.52389	1	0	A_vs_A1
Q96CN7	ISOC1	2	0	-2.23777	0	2.23777	-11.5574	0.00740346	2	-3.07085	-1.40468	Two Sample t-test	two.sided	2.23777	1	0	A_vs_A1
Q7LBR1	CHMP1B	2	0	-2.71003	-8.88178e-16	2.71003	-11.5308	0.00743732	2	-3.72126	-1.69879	Two Sample t-test	two.sided	2.71003	1	0	A_vs_A1
P09622	DLD	0	0	-1.04748	0	1.04748	-11.5047	0.00747066	2	-1.43922	-0.65573	Two Sample t-test	two.sided	1.04748	1	0	A_vs_A1
Q9NZL9	MAT2B	2	0	-4.58388	-8.88178e-16	4.58388	-11.5006	0.00747603	2	-6.29883	-2.86893	Two Sample t-test	two.sided	4.58388	1	0	A_vs_A1
Q7L5N1	COPS6	2	0	-2.16927	8.88178e-16	2.16927	-11.4407	0.00755357	2	-2.98509	-1.35344	Two Sample t-test	two.sided	2.16927	1	0	A_vs_A1
P62249	RPS16	0	0	-2.29079	0	2.29079	-11.3989	0.00760838	2	-3.15547	-1.42611	Two Sample t-test	two.sided	2.29079	1	0	A_vs_A1
Q15435	PPP1R7	2	0	-2.45249	0	2.45249	-11.3435	0.00768211	2	-3.38273	-1.52224	Two Sample t-test	two.sided	2.45249	1	0	A_vs_A1
Q9BVM2	DPCD	2	0	-1.41192	8.88178e-16	1.41192	-11.338	0.00768948	2	-1.94773	-0.87611	Two Sample t-test	two.sided	1.41192	1	0	A_vs_A1
P31350	RRM2	2	0	-3.06548	8.88178e-16	3.06548	-11.3376	0.00768995	2	-4.22884	-1.90212	Two Sample t-test	two.sided	3.06548	1	0	A_vs_A1
P40261	NNMT	2	0	-3.93548	8.88178e-16	3.93548	-11.3036	0.00773572	2	-5.4335	-2.43747	Two Sample t-test	two.sided	3.93548	1	0	A_vs_A1
P11802	CDK4	2	0	-3.1114	0	3.1114	-11.3029	0.00773673	2	-4.29581	-1.92699	Two Sample t-test	two.sided	3.1114	1	0	A_vs_A1
Q53FT3	HIKESHI	2	0	-3.19954	8.88178e-16	3.19954	-11.2904	0.00775361	2	-4.41885	-1.98024	Two Sample t-test	two.sided	3.19954	1	0	A_vs_A1
O60831	PRAF2	2	0	-2.6094	-8.88178e-16	2.6094	-11.2339	0.00783097	2	-3.60882	-1.60998	Two Sample t-test	two.sided	2.6094	1	0	A_vs_A1
A0A2R8Y4L2	HNRNPA1L3	0	0	-2.32957	0	2.32957	-11.169	0.00792117	2	-3.227	-1.43215	Two Sample t-test	two.sided	2.32957	1	0	A_vs_A1
O60493	SNX3	2	0	-2.64	-8.88178e-16	2.64	-11.1555	0.00794004	2	-3.65824	-1.62176	Two Sample t-test	two.sided	2.64	1	0	A_vs_A1
Q9NVI7	ATAD3A	2	0	-4.70719	8.88178e-16	4.70719	-11.1298	0.0079763	2	-6.52692	-2.88745	Two Sample t-test	two.sided	4.70719	1	0	A_vs_A1
O00469	PLOD2	2	0	-3.09654	8.88178e-16	3.09654	-11.1287	0.00797796	2	-4.29375	-1.89933	Two Sample t-test	two.sided	3.09654	1	0	A_vs_A1
Q01995	TAGLN	0	0	-2.38224	0	2.38224	-11.0752	0.00805429	2	-3.30773	-1.45675	Two Sample t-test	two.sided	2.38224	1	0	A_vs_A1
P35268	RPL22	0	0	-2.63262	-1.77636e-15	2.63262	-11.0734	0.00805688	2	-3.65555	-1.60969	Two Sample t-test	two.sided	2.63262	1	0	A_vs_A1
Q6FI81	CIAPIN1	2	0	-3.52057	8.88178e-16	3.52057	-11.0657	0.00806791	2	-4.88947	-2.15168	Two Sample t-test	two.sided	3.52057	1	0	A_vs_A1
Q9P258	RCC2	2	0	-3.63608	0	3.63608	-11.0301	0.00811944	2	-5.05445	-2.21771	Two Sample t-test	two.sided	3.63608	1	0	A_vs_A1
P28702	RXRB	2	0	-3.65374	-8.88178e-16	3.65374	-11.0099	0.00814895	2	-5.08162	-2.22586	Two Sample t-test	two.sided	3.65374	1	0	A_vs_A1
P06748	NPM1	0	0	-3.31742	1.77636e-15	3.31742	-11.0044	0.00815698	2	-4.61451	-2.02033	Two Sample t-test	two.sided	3.31742	1	0	A_vs_A1
P30626	SRI	0	0	-2.3867	0	2.3867	-11.0011	0.00816172	2	-3.32016	-1.45324	Two Sample t-test	two.sided	2.3867	1	0	A_vs_A1
O43396	TXNL1	2	0	-3.56526	0	3.56526	-10.9707	0.00820647	2	-4.96353	-2.16699	Two Sample t-test	two.sided	3.56526	1	0	A_vs_A1
Q9NQ48	LZTFL1	2	0	-1.70337	0	1.70337	-10.9656	0.00821409	2	-2.37173	-1.035	Two Sample t-test	two.sided	1.70337	1	0	A_vs_A1
Q9BR76	CORO1B	2	0	-2.87759	0	2.87759	-10.9598	0.00822259	2	-4.00728	-1.74789	Two Sample t-test	two.sided	2.87759	1	0	A_vs_A1
Q9H3K6	BOLA2	2	0	-1.77906	0	1.77906	-10.9361	0.00825794	2	-2.47901	-1.07911	Two Sample t-test	two.sided	1.77906	1	0	A_vs_A1
Q9NWU5	MRPL22	1	0	-3.51482	8.88178e-16	3.51482	-10.9105	0.0082962	2	-4.90093	-2.12872	Two Sample t-test	two.sided	3.51482	1	0	A_vs_A1
Q9NP79	VTA1	2	0	-3.67878	-8.88178e-16	3.67878	-10.8346	0.00841133	2	-5.1397	-2.21786	Two Sample t-test	two.sided	3.67878	1	0	A_vs_A1
P35520	CBS	2	0	-3.03163	0	3.03163	-10.7957	0.00847133	2	-4.23989	-1.82337	Two Sample t-test	two.sided	3.03163	1	0	A_vs_A1
Q92905	COPS5	2	0	-2.95516	0	2.95516	-10.7852	0.00848765	2	-4.13409	-1.77622	Two Sample t-test	two.sided	2.95516	1	0	A_vs_A1
O43772	SLC25A20	2	0	-2.3628	8.88178e-16	2.3628	-10.7849	0.00848814	2	-3.30544	-1.42015	Two Sample t-test	two.sided	2.3628	1	0	A_vs_A1
P29218	IMPA1	2	0	-2.63021	-8.88178e-16	2.63021	-10.7261	0.00858023	2	-3.68528	-1.57513	Two Sample t-test	two.sided	2.63021	1	0	A_vs_A1
Q8WVY7	UBLCP1	2	0	-2.39347	-8.88178e-16	2.39347	-10.6866	0.00864291	2	-3.35712	-1.42981	Two Sample t-test	two.sided	2.39347	1	0	A_vs_A1
O14979	HNRNPDL	2	0	-5.93763	-8.88178e-16	5.93763	-10.5987	0.00878503	2	-8.34808	-3.52719	Two Sample t-test	two.sided	5.93763	1	0	A_vs_A1
Q9UDW1	UQCR10	2	0	-2.57239	0	2.57239	-10.5192	0.00891647	2	-3.62456	-1.52021	Two Sample t-test	two.sided	2.57239	1	0	A_vs_A1
Q9Y6M0	PRSS21	2	0	-1.58423	-8.88178e-16	1.58423	-10.517	0.00892018	2	-2.23237	-0.936103	Two Sample t-test	two.sided	1.58423	1	0	A_vs_A1
Q9P0L0	VAPA	2	0	-3.13313	0	3.13313	-10.4965	0.00895469	2	-4.41745	-1.84881	Two Sample t-test	two.sided	3.13313	1	0	A_vs_A1
P14868	DARS1	0	0	-1.38834	0	1.38834	-10.4963	0.008955	2	-1.95746	-0.819231	Two Sample t-test	two.sided	1.38834	1	0	A_vs_A1
O14657	TOR1B	2	0	-3.97282	8.88178e-16	3.97282	-10.4867	0.0089711	2	-5.60286	-2.34279	Two Sample t-test	two.sided	3.97282	1	0	A_vs_A1
Q9BT78	COPS4	2	0	-4.48564	-8.88178e-16	4.48564	-10.4561	0.00902301	2	-6.33147	-2.63981	Two Sample t-test	two.sided	4.48564	1	0	A_vs_A1
Q9Y6E2	BZW2	2	0	-4.25741	0	4.25741	-10.4203	0.00908434	2	-6.01535	-2.49948	Two Sample t-test	two.sided	4.25741	1	0	A_vs_A1
P84095	RHOG	2	0	-2.31087	8.88178e-16	2.31087	-10.3842	0.00914661	2	-3.26837	-1.35338	Two Sample t-test	two.sided	2.31087	1	0	A_vs_A1
Q99961	SH3GL1	2	0	-2.07202	-8.88178e-16	2.07202	-10.3786	0.00915637	2	-2.93102	-1.21303	Two Sample t-test	two.sided	2.07202	1	0	A_vs_A1
P35613	BSG	0	0	-2.31157	8.88178e-16	2.31157	-10.3212	0.00925706	2	-3.2752	-1.34793	Two Sample t-test	two.sided	2.31157	1	0	A_vs_A1
Q9BTV4	TMEM43	2	0	-3.49829	-8.88178e-16	3.49829	-10.2607	0.00936512	2	-4.96524	-2.03134	Two Sample t-test	two.sided	3.49829	1	0	A_vs_A1
P49748	ACADVL	2	0	-4.8895	0	4.8895	-10.2604	0.00936557	2	-6.93989	-2.83912	Two Sample t-test	two.sided	4.8895	1	0	A_vs_A1
P20618	PSMB1	0	0	-1.37278	1.77636e-15	1.37278	-10.2384	0.00940527	2	-1.94969	-0.795879	Two Sample t-test	two.sided	1.37278	1	0	A_vs_A1
P49643	PRIM2	2	0	-2.27597	8.88178e-16	2.27597	-10.2267	0.0094265	2	-3.23353	-1.31841	Two Sample t-test	two.sided	2.27597	1	0	A_vs_A1
Q9UI30	TRMT112	2	0	-4.77985	8.88178e-16	4.77985	-10.1966	0.00948147	2	-6.7968	-2.76291	Two Sample t-test	two.sided	4.77985	1	0	A_vs_A1
Q9UJY1	HSPB8	2	0	-2.03895	-8.88178e-16	2.03895	-10.181	0.00951018	2	-2.90064	-1.17726	Two Sample t-test	two.sided	2.03895	1	0	A_vs_A1
P13797	PLS3	0	0	-2.73872	0	2.73872	-10.1466	0.00957378	2	-3.90007	-1.57737	Two Sample t-test	two.sided	2.73872	1	0	A_vs_A1
P33993	MCM7	2	0	-4.82644	0	4.82644	-10.112	0.00963851	2	-6.88009	-2.7728	Two Sample t-test	two.sided	4.82644	1	0	A_vs_A1
Q14764	MVP	2	0	-2.56986	-8.88178e-16	2.56986	-10.1105	0.00964133	2	-3.6635	-1.47623	Two Sample t-test	two.sided	2.56986	1	0	A_vs_A1
Q9H8Y8	GORASP2	2	0	-3.83501	0	3.83501	-10.0879	0.00968394	2	-5.47071	-2.19932	Two Sample t-test	two.sided	3.83501	1	0	A_vs_A1
Q96TA2	YME1L1	2	0	-2.34189	8.88178e-16	2.34189	-10.0867	0.0096863	2	-3.34086	-1.34291	Two Sample t-test	two.sided	2.34189	1	0	A_vs_A1
Q13740	ALCAM	2	0	-2.30183	0	2.30183	-10.081	0.00969697	2	-3.28427	-1.3194	Two Sample t-test	two.sided	2.30183	1	0	A_vs_A1
Q13263	TRIM28	2	0	-3.50075	-8.88178e-16	3.50075	-10.0723	0.00971365	2	-4.9962	-2.0053	Two Sample t-test	two.sided	3.50075	1	0	A_vs_A1
O15305	PMM2	2	0	-4.36956	0	4.36956	-10.0641	0.0097291	2	-6.23764	-2.50147	Two Sample t-test	two.sided	4.36956	1	0	A_vs_A1
O43765	SGTA	2	0	-3.94294	8.88178e-16	3.94294	-10.0414	0.00977251	2	-5.63244	-2.25343	Two Sample t-test	two.sided	3.94294	1	0	A_vs_A1
Q92598	HSPH1	2	0	-2.99954	-8.88178e-16	2.99954	-10.0376	0.00977989	2	-4.28531	-1.71378	Two Sample t-test	two.sided	2.99954	1	0	A_vs_A1
P11498	PC	2	0	-2.86659	0	2.86659	-10.031	0.00979263	2	-4.09618	-1.637	Two Sample t-test	two.sided	2.86659	1	0	A_vs_A1
P23588	EIF4B	2	0	-2.70944	8.88178e-16	2.70944	-10.0299	0.00979472	2	-3.87175	-1.54714	Two Sample t-test	two.sided	2.70944	1	0	A_vs_A1
Q96A35	MRPL24	2	0	-2.85999	8.88178e-16	2.85999	-9.95789	0.00993473	2	-4.09574	-1.62423	Two Sample t-test	two.sided	2.85999	1	0	A_vs_A1
O75475	PSIP1	2	0	-3.63087	0	3.63087	-9.94819	0.00995382	2	-5.20124	-2.06049	Two Sample t-test	two.sided	3.63087	1	0	A_vs_A1
Q9BU61	NDUFAF3	2	0	-3.41912	-8.88178e-16	3.41912	-9.9417	0.00996662	2	-4.89887	-1.93936	Two Sample t-test	two.sided	3.41912	1	0	A_vs_A1
P38646	HSPA9	0	0	-4.05894	0	4.05894	-9.88873	0.0100721	2	-5.82501	-2.29287	Two Sample t-test	two.sided	4.05894	1	0	A_vs_A1
P09104	ENO2	2	0	-2.97353	-8.88178e-16	2.97353	-9.85064	0.0101489	2	-4.27233	-1.67472	Two Sample t-test	two.sided	2.97353	1	0	A_vs_A1
P40227	CCT6A	0	0	-3.16015	8.88178e-16	3.16015	-9.84349	0.0101635	2	-4.54148	-1.77883	Two Sample t-test	two.sided	3.16015	1	0	A_vs_A1
P61962	DCAF7	2	0	-2.70112	0	2.70112	-9.83165	0.0101876	2	-3.88322	-1.51902	Two Sample t-test	two.sided	2.70112	1	0	A_vs_A1
Q9H3H3	C11orf68	2	0	-2.55583	0	2.55583	-9.7953	0.0102622	2	-3.67849	-1.43316	Two Sample t-test	two.sided	2.55583	1	0	A_vs_A1
Q01844	EWSR1	2	0	-3.43445	8.88178e-16	3.43445	-9.7665	0.0103218	2	-4.94751	-1.9214	Two Sample t-test	two.sided	3.43445	1	0	A_vs_A1
P61978	HNRNPK	0	0	-3.19286	0	3.19286	-9.76471	0.0103256	2	-4.59974	-1.78598	Two Sample t-test	two.sided	3.19286	1	0	A_vs_A1
P23434	GCSH	2	0	-2.39896	0	2.39896	-9.74696	0.0103626	2	-3.45794	-1.33997	Two Sample t-test	two.sided	2.39896	1	0	A_vs_A1
Q9BSJ8	ESYT1	2	0	-3.20907	0	3.20907	-9.72236	0.0104143	2	-4.62924	-1.78889	Two Sample t-test	two.sided	3.20907	1	0	A_vs_A1
Q86V81	ALYREF	2	0	-4.93822	0	4.93822	-9.72047	0.0104183	2	-7.12407	-2.75238	Two Sample t-test	two.sided	4.93822	1	0	A_vs_A1
Q9UBX3	SLC25A10	2	0	-3.38961	8.88178e-16	3.38961	-9.67047	0.0105246	2	-4.89773	-1.88148	Two Sample t-test	two.sided	3.38961	1	0	A_vs_A1
P26373	RPL13	0	0	-2.99267	0	2.99267	-9.63963	0.010591	2	-4.32845	-1.65689	Two Sample t-test	two.sided	2.99267	1	0	A_vs_A1
P11142	HSPA8	0	0	-3.59164	1.77636e-15	3.59164	-9.58095	0.0107191	2	-5.20458	-1.97869	Two Sample t-test	two.sided	3.59164	1	0	A_vs_A1
Q9NYU2	UGGT1	2	0	-2.14168	0	2.14168	-9.56415	0.0107561	2	-3.10516	-1.17819	Two Sample t-test	two.sided	2.14168	1	0	A_vs_A1
Q9UNS2	COPS3	2	0	-2.2312	-8.88178e-16	2.2312	-9.5599	0.0107655	2	-3.2354	-1.227	Two Sample t-test	two.sided	2.2312	1	0	A_vs_A1
Q5J8M3	EMC4	2	0	-2.09324	8.88178e-16	2.09324	-9.52736	0.010838	2	-3.03857	-1.14791	Two Sample t-test	two.sided	2.09324	1	0	A_vs_A1
Q14247	CTTN	2	0	-3.98641	0	3.98641	-9.51482	0.0108661	2	-5.78909	-2.18374	Two Sample t-test	two.sided	3.98641	1	0	A_vs_A1
P16083	NQO2	0	0	-1.29847	0	1.29847	-9.51119	0.0108743	2	-1.88588	-0.711073	Two Sample t-test	two.sided	1.29847	1	0	A_vs_A1
P63010	AP2B1	2	0	-2.32084	-8.88178e-16	2.32084	-9.46087	0.0109884	2	-3.37633	-1.26536	Two Sample t-test	two.sided	2.32084	1	0	A_vs_A1
Q9UNN5	FAF1	2	0	-3.58379	0	3.58379	-9.45872	0.0109933	2	-5.21401	-1.95357	Two Sample t-test	two.sided	3.58379	1	0	A_vs_A1
Q9H0V9	LMAN2L	2	0	-2.67363	-8.88178e-16	2.67363	-9.42839	0.0110629	2	-3.89374	-1.45352	Two Sample t-test	two.sided	2.67363	1	0	A_vs_A1
P51648	ALDH3A2	0	0	-1.9967	-8.88178e-16	1.9967	-9.42795	0.011064	2	-2.90793	-1.08546	Two Sample t-test	two.sided	1.9967	1	0	A_vs_A1
O15067	PFAS	2	0	-3.42324	-8.88178e-16	3.42324	-9.39194	0.0111476	2	-4.99151	-1.85498	Two Sample t-test	two.sided	3.42324	1	0	A_vs_A1
O75390	CS	0	0	-2.0376	0	2.0376	-9.37914	0.0111775	2	-2.97234	-1.10286	Two Sample t-test	two.sided	2.0376	1	0	A_vs_A1
P21281	ATP6V1B2	2	0	-3.12885	8.88178e-16	3.12885	-9.37212	0.011194	2	-4.56528	-1.69242	Two Sample t-test	two.sided	3.12885	1	0	A_vs_A1
Q9BYD3	MRPL4	2	0	-3.45738	8.88178e-16	3.45738	-9.30655	0.0113496	2	-5.05581	-1.85895	Two Sample t-test	two.sided	3.45738	1	0	A_vs_A1
P19784	CSNK2A2	2	0	-2.35083	0	2.35083	-9.29546	0.0113762	2	-3.43897	-1.26268	Two Sample t-test	two.sided	2.35083	1	0	A_vs_A1
O43143	DHX15	2	0	-3.28042	0	3.28042	-9.28424	0.0114032	2	-4.80068	-1.76015	Two Sample t-test	two.sided	3.28042	1	0	A_vs_A1
P53041	PPP5C	2	0	-3.0138	0	3.0138	-9.28412	0.0114035	2	-4.41052	-1.61708	Two Sample t-test	two.sided	3.0138	1	0	A_vs_A1
P26447	S100A4	2	0	-3.20569	0	3.20569	-9.26008	0.0114618	2	-4.69519	-1.71618	Two Sample t-test	two.sided	3.20569	1	0	A_vs_A1
P17813	ENG	2	0	-2.99279	0	2.99279	-9.22128	0.0115568	2	-4.38922	-1.59635	Two Sample t-test	two.sided	2.99279	1	0	A_vs_A1
Q15904	ATP6AP1	2	0	-3.02029	8.88178e-16	3.02029	-9.18586	0.0116446	2	-4.43499	-1.60559	Two Sample t-test	two.sided	3.02029	1	0	A_vs_A1
P18754	RCC1	2	0	-4.33662	-8.88178e-16	4.33662	-9.17576	0.0116698	2	-6.37013	-2.30311	Two Sample t-test	two.sided	4.33662	1	0	A_vs_A1
Q8WXX5	DNAJC9	2	0	-2.30221	0	2.30221	-9.16466	0.0116975	2	-3.38306	-1.22136	Two Sample t-test	two.sided	2.30221	1	0	A_vs_A1
P20645	M6PR	2	0	-3.21815	0	3.21815	-9.15181	0.0117298	2	-4.73113	-1.70516	Two Sample t-test	two.sided	3.21815	1	0	A_vs_A1
P49207	RPL34	0	0	-3.36912	0	3.36912	-9.13513	0.011772	2	-4.95598	-1.78226	Two Sample t-test	two.sided	3.36912	1	0	A_vs_A1
O43920	NDUFS5	2	0	-1.77138	0	1.77138	-9.12611	0.0117948	2	-2.60653	-0.936235	Two Sample t-test	two.sided	1.77138	1	0	A_vs_A1
P30566	ADSL	2	0	-2.83783	0	2.83783	-9.12321	0.0118022	2	-4.17619	-1.49946	Two Sample t-test	two.sided	2.83783	1	0	A_vs_A1
Q96S44	TP53RK	2	0	-2.44974	0	2.44974	-9.12156	0.0118064	2	-3.60529	-1.29419	Two Sample t-test	two.sided	2.44974	1	0	A_vs_A1
Q13951	CBFB	2	0	-2.47511	0	2.47511	-9.11355	0.0118268	2	-3.64364	-1.30657	Two Sample t-test	two.sided	2.47511	1	0	A_vs_A1
P43897	TSFM	2	0	-3.54905	0	3.54905	-9.09743	0.011868	2	-5.22758	-1.87052	Two Sample t-test	two.sided	3.54905	1	0	A_vs_A1
O94760	DDAH1	2	0	-2.85923	0	2.85923	-9.05644	0.0119737	2	-4.21764	-1.50083	Two Sample t-test	two.sided	2.85923	1	0	A_vs_A1
P26641	EEF1G	0	0	-2.12794	-1.77636e-15	2.12794	-9.04802	0.0119956	2	-3.13986	-1.11603	Two Sample t-test	two.sided	2.12794	1	0	A_vs_A1
Q12904	AIMP1	2	0	-3.54236	-8.88178e-16	3.54236	-9.04326	0.012008	2	-5.22776	-1.85695	Two Sample t-test	two.sided	3.54236	1	0	A_vs_A1
Q53FV1	ORMDL2	2	0	-1.93154	8.88178e-16	1.93154	-9.01659	0.0120779	2	-2.85325	-1.00982	Two Sample t-test	two.sided	1.93154	1	0	A_vs_A1
P52298	NCBP2	2	0	-3.15156	8.88178e-16	3.15156	-8.97484	0.0121885	2	-4.66247	-1.64066	Two Sample t-test	two.sided	3.15156	1	0	A_vs_A1
O94905	ERLIN2	2	0	-2.17319	0	2.17319	-8.95603	0.0122388	2	-3.21724	-1.12915	Two Sample t-test	two.sided	2.17319	1	0	A_vs_A1
Q9P2R7	SUCLA2	2	0	-1.69547	0	1.69547	-8.93046	0.0123077	2	-2.51234	-0.878601	Two Sample t-test	two.sided	1.69547	1	0	A_vs_A1
P51665	PSMD7	2	0	-4.43076	-8.88178e-16	4.43076	-8.91478	0.0123502	2	-6.56923	-2.29228	Two Sample t-test	two.sided	4.43076	1	0	A_vs_A1
Q15024	EXOSC7	2	0	-2.58928	0	2.58928	-8.90849	0.0123673	2	-3.83986	-1.3387	Two Sample t-test	two.sided	2.58928	1	0	A_vs_A1
Q9UBR2	CTSZ	2	0	-5.21368	8.88178e-16	5.21368	-8.83841	0.0125605	2	-7.75177	-2.6756	Two Sample t-test	two.sided	5.21368	1	0	A_vs_A1
Q16864	ATP6V1F	2	0	-1.94108	-8.88178e-16	1.94108	-8.83309	0.0125754	2	-2.8866	-0.995569	Two Sample t-test	two.sided	1.94108	1	0	A_vs_A1
P33992	MCM5	2	0	-4.06915	0	4.06915	-8.78936	0.0126985	2	-6.06112	-2.07718	Two Sample t-test	two.sided	4.06915	1	0	A_vs_A1
Q96HC4	PDLIM5	2	0	-1.85342	-8.88178e-16	1.85342	-8.77637	0.0127354	2	-2.76207	-0.944775	Two Sample t-test	two.sided	1.85342	1	0	A_vs_A1
Q16795	NDUFA9	2	0	-1.75182	-8.88178e-16	1.75182	-8.77627	0.0127357	2	-2.61067	-0.892972	Two Sample t-test	two.sided	1.75182	1	0	A_vs_A1
O95831	AIFM1	2	0	-4.8087	8.88178e-16	4.8087	-8.74444	0.0128268	2	-7.17479	-2.44261	Two Sample t-test	two.sided	4.8087	1	0	A_vs_A1
P61081	UBE2M	2	0	-2.98161	0	2.98161	-8.73733	0.0128473	2	-4.4499	-1.51333	Two Sample t-test	two.sided	2.98161	1	0	A_vs_A1
P27708	CAD	2	0	-2.78797	0	2.78797	-8.73156	0.0128639	2	-4.16179	-1.41414	Two Sample t-test	two.sided	2.78797	1	0	A_vs_A1
P00505	GOT2	0	0	-2.53197	8.88178e-16	2.53197	-8.70338	0.0129457	2	-3.78369	-1.28025	Two Sample t-test	two.sided	2.53197	1	0	A_vs_A1
Q92734	TFG	0	0	-1.75555	8.88178e-16	1.75555	-8.70083	0.0129532	2	-2.62369	-0.887414	Two Sample t-test	two.sided	1.75555	1	0	A_vs_A1
P04062	GBA1	2	0	-1.32916	-8.88178e-16	1.32916	-8.67127	0.0130399	2	-1.98869	-0.669638	Two Sample t-test	two.sided	1.32916	1	0	A_vs_A1
Q9NZM1	MYOF	2	0	-2.81676	0	2.81676	-8.65792	0.0130794	2	-4.21659	-1.41694	Two Sample t-test	two.sided	2.81676	1	0	A_vs_A1
P61158	ACTR3	0	0	-2.09759	0	2.09759	-8.65723	0.0130814	2	-3.1401	-1.05509	Two Sample t-test	two.sided	2.09759	1	0	A_vs_A1
Q13564	NAE1	2	0	-3.05002	-8.88178e-16	3.05002	-8.64292	0.0131239	2	-4.5684	-1.53165	Two Sample t-test	two.sided	3.05002	1	0	A_vs_A1
P11940	PABPC1	0	0	-3.35083	8.88178e-16	3.35083	-8.64043	0.0131313	2	-5.01944	-1.68223	Two Sample t-test	two.sided	3.35083	1	0	A_vs_A1
O43670	ZNF207	2	0	-3.34896	8.88178e-16	3.34896	-8.63167	0.0131575	2	-5.01832	-1.67959	Two Sample t-test	two.sided	3.34896	1	0	A_vs_A1
Q99439	CNN2	2	0	-4.28624	-8.88178e-16	4.28624	-8.59551	0.0132662	2	-6.4318	-2.14068	Two Sample t-test	two.sided	4.28624	1	0	A_vs_A1
Q02543	RPL18A	1	0	-4.13276	-8.88178e-16	4.13276	-8.57824	0.0133186	2	-6.20566	-2.05986	Two Sample t-test	two.sided	4.13276	1	0	A_vs_A1
Q00839	HNRNPU	2	0	-5.83435	0	5.83435	-8.56001	0.0133743	2	-8.76696	-2.90174	Two Sample t-test	two.sided	5.83435	1	0	A_vs_A1
Q9UBQ0	VPS29	0	0	-1.68315	8.88178e-16	1.68315	-8.52727	0.0134751	2	-2.53243	-0.833875	Two Sample t-test	two.sided	1.68315	1	0	A_vs_A1
Q14195	DPYSL3	2	0	-3.75373	8.88178e-16	3.75373	-8.50837	0.0135338	2	-5.65198	-1.85548	Two Sample t-test	two.sided	3.75373	1	0	A_vs_A1
O75822	EIF3J	2	0	-4.23906	0	4.23906	-8.49495	0.0135758	2	-6.38613	-2.092	Two Sample t-test	two.sided	4.23906	1	0	A_vs_A1
P52907	CAPZA1	0	0	-1.89774	-1.77636e-15	1.89774	-8.47455	0.0136399	2	-2.86125	-0.93423	Two Sample t-test	two.sided	1.89774	1	0	A_vs_A1
O95292	VAPB	2	0	-3.84515	0	3.84515	-8.46585	0.0136673	2	-5.79939	-1.89091	Two Sample t-test	two.sided	3.84515	1	0	A_vs_A1
Q9Y5M8	SRPRB	2	0	-3.27486	-8.88178e-16	3.27486	-8.44904	0.0137207	2	-4.94257	-1.60715	Two Sample t-test	two.sided	3.27486	1	0	A_vs_A1
O00505	KPNA3	2	0	-3.18493	8.88178e-16	3.18493	-8.39018	0.0139098	2	-4.81823	-1.55163	Two Sample t-test	two.sided	3.18493	1	0	A_vs_A1
P30084	ECHS1	0	0	-1.78951	0	1.78951	-8.38304	0.013933	2	-2.70799	-0.871033	Two Sample t-test	two.sided	1.78951	1	0	A_vs_A1
Q9NVS9	PNPO	2	0	-2.25367	0	2.25367	-8.37698	0.0139528	2	-3.41123	-1.09612	Two Sample t-test	two.sided	2.25367	1	0	A_vs_A1
P11766	ADH5	2	0	-3.44881	0	3.44881	-8.37039	0.0139743	2	-5.22161	-1.67601	Two Sample t-test	two.sided	3.44881	1	0	A_vs_A1
P27707	DCK	2	0	-1.86211	-8.88178e-16	1.86211	-8.36706	0.0139852	2	-2.81968	-0.904545	Two Sample t-test	two.sided	1.86211	1	0	A_vs_A1
Q96G03	PGM2	2	0	-3.74566	8.88178e-16	3.74566	-8.35813	0.0140145	2	-5.67388	-1.81744	Two Sample t-test	two.sided	3.74566	1	0	A_vs_A1
P60900	PSMA6	0	0	-1.16124	-8.88178e-16	1.16124	-8.35421	0.0140273	2	-1.75931	-0.56317	Two Sample t-test	two.sided	1.16124	1	0	A_vs_A1
O95373	IPO7	2	0	-2.48799	8.88178e-16	2.48799	-8.33947	0.0140759	2	-3.77164	-1.20434	Two Sample t-test	two.sided	2.48799	1	0	A_vs_A1
Q9GZY8	MFF	2	0	-2.81607	0	2.81607	-8.29733	0.0142162	2	-4.27637	-1.35577	Two Sample t-test	two.sided	2.81607	1	0	A_vs_A1
Q9BWM7	SFXN3	2	0	-3.32836	-8.88178e-16	3.32836	-8.27048	0.0143067	2	-5.05992	-1.59681	Two Sample t-test	two.sided	3.32836	1	0	A_vs_A1
Q5TEC6	H3-7	2	0	-2.80412	0	2.80412	-8.26217	0.0143349	2	-4.26441	-1.34383	Two Sample t-test	two.sided	2.80412	1	0	A_vs_A1
Q08380	LGALS3BP	2	0	-2.87376	0	2.87376	-8.26138	0.0143376	2	-4.37046	-1.37706	Two Sample t-test	two.sided	2.87376	1	0	A_vs_A1
P37198	NUP62	2	0	-0.664593	-8.88178e-16	0.664593	-8.22596	0.0144586	2	-1.01221	-0.316972	Two Sample t-test	two.sided	0.664593	0	0	A_vs_A1
P68104	EEF1A1	0	0	-2.2883	0	2.2883	-8.2073	0.014523	2	-3.48794	-1.08867	Two Sample t-test	two.sided	2.2883	1	0	A_vs_A1
P16435	POR	2	0	-3.38261	-8.88178e-16	3.38261	-8.19078	0.0145804	2	-5.15951	-1.60571	Two Sample t-test	two.sided	3.38261	1	0	A_vs_A1
Q1KMD3	HNRNPUL2	2	0	-3.69491	-8.88178e-16	3.69491	-8.17236	0.0146448	2	-5.64024	-1.74959	Two Sample t-test	two.sided	3.69491	1	0	A_vs_A1
Q06265	EXOSC9	2	0	-3.09367	0	3.09367	-8.17021	0.0146523	2	-4.72288	-1.46446	Two Sample t-test	two.sided	3.09367	1	0	A_vs_A1
Q13619	CUL4A	2	0	-3.20307	0	3.20307	-8.14732	0.0147329	2	-4.89464	-1.51151	Two Sample t-test	two.sided	3.20307	1	0	A_vs_A1
Q9Y4Z0	LSM4	2	0	-2.75908	0	2.75908	-8.12139	0.0148251	2	-4.22081	-1.29734	Two Sample t-test	two.sided	2.75908	1	0	A_vs_A1
Q96PZ0	PUS7	2	0	-1.57092	0	1.57092	-8.11887	0.0148341	2	-2.40344	-0.7384	Two Sample t-test	two.sided	1.57092	1	0	A_vs_A1
Q9BWD1	ACAT2	2	0	-4.0636	8.88178e-16	4.0636	-8.11315	0.0148546	2	-6.21865	-1.90855	Two Sample t-test	two.sided	4.0636	1	0	A_vs_A1
Q15942	ZYX	2	0	-3.61814	0	3.61814	-8.10227	0.0148936	2	-5.53953	-1.69675	Two Sample t-test	two.sided	3.61814	1	0	A_vs_A1
P13804	ETFA	0	0	-1.93305	0	1.93305	-8.10208	0.0148942	2	-2.95961	-0.906495	Two Sample t-test	two.sided	1.93305	1	0	A_vs_A1
Q14974	KPNB1	2	0	-3.83909	0	3.83909	-8.09518	0.0149191	2	-5.8796	-1.79858	Two Sample t-test	two.sided	3.83909	1	0	A_vs_A1
Q9UHX1	PUF60	1	0	-4.89616	0	4.89616	-8.08517	0.0149552	2	-7.50174	-2.29059	Two Sample t-test	two.sided	4.89616	1	0	A_vs_A1
Q9HA64	FN3KRP	2	0	-1.51227	0	1.51227	-8.06373	0.0150331	2	-2.31919	-0.705351	Two Sample t-test	two.sided	1.51227	1	0	A_vs_A1
P48444	ARCN1	2	0	-3.82599	0	3.82599	-8.06226	0.0150385	2	-5.86783	-1.78414	Two Sample t-test	two.sided	3.82599	1	0	A_vs_A1
Q9UQN3	CHMP2B	2	0	-2.87585	0	2.87585	-8.04712	0.0150938	2	-4.41352	-1.33819	Two Sample t-test	two.sided	2.87585	1	0	A_vs_A1
P08195	SLC3A2	0	0	-2.69875	0	2.69875	-8.04275	0.0151098	2	-4.14251	-1.25499	Two Sample t-test	two.sided	2.69875	1	0	A_vs_A1
Q9Y5K5	UCHL5	2	0	-3.2682	0	3.2682	-8.02555	0.0151732	2	-5.02035	-1.51606	Two Sample t-test	two.sided	3.2682	1	0	A_vs_A1
Q15067	ACOX1	2	0	-4.95027	0	4.95027	-8.01004	0.0152307	2	-7.60935	-2.2912	Two Sample t-test	two.sided	4.95027	1	0	A_vs_A1
Q6IN85	PPP4R3A	2	0	-1.45078	0	1.45078	-8.00965	0.0152321	2	-2.23011	-0.671443	Two Sample t-test	two.sided	1.45078	1	0	A_vs_A1
Q13243	SRSF5	2	0	-1.96655	0	1.96655	-7.98781	0.0153136	2	-3.02583	-0.907263	Two Sample t-test	two.sided	1.96655	1	0	A_vs_A1
Q14244	MAP7	2	0	-3.94545	0	3.94545	-7.98225	0.0153345	2	-6.07216	-1.81874	Two Sample t-test	two.sided	3.94545	1	0	A_vs_A1
P35269	GTF2F1	2	0	-4.05552	8.88178e-16	4.05552	-7.93402	0.0155172	2	-6.25485	-1.8562	Two Sample t-test	two.sided	4.05552	1	0	A_vs_A1
Q9Y2Q9	MRPS28	2	0	-2.92005	0	2.92005	-7.91854	0.0155765	2	-4.5067	-1.3334	Two Sample t-test	two.sided	2.92005	1	0	A_vs_A1
P15531	NME1	0	0	-2.30136	-1.77636e-15	2.30136	-7.91776	0.0155795	2	-3.55196	-1.05076	Two Sample t-test	two.sided	2.30136	1	0	A_vs_A1
P13798	APEH	2	0	-3.61842	-8.88178e-16	3.61842	-7.90177	0.0156411	2	-5.58871	-1.64813	Two Sample t-test	two.sided	3.61842	1	0	A_vs_A1
Q96DB5	RMDN1	2	0	-3.94943	0	3.94943	-7.8706	0.0157623	2	-6.10848	-1.79038	Two Sample t-test	two.sided	3.94943	1	0	A_vs_A1
O43633	CHMP2A	2	0	-3.47793	8.88178e-16	3.47793	-7.86677	0.0157773	2	-5.38014	-1.57571	Two Sample t-test	two.sided	3.47793	1	0	A_vs_A1
O75818	RPP40	2	0	-1.33116	-8.88178e-16	1.33116	-7.8622	0.0157953	2	-2.05965	-0.602671	Two Sample t-test	two.sided	1.33116	1	0	A_vs_A1
O95336	PGLS	2	0	-3.39675	-8.88178e-16	3.39675	-7.82741	0.0159326	2	-5.26391	-1.52959	Two Sample t-test	two.sided	3.39675	1	0	A_vs_A1
Q9UKM7	MAN1B1	2	0	-2.3567	-8.88178e-16	2.3567	-7.8228	0.0159509	2	-3.65291	-1.06048	Two Sample t-test	two.sided	2.3567	1	0	A_vs_A1
Q15084	PDIA6	0	0	-1.65702	0	1.65702	-7.82212	0.0159537	2	-2.56848	-0.745555	Two Sample t-test	two.sided	1.65702	1	0	A_vs_A1
O75436	VPS26A	2	0	-4.34133	0	4.34133	-7.82009	0.0159617	2	-6.72995	-1.95271	Two Sample t-test	two.sided	4.34133	1	0	A_vs_A1
Q13242	SRSF9	2	0	-2.00916	0	2.00916	-7.80973	0.0160031	2	-3.11608	-0.902243	Two Sample t-test	two.sided	2.00916	1	0	A_vs_A1
O60814	H2BC12	0	0	-1.34804	0	1.34804	-7.80239	0.0160325	2	-2.09141	-0.604657	Two Sample t-test	two.sided	1.34804	1	0	A_vs_A1
P46013	MKI67	2	0	-3.64874	0	3.64874	-7.79751	0.0160521	2	-5.6621	-1.63537	Two Sample t-test	two.sided	3.64874	1	0	A_vs_A1
Q13435	SF3B2	2	0	-2.52446	0	2.52446	-7.76994	0.0161635	2	-3.92239	-1.12652	Two Sample t-test	two.sided	2.52446	1	0	A_vs_A1
P61758	VBP1	2	0	-3.49716	8.88178e-16	3.49716	-7.75305	0.0162323	2	-5.43795	-1.55636	Two Sample t-test	two.sided	3.49716	1	0	A_vs_A1
P06733	ENO1	0	0	-2.24958	1.77636e-15	2.24958	-7.73584	0.0163028	2	-3.50079	-0.998371	Two Sample t-test	two.sided	2.24958	1	0	A_vs_A1
O75940	SMNDC1	2	0	-2.66172	0	2.66172	-7.72321	0.0163549	2	-4.14459	-1.17886	Two Sample t-test	two.sided	2.66172	1	0	A_vs_A1
P04899	GNAI2	1	0	-2.90608	8.88178e-16	2.90608	-7.71784	0.0163771	2	-4.5262	-1.28596	Two Sample t-test	two.sided	2.90608	1	0	A_vs_A1
P61254	RPL26	0	0	-2.33888	8.88178e-16	2.33888	-7.71752	0.0163784	2	-3.64285	-1.03492	Two Sample t-test	two.sided	2.33888	1	0	A_vs_A1
O75323	NIPSNAP2	1	0	-1.71119	8.88178e-16	1.71119	-7.70913	0.0164132	2	-2.66624	-0.756133	Two Sample t-test	two.sided	1.71119	1	0	A_vs_A1
P17987	TCP1	0	0	-1.87667	8.88178e-16	1.87667	-7.70663	0.0164236	2	-2.92443	-0.828916	Two Sample t-test	two.sided	1.87667	1	0	A_vs_A1
P49137	MAPKAPK2	2	0	-1.82246	0	1.82246	-7.69505	0.0164719	2	-2.84149	-0.803442	Two Sample t-test	two.sided	1.82246	1	0	A_vs_A1
Q9P0J0	NDUFA13	2	0	-2.95059	-8.88178e-16	2.95059	-7.66553	0.0165958	2	-4.60675	-1.29443	Two Sample t-test	two.sided	2.95059	1	0	A_vs_A1
Q9P0V9	SEPTIN10	2	0	-2.41871	0	2.41871	-7.63554	0.0167232	2	-3.78166	-1.05576	Two Sample t-test	two.sided	2.41871	1	0	A_vs_A1
P62424	RPL7A	0	0	-3.46446	0	3.46446	-7.63509	0.0167251	2	-5.41682	-1.51211	Two Sample t-test	two.sided	3.46446	1	0	A_vs_A1
P49903	SEPHS1	2	0	-3.50285	-8.88178e-16	3.50285	-7.63445	0.0167278	2	-5.477	-1.5287	Two Sample t-test	two.sided	3.50285	1	0	A_vs_A1
Q92522	H1-10	2	0	-3.03234	0	3.03234	-7.61984	0.0167904	2	-4.7446	-1.32009	Two Sample t-test	two.sided	3.03234	1	0	A_vs_A1
P08238	HSP90AB1	0	0	-3.71892	0	3.71892	-7.61777	0.0167993	2	-5.81943	-1.61841	Two Sample t-test	two.sided	3.71892	1	0	A_vs_A1
P16070	CD44	2	0	-4.2329	-8.88178e-16	4.2329	-7.61738	0.016801	2	-6.62384	-1.84196	Two Sample t-test	two.sided	4.2329	1	0	A_vs_A1
Q8TAT6	NPLOC4	2	0	-3.65261	0	3.65261	-7.59553	0.0168954	2	-5.72171	-1.58351	Two Sample t-test	two.sided	3.65261	1	0	A_vs_A1
Q9UBW8	COPS7A	2	0	-3.14905	8.88178e-16	3.14905	-7.57406	0.0169889	2	-4.93796	-1.36015	Two Sample t-test	two.sided	3.14905	1	0	A_vs_A1
O43684	BUB3	2	0	-5.01585	0	5.01585	-7.56863	0.0170126	2	-7.86729	-2.16442	Two Sample t-test	two.sided	5.01585	1	0	A_vs_A1
O00232	PSMD12	2	0	-3.5636	-8.88178e-16	3.5636	-7.55262	0.017083	2	-5.59375	-1.53345	Two Sample t-test	two.sided	3.5636	1	0	A_vs_A1
Q96AY3	FKBP10	2	0	-3.27228	0	3.27228	-7.55189	0.0170862	2	-5.13665	-1.40792	Two Sample t-test	two.sided	3.27228	1	0	A_vs_A1
P62269	RPS18	0	0	-1.03443	1.77636e-15	1.03443	-7.55008	0.0170942	2	-1.62393	-0.444925	Two Sample t-test	two.sided	1.03443	1	0	A_vs_A1
Q10713	PMPCA	1	0	-2.7803	-8.88178e-16	2.7803	-7.54761	0.0171051	2	-4.36527	-1.19534	Two Sample t-test	two.sided	2.7803	1	0	A_vs_A1
Q9NQ29	LUC7L	2	0	-2.02742	8.88178e-16	2.02742	-7.54322	0.0171245	2	-3.18386	-0.870979	Two Sample t-test	two.sided	2.02742	1	0	A_vs_A1
P46459	NSF	2	0	-4.01019	0	4.01019	-7.53711	0.0171516	2	-6.29945	-1.72092	Two Sample t-test	two.sided	4.01019	1	0	A_vs_A1
Q7Z2W4	ZC3HAV1	2	0	-3.68298	-8.88178e-16	3.68298	-7.52708	0.0171961	2	-5.78826	-1.57771	Two Sample t-test	two.sided	3.68298	1	0	A_vs_A1
P55209	NAP1L1	2	0	-3.92388	-8.88178e-16	3.92388	-7.52436	0.0172083	2	-6.16766	-1.68009	Two Sample t-test	two.sided	3.92388	1	0	A_vs_A1
P61221	ABCE1	2	0	-3.93298	0	3.93298	-7.5224	0.017217	2	-6.18256	-1.6834	Two Sample t-test	two.sided	3.93298	1	0	A_vs_A1
P11021	HSPA5	0	0	-3.92523	0	3.92523	-7.52184	0.0172195	2	-6.17054	-1.67991	Two Sample t-test	two.sided	3.92523	1	0	A_vs_A1
P12429	ANXA3	0	0	-2.21318	0	2.21318	-7.50704	0.0172857	2	-3.48166	-0.944697	Two Sample t-test	two.sided	2.21318	1	0	A_vs_A1
Q8WWM7	ATXN2L	2	0	-2.66773	8.88178e-16	2.66773	-7.4956	0.0173372	2	-4.19906	-1.13639	Two Sample t-test	two.sided	2.66773	1	0	A_vs_A1
Q99848	EBNA1BP2	2	0	-3.89064	0	3.89064	-7.4865	0.0173782	2	-6.12667	-1.6546	Two Sample t-test	two.sided	3.89064	1	0	A_vs_A1
P11047	LAMC1	2	0	-1.7579	0	1.7579	-7.48137	0.0174015	2	-2.7689	-0.746905	Two Sample t-test	two.sided	1.7579	1	0	A_vs_A1
Q8WWY3	PRPF31	2	0	-3.24123	0	3.24123	-7.45475	0.0175227	2	-5.11197	-1.37049	Two Sample t-test	two.sided	3.24123	1	0	A_vs_A1
Q13200	PSMD2	0	0	-1.46162	-8.88178e-16	1.46162	-7.45144	0.0175379	2	-2.30559	-0.617641	Two Sample t-test	two.sided	1.46162	1	0	A_vs_A1
Q8NBX0	SCCPDH	2	0	-2.46917	0	2.46917	-7.44624	0.0175617	2	-3.89593	-1.04241	Two Sample t-test	two.sided	2.46917	1	0	A_vs_A1
P05556	ITGB1	2	0	-3.89077	8.88178e-16	3.89077	-7.44464	0.0175691	2	-6.13946	-1.64209	Two Sample t-test	two.sided	3.89077	1	0	A_vs_A1
Q15785	TOMM34	2	0	-3.66577	8.88178e-16	3.66577	-7.40534	0.0177511	2	-5.79566	-1.53589	Two Sample t-test	two.sided	3.66577	1	0	A_vs_A1
P55060	CSE1L	2	0	-3.29045	0	3.29045	-7.40396	0.0177575	2	-5.20262	-1.37828	Two Sample t-test	two.sided	3.29045	1	0	A_vs_A1
Q14696	MESD	1	0	-3.08507	-8.88178e-16	3.08507	-7.40165	0.0177683	2	-4.87845	-1.29169	Two Sample t-test	two.sided	3.08507	1	0	A_vs_A1
P06730	EIF4E	2	0	-3.55225	-8.88178e-16	3.55225	-7.39874	0.0177819	2	-5.61802	-1.48648	Two Sample t-test	two.sided	3.55225	1	0	A_vs_A1
O15347	HMGB3	2	0	-3.91179	0	3.91179	-7.38433	0.0178495	2	-6.19108	-1.63249	Two Sample t-test	two.sided	3.91179	1	0	A_vs_A1
Q9P0I2	EMC3	2	0	-2.97188	0	2.97188	-7.37635	0.0178872	2	-4.70539	-1.23837	Two Sample t-test	two.sided	2.97188	1	0	A_vs_A1
Q9Y490	TLN1	2	0	-3.95588	0	3.95588	-7.37093	0.0179128	2	-6.26506	-1.64671	Two Sample t-test	two.sided	3.95588	1	0	A_vs_A1
P53007	SLC25A1	2	0	-3.10338	0	3.10338	-7.36822	0.0179256	2	-4.91559	-1.29117	Two Sample t-test	two.sided	3.10338	1	0	A_vs_A1
P09651	HNRNPA1	0	0	-3.37858	-1.77636e-15	3.37858	-7.36607	0.0179358	2	-5.35208	-1.40509	Two Sample t-test	two.sided	3.37858	1	0	A_vs_A1
P31948	STIP1	2	0	-5.49022	0	5.49022	-7.35716	0.0179781	2	-8.70104	-2.2794	Two Sample t-test	two.sided	5.49022	1	0	A_vs_A1
Q04637	EIF4G1	2	0	-3.25978	-8.88178e-16	3.25978	-7.33984	0.0180608	2	-5.17068	-1.34888	Two Sample t-test	two.sided	3.25978	1	0	A_vs_A1
Q9UDY4	DNAJB4	2	0	-2.89398	0	2.89398	-7.33899	0.0180648	2	-4.59065	-1.19732	Two Sample t-test	two.sided	2.89398	1	0	A_vs_A1
Q9UPQ0	LIMCH1	2	0	-3.06609	8.88178e-16	3.06609	-7.33849	0.0180672	2	-4.86377	-1.2684	Two Sample t-test	two.sided	3.06609	1	0	A_vs_A1
P07686	HEXB	0	0	-1.309	-8.88178e-16	1.309	-7.32765	0.0181193	2	-2.07762	-0.54038	Two Sample t-test	two.sided	1.309	1	0	A_vs_A1
P62993	GRB2	2	0	-3.47664	0	3.47664	-7.31503	0.0181801	2	-5.52157	-1.4317	Two Sample t-test	two.sided	3.47664	1	0	A_vs_A1
P55039	DRG2	2	0	-2.41646	-8.88178e-16	2.41646	-7.29411	0.0182817	2	-3.84188	-0.991038	Two Sample t-test	two.sided	2.41646	1	0	A_vs_A1
P62280	RPS11	0	0	-1.62041	0	1.62041	-7.27202	0.0183899	2	-2.57916	-0.661659	Two Sample t-test	two.sided	1.62041	1	0	A_vs_A1
Q99735	MGST2	2	0	-4.48591	0	4.48591	-7.23958	0.0185505	2	-7.152	-1.81983	Two Sample t-test	two.sided	4.48591	1	0	A_vs_A1
Q9Y3E7	CHMP3	2	0	-2.59695	8.88178e-16	2.59695	-7.23711	0.0185628	2	-4.14091	-1.053	Two Sample t-test	two.sided	2.59695	1	0	A_vs_A1
P26639	TARS1	2	0	-5.66683	8.88178e-16	5.66683	-7.22979	0.0185994	2	-9.03932	-2.29434	Two Sample t-test	two.sided	5.66683	1	0	A_vs_A1
P19338	NCL	0	0	-3.79531	8.88178e-16	3.79531	-7.22941	0.0186013	2	-6.05412	-1.53649	Two Sample t-test	two.sided	3.79531	1	0	A_vs_A1
Q86YP4	GATAD2A	2	0	-2.26551	8.88178e-16	2.26551	-7.22757	0.0186105	2	-3.6142	-0.916827	Two Sample t-test	two.sided	2.26551	1	0	A_vs_A1
Q99933	BAG1	2	0	-2.09002	8.88178e-16	2.09002	-7.22306	0.0186331	2	-3.33501	-0.845031	Two Sample t-test	two.sided	2.09002	1	0	A_vs_A1
Q14103	HNRNPD	0	0	-2.89749	0	2.89749	-7.21818	0.0186576	2	-4.62465	-1.17034	Two Sample t-test	two.sided	2.89749	1	0	A_vs_A1
P41227	NAA10	1	0	-2.26398	0	2.26398	-7.20856	0.0187061	2	-3.61531	-0.912653	Two Sample t-test	two.sided	2.26398	1	0	A_vs_A1
P09543	CNP	2	0	-2.4	0	2.4	-7.20815	0.0187081	2	-3.8326	-0.967405	Two Sample t-test	two.sided	2.4	1	0	A_vs_A1
P25205	MCM3	0	0	-2.72633	8.88178e-16	2.72633	-7.19996	0.0187495	2	-4.35557	-1.09709	Two Sample t-test	two.sided	2.72633	1	0	A_vs_A1
Q8IY67	RAVER1	2	0	-0.784459	0	0.784459	-7.19806	0.0187591	2	-1.25337	-0.315547	Two Sample t-test	two.sided	0.784459	0	0	A_vs_A1
Q9H3N1	TMX1	2	0	-3.79083	-8.88178e-16	3.79083	-7.19799	0.0187595	2	-6.05682	-1.52483	Two Sample t-test	two.sided	3.79083	1	0	A_vs_A1
O15460	P4HA2	2	0	-3.55831	0	3.55831	-7.18486	0.0188262	2	-5.6892	-1.42741	Two Sample t-test	two.sided	3.55831	1	0	A_vs_A1
Q6YN16	HSDL2	2	0	-2.29065	0	2.29065	-7.1845	0.0188281	2	-3.66247	-0.918825	Two Sample t-test	two.sided	2.29065	1	0	A_vs_A1
Q9Y5X3	SNX5	2	0	-2.49341	0	2.49341	-7.18015	0.0188502	2	-3.98756	-0.999252	Two Sample t-test	two.sided	2.49341	1	0	A_vs_A1
Q9Y5B9	SUPT16H	2	0	-2.10029	0	2.10029	-7.17826	0.0188598	2	-3.3592	-0.841375	Two Sample t-test	two.sided	2.10029	1	0	A_vs_A1
Q9BY44	EIF2A	2	0	-1.97092	-8.88178e-16	1.97092	-7.17732	0.0188646	2	-3.15245	-0.789397	Two Sample t-test	two.sided	1.97092	1	0	A_vs_A1
P00558	PGK1	0	0	-2.28787	0	2.28787	-7.1744	0.0188796	2	-3.65995	-0.915781	Two Sample t-test	two.sided	2.28787	1	0	A_vs_A1
Q9NUJ1	ABHD10	2	0	-2.82909	0	2.82909	-7.17321	0.0188857	2	-4.52604	-1.13214	Two Sample t-test	two.sided	2.82909	1	0	A_vs_A1
P12956	XRCC6	0	0	-4.25546	0	4.25546	-7.16584	0.0189235	2	-6.81061	-1.70031	Two Sample t-test	two.sided	4.25546	1	0	A_vs_A1
Q7Z3B4	NUP54	2	0	-1.30306	-8.88178e-16	1.30306	-7.16173	0.0189446	2	-2.08591	-0.520201	Two Sample t-test	two.sided	1.30306	1	0	A_vs_A1
O60762	DPM1	2	0	-4.0321	0	4.0321	-7.15832	0.0189621	2	-6.45567	-1.60852	Two Sample t-test	two.sided	4.0321	1	0	A_vs_A1
Q05048	CSTF1	2	0	-2.30101	0	2.30101	-7.11242	0.0192006	2	-3.69301	-0.909017	Two Sample t-test	two.sided	2.30101	1	0	A_vs_A1
Q8NAB2	KBTBD3	0	0	-3.46493	-8.88178e-16	3.46493	-7.10554	0.0192367	2	-5.56307	-1.3668	Two Sample t-test	two.sided	3.46493	1	0	A_vs_A1
P14550	AKR1A1	2	0	-2.63901	-8.88178e-16	2.63901	-7.10324	0.0192488	2	-4.23754	-1.04048	Two Sample t-test	two.sided	2.63901	1	0	A_vs_A1
Q15293	RCN1	2	0	-3.97456	-8.88178e-16	3.97456	-7.0997	0.0192675	2	-6.38327	-1.56584	Two Sample t-test	two.sided	3.97456	1	0	A_vs_A1
O00116	AGPS	2	0	-3.64691	0	3.64691	-7.07778	0.0193836	2	-5.8639	-1.42992	Two Sample t-test	two.sided	3.64691	1	0	A_vs_A1
P11233	RALA	2	0	-3.99969	0	3.99969	-7.06792	0.0194361	2	-6.43453	-1.56484	Two Sample t-test	two.sided	3.99969	1	0	A_vs_A1
O00217	NDUFS8	2	0	-2.66264	0	2.66264	-7.05633	0.0194982	2	-4.28621	-1.03907	Two Sample t-test	two.sided	2.66264	1	0	A_vs_A1
P39748	FEN1	2	0	-4.71642	0	4.71642	-7.05548	0.0195027	2	-7.59264	-1.8402	Two Sample t-test	two.sided	4.71642	1	0	A_vs_A1
P13073	COX4I1	0	0	-2.69038	-8.88178e-16	2.69038	-7.05271	0.0195176	2	-4.3317	-1.04906	Two Sample t-test	two.sided	2.69038	1	0	A_vs_A1
Q13084	MRPL28	2	0	-2.66629	-8.88178e-16	2.66629	-7.04864	0.0195395	2	-4.29386	-1.03873	Two Sample t-test	two.sided	2.66629	1	0	A_vs_A1
O95747	OXSR1	2	0	-2.74367	8.88178e-16	2.74367	-7.0474	0.0195462	2	-4.41877	-1.06858	Two Sample t-test	two.sided	2.74367	1	0	A_vs_A1
O14974	PPP1R12A	2	0	-2.28865	0	2.28865	-7.04267	0.0195717	2	-3.68688	-0.890421	Two Sample t-test	two.sided	2.28865	1	0	A_vs_A1
O94766	B3GAT3	2	0	-1.94382	0	1.94382	-7.03246	0.0196269	2	-3.1331	-0.754535	Two Sample t-test	two.sided	1.94382	1	0	A_vs_A1
P53004	BLVRA	2	0	-2.91827	8.88178e-16	2.91827	-7.0309	0.0196353	2	-4.70415	-1.1324	Two Sample t-test	two.sided	2.91827	1	0	A_vs_A1
P62829	RPL23	0	0	-2.7446	8.88178e-16	2.7446	-7.00825	0.0197587	2	-4.42962	-1.05958	Two Sample t-test	two.sided	2.7446	1	0	A_vs_A1
P10644	PRKAR1A	0	0	-1.6642	0	1.6642	-7.00779	0.0197612	2	-2.68598	-0.642411	Two Sample t-test	two.sided	1.6642	1	0	A_vs_A1
P42167	TMPO	1	0	-2.00233	0	2.00233	-6.98975	0.0198603	2	-3.23489	-0.769764	Two Sample t-test	two.sided	2.00233	1	0	A_vs_A1
Q96RP9	GFM1	2	0	-2.94236	0	2.94236	-6.98616	0.0198802	2	-4.75451	-1.13021	Two Sample t-test	two.sided	2.94236	1	0	A_vs_A1
Q9NX20	MRPL16	2	0	-2.41744	-8.88178e-16	2.41744	-6.98145	0.0199062	2	-3.90731	-0.927579	Two Sample t-test	two.sided	2.41744	1	0	A_vs_A1
O15372	EIF3H	2	0	-3.4927	8.88178e-16	3.4927	-6.97078	0.0199654	2	-5.64853	-1.33686	Two Sample t-test	two.sided	3.4927	1	0	A_vs_A1
Q08945	SSRP1	2	0	-3.11528	-8.88178e-16	3.11528	-6.96931	0.0199736	2	-5.03856	-1.19199	Two Sample t-test	two.sided	3.11528	1	0	A_vs_A1
Q13405	MRPL49	2	0	-1.7076	0	1.7076	-6.93838	0.0201466	2	-2.76652	-0.648676	Two Sample t-test	two.sided	1.7076	1	0	A_vs_A1
Q9H4A4	RNPEP	2	0	-3.00556	8.88178e-16	3.00556	-6.92554	0.0202192	2	-4.87283	-1.13828	Two Sample t-test	two.sided	3.00556	1	0	A_vs_A1
P61224	RAP1B	1	0	-2.81803	8.88178e-16	2.81803	-6.91871	0.0202579	2	-4.57052	-1.06554	Two Sample t-test	two.sided	2.81803	1	0	A_vs_A1
O60488	ACSL4	2	0	-1.23664	8.88178e-16	1.23664	-6.90593	0.0203307	2	-2.00711	-0.466167	Two Sample t-test	two.sided	1.23664	1	0	A_vs_A1
Q00796	SORD	2	0	-2.85062	8.88178e-16	2.85062	-6.881	0.0204737	2	-4.6331	-1.06814	Two Sample t-test	two.sided	2.85062	1	0	A_vs_A1
P68032	ACTC1	2	0	-4.02576	0	4.02576	-6.87845	0.0204885	2	-6.54397	-1.50754	Two Sample t-test	two.sided	4.02576	1	0	A_vs_A1
Q9P0M9	MRPL27	2	0	-2.45473	0	2.45473	-6.86863	0.0205453	2	-3.99242	-0.917037	Two Sample t-test	two.sided	2.45473	1	0	A_vs_A1
Q00059	TFAM	2	0	-2.8455	8.88178e-16	2.8455	-6.86848	0.0205462	2	-4.62801	-1.06298	Two Sample t-test	two.sided	2.8455	1	0	A_vs_A1
P49591	SARS1	2	0	-3.37881	-8.88178e-16	3.37881	-6.86427	0.0205706	2	-5.49672	-1.26091	Two Sample t-test	two.sided	3.37881	1	0	A_vs_A1
Q9UHY7	ENOPH1	2	0	-2.73658	-8.88178e-16	2.73658	-6.85932	0.0205994	2	-4.45315	-1.02	Two Sample t-test	two.sided	2.73658	1	0	A_vs_A1
Q9H845	ACAD9	2	0	-2.45969	8.88178e-16	2.45969	-6.85297	0.0206364	2	-4.00401	-0.915368	Two Sample t-test	two.sided	2.45969	1	0	A_vs_A1
P49327	FASN	2	0	-3.01556	0	3.01556	-6.84051	0.0207094	2	-4.91234	-1.11878	Two Sample t-test	two.sided	3.01556	1	0	A_vs_A1
P35080	PFN2	0	0	-2.66568	0	2.66568	-6.83477	0.0207431	2	-4.3438	-0.98757	Two Sample t-test	two.sided	2.66568	1	0	A_vs_A1
Q13557	CAMK2D	2	0	-2.74657	0	2.74657	-6.82528	0.020799	2	-4.478	-1.01513	Two Sample t-test	two.sided	2.74657	1	0	A_vs_A1
O00425	IGF2BP3	2	0	-1.92892	-8.88178e-16	1.92892	-6.81638	0.0208517	2	-3.1465	-0.711341	Two Sample t-test	two.sided	1.92892	1	0	A_vs_A1
O95372	LYPLA2	2	0	-2.60649	0	2.60649	-6.81419	0.0208646	2	-4.25229	-0.960687	Two Sample t-test	two.sided	2.60649	1	0	A_vs_A1
Q8N983	MRPL43	2	0	-2.24372	0	2.24372	-6.81193	0.0208781	2	-3.66094	-0.826511	Two Sample t-test	two.sided	2.24372	1	0	A_vs_A1
P07203	GPX1	2	0	-1.93626	0	1.93626	-6.81181	0.0208788	2	-3.15929	-0.713228	Two Sample t-test	two.sided	1.93626	1	0	A_vs_A1
Q9BS40	LXN	2	0	-1.96927	8.88178e-16	1.96927	-6.79986	0.0209499	2	-3.21533	-0.723202	Two Sample t-test	two.sided	1.96927	1	0	A_vs_A1
P63092	GNAS	0	0	-2.80272	8.88178e-16	2.80272	-6.79828	0.0209594	2	-4.57657	-1.02887	Two Sample t-test	two.sided	2.80272	1	0	A_vs_A1
A6NCE7	MAP1LC3B2	2	0	-2.74442	0	2.74442	-6.77983	0.02107	2	-4.4861	-1.00274	Two Sample t-test	two.sided	2.74442	1	0	A_vs_A1
O95302	FKBP9	2	0	-3.82965	0	3.82965	-6.77158	0.0211198	2	-6.26301	-1.3963	Two Sample t-test	two.sided	3.82965	1	0	A_vs_A1
Q14919	DRAP1	2	0	-2.07648	0	2.07648	-6.76817	0.0211404	2	-3.39654	-0.756422	Two Sample t-test	two.sided	2.07648	1	0	A_vs_A1
P62906	RPL10A	0	0	-2.72636	1.77636e-15	2.72636	-6.76651	0.0211505	2	-4.45999	-0.992738	Two Sample t-test	two.sided	2.72636	1	0	A_vs_A1
P09661	SNRPA1	2	0	-3.76848	8.88178e-16	3.76848	-6.75243	0.021236	2	-6.16976	-1.3672	Two Sample t-test	two.sided	3.76848	1	0	A_vs_A1
Q9Y4P3	TBL2	2	0	-2.52667	0	2.52667	-6.74885	0.0212578	2	-4.13752	-0.915822	Two Sample t-test	two.sided	2.52667	1	0	A_vs_A1
Q9UGI8	TES	2	0	-4.03763	0	4.03763	-6.74642	0.0212726	2	-6.61271	-1.46256	Two Sample t-test	two.sided	4.03763	1	0	A_vs_A1
P11182	DBT	2	0	-2.79008	8.88178e-16	2.79008	-6.72672	0.0213934	2	-4.57471	-1.00544	Two Sample t-test	two.sided	2.79008	1	0	A_vs_A1
O94776	MTA2	2	0	-4.18009	0	4.18009	-6.70824	0.0215077	2	-6.86119	-1.49899	Two Sample t-test	two.sided	4.18009	1	0	A_vs_A1
P30405	PPIF	2	0	-2.16701	0	2.16701	-6.69997	0.0215591	2	-3.55864	-0.775378	Two Sample t-test	two.sided	2.16701	1	0	A_vs_A1
Q15102	PAFAH1B3	2	0	-1.09796	0	1.09796	-6.68706	0.0216397	2	-1.80442	-0.391499	Two Sample t-test	two.sided	1.09796	1	0	A_vs_A1
O15143	ARPC1B	2	0	-1.28051	-8.88178e-16	1.28051	-6.68383	0.02166	2	-2.10482	-0.456193	Two Sample t-test	two.sided	1.28051	1	0	A_vs_A1
Q92499	DDX1	2	0	-3.40889	0	3.40889	-6.67938	0.0216879	2	-5.60479	-1.21299	Two Sample t-test	two.sided	3.40889	1	0	A_vs_A1
P04075	ALDOA	0	0	-3.03098	0	3.03098	-6.63625	0.0219615	2	-4.99614	-1.06583	Two Sample t-test	two.sided	3.03098	1	0	A_vs_A1
P63220	RPS21	0	0	-2.07894	0	2.07894	-6.62826	0.0220127	2	-3.42846	-0.729423	Two Sample t-test	two.sided	2.07894	1	0	A_vs_A1
Q16891	IMMT	2	0	-5.43889	-8.88178e-16	5.43889	-6.61864	0.0220747	2	-8.97462	-1.90317	Two Sample t-test	two.sided	5.43889	1	0	A_vs_A1
Q6UXN9	WDR82	2	0	-3.37307	0	3.37307	-6.60191	0.022183	2	-5.57139	-1.17474	Two Sample t-test	two.sided	3.37307	1	0	A_vs_A1
P51812	RPS6KA3	2	0	-2.80997	0	2.80997	-6.59868	0.022204	2	-4.6422	-0.977735	Two Sample t-test	two.sided	2.80997	1	0	A_vs_A1
P62140	PPP1CB	1	0	-3.26677	0	3.26677	-6.59703	0.0222147	2	-5.3974	-1.13615	Two Sample t-test	two.sided	3.26677	1	0	A_vs_A1
Q9NUQ6	SPATS2L	2	0	-2.40979	-8.88178e-16	2.40979	-6.59691	0.0222155	2	-3.98151	-0.83807	Two Sample t-test	two.sided	2.40979	1	0	A_vs_A1
Q16543	CDC37	2	0	-5.06751	-8.88178e-16	5.06751	-6.58195	0.0223133	2	-8.38016	-1.75485	Two Sample t-test	two.sided	5.06751	1	0	A_vs_A1
Q92769	HDAC2	2	0	-4.40444	8.88178e-16	4.40444	-6.56971	0.0223937	2	-7.289	-1.51987	Two Sample t-test	two.sided	4.40444	1	0	A_vs_A1
P53701	HCCS	2	0	-2.85449	8.88178e-16	2.85449	-6.56041	0.0224551	2	-4.72661	-0.982368	Two Sample t-test	two.sided	2.85449	1	0	A_vs_A1
P07741	APRT	0	0	-0.809337	-8.88178e-16	0.809337	-6.54855	0.0225338	2	-1.3411	-0.277571	Two Sample t-test	two.sided	0.809337	0	0	A_vs_A1
P60174	TPI1	0	0	-2.39698	0	2.39698	-6.54787	0.0225383	2	-3.97204	-0.821907	Two Sample t-test	two.sided	2.39698	1	0	A_vs_A1
P26196	DDX6	2	0	-1.77053	0	1.77053	-6.54577	0.0225523	2	-2.93433	-0.606728	Two Sample t-test	two.sided	1.77053	1	0	A_vs_A1
P54105	CLNS1A	2	0	-2.67841	0	2.67841	-6.51305	0.0227717	2	-4.44782	-0.908998	Two Sample t-test	two.sided	2.67841	1	0	A_vs_A1
Q96A33	CCDC47	2	0	-3.24015	0	3.24015	-6.51194	0.0227793	2	-5.38103	-1.09928	Two Sample t-test	two.sided	3.24015	1	0	A_vs_A1
Q04323	UBXN1	1	0	-3.09083	-8.88178e-16	3.09083	-6.50926	0.0227974	2	-5.13389	-1.04778	Two Sample t-test	two.sided	3.09083	1	0	A_vs_A1
O95782	AP2A1	2	0	-2.11921	8.88178e-16	2.11921	-6.50317	0.0228387	2	-3.52133	-0.717088	Two Sample t-test	two.sided	2.11921	1	0	A_vs_A1
P27816	MAP4	2	0	-2.74475	0	2.74475	-6.49972	0.0228621	2	-4.56171	-0.927794	Two Sample t-test	two.sided	2.74475	1	0	A_vs_A1
P19388	POLR2E	2	0	-2.12293	-8.88178e-16	2.12293	-6.49874	0.0228687	2	-3.52847	-0.717392	Two Sample t-test	two.sided	2.12293	1	0	A_vs_A1
P55735	SEC13	2	0	-2.83864	0	2.83864	-6.49724	0.0228789	2	-4.71846	-0.958814	Two Sample t-test	two.sided	2.83864	1	0	A_vs_A1
P30049	ATP5F1D	0	0	-1.75403	-8.88178e-16	1.75403	-6.48091	0.0229904	2	-2.91852	-0.589535	Two Sample t-test	two.sided	1.75403	1	0	A_vs_A1
Q9NR45	NANS	2	0	-3.64659	0	3.64659	-6.44841	0.0232147	2	-6.07975	-1.21343	Two Sample t-test	two.sided	3.64659	1	0	A_vs_A1
O95757	HSPA4L	2	0	-3.61002	-8.88178e-16	3.61002	-6.44304	0.0232521	2	-6.02079	-1.19925	Two Sample t-test	two.sided	3.61002	1	0	A_vs_A1
P61353	RPL27	0	0	-2.843	-8.88178e-16	2.843	-6.44147	0.023263	2	-4.74202	-0.943987	Two Sample t-test	two.sided	2.843	1	0	A_vs_A1
P23246	SFPQ	0	0	-2.82147	-8.88178e-16	2.82147	-6.44068	0.0232685	2	-4.70633	-0.936606	Two Sample t-test	two.sided	2.82147	1	0	A_vs_A1
P10606	COX5B	0	0	-1.80059	0	1.80059	-6.43967	0.0232756	2	-3.00366	-0.59753	Two Sample t-test	two.sided	1.80059	1	0	A_vs_A1
P22392	NME2	0	0	-2.20383	0	2.20383	-6.43373	0.0233171	2	-3.67767	-0.729985	Two Sample t-test	two.sided	2.20383	1	0	A_vs_A1
Q5RKV6	EXOSC6	2	0	-3.42061	0	3.42061	-6.42913	0.0233493	2	-5.70983	-1.13139	Two Sample t-test	two.sided	3.42061	1	0	A_vs_A1
P22102	GART	2	0	-3.19837	0	3.19837	-6.42453	0.0233816	2	-5.34039	-1.05635	Two Sample t-test	two.sided	3.19837	1	0	A_vs_A1
P47755	CAPZA2	1	0	-2.81126	0	2.81126	-6.39333	0.0236023	2	-4.70321	-0.919306	Two Sample t-test	two.sided	2.81126	1	0	A_vs_A1
Q9P289	STK26	2	0	-3.49798	0	3.49798	-6.38917	0.023632	2	-5.85363	-1.14234	Two Sample t-test	two.sided	3.49798	1	0	A_vs_A1
Q9UQ80	PA2G4	0	0	-3.22977	8.88178e-16	3.22977	-6.38648	0.0236512	2	-5.40571	-1.05383	Two Sample t-test	two.sided	3.22977	1	0	A_vs_A1
P08621	SNRNP70	2	0	-3.9531	-8.88178e-16	3.9531	-6.38576	0.0236563	2	-6.61665	-1.28955	Two Sample t-test	two.sided	3.9531	1	0	A_vs_A1
Q13247	SRSF6	2	0	-3.78033	-8.88178e-16	3.78033	-6.37366	0.0237431	2	-6.33231	-1.22835	Two Sample t-test	two.sided	3.78033	1	0	A_vs_A1
P61289	PSME3	0	0	-1.77831	8.88178e-16	1.77831	-6.36867	0.023779	2	-2.97973	-0.57689	Two Sample t-test	two.sided	1.77831	1	0	A_vs_A1
Q13151	HNRNPA0	2	0	-3.77699	-8.88178e-16	3.77699	-6.35429	0.0238829	2	-6.33449	-1.2195	Two Sample t-test	two.sided	3.77699	1	0	A_vs_A1
P53999	SUB1	0	0	-3.77787	-1.77636e-15	3.77787	-6.32537	0.0240939	2	-6.34766	-1.20808	Two Sample t-test	two.sided	3.77787	1	0	A_vs_A1
Q8N1G4	LRRC47	1	0	-2.85644	0	2.85644	-6.31812	0.0241473	2	-4.80168	-0.911199	Two Sample t-test	two.sided	2.85644	1	0	A_vs_A1
P21333	FLNA	0	0	-3.01314	-1.77636e-15	3.01314	-6.3134	0.0241821	2	-5.06662	-0.959651	Two Sample t-test	two.sided	3.01314	1	0	A_vs_A1
Q9NVA2	SEPTIN11	2	0	-4.38724	0	4.38724	-6.30107	0.0242734	2	-7.38305	-1.39144	Two Sample t-test	two.sided	4.38724	1	0	A_vs_A1
Q9Y282	ERGIC3	2	0	-3.47666	0	3.47666	-6.29044	0.0243526	2	-5.8547	-1.09863	Two Sample t-test	two.sided	3.47666	1	0	A_vs_A1
Q16881	TXNRD1	0	0	-3.35763	8.88178e-16	3.35763	-6.27646	0.0244572	2	-5.65936	-1.0559	Two Sample t-test	two.sided	3.35763	1	0	A_vs_A1
P33991	MCM4	2	0	-3.43196	0	3.43196	-6.27281	0.0244846	2	-5.78602	-1.07791	Two Sample t-test	two.sided	3.43196	1	0	A_vs_A1
P62244	RPS15A	0	0	-2.09727	0	2.09727	-6.2647	0.0245458	2	-3.53769	-0.656845	Two Sample t-test	two.sided	2.09727	1	0	A_vs_A1
Q14257	RCN2	2	0	-3.34351	0	3.34351	-6.26437	0.0245483	2	-5.63998	-1.04704	Two Sample t-test	two.sided	3.34351	1	0	A_vs_A1
Q99729	HNRNPAB	2	0	-3.07322	0	3.07322	-6.26333	0.0245561	2	-5.18439	-0.962043	Two Sample t-test	two.sided	3.07322	1	0	A_vs_A1
P62256	UBE2H	2	0	-1.76726	-8.88178e-16	1.76726	-6.22959	0.024813	2	-2.98787	-0.546648	Two Sample t-test	two.sided	1.76726	1	0	A_vs_A1
P16403	H1-2	0	0	-3.15272	-1.77636e-15	3.15272	-6.2158	0.0249191	2	-5.33508	-0.970371	Two Sample t-test	two.sided	3.15272	1	0	A_vs_A1
P10809	HSPD1	0	0	-3.03237	1.77636e-15	3.03237	-6.19516	0.0250792	2	-5.13841	-0.926332	Two Sample t-test	two.sided	3.03237	1	0	A_vs_A1
P54709	ATP1B3	2	0	-2.21265	0	2.21265	-6.17535	0.0252343	2	-3.75431	-0.670994	Two Sample t-test	two.sided	2.21265	1	0	A_vs_A1
Q9UKM9	RALY	2	0	-2.17548	-8.88178e-16	2.17548	-6.17032	0.0252739	2	-3.69247	-0.658485	Two Sample t-test	two.sided	2.17548	1	0	A_vs_A1
P42766	RPL35	0	0	-2.62433	-8.88178e-16	2.62433	-6.14603	0.0254665	2	-4.46155	-0.787117	Two Sample t-test	two.sided	2.62433	1	0	A_vs_A1
P49753	ACOT2	2	0	-2.32554	0	2.32554	-6.11824	0.0256896	2	-3.96098	-0.690103	Two Sample t-test	two.sided	2.32554	1	0	A_vs_A1
Q14166	TTLL12	1	0	-2.2531	8.88178e-16	2.2531	-6.07875	0.0260115	2	-3.84788	-0.658312	Two Sample t-test	two.sided	2.2531	1	0	A_vs_A1
P52209	PGD	0	0	-1.79204	1.77636e-15	1.79204	-6.07436	0.0260476	2	-3.06139	-0.522682	Two Sample t-test	two.sided	1.79204	1	0	A_vs_A1
P21980	TGM2	2	0	-3.34551	0	3.34551	-6.07156	0.0260707	2	-5.71633	-0.974692	Two Sample t-test	two.sided	3.34551	1	0	A_vs_A1
Q9HCM7	FBRSL1	1	0	-3.44934	8.88178e-16	3.44934	-6.06187	0.0261509	2	-5.89765	-1.00103	Two Sample t-test	two.sided	3.44934	1	0	A_vs_A1
P43243	MATR3	1	0	-2.85051	0	2.85051	-6.04757	0.0262699	2	-4.87857	-0.822463	Two Sample t-test	two.sided	2.85051	1	0	A_vs_A1
P42704	LRPPRC	2	0	-2.40114	0	2.40114	-6.04109	0.026324	2	-4.11131	-0.690974	Two Sample t-test	two.sided	2.40114	1	0	A_vs_A1
P14866	HNRNPL	2	0	-4.24424	8.88178e-16	4.24424	-6.03396	0.0263838	2	-7.27069	-1.21779	Two Sample t-test	two.sided	4.24424	1	0	A_vs_A1
P61011	SRP54	2	0	-3.7272	-8.88178e-16	3.7272	-6.02975	0.0264193	2	-6.38682	-1.06758	Two Sample t-test	two.sided	3.7272	1	0	A_vs_A1
P13639	EEF2	0	0	-3.18534	8.88178e-16	3.18534	-6.0257	0.0264533	2	-5.45984	-0.91085	Two Sample t-test	two.sided	3.18534	1	0	A_vs_A1
P40926	MDH2	0	0	-2.61074	0	2.61074	-6.02458	0.0264629	2	-4.47528	-0.746192	Two Sample t-test	two.sided	2.61074	1	0	A_vs_A1
Q8IWE2	FAM114A1	2	0	-2.16887	0	2.16887	-6.02084	0.0264944	2	-3.7188	-0.618937	Two Sample t-test	two.sided	2.16887	1	0	A_vs_A1
P32455	GBP1	2	0	-3.13614	-8.88178e-16	3.13614	-6.01694	0.0265274	2	-5.37875	-0.893518	Two Sample t-test	two.sided	3.13614	1	0	A_vs_A1
Q9HCN8	SDF2L1	2	0	-2.18562	-8.88178e-16	2.18562	-6.00447	0.0266333	2	-3.75179	-0.61946	Two Sample t-test	two.sided	2.18562	1	0	A_vs_A1
P22626	HNRNPA2B1	0	0	-3.15143	1.77636e-15	3.15143	-5.99739	0.0266938	2	-5.41233	-0.890528	Two Sample t-test	two.sided	3.15143	1	0	A_vs_A1
P35606	COPB2	2	0	-2.83394	0	2.83394	-5.99566	0.0267085	2	-4.86766	-0.800228	Two Sample t-test	two.sided	2.83394	1	0	A_vs_A1
Q96DI7	SNRNP40	2	0	-3.10185	-8.88178e-16	3.10185	-5.9952	0.0267125	2	-5.32799	-0.875706	Two Sample t-test	two.sided	3.10185	1	0	A_vs_A1
P27694	RPA1	2	0	-3.43323	-8.88178e-16	3.43323	-5.98846	0.0267702	2	-5.89998	-0.966488	Two Sample t-test	two.sided	3.43323	1	0	A_vs_A1
Q9BVG4	PBDC1	2	0	-1.97217	0	1.97217	-5.98764	0.0267773	2	-3.38934	-0.554988	Two Sample t-test	two.sided	1.97217	1	0	A_vs_A1
P14625	HSP90B1	0	0	-3.6019	-8.88178e-16	3.6019	-5.96819	0.0269451	2	-6.19863	-1.00518	Two Sample t-test	two.sided	3.6019	1	0	A_vs_A1
Q9UL46	PSME2	2	0	-2.04391	0	2.04391	-5.96544	0.0269689	2	-3.5181	-0.569712	Two Sample t-test	two.sided	2.04391	1	0	A_vs_A1
P18669	PGAM1	0	0	-3.24551	0	3.24551	-5.95657	0.0270461	2	-5.58986	-0.901157	Two Sample t-test	two.sided	3.24551	1	0	A_vs_A1
O94979	SEC31A	2	0	-1.98763	0	1.98763	-5.94898	0.0271124	2	-3.42521	-0.550059	Two Sample t-test	two.sided	1.98763	1	0	A_vs_A1
O00170	AIP	2	0	-3.43108	8.88178e-16	3.43108	-5.93564	0.0272294	2	-5.91821	-0.943944	Two Sample t-test	two.sided	3.43108	1	0	A_vs_A1
P84090	ERH	0	0	-2.27252	0	2.27252	-5.93072	0.0272729	2	-3.9212	-0.623838	Two Sample t-test	two.sided	2.27252	1	0	A_vs_A1
O43707	ACTN4	0	0	-2.41817	0	2.41817	-5.91859	0.0273801	2	-4.17611	-0.660228	Two Sample t-test	two.sided	2.41817	1	0	A_vs_A1
Q9UHD8	SEPTIN9	2	0	-3.97359	0	3.97359	-5.915	0.0274121	2	-6.86404	-1.08315	Two Sample t-test	two.sided	3.97359	1	0	A_vs_A1
P36873	PPP1CC	2	0	-1.86985	0	1.86985	-5.89467	0.0275937	2	-3.2347	-0.505004	Two Sample t-test	two.sided	1.86985	1	0	A_vs_A1
Q7L1Q6	BZW1	1	0	-3.5508	0	3.5508	-5.87155	0.0278024	2	-6.15281	-0.948786	Two Sample t-test	two.sided	3.5508	1	0	A_vs_A1
P55786	NPEPPS	2	0	-3.08795	8.88178e-16	3.08795	-5.85657	0.0279389	2	-5.35657	-0.819324	Two Sample t-test	two.sided	3.08795	1	0	A_vs_A1
P09874	PARP1	2	0	-3.9167	0	3.9167	-5.84634	0.0280327	2	-6.79922	-1.03418	Two Sample t-test	two.sided	3.9167	1	0	A_vs_A1
Q8WW59	SPRYD4	2	0	-1.41371	8.88178e-16	1.41371	-5.83684	0.0281203	2	-2.45584	-0.371587	Two Sample t-test	two.sided	1.41371	1	0	A_vs_A1
P61163	ACTR1A	0	0	-1.28099	-8.88178e-16	1.28099	-5.83426	0.0281441	2	-2.2257	-0.336286	Two Sample t-test	two.sided	1.28099	1	0	A_vs_A1
P28482	MAPK1	2	0	-2.97247	8.88178e-16	2.97247	-5.82671	0.028214	2	-5.16746	-0.777493	Two Sample t-test	two.sided	2.97247	1	0	A_vs_A1
P17844	DDX5	2	0	-3.65407	0	3.65407	-5.7951	0.0285096	2	-6.36709	-0.941055	Two Sample t-test	two.sided	3.65407	1	0	A_vs_A1
P12277	CKB	0	0	-2.24314	0	2.24314	-5.77855	0.0286661	2	-3.91336	-0.572919	Two Sample t-test	two.sided	2.24314	1	0	A_vs_A1
O14828	SCAMP3	2	0	-2.22792	8.88178e-16	2.22792	-5.77603	0.0286901	2	-3.88753	-0.568309	Two Sample t-test	two.sided	2.22792	1	0	A_vs_A1
P23284	PPIB	0	0	-2.25515	1.77636e-15	2.25515	-5.75647	0.0288771	2	-3.94075	-0.569544	Two Sample t-test	two.sided	2.25515	1	0	A_vs_A1
Q15393	SF3B3	2	0	-1.90447	8.88178e-16	1.90447	-5.75627	0.028879	2	-3.32802	-0.480931	Two Sample t-test	two.sided	1.90447	1	0	A_vs_A1
P82933	MRPS9	2	0	-4.26853	0	4.26853	-5.75599	0.0288816	2	-7.45929	-1.07777	Two Sample t-test	two.sided	4.26853	1	0	A_vs_A1
P28072	PSMB6	0	0	-1.60625	1.77636e-15	1.60625	-5.74963	0.0289428	2	-2.80826	-0.404234	Two Sample t-test	two.sided	1.60625	1	0	A_vs_A1
Q4G0J3	LARP7	2	0	-3.13073	8.88178e-16	3.13073	-5.73856	0.0290497	2	-5.47808	-0.783374	Two Sample t-test	two.sided	3.13073	1	0	A_vs_A1
Q92947	GCDH	2	0	-1.92103	-8.88178e-16	1.92103	-5.73746	0.0290604	2	-3.36165	-0.480405	Two Sample t-test	two.sided	1.92103	1	0	A_vs_A1
Q5VW32	BROX	2	0	-2.42802	0	2.42802	-5.73184	0.0291149	2	-4.25063	-0.605408	Two Sample t-test	two.sided	2.42802	1	0	A_vs_A1
O14530	TXNDC9	2	0	-1.42523	8.88178e-16	1.42523	-5.71716	0.0292581	2	-2.49783	-0.352622	Two Sample t-test	two.sided	1.42523	1	0	A_vs_A1
P61106	RAB14	0	0	-1.15142	0	1.15142	-5.70671	0.0293607	2	-2.01956	-0.283292	Two Sample t-test	two.sided	1.15142	1	0	A_vs_A1
P49914	MTHFS	2	0	-1.58037	0	1.58037	-5.6875	0.0295507	2	-2.77594	-0.384803	Two Sample t-test	two.sided	1.58037	1	0	A_vs_A1
Q13185	CBX3	1	0	-4.00978	0	4.00978	-5.68336	0.0295918	2	-7.04543	-0.974131	Two Sample t-test	two.sided	4.00978	1	0	A_vs_A1
O95571	ETHE1	2	0	-2.80089	0	2.80089	-5.6804	0.0296214	2	-4.92244	-0.679338	Two Sample t-test	two.sided	2.80089	1	0	A_vs_A1
Q02750	MAP2K1	2	0	-2.48918	-8.88178e-16	2.48918	-5.67297	0.0296956	2	-4.37709	-0.601264	Two Sample t-test	two.sided	2.48918	1	0	A_vs_A1
Q15233	NONO	0	0	-3.42933	0	3.42933	-5.66815	0.0297438	2	-6.03251	-0.826152	Two Sample t-test	two.sided	3.42933	1	0	A_vs_A1
Q8WXF1	PSPC1	2	0	-4.27241	0	4.27241	-5.64136	0.0300144	2	-7.53097	-1.01385	Two Sample t-test	two.sided	4.27241	1	0	A_vs_A1
Q96I25	RBM17	2	0	-2.72172	8.88178e-16	2.72172	-5.63849	0.0300436	2	-4.79862	-0.644815	Two Sample t-test	two.sided	2.72172	1	0	A_vs_A1
P26885	FKBP2	0	0	-2.37986	8.88178e-16	2.37986	-5.63308	0.0300988	2	-4.19765	-0.562077	Two Sample t-test	two.sided	2.37986	1	0	A_vs_A1
Q9NSE4	IARS2	2	0	-1.45851	0	1.45851	-5.62067	0.0302258	2	-2.575	-0.342012	Two Sample t-test	two.sided	1.45851	1	0	A_vs_A1
Q9Y5A9	YTHDF2	2	0	-2.76392	-8.88178e-16	2.76392	-5.61232	0.0303118	2	-4.88286	-0.644975	Two Sample t-test	two.sided	2.76392	1	0	A_vs_A1
P45973	CBX5	2	0	-3.22808	-8.88178e-16	3.22808	-5.60238	0.0304146	2	-5.70726	-0.748898	Two Sample t-test	two.sided	3.22808	1	0	A_vs_A1
P09493	TPM1	2	0	-3.42838	8.88178e-16	3.42838	-5.59854	0.0304544	2	-6.06319	-0.793562	Two Sample t-test	two.sided	3.42838	1	0	A_vs_A1
Q4G0N4	NADK2	2	0	-2.52306	0	2.52306	-5.59307	0.0305114	2	-4.464	-0.582112	Two Sample t-test	two.sided	2.52306	1	0	A_vs_A1
Q9BUL8	PDCD10	1	0	-1.91086	8.88178e-16	1.91086	-5.59302	0.0305119	2	-3.38086	-0.440854	Two Sample t-test	two.sided	1.91086	1	0	A_vs_A1
Q13868	EXOSC2	2	0	-2.19015	-8.88178e-16	2.19015	-5.58161	0.0306311	2	-3.87845	-0.501845	Two Sample t-test	two.sided	2.19015	1	0	A_vs_A1
P22087	FBL	2	0	-2.76582	8.88178e-16	2.76582	-5.56404	0.030816	2	-4.90462	-0.627021	Two Sample t-test	two.sided	2.76582	1	0	A_vs_A1
O00154	ACOT7	2	0	-2.33226	0	2.33226	-5.55255	0.0309378	2	-4.13952	-0.524999	Two Sample t-test	two.sided	2.33226	1	0	A_vs_A1
P22061	PCMT1	0	0	-2.3203	8.88178e-16	2.3203	-5.54422	0.0310266	2	-4.121	-0.519604	Two Sample t-test	two.sided	2.3203	1	0	A_vs_A1
P48729	CSNK1A1	2	0	-3.59606	0	3.59606	-5.53582	0.0311164	2	-6.39105	-0.801062	Two Sample t-test	two.sided	3.59606	1	0	A_vs_A1
Q9NQT4	EXOSC5	2	0	-2.22736	8.88178e-16	2.22736	-5.5343	0.0311327	2	-3.95902	-0.495694	Two Sample t-test	two.sided	2.22736	1	0	A_vs_A1
P46109	CRKL	2	0	-3.09007	-8.88178e-16	3.09007	-5.53271	0.0311497	2	-5.49314	-0.686999	Two Sample t-test	two.sided	3.09007	1	0	A_vs_A1
Q6DN03	H2BC20P	1	0	-2.82105	-8.88178e-16	2.82105	-5.53156	0.0311621	2	-5.01536	-0.626733	Two Sample t-test	two.sided	2.82105	1	0	A_vs_A1
P30838	ALDH3A1	2	0	-2.4104	0	2.4104	-5.53008	0.0311781	2	-4.28579	-0.534998	Two Sample t-test	two.sided	2.4104	1	0	A_vs_A1
P61009	SPCS3	0	0	-1.7193	0	1.7193	-5.52455	0.0312376	2	-3.05834	-0.380268	Two Sample t-test	two.sided	1.7193	1	0	A_vs_A1
P55036	PSMD4	0	0	-2.24862	0	2.24862	-5.52176	0.0312677	2	-4.00079	-0.496455	Two Sample t-test	two.sided	2.24862	1	0	A_vs_A1
Q96C86	DCPS	2	0	-2.32865	8.88178e-16	2.32865	-5.51731	0.0313158	2	-4.14463	-0.512661	Two Sample t-test	two.sided	2.32865	1	0	A_vs_A1
P53634	CTSC	2	0	-3.42553	0	3.42553	-5.51558	0.0313345	2	-6.09775	-0.753306	Two Sample t-test	two.sided	3.42553	1	0	A_vs_A1
Q99733	NAP1L4	2	0	-3.67314	0	3.67314	-5.51377	0.0313542	2	-6.53947	-0.806818	Two Sample t-test	two.sided	3.67314	1	0	A_vs_A1
O95968	SCGB1D1	2	0	-3.04719	0	3.04719	-5.51137	0.0313802	2	-5.42609	-0.668288	Two Sample t-test	two.sided	3.04719	1	0	A_vs_A1
Q9UHL4	DPP7	2	0	-2.52148	0	2.52148	-5.50442	0.0314558	2	-4.49246	-0.550511	Two Sample t-test	two.sided	2.52148	1	0	A_vs_A1
O60841	EIF5B	2	0	-2.47046	-8.88178e-16	2.47046	-5.48749	0.0316411	2	-4.4075	-0.533411	Two Sample t-test	two.sided	2.47046	1	0	A_vs_A1
Q93009	USP7	2	0	-3.23554	8.88178e-16	3.23554	-5.48696	0.0316469	2	-5.77272	-0.698361	Two Sample t-test	two.sided	3.23554	1	0	A_vs_A1
O75439	PMPCB	2	0	-2.49994	0	2.49994	-5.48266	0.0316942	2	-4.46184	-0.53805	Two Sample t-test	two.sided	2.49994	1	0	A_vs_A1
P52888	THOP1	2	0	-2.28165	8.88178e-16	2.28165	-5.47711	0.0317554	2	-4.07404	-0.489255	Two Sample t-test	two.sided	2.28165	1	0	A_vs_A1
Q8N9N7	LRRC57	2	0	-1.7859	0	1.7859	-5.47472	0.0317819	2	-3.18946	-0.382337	Two Sample t-test	two.sided	1.7859	1	0	A_vs_A1
Q6IBS0	TWF2	2	0	-3.00876	-8.88178e-16	3.00876	-5.44839	0.0320751	2	-5.38481	-0.63271	Two Sample t-test	two.sided	3.00876	1	0	A_vs_A1
Q99536	VAT1	0	0	-1.35966	-8.88178e-16	1.35966	-5.44346	0.0321304	2	-2.43438	-0.284951	Two Sample t-test	two.sided	1.35966	1	0	A_vs_A1
O95299	NDUFA10	2	0	-2.41149	0	2.41149	-5.43737	0.032199	2	-4.31973	-0.503252	Two Sample t-test	two.sided	2.41149	1	0	A_vs_A1
P36543	ATP6V1E1	1	0	-1.34949	8.88178e-16	1.34949	-5.43252	0.0322538	2	-2.41832	-0.280671	Two Sample t-test	two.sided	1.34949	1	0	A_vs_A1
Q05682	CALD1	2	0	-2.5777	8.88178e-16	2.5777	-5.42518	0.0323369	2	-4.62205	-0.533355	Two Sample t-test	two.sided	2.5777	1	0	A_vs_A1
P22234	PAICS	0	0	-2.6332	-8.88178e-16	2.6332	-5.41834	0.0324148	2	-4.72421	-0.5422	Two Sample t-test	two.sided	2.6332	1	0	A_vs_A1
P37108	SRP14	1	0	-3.42405	0	3.42405	-5.41223	0.0324845	2	-6.14612	-0.701973	Two Sample t-test	two.sided	3.42405	1	0	A_vs_A1
A6NDG6	PGP	2	0	-2.65871	0	2.65871	-5.41082	0.0325005	2	-4.7729	-0.544521	Two Sample t-test	two.sided	2.65871	1	0	A_vs_A1
P43307	SSR1	2	0	-3.07041	8.88178e-16	3.07041	-5.40878	0.0325239	2	-5.51291	-0.627915	Two Sample t-test	two.sided	3.07041	1	0	A_vs_A1
Q5T9A4	ATAD3B	2	0	-3.57528	0	3.57528	-5.39076	0.0327311	2	-6.4289	-0.721659	Two Sample t-test	two.sided	3.57528	1	0	A_vs_A1
Q14980	NUMA1	2	0	-2.80003	8.88178e-16	2.80003	-5.38039	0.0328512	2	-5.03918	-0.560869	Two Sample t-test	two.sided	2.80003	1	0	A_vs_A1
Q8NCW5	NAXE	2	0	-3.05972	-8.88178e-16	3.05972	-5.35872	0.0331045	2	-5.51644	-0.60299	Two Sample t-test	two.sided	3.05972	1	0	A_vs_A1
P04439	HLA-A	0	0	-2.17261	-8.88178e-16	2.17261	-5.33929	0.0333338	2	-3.9234	-0.421818	Two Sample t-test	two.sided	2.17261	1	0	A_vs_A1
P09211	GSTP1	0	0	-2.14369	1.77636e-15	2.14369	-5.33769	0.0333528	2	-3.87169	-0.415686	Two Sample t-test	two.sided	2.14369	1	0	A_vs_A1
P25789	PSMA4	0	0	-2.17703	-8.88178e-16	2.17703	-5.32944	0.033451	2	-3.93463	-0.419435	Two Sample t-test	two.sided	2.17703	1	0	A_vs_A1
O95347	SMC2	2	0	-3.29475	8.88178e-16	3.29475	-5.32835	0.033464	2	-5.95527	-0.634235	Two Sample t-test	two.sided	3.29475	1	0	A_vs_A1
P02787	TF	2	0	-3.14748	0	3.14748	-5.32263	0.0335325	2	-5.69181	-0.603151	Two Sample t-test	two.sided	3.14748	1	0	A_vs_A1
Q92979	EMG1	2	0	-2.88896	-8.88178e-16	2.88896	-5.3195	0.0335699	2	-5.22568	-0.552238	Two Sample t-test	two.sided	2.88896	1	0	A_vs_A1
Q9Y262	EIF3L	1	0	-2.88139	8.88178e-16	2.88139	-5.3171	0.0335988	2	-5.21305	-0.549739	Two Sample t-test	two.sided	2.88139	1	0	A_vs_A1
Q8NFH4	NUP37	1	0	-2.06106	-8.88178e-16	2.06106	-5.31226	0.0336569	2	-3.73041	-0.391709	Two Sample t-test	two.sided	2.06106	1	0	A_vs_A1
O95881	TXNDC12	2	0	-3.28383	8.88178e-16	3.28383	-5.31101	0.033672	2	-5.94418	-0.623474	Two Sample t-test	two.sided	3.28383	1	0	A_vs_A1
P53990	IST1	2	0	-4.41609	-8.88178e-16	4.41609	-5.30534	0.0337405	2	-7.99756	-0.83462	Two Sample t-test	two.sided	4.41609	1	0	A_vs_A1
O00571	DDX3X	2	0	-3.87142	0	3.87142	-5.30177	0.0337836	2	-7.01327	-0.729566	Two Sample t-test	two.sided	3.87142	1	0	A_vs_A1
Q8TF09	DYNLRB2	2	0	-2.48062	0	2.48062	-5.30107	0.0337921	2	-4.49404	-0.467206	Two Sample t-test	two.sided	2.48062	1	0	A_vs_A1
O43390	HNRNPR	2	0	-4.20734	-8.88178e-16	4.20734	-5.285	0.0339875	2	-7.63264	-0.782037	Two Sample t-test	two.sided	4.20734	1	0	A_vs_A1
Q9NVP1	DDX18	2	0	-2.34577	8.88178e-16	2.34577	-5.27977	0.0340515	2	-4.25742	-0.434127	Two Sample t-test	two.sided	2.34577	1	0	A_vs_A1
Q9BVV7	TIMM21	0	0	-1.48262	-8.88178e-16	1.48262	-5.26248	0.0342642	2	-2.69482	-0.270415	Two Sample t-test	two.sided	1.48262	1	0	A_vs_A1
O15533	TAPBP	2	0	-2.94828	-8.88178e-16	2.94828	-5.25079	0.0344092	2	-5.36419	-0.532372	Two Sample t-test	two.sided	2.94828	1	0	A_vs_A1
Q5TFE4	NT5DC1	2	0	-2.74933	0	2.74933	-5.24378	0.0344965	2	-5.00523	-0.493435	Two Sample t-test	two.sided	2.74933	1	0	A_vs_A1
Q9BWF3	RBM4	2	0	-3.35894	0	3.35894	-5.23964	0.0345482	2	-6.11721	-0.600669	Two Sample t-test	two.sided	3.35894	1	0	A_vs_A1
Q02878	RPL6	0	0	-2.85465	0	2.85465	-5.23646	0.034588	2	-5.20023	-0.509065	Two Sample t-test	two.sided	2.85465	1	0	A_vs_A1
Q9NQR4	NIT2	2	0	-2.33552	0	2.33552	-5.22038	0.0347905	2	-4.26046	-0.410576	Two Sample t-test	two.sided	2.33552	1	0	A_vs_A1
P21796	VDAC1	0	0	-2.39425	0	2.39425	-5.21437	0.0348665	2	-4.36988	-0.418628	Two Sample t-test	two.sided	2.39425	1	0	A_vs_A1
P08651	NFIC	2	0	-3.64307	8.88178e-16	3.64307	-5.21067	0.0349135	2	-6.6513	-0.634846	Two Sample t-test	two.sided	3.64307	1	0	A_vs_A1
P00387	CYB5R3	0	0	-2.38784	8.88178e-16	2.38784	-5.18506	0.0352412	2	-4.36931	-0.406369	Two Sample t-test	two.sided	2.38784	1	0	A_vs_A1
P62312	LSM6	2	0	-1.95765	-8.88178e-16	1.95765	-5.18111	0.0352921	2	-3.58339	-0.331921	Two Sample t-test	two.sided	1.95765	1	0	A_vs_A1
O14684	PTGES	1	0	-3.63	8.88178e-16	3.63	-5.17547	0.0353651	2	-6.64782	-0.612182	Two Sample t-test	two.sided	3.63	1	0	A_vs_A1
P18615	NELFE	2	0	-3.8535	8.88178e-16	3.8535	-5.16533	0.0354968	2	-7.06342	-0.643582	Two Sample t-test	two.sided	3.8535	1	0	A_vs_A1
Q9H488	POFUT1	1	0	-2.8232	0	2.8232	-5.16021	0.0355635	2	-5.17723	-0.46918	Two Sample t-test	two.sided	2.8232	1	0	A_vs_A1
P78406	RAE1	2	0	-2.31283	0	2.31283	-5.14095	0.0358163	2	-4.24851	-0.377137	Two Sample t-test	two.sided	2.31283	1	0	A_vs_A1
P08754	GNAI3	2	0	-2.64767	8.88178e-16	2.64767	-5.14004	0.0358283	2	-4.86399	-0.431345	Two Sample t-test	two.sided	2.64767	1	0	A_vs_A1
O60925	PFDN1	2	0	-2.87888	0	2.87888	-5.13808	0.0358542	2	-5.28967	-0.468093	Two Sample t-test	two.sided	2.87888	1	0	A_vs_A1
Q92890	UFD1	2	0	-2.5881	0	2.5881	-5.13499	0.035895	2	-4.75669	-0.419509	Two Sample t-test	two.sided	2.5881	1	0	A_vs_A1
P49959	MRE11	2	0	-2.39483	8.88178e-16	2.39483	-5.12151	0.0360742	2	-4.40675	-0.382897	Two Sample t-test	two.sided	2.39483	1	0	A_vs_A1
Q15819	UBE2V2	0	0	-2.31108	0	2.31108	-5.11721	0.0361315	2	-4.25428	-0.367878	Two Sample t-test	two.sided	2.31108	1	0	A_vs_A1
Q9HAB8	PPCS	2	0	-2.61956	0	2.61956	-5.10779	0.0362578	2	-4.82621	-0.41292	Two Sample t-test	two.sided	2.61956	1	0	A_vs_A1
Q15907	RAB11B	0	0	-1.01948	1.77636e-15	1.01948	-5.10542	0.0362896	2	-1.87867	-0.160302	Two Sample t-test	two.sided	1.01948	1	0	A_vs_A1
Q12849	GRSF1	2	0	-2.78788	8.88178e-16	2.78788	-5.10516	0.0362931	2	-5.13752	-0.438242	Two Sample t-test	two.sided	2.78788	1	0	A_vs_A1
Q8WX93	PALLD	2	0	-2.61393	8.88178e-16	2.61393	-5.10248	0.0363292	2	-4.81812	-0.409741	Two Sample t-test	two.sided	2.61393	1	0	A_vs_A1
O00203	AP3B1	2	0	-3.50596	0	3.50596	-5.09637	0.0364117	2	-6.46589	-0.546022	Two Sample t-test	two.sided	3.50596	1	0	A_vs_A1
O75534	CSDE1	2	0	-3.61028	-8.88178e-16	3.61028	-5.08468	0.0365702	2	-6.6653	-0.555264	Two Sample t-test	two.sided	3.61028	1	0	A_vs_A1
Q14157	UBAP2L	2	0	-3.39816	8.88178e-16	3.39816	-5.08437	0.0365745	2	-6.27385	-0.522463	Two Sample t-test	two.sided	3.39816	1	0	A_vs_A1
Q00341	HDLBP	2	0	-2.53215	8.88178e-16	2.53215	-5.07141	0.0367514	2	-4.68045	-0.38384	Two Sample t-test	two.sided	2.53215	1	0	A_vs_A1
P00338	LDHA	0	0	-2.20408	1.77636e-15	2.20408	-5.06543	0.0368335	2	-4.07626	-0.331902	Two Sample t-test	two.sided	2.20408	1	0	A_vs_A1
O75694	NUP155	2	0	-2.38654	0	2.38654	-5.06384	0.0368554	2	-4.41434	-0.358739	Two Sample t-test	two.sided	2.38654	1	0	A_vs_A1
Q96AE4	FUBP1	1	0	-4.83852	8.88178e-16	4.83852	-5.0631	0.0368656	2	-8.95033	-0.726716	Two Sample t-test	two.sided	4.83852	1	0	A_vs_A1
Q9BZE1	MRPL37	2	0	-2.95683	0	2.95683	-5.0538	0.036994	2	-5.47418	-0.439471	Two Sample t-test	two.sided	2.95683	1	0	A_vs_A1
P62834	RAP1A	0	0	-1.59372	0	1.59372	-5.05126	0.0370291	2	-2.95126	-0.236192	Two Sample t-test	two.sided	1.59372	1	0	A_vs_A1
Q92841	DDX17	0	0	-3.71562	8.88178e-16	3.71562	-5.0337	0.0372736	2	-6.89162	-0.539621	Two Sample t-test	two.sided	3.71562	1	0	A_vs_A1
P00167	CYB5A	2	0	-2.35676	0	2.35676	-5.03333	0.0372788	2	-4.3714	-0.342125	Two Sample t-test	two.sided	2.35676	1	0	A_vs_A1
O75369	FLNB	1	0	-2.66671	-8.88178e-16	2.66671	-5.02658	0.0373734	2	-4.94936	-0.384058	Two Sample t-test	two.sided	2.66671	1	0	A_vs_A1
Q15404	RSU1	1	0	-3.04855	-8.88178e-16	3.04855	-5.02308	0.0374227	2	-5.65986	-0.437231	Two Sample t-test	two.sided	3.04855	1	0	A_vs_A1
Q96DH6	MSI2	2	0	-1.70077	8.88178e-16	1.70077	-5.01926	0.0374765	2	-3.15871	-0.242821	Two Sample t-test	two.sided	1.70077	1	0	A_vs_A1
P83731	RPL24	0	0	-2.90175	-8.88178e-16	2.90175	-5.00991	0.0376086	2	-5.39385	-0.409646	Two Sample t-test	two.sided	2.90175	1	0	A_vs_A1
Q53GQ0	HSD17B12	2	0	-1.92022	0	1.92022	-5.00939	0.037616	2	-3.56953	-0.270911	Two Sample t-test	two.sided	1.92022	1	0	A_vs_A1
O43196	MSH5	2	0	-3.44826	0	3.44826	-4.99375	0.0378388	2	-6.4193	-0.477213	Two Sample t-test	two.sided	3.44826	1	0	A_vs_A1
P53597	SUCLG1	2	0	-1.3367	0	1.3367	-4.9917	0.0378682	2	-2.48888	-0.184515	Two Sample t-test	two.sided	1.3367	1	0	A_vs_A1
O14656	TOR1A	2	0	-2.49601	0	2.49601	-4.98942	0.0379008	2	-4.64845	-0.343562	Two Sample t-test	two.sided	2.49601	1	0	A_vs_A1
P21964	COMT	2	0	-3.94929	0	3.94929	-4.98918	0.0379042	2	-7.35514	-0.543435	Two Sample t-test	two.sided	3.94929	1	0	A_vs_A1
Q9H444	CHMP4B	2	0	-2.31084	8.88178e-16	2.31084	-4.98319	0.0379903	2	-4.30609	-0.315583	Two Sample t-test	two.sided	2.31084	1	0	A_vs_A1
Q86XP3	DDX42	2	0	-2.38057	-8.88178e-16	2.38057	-4.97589	0.0380956	2	-4.43905	-0.322091	Two Sample t-test	two.sided	2.38057	1	0	A_vs_A1
P17655	CAPN2	2	0	-2.73888	8.88178e-16	2.73888	-4.97137	0.0381609	2	-5.10934	-0.368417	Two Sample t-test	two.sided	2.73888	1	0	A_vs_A1
O14950	MYL12B	0	0	-1.80508	0	1.80508	-4.96849	0.0382028	2	-3.36825	-0.2419	Two Sample t-test	two.sided	1.80508	1	0	A_vs_A1
Q9HB90	RRAGC	2	0	-2.41224	-8.88178e-16	2.41224	-4.96599	0.038239	2	-4.50225	-0.322218	Two Sample t-test	two.sided	2.41224	1	0	A_vs_A1
Q9NUQ9	CYRIB	2	0	-3.10071	0	3.10071	-4.95599	0.0383846	2	-5.79265	-0.408762	Two Sample t-test	two.sided	3.10071	1	0	A_vs_A1
Q9NZI8	IGF2BP1	2	0	-2.52691	8.88178e-16	2.52691	-4.95441	0.0384079	2	-4.7214	-0.332415	Two Sample t-test	two.sided	2.52691	1	0	A_vs_A1
B5ME19	EIF3CL	2	0	-2.91499	8.88178e-16	2.91499	-4.95097	0.0384581	2	-5.44826	-0.381711	Two Sample t-test	two.sided	2.91499	1	0	A_vs_A1
O43776	NARS1	2	0	-3.94173	0	3.94173	-4.94114	0.0386025	2	-7.37411	-0.509346	Two Sample t-test	two.sided	3.94173	1	0	A_vs_A1
P28331	NDUFS1	2	0	-3.15713	0	3.15713	-4.93868	0.0386388	2	-5.90767	-0.406593	Two Sample t-test	two.sided	3.15713	1	0	A_vs_A1
O96019	ACTL6A	1	0	-2.94348	-8.88178e-16	2.94348	-4.93773	0.0386529	2	-5.50837	-0.378581	Two Sample t-test	two.sided	2.94348	1	0	A_vs_A1
P61020	RAB5B	2	0	-1.25769	0	1.25769	-4.93701	0.0386634	2	-2.35378	-0.161601	Two Sample t-test	two.sided	1.25769	1	0	A_vs_A1
P25398	RPS12	1	0	-3.83056	0	3.83056	-4.9359	0.0386799	2	-7.16967	-0.491438	Two Sample t-test	two.sided	3.83056	1	0	A_vs_A1
P78527	PRKDC	2	0	-2.97055	0	2.97055	-4.93557	0.0386847	2	-5.56017	-0.380931	Two Sample t-test	two.sided	2.97055	1	0	A_vs_A1
O95166	GABARAP	2	0	-2.81933	-8.88178e-16	2.81933	-4.92582	0.0388292	2	-5.28199	-0.356677	Two Sample t-test	two.sided	2.81933	1	0	A_vs_A1
O15371	EIF3D	2	0	-3.37043	0	3.37043	-4.92243	0.0388796	2	-6.3165	-0.424368	Two Sample t-test	two.sided	3.37043	1	0	A_vs_A1
Q99816	TSG101	2	0	-3.39061	8.88178e-16	3.39061	-4.91503	0.03899	2	-6.35878	-0.422446	Two Sample t-test	two.sided	3.39061	1	0	A_vs_A1
P42765	ACAA2	0	0	-1.4204	0	1.4204	-4.90748	0.0391031	2	-2.66573	-0.175059	Two Sample t-test	two.sided	1.4204	1	0	A_vs_A1
O75792	RNASEH2A	2	0	-2.08072	0	2.08072	-4.89839	0.03924	2	-3.90838	-0.253054	Two Sample t-test	two.sided	2.08072	1	0	A_vs_A1
Q3ZCQ8	TIMM50	2	0	-2.47267	0	2.47267	-4.89794	0.0392468	2	-4.64482	-0.300525	Two Sample t-test	two.sided	2.47267	1	0	A_vs_A1
Q96QR8	PURB	2	0	-2.32055	-8.88178e-16	2.32055	-4.89239	0.0393306	2	-4.36137	-0.279724	Two Sample t-test	two.sided	2.32055	1	0	A_vs_A1
P51398	DAP3	2	0	-2.9647	8.88178e-16	2.9647	-4.88401	0.0394579	2	-5.5765	-0.352895	Two Sample t-test	two.sided	2.9647	1	0	A_vs_A1
P51114	FXR1	2	0	-3.16052	0	3.16052	-4.88198	0.0394887	2	-5.94598	-0.37505	Two Sample t-test	two.sided	3.16052	1	0	A_vs_A1
Q8NFH5	NUP35	2	0	-3.06249	0	3.06249	-4.86808	0.0397013	2	-5.76927	-0.355709	Two Sample t-test	two.sided	3.06249	1	0	A_vs_A1
Q06203	PPAT	2	0	-1.60032	0	1.60032	-4.85988	0.0398276	2	-3.01715	-0.183489	Two Sample t-test	two.sided	1.60032	1	0	A_vs_A1
P40937	RFC5	2	0	-1.9156	0	1.9156	-4.85673	0.0398761	2	-3.61265	-0.218541	Two Sample t-test	two.sided	1.9156	1	0	A_vs_A1
P53396	ACLY	1	0	-3.12599	0	3.12599	-4.85519	0.0399	2	-5.89623	-0.355748	Two Sample t-test	two.sided	3.12599	1	0	A_vs_A1
Q7L2H7	EIF3M	0	0	-1.57599	0	1.57599	-4.85441	0.039912	2	-2.97284	-0.179129	Two Sample t-test	two.sided	1.57599	1	0	A_vs_A1
Q15124	PGM5	2	0	-2.63545	0	2.63545	-4.83064	0.0402823	2	-4.98284	-0.288054	Two Sample t-test	two.sided	2.63545	1	0	A_vs_A1
Q8NE71	ABCF1	2	0	-1.89466	-8.88178e-16	1.89466	-4.8278	0.0403269	2	-3.58323	-0.206091	Two Sample t-test	two.sided	1.89466	1	0	A_vs_A1
Q8N335	GPD1L	2	0	-2.47263	0	2.47263	-4.82706	0.0403385	2	-4.67663	-0.268624	Two Sample t-test	two.sided	2.47263	1	0	A_vs_A1
Q10472	GALNT1	2	0	-2.92406	0	2.92406	-4.82673	0.0403436	2	-5.53063	-0.317492	Two Sample t-test	two.sided	2.92406	1	0	A_vs_A1
Q15366	PCBP2	0	0	-2.69061	-8.88178e-16	2.69061	-4.82652	0.040347	2	-5.08918	-0.292037	Two Sample t-test	two.sided	2.69061	1	0	A_vs_A1
Q969H8	MYDGF	0	0	-1.95545	0	1.95545	-4.81869	0.0404704	2	-3.70148	-0.209409	Two Sample t-test	two.sided	1.95545	1	0	A_vs_A1
P53582	METAP1	2	0	-2.96504	8.88178e-16	2.96504	-4.81334	0.040555	2	-5.6155	-0.314584	Two Sample t-test	two.sided	2.96504	1	0	A_vs_A1
Q9H9Q2	COPS7B	2	0	-2.4928	-8.88178e-16	2.4928	-4.81082	0.0405949	2	-4.72228	-0.263316	Two Sample t-test	two.sided	2.4928	1	0	A_vs_A1
P51610	HCFC1	2	0	-2.92926	8.88178e-16	2.92926	-4.80618	0.0406686	2	-5.55162	-0.306889	Two Sample t-test	two.sided	2.92926	1	0	A_vs_A1
Q06124	PTPN11	2	0	-1.347	8.88178e-16	1.347	-4.80493	0.0406886	2	-2.55319	-0.140806	Two Sample t-test	two.sided	1.347	1	0	A_vs_A1
P15328	FOLR1	2	0	-3.66403	0	3.66403	-4.80362	0.0407094	2	-6.94595	-0.382119	Two Sample t-test	two.sided	3.66403	1	0	A_vs_A1
P48556	PSMD8	2	0	-3.54805	-8.88178e-16	3.54805	-4.79943	0.0407762	2	-6.72885	-0.367251	Two Sample t-test	two.sided	3.54805	1	0	A_vs_A1
Q13126	MTAP	0	0	-2.08499	8.88178e-16	2.08499	-4.79088	0.0409131	2	-3.95751	-0.212476	Two Sample t-test	two.sided	2.08499	1	0	A_vs_A1
P0C0S5	H2AZ1	2	0	-2.38951	0	2.38951	-4.78874	0.0409473	2	-4.53647	-0.242552	Two Sample t-test	two.sided	2.38951	1	0	A_vs_A1
P49419	ALDH7A1	1	0	-3.14889	0	3.14889	-4.78641	0.0409848	2	-5.97951	-0.318256	Two Sample t-test	two.sided	3.14889	1	0	A_vs_A1
P00367	GLUD1	0	0	-1.77824	-8.88178e-16	1.77824	-4.77968	0.0410933	2	-3.379	-0.177475	Two Sample t-test	two.sided	1.77824	1	0	A_vs_A1
Q53H12	AGK	2	0	-2.60258	0	2.60258	-4.76913	0.0412642	2	-4.9506	-0.254565	Two Sample t-test	two.sided	2.60258	1	0	A_vs_A1
Q9BXT2	CACNG6	2	0	-1.81067	-8.88178e-16	1.81067	-4.76205	0.0413795	2	-3.44666	-0.174676	Two Sample t-test	two.sided	1.81067	1	0	A_vs_A1
O96000	NDUFB10	2	0	-3.55973	0	3.55973	-4.76043	0.0414059	2	-6.77715	-0.342316	Two Sample t-test	two.sided	3.55973	1	0	A_vs_A1
P09972	ALDOC	0	0	-2.82728	1.77636e-15	2.82728	-4.75805	0.0414449	2	-5.38396	-0.270599	Two Sample t-test	two.sided	2.82728	1	0	A_vs_A1
P51148	RAB5C	0	0	-1.44486	1.77636e-15	1.44486	-4.75322	0.041524	2	-2.75276	-0.13696	Two Sample t-test	two.sided	1.44486	1	0	A_vs_A1
Q9BYD1	MRPL13	2	0	-1.51797	0	1.51797	-4.75162	0.0415502	2	-2.8925	-0.143427	Two Sample t-test	two.sided	1.51797	1	0	A_vs_A1
P26440	IVD	2	0	-3.34658	-8.88178e-16	3.34658	-4.75015	0.0415744	2	-6.3779	-0.315269	Two Sample t-test	two.sided	3.34658	1	0	A_vs_A1
Q96HY6	DDRGK1	2	0	-1.92728	0	1.92728	-4.73175	0.0418782	2	-3.67978	-0.174774	Two Sample t-test	two.sided	1.92728	1	0	A_vs_A1
Q15365	PCBP1	0	0	-2.376	0	2.376	-4.72639	0.0419674	2	-4.53899	-0.213015	Two Sample t-test	two.sided	2.376	1	0	A_vs_A1
P63167	DYNLL1	0	0	-0.954852	0	0.954852	-4.7235	0.0420156	2	-1.82463	-0.0850733	Two Sample t-test	two.sided	0.954852	0	0	A_vs_A1
P82914	MRPS15	2	0	-2.78138	0	2.78138	-4.72194	0.0420415	2	-5.31579	-0.246976	Two Sample t-test	two.sided	2.78138	1	0	A_vs_A1
Q9NPA0	EMC7	2	0	-1.82568	0	1.82568	-4.71564	0.0421469	2	-3.49147	-0.15989	Two Sample t-test	two.sided	1.82568	1	0	A_vs_A1
P49406	MRPL19	2	0	-2.88236	0	2.88236	-4.69572	0.0424828	2	-5.52344	-0.241274	Two Sample t-test	two.sided	2.88236	1	0	A_vs_A1
Q13643	FHL3	2	0	-2.95492	0	2.95492	-4.69113	0.0425608	2	-5.66514	-0.244698	Two Sample t-test	two.sided	2.95492	1	0	A_vs_A1
P67809	YBX1	0	0	-2.4941	-8.88178e-16	2.4941	-4.68924	0.0425929	2	-4.78257	-0.205617	Two Sample t-test	two.sided	2.4941	1	0	A_vs_A1
Q8WUM4	PDCD6IP	2	0	-2.37756	0	2.37756	-4.68765	0.04262	2	-4.55985	-0.19527	Two Sample t-test	two.sided	2.37756	1	0	A_vs_A1
O95400	CD2BP2	2	0	-1.48195	0	1.48195	-4.68719	0.0426279	2	-2.84233	-0.121579	Two Sample t-test	two.sided	1.48195	1	0	A_vs_A1
Q16630	CPSF6	2	0	-3.0828	-8.88178e-16	3.0828	-4.68688	0.0426331	2	-5.91287	-0.252727	Two Sample t-test	two.sided	3.0828	1	0	A_vs_A1
Q9UKX7	NUP50	2	0	-2.71108	8.88178e-16	2.71108	-4.67502	0.0428359	2	-5.20621	-0.215941	Two Sample t-test	two.sided	2.71108	1	0	A_vs_A1
Q13596	SNX1	2	0	-3.17524	-8.88178e-16	3.17524	-4.66547	0.0430003	2	-6.10355	-0.246929	Two Sample t-test	two.sided	3.17524	1	0	A_vs_A1
Q9H2U2	PPA2	1	0	-2.0449	8.88178e-16	2.0449	-4.66149	0.0430691	2	-3.93238	-0.157415	Two Sample t-test	two.sided	2.0449	1	0	A_vs_A1
Q96S52	PIGS	2	0	-1.71643	0	1.71643	-4.6605	0.0430863	2	-3.30107	-0.131792	Two Sample t-test	two.sided	1.71643	1	0	A_vs_A1
Q13423	NNT	2	0	-2.63451	0	2.63451	-4.65506	0.0431807	2	-5.06958	-0.199442	Two Sample t-test	two.sided	2.63451	1	0	A_vs_A1
P43034	PAFAH1B1	1	0	-2.35628	-8.88178e-16	2.35628	-4.65195	0.0432346	2	-4.53564	-0.176925	Two Sample t-test	two.sided	2.35628	1	0	A_vs_A1
P84098	RPL19	0	0	-3.84397	8.88178e-16	3.84397	-4.6464	0.0433314	2	-7.40357	-0.28438	Two Sample t-test	two.sided	3.84397	1	0	A_vs_A1
P50552	VASP	2	0	-2.83161	-8.88178e-16	2.83161	-4.62445	0.0437171	2	-5.46617	-0.197038	Two Sample t-test	two.sided	2.83161	1	0	A_vs_A1
P06280	GLA	2	0	-1.79337	0	1.79337	-4.61362	0.0439092	2	-3.46585	-0.120877	Two Sample t-test	two.sided	1.79337	1	0	A_vs_A1
P41091	EIF2S3	1	0	-4.24223	-8.88178e-16	4.24223	-4.60887	0.0439939	2	-8.2026	-0.281858	Two Sample t-test	two.sided	4.24223	1	0	A_vs_A1
P54727	RAD23B	1	0	-4.53269	0	4.53269	-4.60279	0.0441025	2	-8.76981	-0.29557	Two Sample t-test	two.sided	4.53269	1	0	A_vs_A1
Q12824	SMARCB1	2	0	-2.65679	-8.88178e-16	2.65679	-4.59705	0.0442056	2	-5.14343	-0.170142	Two Sample t-test	two.sided	2.65679	1	0	A_vs_A1
Q9Y3U8	RPL36	0	0	-2.95274	0	2.95274	-4.59478	0.0442465	2	-5.71776	-0.187728	Two Sample t-test	two.sided	2.95274	1	0	A_vs_A1
P31937	HIBADH	2	0	-3.89573	8.88178e-16	3.89573	-4.59354	0.0442687	2	-7.54476	-0.246702	Two Sample t-test	two.sided	3.89573	1	0	A_vs_A1
Q9H9J2	MRPL44	2	0	-2.69114	8.88178e-16	2.69114	-4.59043	0.0443249	2	-5.21358	-0.168709	Two Sample t-test	two.sided	2.69114	1	0	A_vs_A1
P60660	MYL6	0	0	-3.00048	0	3.00048	-4.58814	0.0443662	2	-5.81427	-0.1867	Two Sample t-test	two.sided	3.00048	1	0	A_vs_A1
Q9ULC3	RAB23	2	0	-1.36534	-8.88178e-16	1.36534	-4.58751	0.0443776	2	-2.6459	-0.0847789	Two Sample t-test	two.sided	1.36534	1	0	A_vs_A1
Q7Z2W9	MRPL21	2	0	-2.35901	8.88178e-16	2.35901	-4.5821	0.0444755	2	-4.57415	-0.143868	Two Sample t-test	two.sided	2.35901	1	0	A_vs_A1
P17812	CTPS1	2	0	-2.93274	-8.88178e-16	2.93274	-4.57773	0.0445548	2	-5.68925	-0.176232	Two Sample t-test	two.sided	2.93274	1	0	A_vs_A1
O60547	GMDS	2	0	-1.04607	0	1.04607	-4.57374	0.0446275	2	-2.03014	-0.0620017	Two Sample t-test	two.sided	1.04607	1	0	A_vs_A1
Q9Y2W2	WBP11	2	0	-2.26558	-8.88178e-16	2.26558	-4.5604	0.0448717	2	-4.40311	-0.128047	Two Sample t-test	two.sided	2.26558	1	0	A_vs_A1
P49915	GMPS	2	0	-3.13695	0	3.13695	-4.54928	0.0450767	2	-6.10384	-0.170062	Two Sample t-test	two.sided	3.13695	1	0	A_vs_A1
P35222	CTNNB1	2	0	-2.35875	8.88178e-16	2.35875	-4.54456	0.0451642	2	-4.59195	-0.125554	Two Sample t-test	two.sided	2.35875	1	0	A_vs_A1
Q9Y2B0	CNPY2	2	0	-2.09849	0	2.09849	-4.5298	0.0454391	2	-4.09175	-0.10523	Two Sample t-test	two.sided	2.09849	1	0	A_vs_A1
Q9P2X0	DPM3	2	0	-3.16767	8.88178e-16	3.16767	-4.52887	0.0454565	2	-6.17712	-0.158228	Two Sample t-test	two.sided	3.16767	1	0	A_vs_A1
Q53GS9	USP39	2	0	-1.47903	0	1.47903	-4.52885	0.0454569	2	-2.88418	-0.0738717	Two Sample t-test	two.sided	1.47903	1	0	A_vs_A1
P09488	GSTM1	1	0	-2.72404	0	2.72404	-4.52869	0.0454599	2	-5.31212	-0.135963	Two Sample t-test	two.sided	2.72404	1	0	A_vs_A1
O75431	MTX2	2	0	-2.86889	0	2.86889	-4.52202	0.045585	2	-5.59862	-0.139174	Two Sample t-test	two.sided	2.86889	1	0	A_vs_A1
P60891	PRPS1	2	0	-1.9712	8.88178e-16	1.9712	-4.51688	0.0456819	2	-3.84892	-0.0934894	Two Sample t-test	two.sided	1.9712	1	0	A_vs_A1
Q9UNF0	PACSIN2	2	0	-2.50182	0	2.50182	-4.51093	0.0457943	2	-4.88813	-0.115513	Two Sample t-test	two.sided	2.50182	1	0	A_vs_A1
O60443	GSDME	2	0	-1.94608	0	1.94608	-4.50338	0.0459376	2	-3.80542	-0.0867411	Two Sample t-test	two.sided	1.94608	1	0	A_vs_A1
P16152	CBR1	0	0	-1.995	8.88178e-16	1.995	-4.50334	0.0459382	2	-3.90109	-0.0889069	Two Sample t-test	two.sided	1.995	1	0	A_vs_A1
O00299	CLIC1	0	0	-2.63793	0	2.63793	-4.50132	0.0459768	2	-5.15944	-0.116424	Two Sample t-test	two.sided	2.63793	1	0	A_vs_A1
Q8NHP8	PLBD2	2	0	-2.56287	0	2.56287	-4.49826	0.046035	2	-5.01429	-0.111449	Two Sample t-test	two.sided	2.56287	1	0	A_vs_A1
Q04941	PLP2	0	0	-2.8393	-8.88178e-16	2.8393	-4.49719	0.0460554	2	-5.55577	-0.122823	Two Sample t-test	two.sided	2.8393	1	0	A_vs_A1
P51965	UBE2E1	2	0	-2.33802	-8.88178e-16	2.33802	-4.49185	0.0461577	2	-4.57757	-0.0984761	Two Sample t-test	two.sided	2.33802	1	0	A_vs_A1
P62917	RPL8	0	0	-3.36432	0	3.36432	-4.4834	0.0463198	2	-6.59301	-0.135633	Two Sample t-test	two.sided	3.36432	1	0	A_vs_A1
Q9NY33	DPP3	2	0	-2.49401	-8.88178e-16	2.49401	-4.46187	0.0467371	2	-4.89903	-0.088995	Two Sample t-test	two.sided	2.49401	1	0	A_vs_A1
Q15008	PSMD6	2	0	-2.62982	0	2.62982	-4.44746	0.0470194	2	-5.17402	-0.0856242	Two Sample t-test	two.sided	2.62982	1	0	A_vs_A1
Q02127	DHODH	2	0	-1.0159	8.88178e-16	1.0159	-4.43813	0.0472034	2	-2.0008	-0.031011	Two Sample t-test	two.sided	1.0159	1	0	A_vs_A1
P07195	LDHB	0	0	-2.70764	1.77636e-15	2.70764	-4.43023	0.0473602	2	-5.3373	-0.0779707	Two Sample t-test	two.sided	2.70764	1	0	A_vs_A1
P40938	RFC3	2	0	-3.17813	0	3.17813	-4.42899	0.0473849	2	-6.2656	-0.0906541	Two Sample t-test	two.sided	3.17813	1	0	A_vs_A1
Q9UN37	VPS4A	2	0	-2.29	0	2.29	-4.42596	0.0474451	2	-4.5162	-0.0637999	Two Sample t-test	two.sided	2.29	1	0	A_vs_A1
Q9H9B4	SFXN1	2	0	-3.31349	-8.88178e-16	3.31349	-4.42004	0.0475633	2	-6.53897	-0.0880012	Two Sample t-test	two.sided	3.31349	1	0	A_vs_A1
Q09161	NCBP1	2	0	-2.88952	8.88178e-16	2.88952	-4.41846	0.047595	2	-5.7033	-0.0757334	Two Sample t-test	two.sided	2.88952	1	0	A_vs_A1
O94925	GLS	1	0	-3.08712	0	3.08712	-4.41	0.0477649	2	-6.0991	-0.0751458	Two Sample t-test	two.sided	3.08712	1	0	A_vs_A1
P30153	PPP2R1A	2	0	-3.51687	0	3.51687	-4.4082	0.0478013	2	-6.94954	-0.0842029	Two Sample t-test	two.sided	3.51687	1	0	A_vs_A1
Q6P1J9	CDC73	1	0	-1.78363	8.88178e-16	1.78363	-4.39472	0.048074	2	-3.52989	-0.0373673	Two Sample t-test	two.sided	1.78363	1	0	A_vs_A1
Q8WVJ2	NUDCD2	2	0	-2.12312	0	2.12312	-4.39038	0.0481624	2	-4.20381	-0.0424229	Two Sample t-test	two.sided	2.12312	1	0	A_vs_A1
Q96PK6	RBM14	1	0	-3.35364	0	3.35364	-4.37266	0.0485255	2	-6.65359	-0.0536933	Two Sample t-test	two.sided	3.35364	1	0	A_vs_A1
P48507	GCLM	2	0	-3.07677	0	3.07677	-4.3702	0.0485763	2	-6.10599	-0.0475526	Two Sample t-test	two.sided	3.07677	1	0	A_vs_A1
P37802	TAGLN2	0	0	-1.68835	-1.77636e-15	1.68835	-4.36436	0.048697	2	-3.35284	-0.0238715	Two Sample t-test	two.sided	1.68835	1	0	A_vs_A1
O00273	DFFA	2	0	-2.65696	-8.88178e-16	2.65696	-4.35576	0.0488756	2	-5.28153	-0.0323935	Two Sample t-test	two.sided	2.65696	1	0	A_vs_A1
Q13813	SPTAN1	2	0	-3.49013	0	3.49013	-4.3521	0.0489519	2	-6.94061	-0.0396534	Two Sample t-test	two.sided	3.49013	1	0	A_vs_A1
Q14566	MCM6	2	0	-2.19312	8.88178e-16	2.19312	-4.34866	0.0490237	2	-4.36303	-0.0232037	Two Sample t-test	two.sided	2.19312	1	0	A_vs_A1
Q04760	GLO1	0	0	-1.96592	8.88178e-16	1.96592	-4.34717	0.0490549	2	-3.91172	-0.0201316	Two Sample t-test	two.sided	1.96592	1	0	A_vs_A1
Q13547	HDAC1	2	0	-3.05863	-8.88178e-16	3.05863	-4.34461	0.0491086	2	-6.08772	-0.0295366	Two Sample t-test	two.sided	3.05863	1	0	A_vs_A1
P46781	RPS9	0	0	-2.51077	0	2.51077	-4.34401	0.049121	2	-4.99763	-0.0239065	Two Sample t-test	two.sided	2.51077	1	0	A_vs_A1
P32322	PYCR1	2	0	-2.81476	0	2.81476	-4.33913	0.0492236	2	-5.60586	-0.0236645	Two Sample t-test	two.sided	2.81476	1	0	A_vs_A1
A6NHL2	TUBAL3	1	0	-2.46871	0	2.46871	-4.33005	0.0494153	2	-4.9218	-0.0156192	Two Sample t-test	two.sided	2.46871	1	0	A_vs_A1
Q00688	FKBP3	2	0	-4.07427	0	4.07427	-4.3228	0.049569	2	-8.12956	-0.0189913	Two Sample t-test	two.sided	4.07427	1	0	A_vs_A1
P13489	RNH1	1	0	-1.90393	-8.88178e-16	1.90393	-4.30292	0.0499944	2	-3.80775	-0.000116067	Two Sample t-test	two.sided	1.90393	1	0	A_vs_A1
Q9Y394	DHRS7	2	0	-1.97446	0	1.97446	-4.2904	0.0502649	2	-3.95457	0.00564076	Two Sample t-test	two.sided	1.97446	0	0	A_vs_A1
Q4KWH8	PLCH1	2	0	-3.41127	0	3.41127	-4.28069	0.0504761	2	-6.84004	0.0175039	Two Sample t-test	two.sided	3.41127	0	0	A_vs_A1
P49770	EIF2B2	2	0	-2.7179	-8.88178e-16	2.7179	-4.27671	0.050563	2	-5.45229	0.0164849	Two Sample t-test	two.sided	2.7179	0	0	A_vs_A1
Q5T653	MRPL2	2	0	-1.90099	0	1.90099	-4.27566	0.050586	2	-3.81398	0.0119999	Two Sample t-test	two.sided	1.90099	0	0	A_vs_A1
Q15642	TRIP10	2	0	-1.96594	0	1.96594	-4.27069	0.050695	2	-3.9466	0.0147129	Two Sample t-test	two.sided	1.96594	0	0	A_vs_A1
Q9UN86	G3BP2	2	0	-3.42468	8.88178e-16	3.42468	-4.26868	0.0507393	2	-6.87661	0.0272573	Two Sample t-test	two.sided	3.42468	0	0	A_vs_A1
P61006	RAB8A	1	0	-2.67322	8.88178e-16	2.67322	-4.26785	0.0507575	2	-5.36823	0.021799	Two Sample t-test	two.sided	2.67322	0	0	A_vs_A1
Q9NP72	RAB18	2	0	-2.04972	0	2.04972	-4.2651	0.0508181	2	-4.11749	0.0180478	Two Sample t-test	two.sided	2.04972	0	0	A_vs_A1
Q9BSD7	NTPCR	2	0	-2.72407	0	2.72407	-4.26294	0.0508658	2	-5.47351	0.0253785	Two Sample t-test	two.sided	2.72407	0	0	A_vs_A1
Q13057	COASY	2	0	-2.11008	0	2.11008	-4.25922	0.0509479	2	-4.24167	0.0215159	Two Sample t-test	two.sided	2.11008	0	0	A_vs_A1
Q07020	RPL18	0	0	-2.53145	0	2.53145	-4.25132	0.0511233	2	-5.09348	0.0305687	Two Sample t-test	two.sided	2.53145	0	0	A_vs_A1
Q14019	COTL1	0	0	-2.15376	0	2.15376	-4.25024	0.0511471	2	-4.33409	0.0265583	Two Sample t-test	two.sided	2.15376	0	0	A_vs_A1
Q52LJ0	FAM98B	2	0	-4.10034	8.88178e-16	4.10034	-4.23562	0.0514739	2	-8.26557	0.0648877	Two Sample t-test	two.sided	4.10034	0	0	A_vs_A1
P15586	GNS	2	0	-2.81229	0	2.81229	-4.23457	0.0514976	2	-5.6698	0.0452151	Two Sample t-test	two.sided	2.81229	0	0	A_vs_A1
P60981	DSTN	0	0	-2.60924	0	2.60924	-4.22951	0.0516116	2	-5.26361	0.0451237	Two Sample t-test	two.sided	2.60924	0	0	A_vs_A1
Q07065	CKAP4	2	0	-2.21234	0	2.21234	-4.22357	0.0517457	2	-4.4661	0.0414239	Two Sample t-test	two.sided	2.21234	0	0	A_vs_A1
Q01085	TIAL1	2	0	-2.77764	8.88178e-16	2.77764	-4.20372	0.0521978	2	-5.62064	0.0653671	Two Sample t-test	two.sided	2.77764	0	0	A_vs_A1
O95202	LETM1	2	0	-2.76783	0	2.76783	-4.19873	0.0523125	2	-5.60417	0.0685077	Two Sample t-test	two.sided	2.76783	0	0	A_vs_A1
Q92945	KHSRP	2	0	-3.88917	0	3.88917	-4.19023	0.0525086	2	-7.8827	0.104349	Two Sample t-test	two.sided	3.88917	0	0	A_vs_A1
Q16539	MAPK14	2	0	-1.97875	0	1.97875	-4.1901	0.0525116	2	-4.01065	0.0531541	Two Sample t-test	two.sided	1.97875	0	0	A_vs_A1
Q9Y4W6	AFG3L2	2	0	-1.47326	0	1.47326	-4.18537	0.0526209	2	-2.98781	0.0412822	Two Sample t-test	two.sided	1.47326	0	0	A_vs_A1
Q07021	C1QBP	0	0	-2.35133	0	2.35133	-4.18466	0.0526374	2	-4.76895	0.0662968	Two Sample t-test	two.sided	2.35133	0	0	A_vs_A1
Q08752	PPID	2	0	-1.41568	0	1.41568	-4.18225	0.0526934	2	-2.87212	0.0407557	Two Sample t-test	two.sided	1.41568	0	0	A_vs_A1
P50990	CCT8	0	0	-3.13274	0	3.13274	-4.17935	0.052761	2	-6.35791	0.0924285	Two Sample t-test	two.sided	3.13274	0	0	A_vs_A1
Q86UP2	KTN1	2	0	-1.71962	0	1.71962	-4.17673	0.052822	2	-3.49108	0.0518439	Two Sample t-test	two.sided	1.71962	0	0	A_vs_A1
Q16698	DECR1	2	0	-3.34967	-8.88178e-16	3.34967	-4.17513	0.0528594	2	-6.80165	0.102311	Two Sample t-test	two.sided	3.34967	0	0	A_vs_A1
Q9Y295	DRG1	2	0	-3.82604	0	3.82604	-4.16912	0.0529998	2	-7.77462	0.122541	Two Sample t-test	two.sided	3.82604	0	0	A_vs_A1
Q9Y266	NUDC	0	0	-2.43221	0	2.43221	-4.16414	0.053117	2	-4.94532	0.0809059	Two Sample t-test	two.sided	2.43221	0	0	A_vs_A1
Q99832	CCT7	0	0	-3.10684	0	3.10684	-4.16283	0.0531476	2	-6.31803	0.104351	Two Sample t-test	two.sided	3.10684	0	0	A_vs_A1
Q9Y230	RUVBL2	0	0	-1.61157	0	1.61157	-4.16163	0.0531758	2	-3.27776	0.0546093	Two Sample t-test	two.sided	1.61157	0	0	A_vs_A1
Q9NXG2	THUMPD1	2	0	-1.52734	8.88178e-16	1.52734	-4.1593	0.0532309	2	-3.10733	0.0526414	Two Sample t-test	two.sided	1.52734	0	0	A_vs_A1
Q9Y3B3	TMED7	2	0	-1.83025	0	1.83025	-4.15633	0.053301	2	-3.72494	0.064435	Two Sample t-test	two.sided	1.83025	0	0	A_vs_A1
P24941	CDK2	2	0	-2.67135	8.88178e-16	2.67135	-4.14881	0.0534792	2	-5.44175	0.0990589	Two Sample t-test	two.sided	2.67135	0	0	A_vs_A1
Q9UJS0	SLC25A13	1	0	-2.47805	8.88178e-16	2.47805	-4.14866	0.0534826	2	-5.04808	0.0919796	Two Sample t-test	two.sided	2.47805	0	0	A_vs_A1
Q8N1F7	NUP93	2	0	-3.12677	8.88178e-16	3.12677	-4.14695	0.0535234	2	-6.37095	0.117402	Two Sample t-test	two.sided	3.12677	0	0	A_vs_A1
P61769	B2M	1	0	-3.46203	0	3.46203	-4.14142	0.053655	2	-7.05883	0.134782	Two Sample t-test	two.sided	3.46203	0	0	A_vs_A1
Q9P287	BCCIP	2	0	-2.9126	0	2.9126	-4.12858	0.0539627	2	-5.94801	0.122802	Two Sample t-test	two.sided	2.9126	0	0	A_vs_A1
Q9UBS4	DNAJB11	1	0	-2.56041	8.88178e-16	2.56041	-4.1207	0.0541528	2	-5.23387	0.113056	Two Sample t-test	two.sided	2.56041	0	0	A_vs_A1
P10515	DLAT	2	0	-2.88387	8.88178e-16	2.88387	-4.11532	0.0542833	2	-5.89902	0.13128	Two Sample t-test	two.sided	2.88387	0	0	A_vs_A1
P09960	LTA4H	2	0	-3.29342	0	3.29342	-4.10777	0.0544669	2	-6.74309	0.156249	Two Sample t-test	two.sided	3.29342	0	0	A_vs_A1
P61964	WDR5	2	0	-2.80292	-8.88178e-16	2.80292	-4.10394	0.0545604	2	-5.74156	0.135717	Two Sample t-test	two.sided	2.80292	0	0	A_vs_A1
P28838	LAP3	1	0	-2.51273	-8.88178e-16	2.51273	-4.10143	0.0546218	2	-5.14874	0.123276	Two Sample t-test	two.sided	2.51273	0	0	A_vs_A1
Q6NUK1	SLC25A24	2	0	-2.3458	0	2.3458	-4.1014	0.0546226	2	-4.80671	0.115108	Two Sample t-test	two.sided	2.3458	0	0	A_vs_A1
P36952	SERPINB5	0	0	-2.55004	-8.88178e-16	2.55004	-4.10031	0.0546493	2	-5.22591	0.12584	Two Sample t-test	two.sided	2.55004	0	0	A_vs_A1
Q9NPD3	EXOSC4	2	0	-3.57472	0	3.57472	-4.09741	0.0547204	2	-7.3285	0.179059	Two Sample t-test	two.sided	3.57472	0	0	A_vs_A1
P61421	ATP6V0D1	2	0	-2.29093	0	2.29093	-4.09249	0.0548414	2	-4.6995	0.117645	Two Sample t-test	two.sided	2.29093	0	0	A_vs_A1
Q9Y316	MEMO1	2	0	-1.60141	0	1.60141	-4.09079	0.0548834	2	-3.28576	0.0829376	Two Sample t-test	two.sided	1.60141	0	0	A_vs_A1
Q92820	GGH	2	0	-3.03265	8.88178e-16	3.03265	-4.08592	0.0550036	2	-6.22616	0.160862	Two Sample t-test	two.sided	3.03265	0	0	A_vs_A1
P14618	PKM	0	0	-2.46249	1.77636e-15	2.46249	-4.08312	0.055073	2	-5.05738	0.132397	Two Sample t-test	two.sided	2.46249	0	0	A_vs_A1
Q9BWH2	FUNDC2	0	0	-1.68486	0	1.68486	-4.07409	0.0552974	2	-3.46425	0.0945215	Two Sample t-test	two.sided	1.68486	0	0	A_vs_A1
O15355	PPM1G	2	0	-2.24806	-8.88178e-16	2.24806	-4.06387	0.0555533	2	-4.6282	0.132091	Two Sample t-test	two.sided	2.24806	0	0	A_vs_A1
Q9NX62	BPNT2	2	0	-1.52398	0	1.52398	-4.05494	0.0557781	2	-3.14105	0.0930995	Two Sample t-test	two.sided	1.52398	0	0	A_vs_A1
P62826	RAN	0	0	-2.32689	0	2.32689	-4.04094	0.0561332	2	-4.80448	0.150702	Two Sample t-test	two.sided	2.32689	0	0	A_vs_A1
Q93052	LPP	2	0	-2.81849	0	2.81849	-4.03957	0.0561682	2	-5.82055	0.18356	Two Sample t-test	two.sided	2.81849	0	0	A_vs_A1
P62750	RPL23A	0	0	-2.25658	-1.77636e-15	2.25658	-4.03424	0.0563044	2	-4.6633	0.150139	Two Sample t-test	two.sided	2.25658	0	0	A_vs_A1
P18124	RPL7	0	0	-3.32212	0	3.32212	-4.02936	0.0564294	2	-6.86956	0.225321	Two Sample t-test	two.sided	3.32212	0	0	A_vs_A1
P50454	SERPINH1	0	0	-2.131	0	2.131	-4.02805	0.0564632	2	-4.40728	0.145278	Two Sample t-test	two.sided	2.131	0	0	A_vs_A1
P22570	FDXR	2	0	-2.59603	8.88178e-16	2.59603	-4.01712	0.0567451	2	-5.37658	0.184522	Two Sample t-test	two.sided	2.59603	0	0	A_vs_A1
Q13445	TMED1	2	0	-1.08611	0	1.08611	-4.01376	0.0568323	2	-2.25039	0.0781741	Two Sample t-test	two.sided	1.08611	0	0	A_vs_A1
E9PAV3	NACA	0	0	-3.0905	0	3.0905	-4.00999	0.0569302	2	-6.40656	0.225554	Two Sample t-test	two.sided	3.0905	0	0	A_vs_A1
P62805	H4C1	0	0	-0.856944	0	0.856944	-4.0012	0.0571596	2	-1.77845	0.0645627	Two Sample t-test	two.sided	0.856944	0	0	A_vs_A1
P08237	PFKM	2	0	-0.70243	0	0.70243	-3.99665	0.0572787	2	-1.45864	0.0537806	Two Sample t-test	two.sided	0.70243	0	0	A_vs_A1
Q8N6M0	OTUD6B	2	0	-2.13783	0	2.13783	-3.99368	0.0573569	2	-4.44106	0.165396	Two Sample t-test	two.sided	2.13783	0	0	A_vs_A1
P27695	APEX1	1	0	-3.57426	0	3.57426	-3.99237	0.0573912	2	-7.42631	0.277785	Two Sample t-test	two.sided	3.57426	0	0	A_vs_A1
Q13404	UBE2V1	1	0	-3.68891	8.88178e-16	3.68891	-3.99224	0.0573946	2	-7.66465	0.286825	Two Sample t-test	two.sided	3.68891	0	0	A_vs_A1
P37235	HPCAL1	2	0	-2.39394	-8.88178e-16	2.39394	-3.99182	0.0574059	2	-4.97429	0.186412	Two Sample t-test	two.sided	2.39394	0	0	A_vs_A1
O75937	DNAJC8	2	0	-2.81171	8.88178e-16	2.81171	-3.98609	0.0575569	2	-5.84672	0.223295	Two Sample t-test	two.sided	2.81171	0	0	A_vs_A1
Q969V3	NCLN	2	0	-3.14019	0	3.14019	-3.98047	0.0577059	2	-6.53455	0.254172	Two Sample t-test	two.sided	3.14019	0	0	A_vs_A1
P27797	CALR	0	0	-3.99481	8.88178e-16	3.99481	-3.9743	0.0578699	2	-8.31967	0.330049	Two Sample t-test	two.sided	3.99481	0	0	A_vs_A1
Q01105	SET	0	0	-2.50086	-1.77636e-15	2.50086	-3.97337	0.0578945	2	-5.20897	0.207249	Two Sample t-test	two.sided	2.50086	0	0	A_vs_A1
Q9GZS3	SKIC8	2	0	-3.40506	-8.88178e-16	3.40506	-3.97186	0.0579348	2	-7.09371	0.283586	Two Sample t-test	two.sided	3.40506	0	0	A_vs_A1
Q96JJ7	TMX3	2	0	-2.16903	0	2.16903	-3.96299	0.0581724	2	-4.52396	0.185907	Two Sample t-test	two.sided	2.16903	0	0	A_vs_A1
Q16555	DPYSL2	1	0	-2.96354	0	2.96354	-3.961	0.0582259	2	-6.1827	0.255621	Two Sample t-test	two.sided	2.96354	0	0	A_vs_A1
P84085	ARF5	1	0	-2.50322	0	2.50322	-3.95807	0.0583045	2	-5.22437	0.217925	Two Sample t-test	two.sided	2.50322	0	0	A_vs_A1
O75347	TBCA	2	0	-3.01153	-8.88178e-16	3.01153	-3.95719	0.0583283	2	-6.28597	0.262908	Two Sample t-test	two.sided	3.01153	0	0	A_vs_A1
Q9NUU7	DDX19A	2	0	-1.98171	-8.88178e-16	1.98171	-3.95685	0.0583374	2	-4.13661	0.173186	Two Sample t-test	two.sided	1.98171	0	0	A_vs_A1
P49189	ALDH9A1	0	0	-0.706329	0	0.706329	-3.9541	0.0584117	2	-1.47492	0.0622628	Two Sample t-test	two.sided	0.706329	0	0	A_vs_A1
P52565	ARHGDIA	0	0	-2.76302	-1.77636e-15	2.76302	-3.95311	0.0584383	2	-5.77035	0.24431	Two Sample t-test	two.sided	2.76302	0	0	A_vs_A1
Q9Y399	MRPS2	2	0	-2.11488	0	2.11488	-3.95236	0.0584586	2	-4.41719	0.187438	Two Sample t-test	two.sided	2.11488	0	0	A_vs_A1
O00264	PGRMC1	2	0	-2.50071	0	2.50071	-3.94741	0.0585927	2	-5.22647	0.225047	Two Sample t-test	two.sided	2.50071	0	0	A_vs_A1
P19823	ITIH2	2	0	-1.03503	0	1.03503	-3.93665	0.0588857	2	-2.16629	0.0962296	Two Sample t-test	two.sided	1.03503	0	0	A_vs_A1
Q15691	MAPRE1	1	0	-2.71687	0	2.71687	-3.93212	0.0590097	2	-5.68976	0.256017	Two Sample t-test	two.sided	2.71687	0	0	A_vs_A1
P46060	RANGAP1	2	0	-2.88446	-8.88178e-16	2.88446	-3.92877	0.0591015	2	-6.04341	0.274497	Two Sample t-test	two.sided	2.88446	0	0	A_vs_A1
P40429	RPL13A	0	0	-2.16745	0	2.16745	-3.92375	0.0592397	2	-4.5442	0.209302	Two Sample t-test	two.sided	2.16745	0	0	A_vs_A1
Q2M2I5	KRT24	0	0	-5.85307	-8.88178e-16	5.85307	-3.91871	0.0593788	2	-12.2796	0.57346	Two Sample t-test	two.sided	5.85307	0	0	A_vs_A1
P30044	PRDX5	0	0	-2.14458	-1.77636e-15	2.14458	-3.91577	0.0594603	2	-4.50105	0.211886	Two Sample t-test	two.sided	2.14458	0	0	A_vs_A1
Q9BZK7	TBL1XR1	2	0	-2.56415	-8.88178e-16	2.56415	-3.91495	0.0594831	2	-5.38224	0.253933	Two Sample t-test	two.sided	2.56415	0	0	A_vs_A1
Q9BUF5	TUBB6	0	0	-1.39653	0	1.39653	-3.91245	0.0595526	2	-2.93233	0.139282	Two Sample t-test	two.sided	1.39653	0	0	A_vs_A1
P61201	COPS2	1	0	-2.31053	8.88178e-16	2.31053	-3.91213	0.0595612	2	-4.8517	0.230642	Two Sample t-test	two.sided	2.31053	0	0	A_vs_A1
Q92804	TAF15	2	0	-3.10323	-8.88178e-16	3.10323	-3.91028	0.0596128	2	-6.51786	0.311392	Two Sample t-test	two.sided	3.10323	0	0	A_vs_A1
P04843	RPN1	1	0	-3.74514	0	3.74514	-3.9077	0.0596847	2	-7.8688	0.378525	Two Sample t-test	two.sided	3.74514	0	0	A_vs_A1
P49589	CARS1	2	0	-2.74122	8.88178e-16	2.74122	-3.90419	0.0597824	2	-5.76221	0.279766	Two Sample t-test	two.sided	2.74122	0	0	A_vs_A1
Q86VP6	CAND1	2	0	-2.40766	0	2.40766	-3.90309	0.0598133	2	-5.06179	0.246475	Two Sample t-test	two.sided	2.40766	0	0	A_vs_A1
P47756	CAPZB	0	0	-3.11735	8.88178e-16	3.11735	-3.90045	0.0598872	2	-6.55614	0.321453	Two Sample t-test	two.sided	3.11735	0	0	A_vs_A1
O75794	CDC123	2	0	-1.21241	8.88178e-16	1.21241	-3.89871	0.0599358	2	-2.55044	0.125616	Two Sample t-test	two.sided	1.21241	0	0	A_vs_A1
Q8NC56	LEMD2	2	0	-1.95024	0	1.95024	-3.89813	0.0599523	2	-4.10286	0.202385	Two Sample t-test	two.sided	1.95024	0	0	A_vs_A1
P05787	KRT8	0	0	-2.55461	0	2.55461	-3.89692	0.0599861	2	-5.3752	0.265977	Two Sample t-test	two.sided	2.55461	0	0	A_vs_A1
Q9UBP6	METTL1	2	0	-2.75697	0	2.75697	-3.8946	0.0600512	2	-5.80279	0.288856	Two Sample t-test	two.sided	2.75697	0	0	A_vs_A1
P38159	RBMX	1	0	-3.5222	8.88178e-16	3.5222	-3.89164	0.0601347	2	-7.41639	0.371998	Two Sample t-test	two.sided	3.5222	0	0	A_vs_A1
Q96IJ6	GMPPA	2	0	-2.01728	-8.88178e-16	2.01728	-3.86582	0.0608684	2	-4.26251	0.227949	Two Sample t-test	two.sided	2.01728	0	0	A_vs_A1
P08758	ANXA5	0	0	-2.39701	0	2.39701	-3.86458	0.060904	2	-5.06573	0.271714	Two Sample t-test	two.sided	2.39701	0	0	A_vs_A1
O76031	CLPX	2	0	-2.66416	0	2.66416	-3.86445	0.0609077	2	-5.63041	0.302096	Two Sample t-test	two.sided	2.66416	0	0	A_vs_A1
P63000	RAC1	0	0	-1.89144	0	1.89144	-3.85405	0.0612074	2	-4.00303	0.22016	Two Sample t-test	two.sided	1.89144	0	0	A_vs_A1
Q9NWV4	CZIB	2	0	-2.17818	0	2.17818	-3.84414	0.0614948	2	-4.61617	0.259805	Two Sample t-test	two.sided	2.17818	0	0	A_vs_A1
Q9Y2H2	INPP5F	2	0	-2.80138	8.88178e-16	2.80138	-3.84375	0.061506	2	-5.93721	0.334452	Two Sample t-test	two.sided	2.80138	0	0	A_vs_A1
Q9NT62	ATG3	2	0	-2.94768	0	2.94768	-3.83864	0.0616552	2	-6.25168	0.356316	Two Sample t-test	two.sided	2.94768	0	0	A_vs_A1
O60749	SNX2	2	0	-3.01861	8.88178e-16	3.01861	-3.82865	0.061948	2	-6.41093	0.373716	Two Sample t-test	two.sided	3.01861	0	0	A_vs_A1
Q9Y678	COPG1	2	0	-2.56294	0	2.56294	-3.8144	0.0623692	2	-5.45394	0.328064	Two Sample t-test	two.sided	2.56294	0	0	A_vs_A1
Q16740	CLPP	2	0	-2.79579	-8.88178e-16	2.79579	-3.80306	0.0627073	2	-5.95884	0.367267	Two Sample t-test	two.sided	2.79579	0	0	A_vs_A1
P82650	MRPS22	2	0	-2.56807	0	2.56807	-3.80266	0.0627195	2	-5.4738	0.337666	Two Sample t-test	two.sided	2.56807	0	0	A_vs_A1
P40939	HADHA	0	0	-2.09965	-8.88178e-16	2.09965	-3.80181	0.0627447	2	-4.47589	0.276601	Two Sample t-test	two.sided	2.09965	0	0	A_vs_A1
Q8TAA9	VANGL1	2	0	-3.29092	0	3.29092	-3.79927	0.062821	2	-7.01786	0.43603	Two Sample t-test	two.sided	3.29092	0	0	A_vs_A1
O43617	TRAPPC3	2	0	-2.52389	8.88178e-16	2.52389	-3.78307	0.0633101	2	-5.39443	0.346643	Two Sample t-test	two.sided	2.52389	0	0	A_vs_A1
P51571	SSR4	0	0	-1.53918	0	1.53918	-3.78015	0.0633989	2	-3.29112	0.212751	Two Sample t-test	two.sided	1.53918	0	0	A_vs_A1
O75306	NDUFS2	1	0	-3.40982	0	3.40982	-3.77018	0.0637031	2	-7.30122	0.481577	Two Sample t-test	two.sided	3.40982	0	0	A_vs_A1
P05386	RPLP1	2	0	-4.72433	-8.88178e-16	4.72433	-3.76576	0.0638387	2	-10.1222	0.673557	Two Sample t-test	two.sided	4.72433	0	0	A_vs_A1
O43172	PRPF4	2	0	-2.40697	0	2.40697	-3.75978	0.0640229	2	-5.16148	0.347541	Two Sample t-test	two.sided	2.40697	0	0	A_vs_A1
P09382	LGALS1	0	0	-3.05364	0	3.05364	-3.74909	0.0643538	2	-6.55816	0.450874	Two Sample t-test	two.sided	3.05364	0	0	A_vs_A1
P61247	RPS3A	0	0	-2.88451	0	2.88451	-3.74523	0.0644743	2	-6.19834	0.42932	Two Sample t-test	two.sided	2.88451	0	0	A_vs_A1
Q9UMX5	NENF	2	0	-1.71962	8.88178e-16	1.71962	-3.74474	0.0644896	2	-3.69545	0.256201	Two Sample t-test	two.sided	1.71962	0	0	A_vs_A1
Q14738	PPP2R5D	2	0	-2.22958	0	2.22958	-3.74405	0.0645109	2	-4.79181	0.332646	Two Sample t-test	two.sided	2.22958	0	0	A_vs_A1
P67870	CSNK2B	2	0	-2.27005	-8.88178e-16	2.27005	-3.74012	0.0646338	2	-4.88153	0.341429	Two Sample t-test	two.sided	2.27005	0	0	A_vs_A1
P23368	ME2	2	0	-2.63562	8.88178e-16	2.63562	-3.73667	0.0647418	2	-5.67045	0.399211	Two Sample t-test	two.sided	2.63562	0	0	A_vs_A1
Q13620	CUL4B	2	0	-2.51421	0	2.51421	-3.72571	0.0650869	2	-5.41775	0.389338	Two Sample t-test	two.sided	2.51421	0	0	A_vs_A1
O95456	PSMG1	2	0	-2.32734	0	2.32734	-3.72436	0.0651294	2	-5.01605	0.36137	Two Sample t-test	two.sided	2.32734	0	0	A_vs_A1
Q9GZZ1	NAA50	2	0	-3.03398	0	3.03398	-3.72076	0.0652435	2	-6.54246	0.474486	Two Sample t-test	two.sided	3.03398	0	0	A_vs_A1
P07954	FH	0	0	-1.56091	8.88178e-16	1.56091	-3.71851	0.0653149	2	-3.36703	0.245205	Two Sample t-test	two.sided	1.56091	0	0	A_vs_A1
Q96GX9	APIP	2	0	-2.08283	0	2.08283	-3.71774	0.0653393	2	-4.49335	0.327689	Two Sample t-test	two.sided	2.08283	0	0	A_vs_A1
P07900	HSP90AA1	1	0	-5.19888	0	5.19888	-3.71716	0.0653579	2	-11.2166	0.818885	Two Sample t-test	two.sided	5.19888	0	0	A_vs_A1
Q07955	SRSF1	1	0	-4.01516	0	4.01516	-3.71633	0.0653842	2	-8.66379	0.633468	Two Sample t-test	two.sided	4.01516	0	0	A_vs_A1
P27348	YWHAQ	0	0	-1.94525	-1.77636e-15	1.94525	-3.71581	0.0654008	2	-4.19773	0.307218	Two Sample t-test	two.sided	1.94525	0	0	A_vs_A1
Q9BYC9	MRPL20	2	0	-1.20889	-8.88178e-16	1.20889	-3.71052	0.0655694	2	-2.6107	0.192917	Two Sample t-test	two.sided	1.20889	0	0	A_vs_A1
Q8WUA2	PPIL4	2	0	-2.48249	0	2.48249	-3.70735	0.0656709	2	-5.3636	0.398625	Two Sample t-test	two.sided	2.48249	0	0	A_vs_A1
Q5F1R6	DNAJC21	2	0	-1.81217	0	1.81217	-3.70637	0.0657023	2	-3.91588	0.291544	Two Sample t-test	two.sided	1.81217	0	0	A_vs_A1
Q9NQC3	RTN4	2	0	-2.87165	0	2.87165	-3.70578	0.0657211	2	-6.20582	0.462523	Two Sample t-test	two.sided	2.87165	0	0	A_vs_A1
P51991	HNRNPA3	0	0	-2.15117	8.88178e-16	2.15117	-3.69845	0.0659566	2	-4.65376	0.351428	Two Sample t-test	two.sided	2.15117	0	0	A_vs_A1
Q13501	SQSTM1	2	0	-2.48068	0	2.48068	-3.69628	0.0660267	2	-5.36832	0.406957	Two Sample t-test	two.sided	2.48068	0	0	A_vs_A1
P43304	GPD2	2	0	-3.58195	0	3.58195	-3.6944	0.0660872	2	-7.75364	0.589737	Two Sample t-test	two.sided	3.58195	0	0	A_vs_A1
P06865	HEXA	1	0	-3.30212	0	3.30212	-3.6942	0.0660938	2	-7.14811	0.543875	Two Sample t-test	two.sided	3.30212	0	0	A_vs_A1
Q92552	MRPS27	2	0	-2.62173	0	2.62173	-3.68877	0.0662695	2	-5.67977	0.436307	Two Sample t-test	two.sided	2.62173	0	0	A_vs_A1
P35249	RFC4	2	0	-2.58085	8.88178e-16	2.58085	-3.68828	0.0662854	2	-5.5916	0.429902	Two Sample t-test	two.sided	2.58085	0	0	A_vs_A1
Q01813	PFKP	1	0	-2.9154	0	2.9154	-3.68819	0.0662883	2	-6.31652	0.485713	Two Sample t-test	two.sided	2.9154	0	0	A_vs_A1
P46063	RECQL	2	0	-2.62366	0	2.62366	-3.68677	0.0663344	2	-5.68561	0.438288	Two Sample t-test	two.sided	2.62366	0	0	A_vs_A1
P68133	ACTA1	0	0	-2.18058	1.77636e-15	2.18058	-3.68545	0.0663773	2	-4.72635	0.365181	Two Sample t-test	two.sided	2.18058	0	0	A_vs_A1
P16949	STMN1	2	0	-3.26399	0	3.26399	-3.68226	0.0664813	2	-7.07792	0.549927	Two Sample t-test	two.sided	3.26399	0	0	A_vs_A1
Q6IAA8	LAMTOR1	2	0	-1.76883	0	1.76883	-3.68169	0.0664999	2	-3.83601	0.298337	Two Sample t-test	two.sided	1.76883	0	0	A_vs_A1
Q16540	MRPL23	2	0	-1.50104	-8.88178e-16	1.50104	-3.68053	0.0665376	2	-3.25581	0.253723	Two Sample t-test	two.sided	1.50104	0	0	A_vs_A1
P52943	CRIP2	1	0	-4.2485	-8.88178e-16	4.2485	-3.67529	0.066709	2	-9.22221	0.725212	Two Sample t-test	two.sided	4.2485	0	0	A_vs_A1
P56537	EIF6	0	0	-0.962028	0	0.962028	-3.67305	0.0667822	2	-2.08896	0.164902	Two Sample t-test	two.sided	0.962028	0	0	A_vs_A1
Q8N163	CCAR2	2	0	-2.07499	0	2.07499	-3.6715	0.0668331	2	-4.50668	0.356702	Two Sample t-test	two.sided	2.07499	0	0	A_vs_A1
O00625	PIR	1	0	-3.31837	0	3.31837	-3.66845	0.0669335	2	-7.21043	0.573684	Two Sample t-test	two.sided	3.31837	0	0	A_vs_A1
P55010	EIF5	2	0	-2.63992	-8.88178e-16	2.63992	-3.66682	0.066987	2	-5.7376	0.457763	Two Sample t-test	two.sided	2.63992	0	0	A_vs_A1
P61981	YWHAG	0	0	-2.8023	8.88178e-16	2.8023	-3.66596	0.0670156	2	-6.09129	0.486698	Two Sample t-test	two.sided	2.8023	0	0	A_vs_A1
Q96I24	FUBP3	2	0	-3.13432	0	3.13432	-3.66252	0.0671291	2	-6.81646	0.547818	Two Sample t-test	two.sided	3.13432	0	0	A_vs_A1
O75935	DCTN3	2	0	-3.1531	8.88178e-16	3.1531	-3.65569	0.0673552	2	-6.86422	0.558015	Two Sample t-test	two.sided	3.1531	0	0	A_vs_A1
Q9UMX0	UBQLN1	2	0	-2.43325	8.88178e-16	2.43325	-3.64636	0.0676661	2	-5.30446	0.437949	Two Sample t-test	two.sided	2.43325	0	0	A_vs_A1
Q15149	PLEC	0	0	-1.65728	0	1.65728	-3.64056	0.0678604	2	-3.61595	0.3014	Two Sample t-test	two.sided	1.65728	0	0	A_vs_A1
Q7Z7H5	TMED4	2	0	-2.54673	-8.88178e-16	2.54673	-3.64007	0.0678769	2	-5.55702	0.463566	Two Sample t-test	two.sided	2.54673	0	0	A_vs_A1
Q15582	TGFBI	2	0	-1.85269	-8.88178e-16	1.85269	-3.63767	0.0679578	2	-4.04406	0.338682	Two Sample t-test	two.sided	1.85269	0	0	A_vs_A1
P38117	ETFB	1	0	-3.48279	8.88178e-16	3.48279	-3.61988	0.0685599	2	-7.62249	0.656914	Two Sample t-test	two.sided	3.48279	0	0	A_vs_A1
Q16836	HADH	1	0	-3.16873	0	3.16873	-3.61566	0.0687038	2	-6.93954	0.60207	Two Sample t-test	two.sided	3.16873	0	0	A_vs_A1
P30519	HMOX2	2	0	-2.89318	0	2.89318	-3.6151	0.0687231	2	-6.33662	0.550254	Two Sample t-test	two.sided	2.89318	0	0	A_vs_A1
Q9NX24	NHP2	2	0	-2.43487	8.88178e-16	2.43487	-3.6143	0.0687505	2	-5.33346	0.463728	Two Sample t-test	two.sided	2.43487	0	0	A_vs_A1
Q712K3	UBE2R2	2	0	-2.36509	-8.88178e-16	2.36509	-3.61366	0.0687723	2	-5.18111	0.450936	Two Sample t-test	two.sided	2.36509	0	0	A_vs_A1
Q16186	ADRM1	2	0	-2.49294	8.88178e-16	2.49294	-3.61187	0.0688337	2	-5.46267	0.476787	Two Sample t-test	two.sided	2.49294	0	0	A_vs_A1
P46776	RPL27A	0	0	-2.27266	0	2.27266	-3.6099	0.0689013	2	-4.98145	0.436133	Two Sample t-test	two.sided	2.27266	0	0	A_vs_A1
O75880	SCO1	2	0	-3.02944	8.88178e-16	3.02944	-3.59535	0.069403	2	-6.65485	0.595969	Two Sample t-test	two.sided	3.02944	0	0	A_vs_A1
Q9BZZ5	API5	2	0	-3.51971	8.88178e-16	3.51971	-3.58467	0.069775	2	-7.74439	0.704973	Two Sample t-test	two.sided	3.51971	0	0	A_vs_A1
Q04695	KRT17	0	0	-1.0397	-1.77636e-15	1.0397	-3.57787	0.0700131	2	-2.29001	0.210614	Two Sample t-test	two.sided	1.0397	0	0	A_vs_A1
P15880	RPS2	0	0	-3.45277	8.88178e-16	3.45277	-3.57415	0.0701442	2	-7.60932	0.703767	Two Sample t-test	two.sided	3.45277	0	0	A_vs_A1
Q96I99	SUCLG2	1	0	-2.34464	8.88178e-16	2.34464	-3.57415	0.0701442	2	-5.16718	0.477901	Two Sample t-test	two.sided	2.34464	0	0	A_vs_A1
Q12907	LMAN2	0	0	-3.07557	-8.88178e-16	3.07557	-3.56832	0.0703499	2	-6.78406	0.632929	Two Sample t-test	two.sided	3.07557	0	0	A_vs_A1
P84103	SRSF3	2	0	-4.67681	0	4.67681	-3.56756	0.0703766	2	-10.3173	0.963648	Two Sample t-test	two.sided	4.67681	0	0	A_vs_A1
Q96Q11	TRNT1	2	0	-2.64069	8.88178e-16	2.64069	-3.56591	0.0704351	2	-5.82696	0.545584	Two Sample t-test	two.sided	2.64069	0	0	A_vs_A1
Q5SSJ5	HP1BP3	2	0	-3.48669	0	3.48669	-3.56578	0.0704396	2	-7.69392	0.720527	Two Sample t-test	two.sided	3.48669	0	0	A_vs_A1
Q14141	SEPTIN6	1	0	-2.64978	0	2.64978	-3.56559	0.0704464	2	-5.84732	0.54775	Two Sample t-test	two.sided	2.64978	0	0	A_vs_A1
P62913	RPL11	0	0	-1.60619	1.77636e-15	1.60619	-3.56208	0.0705709	2	-3.54632	0.333933	Two Sample t-test	two.sided	1.60619	0	0	A_vs_A1
P61313	RPL15	0	0	-3.24374	8.88178e-16	3.24374	-3.56179	0.0705811	2	-7.16219	0.674703	Two Sample t-test	two.sided	3.24374	0	0	A_vs_A1
O76021	RSL1D1	2	0	-2.74191	0	2.74191	-3.55052	0.0709836	2	-6.06466	0.580843	Two Sample t-test	two.sided	2.74191	0	0	A_vs_A1
P53611	RABGGTB	2	0	-2.26756	0	2.26756	-3.54947	0.0710212	2	-5.01628	0.48117	Two Sample t-test	two.sided	2.26756	0	0	A_vs_A1
Q92599	SEPTIN8	2	0	-2.9225	-8.88178e-16	2.9225	-3.54459	0.0711965	2	-6.47002	0.625023	Two Sample t-test	two.sided	2.9225	0	0	A_vs_A1
Q9BZX2	UCK2	2	0	-2.22002	0	2.22002	-3.53459	0.0715573	2	-4.92245	0.482405	Two Sample t-test	two.sided	2.22002	0	0	A_vs_A1
P63104	YWHAZ	0	0	-2.4403	1.77636e-15	2.4403	-3.53285	0.0716205	2	-5.41233	0.531735	Two Sample t-test	two.sided	2.4403	0	0	A_vs_A1
P07814	EPRS1	2	0	-2.50245	8.88178e-16	2.50245	-3.51817	0.0721562	2	-5.5629	0.557997	Two Sample t-test	two.sided	2.50245	0	0	A_vs_A1
P46779	RPL28	0	0	-2.24009	0	2.24009	-3.51578	0.0722439	2	-4.98155	0.501357	Two Sample t-test	two.sided	2.24009	0	0	A_vs_A1
Q9Y3I0	RTCB	0	0	-2.23786	-8.88178e-16	2.23786	-3.50983	0.0724631	2	-4.98121	0.5055	Two Sample t-test	two.sided	2.23786	0	0	A_vs_A1
Q96GC5	MRPL48	2	0	-2.94251	0	2.94251	-3.50929	0.0724832	2	-6.55026	0.665231	Two Sample t-test	two.sided	2.94251	0	0	A_vs_A1
P52895	AKR1C2	0	0	-2.28709	-1.77636e-15	2.28709	-3.5058	0.0726122	2	-5.09402	0.519846	Two Sample t-test	two.sided	2.28709	0	0	A_vs_A1
P02545	LMNA	0	0	-3.64325	-8.88178e-16	3.64325	-3.50208	0.0727502	2	-8.11934	0.832848	Two Sample t-test	two.sided	3.64325	0	0	A_vs_A1
P62851	RPS25	0	0	-2.63468	-1.77636e-15	2.63468	-3.48861	0.0732526	2	-5.88415	0.614784	Two Sample t-test	two.sided	2.63468	0	0	A_vs_A1
P62258	YWHAE	0	0	-3.02372	0	3.02372	-3.48769	0.0732871	2	-6.75398	0.706546	Two Sample t-test	two.sided	3.02372	0	0	A_vs_A1
Q9Y265	RUVBL1	0	0	-2.23978	0	2.23978	-3.48656	0.0733294	2	-5.00383	0.524259	Two Sample t-test	two.sided	2.23978	0	0	A_vs_A1
P62191	PSMC1	0	0	-2.26625	0	2.26625	-3.48161	0.0735157	2	-5.06693	0.534432	Two Sample t-test	two.sided	2.26625	0	0	A_vs_A1
Q9UBU8	MORF4L1	2	0	-3.011	0	3.011	-3.48014	0.0735712	2	-6.73364	0.711634	Two Sample t-test	two.sided	3.011	0	0	A_vs_A1
P14406	COX7A2	2	0	-2.87588	0	2.87588	-3.47946	0.0735969	2	-6.43216	0.680396	Two Sample t-test	two.sided	2.87588	0	0	A_vs_A1
Q9NZN4	EHD2	2	0	-1.90126	-8.88178e-16	1.90126	-3.47936	0.0736007	2	-4.25239	0.449881	Two Sample t-test	two.sided	1.90126	0	0	A_vs_A1
Q15428	SF3A2	2	0	-3.17485	0	3.17485	-3.45622	0.0744817	2	-7.12722	0.777524	Two Sample t-test	two.sided	3.17485	0	0	A_vs_A1
P46821	MAP1B	2	0	-3.23903	0	3.23903	-3.45377	0.0745758	2	-7.27417	0.796102	Two Sample t-test	two.sided	3.23903	0	0	A_vs_A1
P35221	CTNNA1	2	0	-3.27055	0	3.27055	-3.44625	0.0748662	2	-7.35385	0.812747	Two Sample t-test	two.sided	3.27055	0	0	A_vs_A1
O15427	SLC16A3	2	0	-2.33412	0	2.33412	-3.44335	0.0749784	2	-5.25073	0.582491	Two Sample t-test	two.sided	2.33412	0	0	A_vs_A1
P24844	MYL9	1	0	-2.40511	8.88178e-16	2.40511	-3.43891	0.0751508	2	-5.4143	0.604086	Two Sample t-test	two.sided	2.40511	0	0	A_vs_A1
Q99873	PRMT1	2	0	-2.66613	-8.88178e-16	2.66613	-3.43692	0.0752284	2	-6.00384	0.67158	Two Sample t-test	two.sided	2.66613	0	0	A_vs_A1
O14562	UBFD1	2	0	-1.88932	0	1.88932	-3.43679	0.0752334	2	-4.25464	0.475996	Two Sample t-test	two.sided	1.88932	0	0	A_vs_A1
Q9BYD6	MRPL1	2	0	-3.20759	0	3.20759	-3.43463	0.0753176	2	-7.22583	0.810646	Two Sample t-test	two.sided	3.20759	0	0	A_vs_A1
P49590	HARS2	1	0	-3.17291	0	3.17291	-3.43328	0.0753701	2	-7.14926	0.803437	Two Sample t-test	two.sided	3.17291	0	0	A_vs_A1
P17342	NPR3	2	0	-1.72888	0	1.72888	-3.43055	0.0754771	2	-3.89727	0.439512	Two Sample t-test	two.sided	1.72888	0	0	A_vs_A1
P08174	CD55	2	0	-3.30177	0	3.30177	-3.42605	0.0756534	2	-7.44835	0.844803	Two Sample t-test	two.sided	3.30177	0	0	A_vs_A1
P36957	DLST	0	0	-2.00446	8.88178e-16	2.00446	-3.42266	0.0757867	2	-4.52428	0.51536	Two Sample t-test	two.sided	2.00446	0	0	A_vs_A1
P24752	ACAT1	1	0	-2.71596	0	2.71596	-3.42156	0.07583	2	-6.1313	0.699387	Two Sample t-test	two.sided	2.71596	0	0	A_vs_A1
Q96E11	MRRF	2	0	-1.82755	-8.88178e-16	1.82755	-3.41815	0.0759648	2	-4.12802	0.47291	Two Sample t-test	two.sided	1.82755	0	0	A_vs_A1
O00429	DNM1L	2	0	-1.89023	0	1.89023	-3.41773	0.0759811	2	-4.26987	0.489417	Two Sample t-test	two.sided	1.89023	0	0	A_vs_A1
Q53H96	PYCR3	2	0	-1.97458	0	1.97458	-3.41181	0.0762157	2	-4.46474	0.515572	Two Sample t-test	two.sided	1.97458	0	0	A_vs_A1
Q9BW27	NUP85	2	0	-1.91344	-8.88178e-16	1.91344	-3.40918	0.0763202	2	-4.32836	0.501471	Two Sample t-test	two.sided	1.91344	0	0	A_vs_A1
Q9NTK5	OLA1	1	0	-3.05032	8.88178e-16	3.05032	-3.40839	0.0763517	2	-6.90096	0.800315	Two Sample t-test	two.sided	3.05032	0	0	A_vs_A1
Q14677	CLINT1	2	0	-2.94537	-8.88178e-16	2.94537	-3.40612	0.0764421	2	-6.66599	0.775256	Two Sample t-test	two.sided	2.94537	0	0	A_vs_A1
Q9H0U6	MRPL18	2	0	-1.66051	0	1.66051	-3.40319	0.0765592	2	-3.75989	0.438873	Two Sample t-test	two.sided	1.66051	0	0	A_vs_A1
P60866	RPS20	0	0	-1.86303	1.77636e-15	1.86303	-3.39564	0.0768616	2	-4.22368	0.497633	Two Sample t-test	two.sided	1.86303	0	0	A_vs_A1
P52788	SMS	2	0	-3.0379	0	3.0379	-3.38365	0.0773458	2	-6.9009	0.825102	Two Sample t-test	two.sided	3.0379	0	0	A_vs_A1
O95861	BPNT1	1	0	-2.58691	-8.88178e-16	2.58691	-3.38331	0.0773596	2	-5.87676	0.702942	Two Sample t-test	two.sided	2.58691	0	0	A_vs_A1
P33240	CSTF2	2	0	-2.29792	8.88178e-16	2.29792	-3.3813	0.077441	2	-5.22199	0.626148	Two Sample t-test	two.sided	2.29792	0	0	A_vs_A1
Q8TAE8	GADD45GIP1	2	0	-2.26006	8.88178e-16	2.26006	-3.37955	0.077512	2	-5.13745	0.617319	Two Sample t-test	two.sided	2.26006	0	0	A_vs_A1
Q13443	ADAM9	2	0	-1.56119	0	1.56119	-3.37642	0.0776396	2	-3.55064	0.42827	Two Sample t-test	two.sided	1.56119	0	0	A_vs_A1
P61088	UBE2N	0	0	-1.7689	-8.88178e-16	1.7689	-3.37369	0.0777512	2	-4.02487	0.487076	Two Sample t-test	two.sided	1.7689	0	0	A_vs_A1
P62263	RPS14	0	0	-2.28472	1.77636e-15	2.28472	-3.3727	0.0777914	2	-5.1994	0.629961	Two Sample t-test	two.sided	2.28472	0	0	A_vs_A1
Q9HAV7	GRPEL1	2	0	-3.05826	0	3.05826	-3.3726	0.0777957	2	-6.95989	0.843371	Two Sample t-test	two.sided	3.05826	0	0	A_vs_A1
P11908	PRPS2	1	0	-3.39285	-8.88178e-16	3.39285	-3.36673	0.078036	2	-7.72887	0.943179	Two Sample t-test	two.sided	3.39285	0	0	A_vs_A1
P62937	PPIA	0	0	-1.94659	0	1.94659	-3.35606	0.0784763	2	-4.44223	0.549048	Two Sample t-test	two.sided	1.94659	0	0	A_vs_A1
P49427	CDC34	2	0	-1.96555	-8.88178e-16	1.96555	-3.35382	0.0785692	2	-4.48718	0.556078	Two Sample t-test	two.sided	1.96555	0	0	A_vs_A1
P26006	ITGA3	2	0	-1.49029	0	1.49029	-3.35242	0.078627	2	-3.40299	0.422416	Two Sample t-test	two.sided	1.49029	0	0	A_vs_A1
Q14118	DAG1	2	0	-1.92442	-8.88178e-16	1.92442	-3.35179	0.0786533	2	-4.39478	0.545936	Two Sample t-test	two.sided	1.92442	0	0	A_vs_A1
O60684	KPNA6	2	0	-3.11317	-8.88178e-16	3.11317	-3.3515	0.0786655	2	-7.10987	0.883521	Two Sample t-test	two.sided	3.11317	0	0	A_vs_A1
Q9HB07	MYG1	1	0	-3.18639	0	3.18639	-3.35149	0.0786659	2	-7.2771	0.904312	Two Sample t-test	two.sided	3.18639	0	0	A_vs_A1
Q9HD33	MRPL47	2	0	-0.653337	8.88178e-16	0.653337	-3.34396	0.0789797	2	-1.49398	0.187309	Two Sample t-test	two.sided	0.653337	0	0	A_vs_A1
P01024	C3	2	0	-1.08601	0	1.08601	-3.34262	0.0790354	2	-2.48392	0.31191	Two Sample t-test	two.sided	1.08601	0	0	A_vs_A1
P50395	GDI2	0	0	-1.13225	0	1.13225	-3.34247	0.0790417	2	-2.58976	0.325258	Two Sample t-test	two.sided	1.13225	0	0	A_vs_A1
Q99829	CPNE1	1	0	-3.04312	8.88178e-16	3.04312	-3.34042	0.0791278	2	-6.96284	0.876599	Two Sample t-test	two.sided	3.04312	0	0	A_vs_A1
Q9BPW8	NIPSNAP1	1	0	-4.18398	-8.88178e-16	4.18398	-3.33932	0.079174	2	-9.57498	1.20701	Two Sample t-test	two.sided	4.18398	0	0	A_vs_A1
P78347	GTF2I	2	0	-2.30006	-8.88178e-16	2.30006	-3.33783	0.0792364	2	-5.26498	0.664852	Two Sample t-test	two.sided	2.30006	0	0	A_vs_A1
O43819	SCO2	2	0	-2.54349	8.88178e-16	2.54349	-3.33292	0.0794428	2	-5.82704	0.740045	Two Sample t-test	two.sided	2.54349	0	0	A_vs_A1
P50995	ANXA11	1	0	-2.55749	-8.88178e-16	2.55749	-3.32788	0.0796556	2	-5.8641	0.749119	Two Sample t-test	two.sided	2.55749	0	0	A_vs_A1
O95168	NDUFB4	1	0	-1.68885	0	1.68885	-3.32212	0.0798997	2	-3.87616	0.498466	Two Sample t-test	two.sided	1.68885	0	0	A_vs_A1
Q9BUP3	HTATIP2	1	0	-2.2494	8.88178e-16	2.2494	-3.31649	0.0801396	2	-5.16767	0.668865	Two Sample t-test	two.sided	2.2494	0	0	A_vs_A1
P28066	PSMA5	0	0	-1.89655	-8.88178e-16	1.89655	-3.31641	0.0801429	2	-4.3571	0.564	Two Sample t-test	two.sided	1.89655	0	0	A_vs_A1
Q92572	AP3S1	2	0	-1.63102	0	1.63102	-3.29211	0.0811895	2	-3.76268	0.500652	Two Sample t-test	two.sided	1.63102	0	0	A_vs_A1
Q8NBJ7	SUMF2	1	0	-2.89761	-8.88178e-16	2.89761	-3.28615	0.0814493	2	-6.69153	0.896312	Two Sample t-test	two.sided	2.89761	0	0	A_vs_A1
P62861	FAU	1	0	-2.55586	-8.88178e-16	2.55586	-3.27669	0.0818644	2	-5.91199	0.800269	Two Sample t-test	two.sided	2.55586	0	0	A_vs_A1
Q06210	GFPT1	2	0	-2.39131	0	2.39131	-3.27574	0.0819062	2	-5.53228	0.749656	Two Sample t-test	two.sided	2.39131	0	0	A_vs_A1
Q58FF6	HSP90AB4P	1	0	-3.60801	0	3.60801	-3.27279	0.0820362	2	-8.35138	1.13535	Two Sample t-test	two.sided	3.60801	0	0	A_vs_A1
Q9NR30	DDX21	2	0	-2.23003	0	2.23003	-3.25501	0.082826	2	-5.1778	0.717744	Two Sample t-test	two.sided	2.23003	0	0	A_vs_A1
Q9BUR5	APOO	2	0	-2.6994	-8.88178e-16	2.6994	-3.25432	0.082857	2	-6.26837	0.869573	Two Sample t-test	two.sided	2.6994	0	0	A_vs_A1
P29692	EEF1D	0	0	-3.26297	-8.88178e-16	3.26297	-3.25106	0.0830031	2	-7.58139	1.05545	Two Sample t-test	two.sided	3.26297	0	0	A_vs_A1
Q12874	SF3A3	2	0	-2.27367	0	2.27367	-3.24992	0.0830541	2	-5.28384	0.736498	Two Sample t-test	two.sided	2.27367	0	0	A_vs_A1
Q9BTU6	PI4K2A	2	0	-1.74767	0	1.74767	-3.24974	0.0830622	2	-4.06157	0.56624	Two Sample t-test	two.sided	1.74767	0	0	A_vs_A1
Q96K17	BTF3L4	2	0	-2.67166	0	2.67166	-3.24225	0.0833999	2	-6.21711	0.873789	Two Sample t-test	two.sided	2.67166	0	0	A_vs_A1
P13987	CD59	1	0	-2.60583	8.88178e-16	2.60583	-3.23877	0.0835575	2	-6.06763	0.855975	Two Sample t-test	two.sided	2.60583	0	0	A_vs_A1
P80188	LCN2	2	0	-2.10155	0	2.10155	-3.23815	0.0835853	2	-4.89396	0.690858	Two Sample t-test	two.sided	2.10155	0	0	A_vs_A1
P10155	RO60	2	0	-2.08261	0	2.08261	-3.23762	0.0836095	2	-4.8503	0.685086	Two Sample t-test	two.sided	2.08261	0	0	A_vs_A1
P00492	HPRT1	0	0	-1.65932	-8.88178e-16	1.65932	-3.22996	0.0839578	2	-3.86971	0.551071	Two Sample t-test	two.sided	1.65932	0	0	A_vs_A1
P60842	EIF4A1	0	0	-1.02308	-1.77636e-15	1.02308	-3.22909	0.0839978	2	-2.3863	0.340141	Two Sample t-test	two.sided	1.02308	0	0	A_vs_A1
P62241	RPS8	0	0	-2.68392	8.88178e-16	2.68392	-3.22887	0.0840077	2	-6.26039	0.892556	Two Sample t-test	two.sided	2.68392	0	0	A_vs_A1
Q9BTT0	ANP32E	2	0	-2.75687	-8.88178e-16	2.75687	-3.22573	0.0841511	2	-6.43412	0.920388	Two Sample t-test	two.sided	2.75687	0	0	A_vs_A1
Q53EL6	PDCD4	2	0	-3.92308	8.88178e-16	3.92308	-3.22118	0.0843599	2	-9.16328	1.31713	Two Sample t-test	two.sided	3.92308	0	0	A_vs_A1
P12004	PCNA	0	0	-2.29568	-8.88178e-16	2.29568	-3.21901	0.0844594	2	-5.36417	0.772811	Two Sample t-test	two.sided	2.29568	0	0	A_vs_A1
Q9NP77	SSU72	2	0	-1.84521	-8.88178e-16	1.84521	-3.21495	0.084647	2	-4.31472	0.624289	Two Sample t-test	two.sided	1.84521	0	0	A_vs_A1
P43490	NAMPT	2	0	-2.57834	8.88178e-16	2.57834	-3.21418	0.0846823	2	-6.02983	0.873149	Two Sample t-test	two.sided	2.57834	0	0	A_vs_A1
O14980	XPO1	2	0	-1.85108	0	1.85108	-3.21134	0.0848138	2	-4.33121	0.629056	Two Sample t-test	two.sided	1.85108	0	0	A_vs_A1
Q13177	PAK2	2	0	-3.14263	8.88178e-16	3.14263	-3.21074	0.0848413	2	-7.35401	1.06875	Two Sample t-test	two.sided	3.14263	0	0	A_vs_A1
Q07666	KHDRBS1	1	0	-3.00794	8.88178e-16	3.00794	-3.20712	0.0850093	2	-7.04338	1.02749	Two Sample t-test	two.sided	3.00794	0	0	A_vs_A1
Q13416	ORC2	2	0	-2.28644	-8.88178e-16	2.28644	-3.20041	0.0853218	2	-5.36034	0.787465	Two Sample t-test	two.sided	2.28644	0	0	A_vs_A1
P07737	PFN1	0	0	-1.91816	0	1.91816	-3.19812	0.0854287	2	-4.49879	0.662472	Two Sample t-test	two.sided	1.91816	0	0	A_vs_A1
Q9Y2R5	MRPS17	2	0	-1.13637	-8.88178e-16	1.13637	-3.1938	0.085631	2	-2.66728	0.394534	Two Sample t-test	two.sided	1.13637	0	0	A_vs_A1
O00151	PDLIM1	2	0	-2.32575	8.88178e-16	2.32575	-3.1875	0.0859275	2	-5.46516	0.813665	Two Sample t-test	two.sided	2.32575	0	0	A_vs_A1
Q13011	ECH1	1	0	-2.77958	-8.88178e-16	2.77958	-3.18561	0.0860165	2	-6.53381	0.97466	Two Sample t-test	two.sided	2.77958	0	0	A_vs_A1
P04083	ANXA1	0	0	-2.82794	8.88178e-16	2.82794	-3.17935	0.0863131	2	-6.65502	0.999142	Two Sample t-test	two.sided	2.82794	0	0	A_vs_A1
P63241	EIF5A	0	0	-2.20998	0	2.20998	-3.17815	0.0863701	2	-5.20189	0.78194	Two Sample t-test	two.sided	2.20998	0	0	A_vs_A1
Q8WU90	ZC3H15	2	0	-2.54615	-8.88178e-16	2.54615	-3.17234	0.0866469	2	-5.99951	0.907202	Two Sample t-test	two.sided	2.54615	0	0	A_vs_A1
P50213	IDH3A	1	0	-2.95258	0	2.95258	-3.16975	0.0867707	2	-6.96044	1.05529	Two Sample t-test	two.sided	2.95258	0	0	A_vs_A1
Q9Y2X3	NOP58	2	0	-2.08156	-8.88178e-16	2.08156	-3.16911	0.086801	2	-4.90766	0.744538	Two Sample t-test	two.sided	2.08156	0	0	A_vs_A1
P50238	CRIP1	1	0	-4.84872	0	4.84872	-3.15804	0.0873334	2	-11.4548	1.75739	Two Sample t-test	two.sided	4.84872	0	0	A_vs_A1
O15269	SPTLC1	2	0	-1.72343	0	1.72343	-3.15699	0.0873842	2	-4.0723	0.625431	Two Sample t-test	two.sided	1.72343	0	0	A_vs_A1
P36639	NUDT1	2	0	-2.50094	8.88178e-16	2.50094	-3.15652	0.0874065	2	-5.90996	0.908085	Two Sample t-test	two.sided	2.50094	0	0	A_vs_A1
Q9Y224	RTRAF	2	0	-2.41967	0	2.41967	-3.1562	0.0874223	2	-5.71827	0.87892	Two Sample t-test	two.sided	2.41967	0	0	A_vs_A1
Q9Y277	VDAC3	1	0	-3.19271	8.88178e-16	3.19271	-3.15259	0.0875968	2	-7.55013	1.1647	Two Sample t-test	two.sided	3.19271	0	0	A_vs_A1
P39023	RPL3	0	0	-2.98009	0	2.98009	-3.14693	0.0878718	2	-7.05462	1.09444	Two Sample t-test	two.sided	2.98009	0	0	A_vs_A1
Q9BVP2	GNL3	2	0	-2.91953	0	2.91953	-3.14461	0.0879849	2	-6.91422	1.07515	Two Sample t-test	two.sided	2.91953	0	0	A_vs_A1
P21399	ACO1	1	0	-1.49718	0	1.49718	-3.13938	0.088241	2	-3.54913	0.554771	Two Sample t-test	two.sided	1.49718	0	0	A_vs_A1
P04792	HSPB1	0	0	-1.2157	0	1.2157	-3.13729	0.0883435	2	-2.88299	0.451582	Two Sample t-test	two.sided	1.2157	0	0	A_vs_A1
Q9NX14	NDUFB11	2	0	-2.46243	8.88178e-16	2.46243	-3.13428	0.0884912	2	-5.84277	0.917924	Two Sample t-test	two.sided	2.46243	0	0	A_vs_A1
P17980	PSMC3	0	0	-1.79692	8.88178e-16	1.79692	-3.13023	0.0886905	2	-4.26688	0.673032	Two Sample t-test	two.sided	1.79692	0	0	A_vs_A1
Q13885	TUBB2A	0	0	-0.756372	-1.77636e-15	0.756372	-3.12881	0.0887607	2	-1.79651	0.283769	Two Sample t-test	two.sided	0.756372	0	0	A_vs_A1
Q14318	FKBP8	2	0	-2.63957	-8.88178e-16	2.63957	-3.12473	0.0889626	2	-6.27418	0.995032	Two Sample t-test	two.sided	2.63957	0	0	A_vs_A1
P99999	CYCS	0	0	-1.6661	8.88178e-16	1.6661	-3.12268	0.0890642	2	-3.96176	0.629568	Two Sample t-test	two.sided	1.6661	0	0	A_vs_A1
P22695	UQCRC2	0	0	-1.43325	-8.88178e-16	1.43325	-3.11985	0.0892049	2	-3.40987	0.543373	Two Sample t-test	two.sided	1.43325	0	0	A_vs_A1
P43686	PSMC4	0	0	-0.511875	8.88178e-16	0.511875	-3.11234	0.0895802	2	-1.21952	0.195767	Two Sample t-test	two.sided	0.511875	0	0	A_vs_A1
P23396	RPS3	0	0	-2.31771	0	2.31771	-3.10886	0.0897542	2	-5.52541	0.88999	Two Sample t-test	two.sided	2.31771	0	0	A_vs_A1
Q9HB71	CACYBP	1	0	-3.76012	0	3.76012	-3.10722	0.0898369	2	-8.96688	1.44663	Two Sample t-test	two.sided	3.76012	0	0	A_vs_A1
Q9BYT8	NLN	2	0	-2.31645	8.88178e-16	2.31645	-3.10503	0.0899468	2	-5.52636	0.893462	Two Sample t-test	two.sided	2.31645	0	0	A_vs_A1
P46926	GNPDA1	1	0	-1.86203	8.88178e-16	1.86203	-3.10429	0.0899843	2	-4.44287	0.718809	Two Sample t-test	two.sided	1.86203	0	0	A_vs_A1
P61764	STXBP1	2	0	-2.9894	0	2.9894	-3.09919	0.0902415	2	-7.13963	1.16083	Two Sample t-test	two.sided	2.9894	0	0	A_vs_A1
P46108	CRK	1	0	-1.39485	-8.88178e-16	1.39485	-3.0941	0.0904997	2	-3.33453	0.544828	Two Sample t-test	two.sided	1.39485	0	0	A_vs_A1
P78417	GSTO1	1	0	-3.62	0	3.62	-3.09164	0.0906249	2	-8.65798	1.41798	Two Sample t-test	two.sided	3.62	0	0	A_vs_A1
P07910	HNRNPC	1	0	-4.82071	0	4.82071	-3.08011	0.0912143	2	-11.5548	1.91341	Two Sample t-test	two.sided	4.82071	0	0	A_vs_A1
Q9NPD8	UBE2T	2	0	-1.70689	8.88178e-16	1.70689	-3.07863	0.0912905	2	-4.09243	0.678639	Two Sample t-test	two.sided	1.70689	0	0	A_vs_A1
Q9UHG3	PCYOX1	0	0	-1.33239	0	1.33239	-3.07727	0.0913604	2	-3.19534	0.530563	Two Sample t-test	two.sided	1.33239	0	0	A_vs_A1
Q9NRV9	HEBP1	1	0	-2.41421	0	2.41421	-3.06853	0.0918119	2	-5.79939	0.970963	Two Sample t-test	two.sided	2.41421	0	0	A_vs_A1
P51149	RAB7A	0	0	-1.78995	8.88178e-16	1.78995	-3.06387	0.0920541	2	-4.30361	0.723711	Two Sample t-test	two.sided	1.78995	0	0	A_vs_A1
P11413	G6PD	0	0	-2.05102	0	2.05102	-3.0634	0.0920784	2	-4.93175	0.829708	Two Sample t-test	two.sided	2.05102	0	0	A_vs_A1
O75608	LYPLA1	1	0	-2.20101	0	2.20101	-3.06044	0.0922328	2	-5.29539	0.893374	Two Sample t-test	two.sided	2.20101	0	0	A_vs_A1
P12268	IMPDH2	0	0	-1.78827	-8.88178e-16	1.78827	-3.05877	0.0923199	2	-4.30377	0.727219	Two Sample t-test	two.sided	1.78827	0	0	A_vs_A1
P48643	CCT5	0	0	-2.306	0	2.306	-3.05811	0.0923545	2	-5.55045	0.938458	Two Sample t-test	two.sided	2.306	0	0	A_vs_A1
O75396	SEC22B	0	0	-1.59799	0	1.59799	-3.05751	0.0923862	2	-3.84675	0.650769	Two Sample t-test	two.sided	1.59799	0	0	A_vs_A1
Q16629	SRSF7	1	0	-3.75943	8.88178e-16	3.75943	-3.05609	0.0924605	2	-9.05232	1.53346	Two Sample t-test	two.sided	3.75943	0	0	A_vs_A1
O43809	NUDT21	0	0	-1.86589	8.88178e-16	1.86589	-3.05452	0.0925428	2	-4.49422	0.762441	Two Sample t-test	two.sided	1.86589	0	0	A_vs_A1
Q5RI15	COX20	2	0	-1.45721	0	1.45721	-3.04991	0.0927846	2	-3.51297	0.598543	Two Sample t-test	two.sided	1.45721	0	0	A_vs_A1
Q15526	SURF1	2	0	-1.66965	-8.88178e-16	1.66965	-3.04905	0.0928303	2	-4.02578	0.686474	Two Sample t-test	two.sided	1.66965	0	0	A_vs_A1
Q9GZT3	SLIRP	2	0	-2.31375	0	2.31375	-3.04806	0.0928821	2	-5.57985	0.952345	Two Sample t-test	two.sided	2.31375	0	0	A_vs_A1
Q12797	ASPH	1	0	-4.25814	8.88178e-16	4.25814	-3.04648	0.0929658	2	-10.2721	1.75579	Two Sample t-test	two.sided	4.25814	0	0	A_vs_A1
O15511	ARPC5	0	0	-2.00055	8.88178e-16	2.00055	-3.04545	0.09302	2	-4.82696	0.825855	Two Sample t-test	two.sided	2.00055	0	0	A_vs_A1
Q96TA1	NIBAN2	1	0	-3.1659	0	3.1659	-3.04396	0.093099	2	-7.64093	1.30912	Two Sample t-test	two.sided	3.1659	0	0	A_vs_A1
Q9Y676	MRPS18B	2	0	-1.46391	8.88178e-16	1.46391	-3.04356	0.0931199	2	-3.53342	0.605606	Two Sample t-test	two.sided	1.46391	0	0	A_vs_A1
P31946	YWHAB	0	0	-2.46027	8.88178e-16	2.46027	-3.04095	0.0932581	2	-5.94131	1.02077	Two Sample t-test	two.sided	2.46027	0	0	A_vs_A1
P62495	ETF1	0	0	-1.69532	-8.88178e-16	1.69532	-3.03977	0.0933206	2	-4.09496	0.704324	Two Sample t-test	two.sided	1.69532	0	0	A_vs_A1
P20073	ANXA7	1	0	-1.96488	-8.88178e-16	1.96488	-3.03869	0.093378	2	-4.74705	0.8173	Two Sample t-test	two.sided	1.96488	0	0	A_vs_A1
Q9BRT3	MIEN1	1	0	-1.69629	0	1.69629	-3.03809	0.0934098	2	-4.09864	0.706055	Two Sample t-test	two.sided	1.69629	0	0	A_vs_A1
Q03154	ACY1	2	0	-1.03089	8.88178e-16	1.03089	-3.03493	0.093578	2	-2.4924	0.430614	Two Sample t-test	two.sided	1.03089	0	0	A_vs_A1
Q96AG4	LRRC59	1	0	-4.88888	0	4.88888	-3.029	0.093895	2	-11.8335	2.05571	Two Sample t-test	two.sided	4.88888	0	0	A_vs_A1
P31689	DNAJA1	2	0	-2.04843	0	2.04843	-3.02345	0.0941926	2	-4.96354	0.866677	Two Sample t-test	two.sided	2.04843	0	0	A_vs_A1
Q9H3P7	ACBD3	2	0	-2.47258	0	2.47258	-3.02219	0.0942605	2	-5.99276	1.0476	Two Sample t-test	two.sided	2.47258	0	0	A_vs_A1
P31153	MAT2A	0	0	-1.73856	0	1.73856	-3.01931	0.0944156	2	-4.21609	0.738966	Two Sample t-test	two.sided	1.73856	0	0	A_vs_A1
P21266	GSTM3	0	0	-1.83748	0	1.83748	-3.01701	0.09454	2	-4.45797	0.783009	Two Sample t-test	two.sided	1.83748	0	0	A_vs_A1
Q9NX46	ADPRS	2	0	-1.65233	0	1.65233	-3.0125	0.0947839	2	-4.0123	0.707634	Two Sample t-test	two.sided	1.65233	0	0	A_vs_A1
Q86X76	NIT1	2	0	-2.02513	-8.88178e-16	2.02513	-3.01249	0.0947846	2	-4.91755	0.867301	Two Sample t-test	two.sided	2.02513	0	0	A_vs_A1
Q13155	AIMP2	2	0	-2.33201	-8.88178e-16	2.33201	-3.00763	0.0950489	2	-5.66813	1.00411	Two Sample t-test	two.sided	2.33201	0	0	A_vs_A1
P05141	SLC25A5	0	0	-1.69554	0	1.69554	-3.00587	0.095145	2	-4.12257	0.731486	Two Sample t-test	two.sided	1.69554	0	0	A_vs_A1
A0A0B4J2D5	GATD3B	2	0	-2.90682	0	2.90682	-3.00432	0.0952295	2	-7.06984	1.2562	Two Sample t-test	two.sided	2.90682	0	0	A_vs_A1
P34897	SHMT2	0	0	-2.06319	-8.88178e-16	2.06319	-3.00022	0.0954541	2	-5.02204	0.895659	Two Sample t-test	two.sided	2.06319	0	0	A_vs_A1
P13693	TPT1	1	0	-2.40927	0	2.40927	-3.00004	0.0954638	2	-5.86464	1.0461	Two Sample t-test	two.sided	2.40927	0	0	A_vs_A1
Q8TEQ6	GEMIN5	2	0	-1.50984	0	1.50984	-2.99736	0.0956107	2	-3.67718	0.657504	Two Sample t-test	two.sided	1.50984	0	0	A_vs_A1
Q96DA0	ZG16B	2	0	-1.85948	-8.88178e-16	1.85948	-2.99335	0.0958315	2	-4.5323	0.813343	Two Sample t-test	two.sided	1.85948	0	0	A_vs_A1
P35232	PHB1	0	0	-1.9291	0	1.9291	-2.98116	0.0965068	2	-4.71334	0.855135	Two Sample t-test	two.sided	1.9291	0	0	A_vs_A1
P42330	AKR1C3	0	0	-3.09738	0	3.09738	-2.97357	0.0969305	2	-7.57917	1.38441	Two Sample t-test	two.sided	3.09738	0	0	A_vs_A1
Q12933	TRAF2	2	0	-2.61453	-8.88178e-16	2.61453	-2.97086	0.0970824	2	-6.4011	1.17205	Two Sample t-test	two.sided	2.61453	0	0	A_vs_A1
Q15427	SF3B4	2	0	-2.76664	0	2.76664	-2.9646	0.0974349	2	-6.78198	1.2487	Two Sample t-test	two.sided	2.76664	0	0	A_vs_A1
P48059	LIMS1	2	0	-2.80517	0	2.80517	-2.95069	0.0982249	2	-6.89564	1.2853	Two Sample t-test	two.sided	2.80517	0	0	A_vs_A1
Q9UKX5	ITGA11	2	0	-1.75012	8.88178e-16	1.75012	-2.95016	0.098255	2	-4.30257	0.802339	Two Sample t-test	two.sided	1.75012	0	0	A_vs_A1
P63208	SKP1	0	0	-2.53408	8.88178e-16	2.53408	-2.94981	0.0982747	2	-6.23035	1.16218	Two Sample t-test	two.sided	2.53408	0	0	A_vs_A1
P61586	RHOA	0	0	-1.57103	-8.88178e-16	1.57103	-2.93441	0.0991602	2	-3.87459	0.732532	Two Sample t-test	two.sided	1.57103	0	0	A_vs_A1
O43237	DYNC1LI2	2	0	-2.07256	-8.88178e-16	2.07256	-2.92944	0.0994482	2	-5.11667	0.971537	Two Sample t-test	two.sided	2.07256	0	0	A_vs_A1
Q14108	SCARB2	2	0	-1.07156	0	1.07156	-2.92817	0.0995225	2	-2.6461	0.502989	Two Sample t-test	two.sided	1.07156	0	0	A_vs_A1
Q96BN8	OTULIN	2	0	-2.31431	8.88178e-16	2.31431	-2.92726	0.0995756	2	-5.71602	1.0874	Two Sample t-test	two.sided	2.31431	0	0	A_vs_A1
P55263	ADK	1	0	-1.40174	0	1.40174	-2.92021	0.0999867	2	-3.46706	0.663588	Two Sample t-test	two.sided	1.40174	0	0	A_vs_A1
Q9Y2Q3	GSTK1	0	0	-1.84844	8.88178e-16	1.84844	-2.9198	0.100011	2	-4.57232	0.87544	Two Sample t-test	two.sided	1.84844	0	0	A_vs_A1
P60510	PPP4C	2	0	-2.0257	-8.88178e-16	2.0257	-2.91136	0.100507	2	-5.01944	0.968044	Two Sample t-test	two.sided	2.0257	0	0	A_vs_A1
Q9UK41	VPS28	1	0	-1.45198	0	1.45198	-2.91064	0.10055	2	-3.59837	0.694412	Two Sample t-test	two.sided	1.45198	0	0	A_vs_A1
Q9H2H8	PPIL3	2	0	-2.50135	8.88178e-16	2.50135	-2.90931	0.100628	2	-6.20067	1.19796	Two Sample t-test	two.sided	2.50135	0	0	A_vs_A1
Q9NTX5	ECHDC1	2	0	-1.45291	0	1.45291	-2.90573	0.10084	2	-3.6043	0.698481	Two Sample t-test	two.sided	1.45291	0	0	A_vs_A1
Q14240	EIF4A2	2	0	-1.7888	0	1.7888	-2.90504	0.100881	2	-4.4382	0.860591	Two Sample t-test	two.sided	1.7888	0	0	A_vs_A1
Q9UJU6	DBNL	2	0	-2.7058	0	2.7058	-2.90338	0.100979	2	-6.71567	1.30406	Two Sample t-test	two.sided	2.7058	0	0	A_vs_A1
P62195	PSMC5	0	0	-1.02814	-8.88178e-16	1.02814	-2.90049	0.101151	2	-2.55332	0.497031	Two Sample t-test	two.sided	1.02814	0	0	A_vs_A1
P54819	AK2	0	0	-1.74893	0	1.74893	-2.8993	0.101222	2	-4.3444	0.846536	Two Sample t-test	two.sided	1.74893	0	0	A_vs_A1
Q96BJ3	AIDA	2	0	-1.70969	8.88178e-16	1.70969	-2.89878	0.101253	2	-4.24737	0.828	Two Sample t-test	two.sided	1.70969	0	0	A_vs_A1
Q9UBB5	MBD2	2	0	-3.68146	0	3.68146	-2.89746	0.101332	2	-9.14833	1.78542	Two Sample t-test	two.sided	3.68146	0	0	A_vs_A1
P62714	PPP2CB	1	0	-2.19881	8.88178e-16	2.19881	-2.89228	0.101641	2	-5.46982	1.07221	Two Sample t-test	two.sided	2.19881	0	0	A_vs_A1
Q8IWB7	WDFY1	2	0	-1.58779	0	1.58779	-2.89166	0.101679	2	-3.95036	0.77477	Two Sample t-test	two.sided	1.58779	0	0	A_vs_A1
P60983	GMFB	2	0	-1.09611	-8.88178e-16	1.09611	-2.88563	0.102041	2	-2.73048	0.538257	Two Sample t-test	two.sided	1.09611	0	0	A_vs_A1
Q9HA77	CARS2	2	0	-1.99243	-8.88178e-16	1.99243	-2.88543	0.102053	2	-4.96348	0.978616	Two Sample t-test	two.sided	1.99243	0	0	A_vs_A1
P07996	THBS1	2	0	-2.32447	8.88178e-16	2.32447	-2.88006	0.102377	2	-5.7971	1.14816	Two Sample t-test	two.sided	2.32447	0	0	A_vs_A1
P31939	ATIC	1	0	-3.69079	0	3.69079	-2.87999	0.102382	2	-9.20476	1.82318	Two Sample t-test	two.sided	3.69079	0	0	A_vs_A1
Q12765	SCRN1	2	0	-4.00662	-8.88178e-16	4.00662	-2.87753	0.102531	2	-9.99757	1.98432	Two Sample t-test	two.sided	4.00662	0	0	A_vs_A1
P52434	POLR2H	1	0	-1.72328	-8.88178e-16	1.72328	-2.87363	0.102768	2	-4.30353	0.856968	Two Sample t-test	two.sided	1.72328	0	0	A_vs_A1
Q9H299	SH3BGRL3	2	0	-3.017	-8.88178e-16	3.017	-2.87352	0.102774	2	-7.53448	1.50049	Two Sample t-test	two.sided	3.017	0	0	A_vs_A1
Q9BQ67	GRWD1	2	0	-2.29941	-8.88178e-16	2.29941	-2.86568	0.103253	2	-5.75185	1.15302	Two Sample t-test	two.sided	2.29941	0	0	A_vs_A1
O00629	KPNA4	2	0	-2.0382	0	2.0382	-2.85213	0.104089	2	-5.11298	1.03658	Two Sample t-test	two.sided	2.0382	0	0	A_vs_A1
Q13724	MOGS	2	0	-1.31299	8.88178e-16	1.31299	-2.84844	0.104318	2	-3.2963	0.67032	Two Sample t-test	two.sided	1.31299	0	0	A_vs_A1
Q8N684	CPSF7	2	0	-2.22312	8.88178e-16	2.22312	-2.84616	0.104459	2	-5.5839	1.13765	Two Sample t-test	two.sided	2.22312	0	0	A_vs_A1
P60228	EIF3E	0	0	-0.915118	0	0.915118	-2.84237	0.104696	2	-2.30038	0.470147	Two Sample t-test	two.sided	0.915118	0	0	A_vs_A1
Q9NZB2	FAM120A	2	0	-4.4502	0	4.4502	-2.84131	0.104762	2	-11.1892	2.28883	Two Sample t-test	two.sided	4.4502	0	0	A_vs_A1
P20290	BTF3	0	0	-1.53678	0	1.53678	-2.8385	0.104939	2	-3.86625	0.792699	Two Sample t-test	two.sided	1.53678	0	0	A_vs_A1
Q15738	NSDHL	2	0	-2.23943	0	2.23943	-2.8301	0.105467	2	-5.64409	1.16522	Two Sample t-test	two.sided	2.23943	0	0	A_vs_A1
P08648	ITGA5	2	0	-2.45855	0	2.45855	-2.82767	0.105621	2	-6.19954	1.28244	Two Sample t-test	two.sided	2.45855	0	0	A_vs_A1
O00303	EIF3F	0	0	-1.42489	0	1.42489	-2.82703	0.105661	2	-3.59353	0.743747	Two Sample t-test	two.sided	1.42489	0	0	A_vs_A1
Q9H4M9	EHD1	2	0	-2.75944	0	2.75944	-2.8266	0.105689	2	-6.95987	1.44099	Two Sample t-test	two.sided	2.75944	0	0	A_vs_A1
P19256	CD58	2	0	-1.17239	8.88178e-16	1.17239	-2.82518	0.105778	2	-2.95789	0.613117	Two Sample t-test	two.sided	1.17239	0	0	A_vs_A1
P37837	TALDO1	0	0	-2.95777	0	2.95777	-2.82139	0.106019	2	-7.46839	1.55286	Two Sample t-test	two.sided	2.95777	0	0	A_vs_A1
Q9BRX8	PRXL2A	2	0	-1.10675	0	1.10675	-2.82048	0.106077	2	-2.7951	0.581603	Two Sample t-test	two.sided	1.10675	0	0	A_vs_A1
Q13148	TARDBP	1	0	-2.81969	0	2.81969	-2.81344	0.106527	2	-7.13191	1.49253	Two Sample t-test	two.sided	2.81969	0	0	A_vs_A1
P61160	ACTR2	0	0	-2.52487	8.88178e-16	2.52487	-2.80512	0.107062	2	-6.39766	1.34792	Two Sample t-test	two.sided	2.52487	0	0	A_vs_A1
P13010	XRCC5	1	0	-5.02395	8.88178e-16	5.02395	-2.80194	0.107267	2	-12.7387	2.69082	Two Sample t-test	two.sided	5.02395	0	0	A_vs_A1
P49721	PSMB2	0	0	-1.30923	-1.77636e-15	1.30923	-2.79868	0.107478	2	-3.32203	0.703567	Two Sample t-test	two.sided	1.30923	0	0	A_vs_A1
O14602	EIF1AY	0	0	-2.76006	8.88178e-16	2.76006	-2.79736	0.107564	2	-7.00535	1.48523	Two Sample t-test	two.sided	2.76006	0	0	A_vs_A1
P62820	RAB1A	0	0	-0.932586	1.77636e-15	0.932586	-2.79155	0.107942	2	-2.36999	0.504822	Two Sample t-test	two.sided	0.932586	0	0	A_vs_A1
A8MWD9	SNRPGP15	2	0	-3.32455	8.88178e-16	3.32455	-2.78882	0.10812	2	-8.45375	1.80464	Two Sample t-test	two.sided	3.32455	0	0	A_vs_A1
P35579	MYH9	0	0	-1.89786	8.88178e-16	1.89786	-2.77384	0.109107	2	-4.84174	1.04601	Two Sample t-test	two.sided	1.89786	0	0	A_vs_A1
P49005	POLD2	2	0	-1.5173	0	1.5173	-2.77074	0.109312	2	-3.8735	0.8389	Two Sample t-test	two.sided	1.5173	0	0	A_vs_A1
Q9Y3C6	PPIL1	2	0	-2.18503	8.88178e-16	2.18503	-2.76955	0.109391	2	-5.57959	1.20953	Two Sample t-test	two.sided	2.18503	0	0	A_vs_A1
Q8N5M1	ATPAF2	2	0	-1.65099	8.88178e-16	1.65099	-2.76216	0.109884	2	-4.22276	0.920777	Two Sample t-test	two.sided	1.65099	0	0	A_vs_A1
Q15165	PON2	1	0	-3.02696	0	3.02696	-2.76183	0.109906	2	-7.74265	1.68873	Two Sample t-test	two.sided	3.02696	0	0	A_vs_A1
Q15019	SEPTIN2	1	0	-3.84943	0	3.84943	-2.76008	0.110024	2	-9.85026	2.15139	Two Sample t-test	two.sided	3.84943	0	0	A_vs_A1
O14818	PSMA7	0	0	-2.70072	0	2.70072	-2.75506	0.110361	2	-6.91849	1.51706	Two Sample t-test	two.sided	2.70072	0	0	A_vs_A1
P12814	ACTN1	1	0	-3.48621	8.88178e-16	3.48621	-2.74267	0.1112	2	-8.95532	1.98289	Two Sample t-test	two.sided	3.48621	0	0	A_vs_A1
Q96HS1	PGAM5	1	0	-2.69365	0	2.69365	-2.74181	0.111259	2	-6.92071	1.53342	Two Sample t-test	two.sided	2.69365	0	0	A_vs_A1
P51809	VAMP7	2	0	-1.72242	-8.88178e-16	1.72242	-2.73789	0.111526	2	-4.42924	0.984402	Two Sample t-test	two.sided	1.72242	0	0	A_vs_A1
O60506	SYNCRIP	1	0	-4.3396	-8.88178e-16	4.3396	-2.7358	0.111669	2	-11.1646	2.48539	Two Sample t-test	two.sided	4.3396	0	0	A_vs_A1
Q16222	UAP1	2	0	-1.64903	0	1.64903	-2.73507	0.111719	2	-4.24318	0.945124	Two Sample t-test	two.sided	1.64903	0	0	A_vs_A1
Q9NW82	WDR70	2	0	-2.10297	0	2.10297	-2.73444	0.111762	2	-5.412	1.20606	Two Sample t-test	two.sided	2.10297	0	0	A_vs_A1
P62753	RPS6	1	0	-4.0017	8.88178e-16	4.0017	-2.73418	0.11178	2	-10.299	2.29559	Two Sample t-test	two.sided	4.0017	0	0	A_vs_A1
Q96IX5	ATP5MK	0	0	-1.77541	0	1.77541	-2.73087	0.112007	2	-4.57267	1.02185	Two Sample t-test	two.sided	1.77541	0	0	A_vs_A1
P42785	PRCP	2	0	-2.00844	0	2.00844	-2.72095	0.112693	2	-5.18441	1.16752	Two Sample t-test	two.sided	2.00844	0	0	A_vs_A1
Q8WWI1	LMO7	2	0	-2.02077	-8.88178e-16	2.02077	-2.71896	0.112831	2	-5.21856	1.17702	Two Sample t-test	two.sided	2.02077	0	0	A_vs_A1
Q9Y320	TMX2	2	0	-0.850243	0	0.850243	-2.71172	0.113335	2	-2.19931	0.498826	Two Sample t-test	two.sided	0.850243	0	0	A_vs_A1
Q92597	NDRG1	2	0	-2.41847	8.88178e-16	2.41847	-2.7103	0.113435	2	-6.25785	1.42091	Two Sample t-test	two.sided	2.41847	0	0	A_vs_A1
P18031	PTPN1	2	0	-2.14193	8.88178e-16	2.14193	-2.70715	0.113655	2	-5.54624	1.26238	Two Sample t-test	two.sided	2.14193	0	0	A_vs_A1
P52272	HNRNPM	0	0	-3.16531	0	3.16531	-2.70669	0.113688	2	-8.19701	1.86639	Two Sample t-test	two.sided	3.16531	0	0	A_vs_A1
Q9BRJ6	C7orf50	1	0	-2.96303	0	2.96303	-2.70497	0.113808	2	-7.67617	1.7501	Two Sample t-test	two.sided	2.96303	0	0	A_vs_A1
Q92747	ARPC1A	2	0	-1.15848	0	1.15848	-2.69865	0.114254	2	-3.00554	0.688568	Two Sample t-test	two.sided	1.15848	0	0	A_vs_A1
P38606	ATP6V1A	1	0	-2.49848	0	2.49848	-2.69322	0.114639	2	-6.49002	1.49306	Two Sample t-test	two.sided	2.49848	0	0	A_vs_A1
P63165	SUMO1	2	0	-2.44606	8.88178e-16	2.44606	-2.69077	0.114813	2	-6.35742	1.46529	Two Sample t-test	two.sided	2.44606	0	0	A_vs_A1
Q9Y294	ASF1A	2	0	-2.08974	0	2.08974	-2.68486	0.115235	2	-5.43867	1.25919	Two Sample t-test	two.sided	2.08974	0	0	A_vs_A1
P68366	TUBA4A	0	0	-1.90053	-1.77636e-15	1.90053	-2.67289	0.116096	2	-4.95989	1.15883	Two Sample t-test	two.sided	1.90053	0	0	A_vs_A1
O95573	ACSL3	2	0	-1.70371	0	1.70371	-2.66875	0.116397	2	-4.45049	1.04307	Two Sample t-test	two.sided	1.70371	0	0	A_vs_A1
Q9BQE5	APOL2	2	0	-2.01781	0	2.01781	-2.65941	0.117077	2	-5.28242	1.2468	Two Sample t-test	two.sided	2.01781	0	0	A_vs_A1
Q7Z7H8	MRPL10	2	0	-2.1354	8.88178e-16	2.1354	-2.65665	0.11728	2	-5.59385	1.32305	Two Sample t-test	two.sided	2.1354	0	0	A_vs_A1
Q9BQA1	WDR77	2	0	-2.67566	-8.88178e-16	2.67566	-2.64966	0.117794	2	-7.02053	1.66921	Two Sample t-test	two.sided	2.67566	0	0	A_vs_A1
P23258	TUBG1	2	0	-1.70111	-8.88178e-16	1.70111	-2.64877	0.11786	2	-4.46439	1.06217	Two Sample t-test	two.sided	1.70111	0	0	A_vs_A1
Q99720	SIGMAR1	0	0	-1.86741	0	1.86741	-2.64459	0.118169	2	-4.90561	1.1708	Two Sample t-test	two.sided	1.86741	0	0	A_vs_A1
Q9H4A6	GOLPH3	2	0	-2.47033	0	2.47033	-2.6426	0.118316	2	-6.4925	1.55183	Two Sample t-test	two.sided	2.47033	0	0	A_vs_A1
P61604	HSPE1	0	0	-1.80558	0	1.80558	-2.64213	0.118352	2	-4.74592	1.13477	Two Sample t-test	two.sided	1.80558	0	0	A_vs_A1
Q14116	IL18	1	0	-2.62511	0	2.62511	-2.63984	0.118522	2	-6.90376	1.65354	Two Sample t-test	two.sided	2.62511	0	0	A_vs_A1
P63244	RACK1	0	0	-2.75012	-1.77636e-15	2.75012	-2.63944	0.118551	2	-7.2332	1.73295	Two Sample t-test	two.sided	2.75012	0	0	A_vs_A1
Q969X5	ERGIC1	1	0	-2.7879	-8.88178e-16	2.7879	-2.63168	0.119132	2	-7.34595	1.77016	Two Sample t-test	two.sided	2.7879	0	0	A_vs_A1
P46777	RPL5	1	0	-3.92839	0	3.92839	-2.61892	0.120094	2	-10.3824	2.52561	Two Sample t-test	two.sided	3.92839	0	0	A_vs_A1
P23193	TCEA1	2	0	-2.79732	8.88178e-16	2.79732	-2.61597	0.120318	2	-7.39825	1.80362	Two Sample t-test	two.sided	2.79732	0	0	A_vs_A1
P62854	RPS26	1	0	-3.73182	-8.88178e-16	3.73182	-2.61411	0.12046	2	-9.87416	2.41051	Two Sample t-test	two.sided	3.73182	0	0	A_vs_A1
O95816	BAG2	0	0	-1.55885	8.88178e-16	1.55885	-2.60531	0.121133	2	-4.13329	1.01559	Two Sample t-test	two.sided	1.55885	0	0	A_vs_A1
P60468	SEC61B	0	0	-1.81623	0	1.81623	-2.60257	0.121343	2	-4.81887	1.18641	Two Sample t-test	two.sided	1.81623	0	0	A_vs_A1
Q6P6C2	ALKBH5	2	0	-1.67015	0	1.67015	-2.60239	0.121358	2	-4.43148	1.09119	Two Sample t-test	two.sided	1.67015	0	0	A_vs_A1
Q9NQP4	PFDN4	2	0	-1.61913	0	1.61913	-2.60228	0.121365	2	-4.29621	1.05796	Two Sample t-test	two.sided	1.61913	0	0	A_vs_A1
P42126	ECI1	1	0	-2.67982	-8.88178e-16	2.67982	-2.60217	0.121374	2	-7.11088	1.75123	Two Sample t-test	two.sided	2.67982	0	0	A_vs_A1
P62701	RPS4X	0	0	-1.72031	-1.77636e-15	1.72031	-2.60021	0.121525	2	-4.56697	1.12635	Two Sample t-test	two.sided	1.72031	0	0	A_vs_A1
P15559	NQO1	0	0	-2.88347	0	2.88347	-2.5945	0.121967	2	-7.66534	1.89841	Two Sample t-test	two.sided	2.88347	0	0	A_vs_A1
Q8IYJ1	CPNE9	2	0	-0.768136	-8.88178e-16	0.768136	-2.58034	0.123071	2	-2.04898	0.512711	Two Sample t-test	two.sided	0.768136	0	0	A_vs_A1
Q9Y4L1	HYOU1	2	0	-1.93273	0	1.93273	-2.57816	0.123242	2	-5.15824	1.29277	Two Sample t-test	two.sided	1.93273	0	0	A_vs_A1
P09012	SNRPA	1	0	-2.97975	8.88178e-16	2.97975	-2.57583	0.123426	2	-7.9571	1.9976	Two Sample t-test	two.sided	2.97975	0	0	A_vs_A1
O95169	NDUFB8	2	0	-1.59263	0	1.59263	-2.57278	0.123667	2	-4.25611	1.07085	Two Sample t-test	two.sided	1.59263	0	0	A_vs_A1
Q7L014	DDX46	2	0	-4.40568	0	4.40568	-2.56161	0.124554	2	-11.8057	2.99439	Two Sample t-test	two.sided	4.40568	0	0	A_vs_A1
P82663	MRPS25	2	0	-1.62695	0	1.62695	-2.55907	0.124757	2	-4.36238	1.10849	Two Sample t-test	two.sided	1.62695	0	0	A_vs_A1
Q6GMV3	PTRHD1	2	0	-2.17818	0	2.17818	-2.5549	0.125091	2	-5.84639	1.49004	Two Sample t-test	two.sided	2.17818	0	0	A_vs_A1
Q14697	GANAB	0	0	-2.44067	0	2.44067	-2.55331	0.125219	2	-6.55351	1.67217	Two Sample t-test	two.sided	2.44067	0	0	A_vs_A1
P27824	CANX	1	0	-4.74307	8.88178e-16	4.74307	-2.54753	0.125685	2	-12.7539	3.26773	Two Sample t-test	two.sided	4.74307	0	0	A_vs_A1
P46782	RPS5	1	0	-3.04457	0	3.04457	-2.54422	0.125953	2	-8.1934	2.10425	Two Sample t-test	two.sided	3.04457	0	0	A_vs_A1
P11279	LAMP1	1	0	-3.06677	0	3.06677	-2.54216	0.12612	2	-8.25733	2.12379	Two Sample t-test	two.sided	3.06677	0	0	A_vs_A1
Q13838	DDX39B	0	0	-1.2321	8.88178e-16	1.2321	-2.54087	0.126225	2	-3.3185	0.854305	Two Sample t-test	two.sided	1.2321	0	0	A_vs_A1
P62306	SNRPF	1	0	-2.88349	-8.88178e-16	2.88349	-2.54018	0.126282	2	-7.76767	2.00068	Two Sample t-test	two.sided	2.88349	0	0	A_vs_A1
P36405	ARL3	2	0	-1.48405	8.88178e-16	1.48405	-2.53961	0.126328	2	-3.99834	1.03025	Two Sample t-test	two.sided	1.48405	0	0	A_vs_A1
P06493	CDK1	1	0	-3.88339	8.88178e-16	3.88339	-2.53958	0.12633	2	-10.4628	2.69599	Two Sample t-test	two.sided	3.88339	0	0	A_vs_A1
P98082	DAB2	2	0	-1.88541	0	1.88541	-2.5352	0.126688	2	-5.08527	1.31445	Two Sample t-test	two.sided	1.88541	0	0	A_vs_A1
Q9UNE7	STUB1	2	0	-2.19794	8.88178e-16	2.19794	-2.53318	0.126853	2	-5.93117	1.5353	Two Sample t-test	two.sided	2.19794	0	0	A_vs_A1
P53621	COPA	2	0	-1.585	0	1.585	-2.53096	0.127035	2	-4.2795	1.10951	Two Sample t-test	two.sided	1.585	0	0	A_vs_A1
P62333	PSMC6	1	0	-1.94992	0	1.94992	-2.52996	0.127117	2	-5.26611	1.36627	Two Sample t-test	two.sided	1.94992	0	0	A_vs_A1
Q16401	PSMD5	0	0	-1.53353	0	1.53353	-2.52723	0.127342	2	-4.14439	1.07733	Two Sample t-test	two.sided	1.53353	0	0	A_vs_A1
O75348	ATP6V1G1	1	0	-1.74917	0	1.74917	-2.51909	0.128014	2	-4.73679	1.23844	Two Sample t-test	two.sided	1.74917	0	0	A_vs_A1
Q9NQT5	EXOSC3	2	0	-2.23826	-8.88178e-16	2.23826	-2.51884	0.128036	2	-6.06164	1.58512	Two Sample t-test	two.sided	2.23826	0	0	A_vs_A1
Q9NZL4	HSPBP1	2	0	-2.43179	8.88178e-16	2.43179	-2.51454	0.128393	2	-6.59285	1.72927	Two Sample t-test	two.sided	2.43179	0	0	A_vs_A1
O75947	ATP5PD	0	0	-1.32102	-8.88178e-16	1.32102	-2.51334	0.128493	2	-3.5825	0.940466	Two Sample t-test	two.sided	1.32102	0	0	A_vs_A1
O43175	PHGDH	0	0	-2.06252	0	2.06252	-2.50489	0.1292	2	-5.60531	1.48028	Two Sample t-test	two.sided	2.06252	0	0	A_vs_A1
P51553	IDH3G	1	0	-2.81708	-8.88178e-16	2.81708	-2.50381	0.129291	2	-7.65807	2.02392	Two Sample t-test	two.sided	2.81708	0	0	A_vs_A1
Q8NCA5	FAM98A	2	0	-2.35438	0	2.35438	-2.49835	0.129751	2	-6.40908	1.70033	Two Sample t-test	two.sided	2.35438	0	0	A_vs_A1
Q16563	SYPL1	1	0	-2.30389	8.88178e-16	2.30389	-2.49326	0.130183	2	-6.27975	1.67197	Two Sample t-test	two.sided	2.30389	0	0	A_vs_A1
P48637	GSS	0	0	-0.912737	8.88178e-16	0.912737	-2.49164	0.13032	2	-2.48889	0.663413	Two Sample t-test	two.sided	0.912737	0	0	A_vs_A1
Q9Y6C9	MTCH2	1	0	-2.73568	0	2.73568	-2.48837	0.130599	2	-7.46596	1.9946	Two Sample t-test	two.sided	2.73568	0	0	A_vs_A1
P01008	SERPINC1	2	0	-1.62658	8.88178e-16	1.62658	-2.47328	0.131894	2	-4.45628	1.20311	Two Sample t-test	two.sided	1.62658	0	0	A_vs_A1
Q96H20	SNF8	2	0	-2.60042	8.88178e-16	2.60042	-2.47271	0.131944	2	-7.12531	1.92446	Two Sample t-test	two.sided	2.60042	0	0	A_vs_A1
P50991	CCT4	0	0	-2.39497	8.88178e-16	2.39497	-2.47053	0.132132	2	-6.56602	1.77608	Two Sample t-test	two.sided	2.39497	0	0	A_vs_A1
P49411	TUFM	0	0	-1.74739	-1.77636e-15	1.74739	-2.46624	0.132505	2	-4.79591	1.30114	Two Sample t-test	two.sided	1.74739	0	0	A_vs_A1
Q96EL3	MRPL53	2	0	-1.6634	0	1.6634	-2.46581	0.132543	2	-4.56592	1.23911	Two Sample t-test	two.sided	1.6634	0	0	A_vs_A1
P45880	VDAC2	0	0	-2.55711	0	2.55711	-2.46231	0.132848	2	-7.02541	1.91119	Two Sample t-test	two.sided	2.55711	0	0	A_vs_A1
Q9NVS2	MRPS18A	2	0	-1.44617	0	1.44617	-2.46079	0.132981	2	-3.97476	1.08243	Two Sample t-test	two.sided	1.44617	0	0	A_vs_A1
P53680	AP2S1	2	0	-1.37286	0	1.37286	-2.44512	0.134362	2	-3.78867	1.04295	Two Sample t-test	two.sided	1.37286	0	0	A_vs_A1
Q16850	CYP51A1	2	0	-1.88367	-8.88178e-16	1.88367	-2.44375	0.134483	2	-5.20019	1.43286	Two Sample t-test	two.sided	1.88367	0	0	A_vs_A1
P49366	DHPS	2	0	-1.63014	0	1.63014	-2.44367	0.13449	2	-4.50038	1.2401	Two Sample t-test	two.sided	1.63014	0	0	A_vs_A1
P35754	GLRX	2	0	-2.20898	-8.88178e-16	2.20898	-2.44323	0.134529	2	-6.09911	1.68114	Two Sample t-test	two.sided	2.20898	0	0	A_vs_A1
P39687	ANP32A	1	0	-3.66686	0	3.66686	-2.44294	0.134555	2	-10.1252	2.79143	Two Sample t-test	two.sided	3.66686	0	0	A_vs_A1
P68036	UBE2L3	0	0	-0.761473	0	0.761473	-2.43868	0.134935	2	-2.10497	0.582023	Two Sample t-test	two.sided	0.761473	0	0	A_vs_A1
A6ZKI3	RTL8C	2	0	-1.50221	8.88178e-16	1.50221	-2.43525	0.135242	2	-4.15634	1.15193	Two Sample t-test	two.sided	1.50221	0	0	A_vs_A1
Q99623	PHB2	0	0	-2.12254	-8.88178e-16	2.12254	-2.42425	0.136232	2	-5.88972	1.64463	Two Sample t-test	two.sided	2.12254	0	0	A_vs_A1
Q9UK59	DBR1	2	0	-2.41779	0	2.41779	-2.42255	0.136385	2	-6.71198	1.8764	Two Sample t-test	two.sided	2.41779	0	0	A_vs_A1
P50502	ST13	1	0	-2.30883	8.88178e-16	2.30883	-2.4154	0.137035	2	-6.42165	1.80399	Two Sample t-test	two.sided	2.30883	0	0	A_vs_A1
P10301	RRAS	1	0	-1.86668	8.88178e-16	1.86668	-2.41022	0.137509	2	-5.19903	1.46566	Two Sample t-test	two.sided	1.86668	0	0	A_vs_A1
Q8TC12	RDH11	2	0	-1.96662	-8.88178e-16	1.96662	-2.40843	0.137673	2	-5.47998	1.54674	Two Sample t-test	two.sided	1.96662	0	0	A_vs_A1
P36578	RPL4	1	0	-4.62434	-8.88178e-16	4.62434	-2.40551	0.137942	2	-12.8957	3.64706	Two Sample t-test	two.sided	4.62434	0	0	A_vs_A1
Q5JRX3	PITRM1	2	0	-3.70865	0	3.70865	-2.38925	0.139449	2	-10.3873	2.97002	Two Sample t-test	two.sided	3.70865	0	0	A_vs_A1
Q2NL82	TSR1	2	0	-1.72194	8.88178e-16	1.72194	-2.38479	0.139868	2	-4.82867	1.38479	Two Sample t-test	two.sided	1.72194	0	0	A_vs_A1
Q01130	SRSF2	1	0	-3.14427	-8.88178e-16	3.14427	-2.38394	0.139947	2	-8.81921	2.53066	Two Sample t-test	two.sided	3.14427	0	0	A_vs_A1
Q9UNZ2	NSFL1C	1	0	-2.64422	0	2.64422	-2.38375	0.139965	2	-7.417	2.12857	Two Sample t-test	two.sided	2.64422	0	0	A_vs_A1
Q6DD88	ATL3	0	0	-1.90507	-8.88178e-16	1.90507	-2.38195	0.140135	2	-5.3463	1.53617	Two Sample t-test	two.sided	1.90507	0	0	A_vs_A1
Q9Y6A9	SPCS1	2	0	-2.24743	0	2.24743	-2.38002	0.140316	2	-6.3104	1.81553	Two Sample t-test	two.sided	2.24743	0	0	A_vs_A1
Q06323	PSME1	2	0	-1.32765	0	1.32765	-2.37614	0.140683	2	-3.73174	1.07643	Two Sample t-test	two.sided	1.32765	0	0	A_vs_A1
P08670	VIM	0	0	-2.42349	0	2.42349	-2.37239	0.141038	2	-6.81881	1.97183	Two Sample t-test	two.sided	2.42349	0	0	A_vs_A1
Q9UMS4	PRPF19	1	0	-3.45139	0	3.45139	-2.37173	0.141101	2	-9.71271	2.80992	Two Sample t-test	two.sided	3.45139	0	0	A_vs_A1
P25786	PSMA1	0	0	-2.93483	8.88178e-16	2.93483	-2.36265	0.141967	2	-8.2795	2.40984	Two Sample t-test	two.sided	2.93483	0	0	A_vs_A1
Q969T9	WBP2	2	0	-1.46195	8.88178e-16	1.46195	-2.35665	0.142543	2	-4.13111	1.2072	Two Sample t-test	two.sided	1.46195	0	0	A_vs_A1
Q9Y6M9	NDUFB9	1	0	-2.65463	0	2.65463	-2.35165	0.143026	2	-7.51161	2.20236	Two Sample t-test	two.sided	2.65463	0	0	A_vs_A1
P63096	GNAI1	2	0	-1.88048	8.88178e-16	1.88048	-2.3516	0.143031	2	-5.32114	1.56018	Two Sample t-test	two.sided	1.88048	0	0	A_vs_A1
P35998	PSMC2	0	0	-1.71081	-8.88178e-16	1.71081	-2.34546	0.143627	2	-4.84922	1.42761	Two Sample t-test	two.sided	1.71081	0	0	A_vs_A1
Q9H4G4	GLIPR2	1	0	-3.23445	0	3.23445	-2.34505	0.143667	2	-9.16896	2.70007	Two Sample t-test	two.sided	3.23445	0	0	A_vs_A1
P01834	IGKC	0	0	1.5665	0	-1.5665	2.34378	0.14379	2	-1.30923	4.44222	Two Sample t-test	two.sided	-1.5665	0	0	A_vs_A1
P45974	USP5	1	0	-1.84379	8.88178e-16	1.84379	-2.3385	0.144306	2	-5.23622	1.54864	Two Sample t-test	two.sided	1.84379	0	0	A_vs_A1
L0R6Q1	SLC35A4	2	0	-2.36971	0	2.36971	-2.33453	0.144697	2	-6.73721	1.99779	Two Sample t-test	two.sided	2.36971	0	0	A_vs_A1
P25788	PSMA3	0	0	-3.12106	8.88178e-16	3.12106	-2.33221	0.144925	2	-8.87905	2.63693	Two Sample t-test	two.sided	3.12106	0	0	A_vs_A1
P09234	SNRPC	2	0	-2.23686	8.88178e-16	2.23686	-2.3318	0.144965	2	-6.36432	1.89061	Two Sample t-test	two.sided	2.23686	0	0	A_vs_A1
Q6XQN6	NAPRT	1	0	-1.9864	0	1.9864	-2.32639	0.1455	2	-5.66025	1.68745	Two Sample t-test	two.sided	1.9864	0	0	A_vs_A1
Q12792	TWF1	1	0	-2.34085	8.88178e-16	2.34085	-2.32565	0.145574	2	-6.67163	1.98993	Two Sample t-test	two.sided	2.34085	0	0	A_vs_A1
O96008	TOMM40	1	0	-2.6796	0	2.6796	-2.32515	0.145622	2	-7.63814	2.27894	Two Sample t-test	two.sided	2.6796	0	0	A_vs_A1
P17931	LGALS3	0	0	-1.01528	0	1.01528	-2.31787	0.146347	2	-2.89994	0.869378	Two Sample t-test	two.sided	1.01528	0	0	A_vs_A1
Q9UHV9	PFDN2	2	0	-1.91319	0	1.91319	-2.31765	0.14637	2	-5.46497	1.63859	Two Sample t-test	two.sided	1.91319	0	0	A_vs_A1
Q13418	ILK	1	0	-2.25584	0	2.25584	-2.3168	0.146454	2	-6.44526	1.93359	Two Sample t-test	two.sided	2.25584	0	0	A_vs_A1
Q92973	TNPO1	2	0	-1.48727	8.88178e-16	1.48727	-2.31551	0.146584	2	-4.2509	1.27636	Two Sample t-test	two.sided	1.48727	0	0	A_vs_A1
P31327	CPS1	0	0	-1.88106	-8.88178e-16	1.88106	-2.31438	0.146697	2	-5.37812	1.61601	Two Sample t-test	two.sided	1.88106	0	0	A_vs_A1
Q15370	ELOB	0	0	-1.71988	0	1.71988	-2.31383	0.146752	2	-4.91807	1.4783	Two Sample t-test	two.sided	1.71988	0	0	A_vs_A1
P20839	IMPDH1	2	0	-2.28426	8.88178e-16	2.28426	-2.30964	0.147173	2	-6.53964	1.97112	Two Sample t-test	two.sided	2.28426	0	0	A_vs_A1
Q9Y3F4	STRAP	1	0	-3.82927	0	3.82927	-2.30712	0.147427	2	-10.9706	3.31211	Two Sample t-test	two.sided	3.82927	0	0	A_vs_A1
Q9Y383	LUC7L2	1	0	-2.70955	0	2.70955	-2.30012	0.148136	2	-7.77808	2.35898	Two Sample t-test	two.sided	2.70955	0	0	A_vs_A1
O94874	UFL1	2	0	-1.18159	0	1.18159	-2.28901	0.149271	2	-3.40263	1.03945	Two Sample t-test	two.sided	1.18159	0	0	A_vs_A1
P38919	EIF4A3	0	0	-0.754775	-8.88178e-16	0.754775	-2.28042	0.150157	2	-2.17887	0.669322	Two Sample t-test	two.sided	0.754775	0	0	A_vs_A1
P02794	FTH1	1	0	-2.40683	0	2.40683	-2.27809	0.150398	2	-6.95263	2.13897	Two Sample t-test	two.sided	2.40683	0	0	A_vs_A1
Q9H7E9	C8orf33	2	0	-2.29626	0	2.29626	-2.27768	0.150441	2	-6.63401	2.0415	Two Sample t-test	two.sided	2.29626	0	0	A_vs_A1
P0CG47	UBB	0	0	-1.63101	0	1.63101	-2.27741	0.150468	2	-4.71243	1.45041	Two Sample t-test	two.sided	1.63101	0	0	A_vs_A1
O60664	PLIN3	1	0	-2.62224	0	2.62224	-2.2751	0.150708	2	-7.5814	2.33692	Two Sample t-test	two.sided	2.62224	0	0	A_vs_A1
P23381	WARS1	1	0	-2.85947	8.88178e-16	2.85947	-2.26547	0.151715	2	-8.29027	2.57133	Two Sample t-test	two.sided	2.85947	0	0	A_vs_A1
O15173	PGRMC2	1	0	-4.01598	-8.88178e-16	4.01598	-2.26518	0.151746	2	-11.6443	3.61229	Two Sample t-test	two.sided	4.01598	0	0	A_vs_A1
P27105	STOM	0	0	-1.62434	8.88178e-16	1.62434	-2.26387	0.151883	2	-4.71151	1.46284	Two Sample t-test	two.sided	1.62434	0	0	A_vs_A1
P01023	A2M	1	0	-2.85992	-8.88178e-16	2.85992	-2.25973	0.152319	2	-8.30536	2.58552	Two Sample t-test	two.sided	2.85992	0	0	A_vs_A1
P62304	SNRPE	0	0	-1.68694	-8.88178e-16	1.68694	-2.25952	0.152342	2	-4.89926	1.52539	Two Sample t-test	two.sided	1.68694	0	0	A_vs_A1
Q9Y3B8	REXO2	1	0	-2.85132	-8.88178e-16	2.85132	-2.25681	0.152628	2	-8.28741	2.58478	Two Sample t-test	two.sided	2.85132	0	0	A_vs_A1
Q9NR28	DIABLO	0	0	-1.32128	-8.88178e-16	1.32128	-2.25608	0.152705	2	-3.84114	1.19858	Two Sample t-test	two.sided	1.32128	0	0	A_vs_A1
Q15388	TOMM20	1	0	-2.50634	0	2.50634	-2.2538	0.152948	2	-7.29112	2.27844	Two Sample t-test	two.sided	2.50634	0	0	A_vs_A1
P15927	RPA2	1	0	-3.37086	0	3.37086	-2.24789	0.153577	2	-9.82299	3.08126	Two Sample t-test	two.sided	3.37086	0	0	A_vs_A1
Q93062	RBPMS	2	0	-1.18514	0	1.18514	-2.24582	0.153798	2	-3.4557	1.08542	Two Sample t-test	two.sided	1.18514	0	0	A_vs_A1
P17612	PRKACA	1	0	-2.08926	8.88178e-16	2.08926	-2.24224	0.154181	2	-6.09836	1.91984	Two Sample t-test	two.sided	2.08926	0	0	A_vs_A1
Q9NQ88	TIGAR	2	0	-1.81492	-8.88178e-16	1.81492	-2.23728	0.154715	2	-5.30532	1.67547	Two Sample t-test	two.sided	1.81492	0	0	A_vs_A1
O15144	ARPC2	1	0	-3.93093	0	3.93093	-2.23635	0.154815	2	-11.4939	3.63201	Two Sample t-test	two.sided	3.93093	0	0	A_vs_A1
Q9BUH6	PAXX	2	0	-1.6867	0	1.6867	-2.23576	0.154879	2	-4.9327	1.5593	Two Sample t-test	two.sided	1.6867	0	0	A_vs_A1
O95070	YIF1A	1	0	-1.43066	-8.88178e-16	1.43066	-2.23391	0.155079	2	-4.18621	1.32489	Two Sample t-test	two.sided	1.43066	0	0	A_vs_A1
Q9Y639	NPTN	2	0	-2.07984	0	2.07984	-2.23368	0.155103	2	-6.08616	1.92647	Two Sample t-test	two.sided	2.07984	0	0	A_vs_A1
Q15717	ELAVL1	1	0	-3.41952	8.88178e-16	3.41952	-2.23257	0.155224	2	-10.0097	3.17064	Two Sample t-test	two.sided	3.41952	0	0	A_vs_A1
Q96A72	MAGOHB	1	0	-3.29139	-8.88178e-16	3.29139	-2.23198	0.155288	2	-9.63629	3.05351	Two Sample t-test	two.sided	3.29139	0	0	A_vs_A1
P27449	ATP6V0C	0	0	-1.30574	8.88178e-16	1.30574	-2.23107	0.155387	2	-3.82387	1.2124	Two Sample t-test	two.sided	1.30574	0	0	A_vs_A1
Q14011	CIRBP	2	0	-1.24626	8.88178e-16	1.24626	-2.22563	0.155979	2	-3.65558	1.16305	Two Sample t-test	two.sided	1.24626	0	0	A_vs_A1
P54578	USP14	1	0	-2.63933	8.88178e-16	2.63933	-2.22238	0.156333	2	-7.74922	2.47055	Two Sample t-test	two.sided	2.63933	0	0	A_vs_A1
Q9UKS6	PACSIN3	2	0	-2.11748	8.88178e-16	2.11748	-2.22127	0.156455	2	-6.21907	1.98412	Two Sample t-test	two.sided	2.11748	0	0	A_vs_A1
P51159	RAB27A	2	0	-1.19291	0	1.19291	-2.2203	0.156562	2	-3.50461	1.11879	Two Sample t-test	two.sided	1.19291	0	0	A_vs_A1
Q99442	SEC62	2	0	-1.52607	0	1.52607	-2.21692	0.156933	2	-4.48792	1.43577	Two Sample t-test	two.sided	1.52607	0	0	A_vs_A1
Q9BQG0	MYBBP1A	2	0	-2.1336	0	2.1336	-2.21042	0.15765	2	-6.28672	2.01952	Two Sample t-test	two.sided	2.1336	0	0	A_vs_A1
P04844	RPN2	1	0	-2.29203	-8.88178e-16	2.29203	-2.20854	0.157858	2	-6.75735	2.17328	Two Sample t-test	two.sided	2.29203	0	0	A_vs_A1
P51659	HSD17B4	1	0	-2.69135	0	2.69135	-2.20197	0.158589	2	-7.95026	2.56756	Two Sample t-test	two.sided	2.69135	0	0	A_vs_A1
Q99471	PFDN5	2	0	-1.67453	0	1.67453	-2.20049	0.158754	2	-4.94877	1.59971	Two Sample t-test	two.sided	1.67453	0	0	A_vs_A1
Q92643	PIGK	2	0	-1.39227	0	1.39227	-2.19901	0.15892	2	-4.11644	1.3319	Two Sample t-test	two.sided	1.39227	0	0	A_vs_A1
P53365	ARFIP2	2	0	-1.51667	0	1.51667	-2.19868	0.158957	2	-4.48469	1.45135	Two Sample t-test	two.sided	1.51667	0	0	A_vs_A1
Q15005	SPCS2	2	0	-1.91398	0	1.91398	-2.19591	0.159268	2	-5.66423	1.83627	Two Sample t-test	two.sided	1.91398	0	0	A_vs_A1
Q01082	SPTBN1	2	0	-1.62218	0	1.62218	-2.19511	0.159357	2	-4.80183	1.55747	Two Sample t-test	two.sided	1.62218	0	0	A_vs_A1
Q9UKK9	NUDT5	1	0	-2.8773	8.88178e-16	2.8773	-2.19291	0.159605	2	-8.52278	2.76818	Two Sample t-test	two.sided	2.8773	0	0	A_vs_A1
P14324	FDPS	0	0	-2.73265	-8.88178e-16	2.73265	-2.19206	0.1597	2	-8.0964	2.63109	Two Sample t-test	two.sided	2.73265	0	0	A_vs_A1
Q9BS26	ERP44	1	0	-3.457	8.88178e-16	3.457	-2.18968	0.159969	2	-10.2499	3.3359	Two Sample t-test	two.sided	3.457	0	0	A_vs_A1
Q71UM5	RPS27L	0	0	-2.05184	0	2.05184	-2.18878	0.16007	2	-6.08531	1.98162	Two Sample t-test	two.sided	2.05184	0	0	A_vs_A1
O43852	CALU	1	0	-3.40655	8.88178e-16	3.40655	-2.18841	0.160112	2	-10.1042	3.29109	Two Sample t-test	two.sided	3.40655	0	0	A_vs_A1
P54577	YARS1	1	0	-4.07931	0	4.07931	-2.18727	0.160241	2	-12.1039	3.94525	Two Sample t-test	two.sided	4.07931	0	0	A_vs_A1
Q04206	RELA	2	0	-1.59723	8.88178e-16	1.59723	-2.18652	0.160326	2	-4.74026	1.54581	Two Sample t-test	two.sided	1.59723	0	0	A_vs_A1
Q99615	DNAJC7	2	0	-2.22196	0	2.22196	-2.18488	0.160511	2	-6.59762	2.15371	Two Sample t-test	two.sided	2.22196	0	0	A_vs_A1
P06576	ATP5F1B	0	0	-1.26476	0	1.26476	-2.18211	0.160826	2	-3.75858	1.22907	Two Sample t-test	two.sided	1.26476	0	0	A_vs_A1
Q9BTZ2	DHRS4	2	0	-1.71791	0	1.71791	-2.18207	0.160831	2	-5.10534	1.66951	Two Sample t-test	two.sided	1.71791	0	0	A_vs_A1
P18621	RPL17	0	0	-1.68156	0	1.68156	-2.1725	0.161924	2	-5.0119	1.64878	Two Sample t-test	two.sided	1.68156	0	0	A_vs_A1
Q9UHB9	SRP68	2	0	-1.75293	0	1.75293	-2.1716	0.162028	2	-5.22607	1.7202	Two Sample t-test	two.sided	1.75293	0	0	A_vs_A1
Q8TEM1	NUP210	2	0	-1.61623	-8.88178e-16	1.61623	-2.16978	0.162238	2	-4.82121	1.58874	Two Sample t-test	two.sided	1.61623	0	0	A_vs_A1
Q16595	FXN	2	0	-0.486422	8.88178e-16	0.486422	-2.16712	0.162544	2	-1.45218	0.479331	Two Sample t-test	two.sided	0.486422	0	0	A_vs_A1
Q96CX2	KCTD12	1	0	-3.57329	0	3.57329	-2.16411	0.162892	2	-10.6777	3.53108	Two Sample t-test	two.sided	3.57329	0	0	A_vs_A1
P58546	MTPN	0	0	-1.79069	8.88178e-16	1.79069	-2.15911	0.163472	2	-5.35916	1.77778	Two Sample t-test	two.sided	1.79069	0	0	A_vs_A1
O76003	GLRX3	1	0	-3.10018	0	3.10018	-2.15308	0.164175	2	-9.29548	3.09512	Two Sample t-test	two.sided	3.10018	0	0	A_vs_A1
P00918	CA2	1	0	-1.61705	8.88178e-16	1.61705	-2.14306	0.165354	2	-4.86363	1.62953	Two Sample t-test	two.sided	1.61705	0	0	A_vs_A1
P20339	RAB5A	1	0	-2.52011	8.88178e-16	2.52011	-2.14281	0.165384	2	-7.58038	2.54015	Two Sample t-test	two.sided	2.52011	0	0	A_vs_A1
P07339	CTSD	0	0	-1.74461	0	1.74461	-2.13611	0.166178	2	-5.2587	1.76947	Two Sample t-test	two.sided	1.74461	0	0	A_vs_A1
P48047	ATP5PO	0	0	-1.24507	8.88178e-16	1.24507	-2.13493	0.166318	2	-3.75433	1.26419	Two Sample t-test	two.sided	1.24507	0	0	A_vs_A1
Q08J23	NSUN2	1	0	-2.52114	0	2.52114	-2.13488	0.166324	2	-7.60226	2.55998	Two Sample t-test	two.sided	2.52114	0	0	A_vs_A1
O75874	IDH1	1	0	-3.26184	-8.88178e-16	3.26184	-2.13427	0.166397	2	-9.83766	3.31398	Two Sample t-test	two.sided	3.26184	0	0	A_vs_A1
Q9UBQ7	GRHPR	1	0	-2.79978	0	2.79978	-2.12995	0.166913	2	-8.45555	2.85599	Two Sample t-test	two.sided	2.79978	0	0	A_vs_A1
P50402	EMD	1	0	-3.16676	8.88178e-16	3.16676	-2.12576	0.167415	2	-9.57646	3.24293	Two Sample t-test	two.sided	3.16676	0	0	A_vs_A1
P35250	RFC2	2	0	-1.6846	8.88178e-16	1.6846	-2.12536	0.167463	2	-5.09494	1.72575	Two Sample t-test	two.sided	1.6846	0	0	A_vs_A1
Q9NYL4	FKBP11	1	0	-2.90579	0	2.90579	-2.12476	0.167535	2	-8.79002	2.97845	Two Sample t-test	two.sided	2.90579	0	0	A_vs_A1
P28074	PSMB5	0	0	-0.795748	-1.77636e-15	0.795748	-2.11706	0.168465	2	-2.413	0.821508	Two Sample t-test	two.sided	0.795748	0	0	A_vs_A1
Q13228	SELENBP1	1	0	-1.79672	0	1.79672	-2.1159	0.168606	2	-5.45034	1.8569	Two Sample t-test	two.sided	1.79672	0	0	A_vs_A1
Q6ZVX7	NCCRP1	1	0	-4.14696	-8.88178e-16	4.14696	-2.11511	0.168701	2	-12.5829	4.28896	Two Sample t-test	two.sided	4.14696	0	0	A_vs_A1
P28070	PSMB4	0	0	-0.922363	-1.77636e-15	0.922363	-2.1136	0.168885	2	-2.80002	0.955288	Two Sample t-test	two.sided	0.922363	0	0	A_vs_A1
Q13347	EIF3I	1	0	-3.49583	0	3.49583	-2.11263	0.169003	2	-10.6156	3.6239	Two Sample t-test	two.sided	3.49583	0	0	A_vs_A1
P54920	NAPA	1	0	-2.97744	0	2.97744	-2.10391	0.170069	2	-9.06652	3.11165	Two Sample t-test	two.sided	2.97744	0	0	A_vs_A1
Q86WR0	CCDC25	2	0	-1.79031	0	1.79031	-2.10374	0.170089	2	-5.45192	1.8713	Two Sample t-test	two.sided	1.79031	0	0	A_vs_A1
Q9P2J5	LARS1	2	0	-1.86721	-8.88178e-16	1.86721	-2.10173	0.170336	2	-5.68974	1.95533	Two Sample t-test	two.sided	1.86721	0	0	A_vs_A1
Q14444	CAPRIN1	1	0	-2.81568	8.88178e-16	2.81568	-2.10093	0.170436	2	-8.58212	2.95077	Two Sample t-test	two.sided	2.81568	0	0	A_vs_A1
P04080	CSTB	0	0	-1.15111	0	1.15111	-2.09965	0.170593	2	-3.51	1.20777	Two Sample t-test	two.sided	1.15111	0	0	A_vs_A1
P82979	SARNP	2	0	-2.25318	0	2.25318	-2.09451	0.171229	2	-6.88177	2.37542	Two Sample t-test	two.sided	2.25318	0	0	A_vs_A1
P19404	NDUFV2	1	0	-2.68809	0	2.68809	-2.09445	0.171236	2	-8.21027	2.83409	Two Sample t-test	two.sided	2.68809	0	0	A_vs_A1
Q9NZ45	CISD1	2	0	-1.29453	0	1.29453	-2.0943	0.171254	2	-3.9541	1.36503	Two Sample t-test	two.sided	1.29453	0	0	A_vs_A1
P07311	ACYP1	2	0	-1.71163	8.88178e-16	1.71163	-2.09064	0.171709	2	-5.23426	1.811	Two Sample t-test	two.sided	1.71163	0	0	A_vs_A1
P15121	AKR1B1	1	0	-3.66031	8.88178e-16	3.66031	-2.08911	0.171899	2	-11.1989	3.87832	Two Sample t-test	two.sided	3.66031	0	0	A_vs_A1
Q9BRA2	TXNDC17	1	0	-3.0846	0	3.0846	-2.0858	0.172312	2	-9.4476	3.2784	Two Sample t-test	two.sided	3.0846	0	0	A_vs_A1
O14579	COPE	1	0	-3.2041	-8.88178e-16	3.2041	-2.08562	0.172335	2	-9.81419	3.40599	Two Sample t-test	two.sided	3.2041	0	0	A_vs_A1
Q9H0U3	MAGT1	2	0	-2.49473	-8.88178e-16	2.49473	-2.08485	0.17243	2	-7.64326	2.65381	Two Sample t-test	two.sided	2.49473	0	0	A_vs_A1
Q99567	NUP88	2	0	-1.31542	0	1.31542	-2.08354	0.172595	2	-4.03186	1.40101	Two Sample t-test	two.sided	1.31542	0	0	A_vs_A1
P12081	HARS1	1	0	-3.43351	0	3.43351	-2.0799	0.173051	2	-10.5363	3.66932	Two Sample t-test	two.sided	3.43351	0	0	A_vs_A1
Q96A49	SYAP1	2	0	-1.7971	8.88178e-16	1.7971	-2.07968	0.17308	2	-5.51512	1.92092	Two Sample t-test	two.sided	1.7971	0	0	A_vs_A1
O14880	MGST3	1	0	-1.8969	-8.88178e-16	1.8969	-2.07931	0.173126	2	-5.8221	2.0283	Two Sample t-test	two.sided	1.8969	0	0	A_vs_A1
Q8TAQ2	SMARCC2	2	0	-1.64875	0	1.64875	-2.0783	0.173252	2	-5.06212	1.76461	Two Sample t-test	two.sided	1.64875	0	0	A_vs_A1
P28062	PSMB8	1	0	-2.16275	8.88178e-16	2.16275	-2.07641	0.173491	2	-6.64431	2.31881	Two Sample t-test	two.sided	2.16275	0	0	A_vs_A1
O00231	PSMD11	0	0	-1.43904	8.88178e-16	1.43904	-2.07632	0.173502	2	-4.4211	1.54301	Two Sample t-test	two.sided	1.43904	0	0	A_vs_A1
P43487	RANBP1	2	0	-1.90017	0	1.90017	-2.07574	0.173576	2	-5.83889	2.03856	Two Sample t-test	two.sided	1.90017	0	0	A_vs_A1
Q5BJH7	YIF1B	2	0	-1.60665	8.88178e-16	1.60665	-2.07182	0.174072	2	-4.94326	1.72997	Two Sample t-test	two.sided	1.60665	0	0	A_vs_A1
Q9BQ52	ELAC2	2	0	-1.79716	0	1.79716	-2.06277	0.175223	2	-5.54578	1.95146	Two Sample t-test	two.sided	1.79716	0	0	A_vs_A1
P00390	GSR	1	0	-3.69195	-8.88178e-16	3.69195	-2.06199	0.175323	2	-11.3957	4.01185	Two Sample t-test	two.sided	3.69195	0	0	A_vs_A1
P16989	YBX3	2	0	-1.95408	8.88178e-16	1.95408	-2.05947	0.175646	2	-6.03657	2.1284	Two Sample t-test	two.sided	1.95408	0	0	A_vs_A1
Q15185	PTGES3	1	0	-4.03498	0	4.03498	-2.05576	0.176122	2	-12.4801	4.41011	Two Sample t-test	two.sided	4.03498	0	0	A_vs_A1
Q8NBS9	TXNDC5	1	0	-3.7577	0	3.7577	-2.05383	0.176372	2	-11.6299	4.11448	Two Sample t-test	two.sided	3.7577	0	0	A_vs_A1
Q9BQP7	MGME1	2	0	-1.66686	-8.88178e-16	1.66686	-2.04955	0.176925	2	-5.16614	1.83241	Two Sample t-test	two.sided	1.66686	0	0	A_vs_A1
Q7KZF4	SND1	1	0	-2.61842	0	2.61842	-2.04916	0.176976	2	-8.11638	2.87953	Two Sample t-test	two.sided	2.61842	0	0	A_vs_A1
O00410	IPO5	2	0	-1.77666	0	1.77666	-2.04776	0.177157	2	-5.50969	1.95637	Two Sample t-test	two.sided	1.77666	0	0	A_vs_A1
Q8N6T3	ARFGAP1	2	0	-1.71233	0	1.71233	-2.04684	0.177276	2	-5.3118	1.88715	Two Sample t-test	two.sided	1.71233	0	0	A_vs_A1
P36542	ATP5F1C	1	0	-3.02355	0	3.02355	-2.0415	0.177972	2	-9.39598	3.34888	Two Sample t-test	two.sided	3.02355	0	0	A_vs_A1
Q9BRK5	SDF4	2	0	-1.8361	0	1.8361	-2.03809	0.178417	2	-5.71232	2.04012	Two Sample t-test	two.sided	1.8361	0	0	A_vs_A1
P25787	PSMA2	0	0	-1.16591	-8.88178e-16	1.16591	-2.03398	0.178957	2	-3.63226	1.30044	Two Sample t-test	two.sided	1.16591	0	0	A_vs_A1
P18206	VCL	1	0	-2.90992	8.88178e-16	2.90992	-2.02715	0.179858	2	-9.08624	3.26641	Two Sample t-test	two.sided	2.90992	0	0	A_vs_A1
P55809	OXCT1	1	0	-3.42467	-8.88178e-16	3.42467	-2.02606	0.180002	2	-10.6975	3.84814	Two Sample t-test	two.sided	3.42467	0	0	A_vs_A1
P16035	TIMP2	2	0	-1.06169	0	1.06169	-2.01832	0.181033	2	-3.32499	1.20162	Two Sample t-test	two.sided	1.06169	0	0	A_vs_A1
P42677	RPS27	0	0	-1.06356	0	1.06356	-2.01337	0.181696	2	-3.33643	1.20931	Two Sample t-test	two.sided	1.06356	0	0	A_vs_A1
P08729	KRT7	0	0	-2.27877	1.77636e-15	2.27877	-2.00907	0.182275	2	-7.15902	2.60148	Two Sample t-test	two.sided	2.27877	0	0	A_vs_A1
Q14344	GNA13	2	0	-1.2581	-8.88178e-16	1.2581	-2.00083	0.183391	2	-3.96355	1.44736	Two Sample t-test	two.sided	1.2581	0	0	A_vs_A1
P05198	EIF2S1	1	0	-4.35084	8.88178e-16	4.35084	-1.99992	0.183515	2	-13.7113	5.00962	Two Sample t-test	two.sided	4.35084	0	0	A_vs_A1
Q15121	PEA15	1	0	-1.36688	0	1.36688	-1.99933	0.183594	2	-4.30845	1.5747	Two Sample t-test	two.sided	1.36688	0	0	A_vs_A1
P27635	RPL10	1	0	-2.53204	0	2.53204	-1.99321	0.184431	2	-7.99786	2.93377	Two Sample t-test	two.sided	2.53204	0	0	A_vs_A1
Q15382	RHEB	1	0	-2.01877	8.88178e-16	2.01877	-1.99044	0.184811	2	-6.38265	2.34512	Two Sample t-test	two.sided	2.01877	0	0	A_vs_A1
P24539	ATP5PB	1	0	-3.75305	8.88178e-16	3.75305	-1.98788	0.185163	2	-11.8763	4.37021	Two Sample t-test	two.sided	3.75305	0	0	A_vs_A1
P40121	CAPG	1	0	-3.21862	-8.88178e-16	3.21862	-1.98687	0.185302	2	-10.1887	3.75143	Two Sample t-test	two.sided	3.21862	0	0	A_vs_A1
P51452	DUSP3	1	0	-2.06038	0	2.06038	-1.98446	0.185635	2	-6.52764	2.40688	Two Sample t-test	two.sided	2.06038	0	0	A_vs_A1
Q96CW1	AP2M1	2	0	-1.77785	-8.88178e-16	1.77785	-1.98419	0.185672	2	-5.63306	2.07736	Two Sample t-test	two.sided	1.77785	0	0	A_vs_A1
Q5T6V5	QNG1	2	0	-2.52789	-8.88178e-16	2.52789	-1.98404	0.185693	2	-8.00997	2.95419	Two Sample t-test	two.sided	2.52789	0	0	A_vs_A1
P17174	GOT1	1	0	-3.04067	8.88178e-16	3.04067	-1.98213	0.185958	2	-9.64113	3.55979	Two Sample t-test	two.sided	3.04067	0	0	A_vs_A1
P17480	UBTF	2	0	-1.57406	8.88178e-16	1.57406	-1.97949	0.186323	2	-4.99545	1.84733	Two Sample t-test	two.sided	1.57406	0	0	A_vs_A1
O60701	UGDH	1	0	-4.65656	0	4.65656	-1.97518	0.186923	2	-14.8002	5.4871	Two Sample t-test	two.sided	4.65656	0	0	A_vs_A1
Q6PI48	DARS2	2	0	-1.37572	0	1.37572	-1.97015	0.187626	2	-4.38016	1.62873	Two Sample t-test	two.sided	1.37572	0	0	A_vs_A1
P22307	SCP2	1	0	-2.46072	-8.88178e-16	2.46072	-1.96815	0.187907	2	-7.8402	2.91876	Two Sample t-test	two.sided	2.46072	0	0	A_vs_A1
Q96C19	EFHD2	1	0	-2.2215	0	2.2215	-1.96612	0.188194	2	-7.08302	2.64003	Two Sample t-test	two.sided	2.2215	0	0	A_vs_A1
Q99653	CHP1	2	0	-1.61036	0	1.61036	-1.96453	0.188417	2	-5.13734	1.91661	Two Sample t-test	two.sided	1.61036	0	0	A_vs_A1
Q9GZT8	NIF3L1	2	0	-1.31031	8.88178e-16	1.31031	-1.96372	0.188532	2	-4.18131	1.56068	Two Sample t-test	two.sided	1.31031	0	0	A_vs_A1
P05161	ISG15	0	0	-1.75235	0	1.75235	-1.96226	0.188738	2	-5.59472	2.09003	Two Sample t-test	two.sided	1.75235	0	0	A_vs_A1
P68371	TUBB4B	0	0	-1.99469	1.77636e-15	1.99469	-1.96124	0.188882	2	-6.37073	2.38136	Two Sample t-test	two.sided	1.99469	0	0	A_vs_A1
Q8IXH7	NELFCD	2	0	-1.96722	0	1.96722	-1.9547	0.18981	2	-6.29742	2.36299	Two Sample t-test	two.sided	1.96722	0	0	A_vs_A1
P62266	RPS23	1	0	-4.01354	0	4.01354	-1.95301	0.190051	2	-12.8557	4.82863	Two Sample t-test	two.sided	4.01354	0	0	A_vs_A1
O14929	HAT1	1	0	-3.71933	8.88178e-16	3.71933	-1.95265	0.190103	2	-11.9149	4.47621	Two Sample t-test	two.sided	3.71933	0	0	A_vs_A1
Q9Y570	PPME1	1	0	-2.8356	0	2.8356	-1.94537	0.191145	2	-9.10721	3.43601	Two Sample t-test	two.sided	2.8356	0	0	A_vs_A1
P68363	TUBA1B	0	0	-1.93206	0	1.93206	-1.93838	0.192153	2	-6.22068	2.35656	Two Sample t-test	two.sided	1.93206	0	0	A_vs_A1
Q00610	CLTC	1	0	-4.04831	8.88178e-16	4.04831	-1.93429	0.192747	2	-13.0534	4.95678	Two Sample t-test	two.sided	4.04831	0	0	A_vs_A1
P19623	SRM	1	0	-3.2821	8.88178e-16	3.2821	-1.92029	0.194796	2	-10.6361	4.07185	Two Sample t-test	two.sided	3.2821	0	0	A_vs_A1
P50914	RPL14	1	0	-3.23581	-8.88178e-16	3.23581	-1.9164	0.195371	2	-10.5008	4.02915	Two Sample t-test	two.sided	3.23581	0	0	A_vs_A1
O00487	PSMD14	1	0	-3.63639	8.88178e-16	3.63639	-1.91186	0.196045	2	-11.8201	4.54732	Two Sample t-test	two.sided	3.63639	0	0	A_vs_A1
P61086	UBE2K	1	0	-3.38424	-8.88178e-16	3.38424	-1.90908	0.196459	2	-11.0116	4.24311	Two Sample t-test	two.sided	3.38424	0	0	A_vs_A1
O60566	BUB1B	2	0	-3.59734	0	3.59734	-1.90722	0.196737	2	-11.7129	4.5182	Two Sample t-test	two.sided	3.59734	0	0	A_vs_A1
Q9Y617	PSAT1	1	0	-2.69299	8.88178e-16	2.69299	-1.90226	0.19748	2	-8.78417	3.39819	Two Sample t-test	two.sided	2.69299	0	0	A_vs_A1
Q6P587	FAHD1	1	0	-2.17128	0	2.17128	-1.90223	0.197485	2	-7.0825	2.73995	Two Sample t-test	two.sided	2.17128	0	0	A_vs_A1
P49458	SRP9	0	0	-0.966409	8.88178e-16	0.966409	-1.89921	0.197939	2	-3.15581	1.22299	Two Sample t-test	two.sided	0.966409	0	0	A_vs_A1
P54725	RAD23A	1	0	-2.82778	8.88178e-16	2.82778	-1.89736	0.198218	2	-9.24037	3.58481	Two Sample t-test	two.sided	2.82778	0	0	A_vs_A1
P26583	HMGB2	1	0	-2.80899	0	2.80899	-1.895	0.198573	2	-9.18687	3.56889	Two Sample t-test	two.sided	2.80899	0	0	A_vs_A1
P13984	GTF2F2	2	0	-1.65269	-8.88178e-16	1.65269	-1.89038	0.199275	2	-5.41433	2.10896	Two Sample t-test	two.sided	1.65269	0	0	A_vs_A1
Q16851	UGP2	1	0	-1.91481	8.88178e-16	1.91481	-1.88691	0.199803	2	-6.28107	2.45145	Two Sample t-test	two.sided	1.91481	0	0	A_vs_A1
P07437	TUBB	0	0	-1.87908	0	1.87908	-1.88508	0.200083	2	-6.16803	2.40988	Two Sample t-test	two.sided	1.87908	0	0	A_vs_A1
P25685	DNAJB1	1	0	-3.08481	-8.88178e-16	3.08481	-1.8807	0.200753	2	-10.1422	3.9726	Two Sample t-test	two.sided	3.08481	0	0	A_vs_A1
P10619	CTSA	1	0	-2.43303	-8.88178e-16	2.43303	-1.88055	0.200777	2	-7.99976	3.1337	Two Sample t-test	two.sided	2.43303	0	0	A_vs_A1
O75821	EIF3G	1	0	-2.61022	0	2.61022	-1.87984	0.200884	2	-8.58459	3.36414	Two Sample t-test	two.sided	2.61022	0	0	A_vs_A1
P25705	ATP5F1A	0	0	-1.89018	-1.77636e-15	1.89018	-1.87653	0.201394	2	-6.22412	2.44376	Two Sample t-test	two.sided	1.89018	0	0	A_vs_A1
P63151	PPP2R2A	1	0	-1.72933	0	1.72933	-1.87506	0.201622	2	-5.69759	2.23893	Two Sample t-test	two.sided	1.72933	0	0	A_vs_A1
P00491	PNP	0	0	-2.24716	8.88178e-16	2.24716	-1.87174	0.202134	2	-7.41278	2.91847	Two Sample t-test	two.sided	2.24716	0	0	A_vs_A1
P51688	SGSH	2	0	-1.53142	-8.88178e-16	1.53142	-1.86813	0.202695	2	-5.05857	1.99573	Two Sample t-test	two.sided	1.53142	0	0	A_vs_A1
Q00403	GTF2B	2	0	-2.47843	0	2.47843	-1.8638	0.20337	2	-8.19998	3.24312	Two Sample t-test	two.sided	2.47843	0	0	A_vs_A1
P07384	CAPN1	1	0	-1.82479	-8.88178e-16	1.82479	-1.8636	0.2034	2	-6.03784	2.38826	Two Sample t-test	two.sided	1.82479	0	0	A_vs_A1
O75251	NDUFS7	1	0	-1.32035	0	1.32035	-1.85471	0.204796	2	-4.38337	1.74267	Two Sample t-test	two.sided	1.32035	0	0	A_vs_A1
O14949	UQCRQ	2	0	-0.999106	-8.88178e-16	0.999106	-1.8453	0.206286	2	-3.3287	1.33049	Two Sample t-test	two.sided	0.999106	0	0	A_vs_A1
O95197	RTN3	0	0	-0.863049	0	0.863049	-1.84037	0.207073	2	-2.8808	1.1547	Two Sample t-test	two.sided	0.863049	0	0	A_vs_A1
P46778	RPL21	1	0	-2.71198	-8.88178e-16	2.71198	-1.83359	0.208161	2	-9.07581	3.65186	Two Sample t-test	two.sided	2.71198	0	0	A_vs_A1
Q53HC9	EIPR1	2	0	-1.17165	-8.88178e-16	1.17165	-1.83214	0.208395	2	-3.92319	1.57989	Two Sample t-test	two.sided	1.17165	0	0	A_vs_A1
Q16527	CSRP2	2	0	-1.15322	-8.88178e-16	1.15322	-1.83207	0.208406	2	-3.86159	1.55514	Two Sample t-test	two.sided	1.15322	0	0	A_vs_A1
Q6PID6	TTC33	2	0	-1.66491	0	1.66491	-1.82826	0.209023	2	-5.58313	2.25332	Two Sample t-test	two.sided	1.66491	0	0	A_vs_A1
Q99497	PARK7	0	0	-1.53569	0	1.53569	-1.81133	0.211789	2	-5.18359	2.11221	Two Sample t-test	two.sided	1.53569	0	0	A_vs_A1
P49773	HINT1	1	0	-4.2202	0	4.2202	-1.81123	0.211805	2	-14.2455	5.80507	Two Sample t-test	two.sided	4.2202	0	0	A_vs_A1
Q15758	SLC1A5	1	0	-1.81932	0	1.81932	-1.80766	0.212394	2	-6.14972	2.51109	Two Sample t-test	two.sided	1.81932	0	0	A_vs_A1
Q99714	HSD17B10	0	0	-1.11196	-1.77636e-15	1.11196	-1.78571	0.216067	2	-3.79123	1.5673	Two Sample t-test	two.sided	1.11196	0	0	A_vs_A1
Q13162	PRDX4	1	0	-2.39781	0	2.39781	-1.78394	0.216366	2	-8.18104	3.38541	Two Sample t-test	two.sided	2.39781	0	0	A_vs_A1
P30837	ALDH1B1	1	0	-3.41231	0	3.41231	-1.78303	0.216521	2	-11.6466	4.82198	Two Sample t-test	two.sided	3.41231	0	0	A_vs_A1
P42224	STAT1	2	0	-1.71515	-8.88178e-16	1.71515	-1.7825	0.216611	2	-5.85525	2.42494	Two Sample t-test	two.sided	1.71515	0	0	A_vs_A1
P19971	TYMP	1	0	-1.75258	-8.88178e-16	1.75258	-1.78034	0.216978	2	-5.98816	2.48299	Two Sample t-test	two.sided	1.75258	0	0	A_vs_A1
P04179	SOD2	1	0	-2.20724	0	2.20724	-1.77663	0.21761	2	-7.55274	3.13826	Two Sample t-test	two.sided	2.20724	0	0	A_vs_A1
Q04917	YWHAH	1	0	-3.22475	0	3.22475	-1.76924	0.218878	2	-11.0671	4.6176	Two Sample t-test	two.sided	3.22475	0	0	A_vs_A1
P61803	DAD1	0	0	-0.694514	0	0.694514	-1.76901	0.218917	2	-2.38374	0.994709	Two Sample t-test	two.sided	0.694514	0	0	A_vs_A1
Q96AC1	FERMT2	2	0	-1.71343	0	1.71343	-1.76851	0.219003	2	-5.88208	2.45522	Two Sample t-test	two.sided	1.71343	0	0	A_vs_A1
P46940	IQGAP1	0	0	-1.04574	0	1.04574	-1.76322	0.219917	2	-3.59756	1.50609	Two Sample t-test	two.sided	1.04574	0	0	A_vs_A1
O95232	LUC7L3	2	0	-3.73801	0	3.73801	-1.76269	0.220009	2	-12.8623	5.38632	Two Sample t-test	two.sided	3.73801	0	0	A_vs_A1
O00330	PDHX	1	0	-1.53654	8.88178e-16	1.53654	-1.75278	0.221734	2	-5.30835	2.23528	Two Sample t-test	two.sided	1.53654	0	0	A_vs_A1
P62847	RPS24	0	0	-2.0121	0	2.0121	-1.75178	0.22191	2	-6.95415	2.92994	Two Sample t-test	two.sided	2.0121	0	0	A_vs_A1
O95433	AHSA1	1	0	-3.15826	-8.88178e-16	3.15826	-1.74646	0.222845	2	-10.9391	4.62255	Two Sample t-test	two.sided	3.15826	0	0	A_vs_A1
Q9UMY4	SNX12	1	0	-1.84104	0	1.84104	-1.73612	0.224677	2	-6.40371	2.72164	Two Sample t-test	two.sided	1.84104	0	0	A_vs_A1
P52815	MRPL12	1	0	-1.5364	8.88178e-16	1.5364	-1.72868	0.226008	2	-5.36048	2.28768	Two Sample t-test	two.sided	1.5364	0	0	A_vs_A1
P31150	GDI1	0	0	-1.29132	0	1.29132	-1.72761	0.226199	2	-4.50739	1.92474	Two Sample t-test	two.sided	1.29132	0	0	A_vs_A1
P07858	CTSB	1	0	-1.64997	8.88178e-16	1.64997	-1.72403	0.226844	2	-5.7678	2.46786	Two Sample t-test	two.sided	1.64997	0	0	A_vs_A1
P51572	BCAP31	1	0	-2.21985	8.88178e-16	2.21985	-1.72127	0.227343	2	-7.76879	3.3291	Two Sample t-test	two.sided	2.21985	0	0	A_vs_A1
Q9H2J4	PDCL3	2	0	-1.75028	8.88178e-16	1.75028	-1.71878	0.227793	2	-6.13178	2.63122	Two Sample t-test	two.sided	1.75028	0	0	A_vs_A1
Q13867	BLMH	0	0	-1.19624	-8.88178e-16	1.19624	-1.71302	0.228841	2	-4.20086	1.80839	Two Sample t-test	two.sided	1.19624	0	0	A_vs_A1
P08727	KRT19	0	0	-1.27014	0	1.27014	-1.71238	0.228958	2	-4.4616	1.92131	Two Sample t-test	two.sided	1.27014	0	0	A_vs_A1
Q15369	ELOC	0	0	-2.24931	8.88178e-16	2.24931	-1.70992	0.229408	2	-7.90921	3.4106	Two Sample t-test	two.sided	2.24931	0	0	A_vs_A1
Q9UJZ1	STOML2	1	0	-3.34911	8.88178e-16	3.34911	-1.70813	0.229736	2	-11.7853	5.08706	Two Sample t-test	two.sided	3.34911	0	0	A_vs_A1
P62081	RPS7	0	0	-0.913461	1.77636e-15	0.913461	-1.70327	0.23063	2	-3.22097	1.39405	Two Sample t-test	two.sided	0.913461	0	0	A_vs_A1
P30046	DDT	1	0	-2.64735	0	2.64735	-1.70286	0.230705	2	-9.33647	4.04177	Two Sample t-test	two.sided	2.64735	0	0	A_vs_A1
O15160	POLR1C	1	0	-2.06304	0	2.06304	-1.70279	0.230718	2	-7.27599	3.1499	Two Sample t-test	two.sided	2.06304	0	0	A_vs_A1
Q9UNM6	PSMD13	1	0	-2.38152	0	2.38152	-1.70152	0.230952	2	-8.40367	3.64064	Two Sample t-test	two.sided	2.38152	0	0	A_vs_A1
P49257	LMAN1	1	0	-3.55723	-8.88178e-16	3.55723	-1.699	0.231418	2	-12.5658	5.45132	Two Sample t-test	two.sided	3.55723	0	0	A_vs_A1
O76094	SRP72	1	0	-4.7993	8.88178e-16	4.7993	-1.69888	0.23144	2	-16.9542	7.35559	Two Sample t-test	two.sided	4.7993	0	0	A_vs_A1
Q07812	BAX	1	0	-2.1305	-8.88178e-16	2.1305	-1.69829	0.23155	2	-7.52816	3.26716	Two Sample t-test	two.sided	2.1305	0	0	A_vs_A1
P30740	SERPINB1	1	0	-1.98246	8.88178e-16	1.98246	-1.69421	0.232307	2	-7.01713	3.05222	Two Sample t-test	two.sided	1.98246	0	0	A_vs_A1
Q86TU7	SETD3	2	0	-1.55615	8.88178e-16	1.55615	-1.69019	0.233057	2	-5.51759	2.40528	Two Sample t-test	two.sided	1.55615	0	0	A_vs_A1
Q9ULA0	DNPEP	2	0	-1.20738	0	1.20738	-1.68768	0.233527	2	-4.28555	1.87078	Two Sample t-test	two.sided	1.20738	0	0	A_vs_A1
P07355	ANXA2	0	0	-2.19112	-8.88178e-16	2.19112	-1.68635	0.233777	2	-7.78167	3.39944	Two Sample t-test	two.sided	2.19112	0	0	A_vs_A1
P62318	SNRPD3	0	0	-1.55761	0	1.55761	-1.68151	0.234686	2	-5.54323	2.42801	Two Sample t-test	two.sided	1.55761	0	0	A_vs_A1
Q9UKG1	APPL1	2	0	-1.58819	8.88178e-16	1.58819	-1.68059	0.23486	2	-5.65429	2.47791	Two Sample t-test	two.sided	1.58819	0	0	A_vs_A1
O75368	SH3BGRL	1	0	-2.47403	8.88178e-16	2.47403	-1.67911	0.23514	2	-8.81366	3.86559	Two Sample t-test	two.sided	2.47403	0	0	A_vs_A1
P35637	FUS	1	0	-3.71144	-8.88178e-16	3.71144	-1.67643	0.235646	2	-13.2371	5.81417	Two Sample t-test	two.sided	3.71144	0	0	A_vs_A1
Q9UBV8	PEF1	2	0	-1.41875	-8.88178e-16	1.41875	-1.6736	0.236184	2	-5.0662	2.2287	Two Sample t-test	two.sided	1.41875	0	0	A_vs_A1
P36776	LONP1	2	0	-1.22545	0	1.22545	-1.6718	0.236527	2	-4.37935	1.92845	Two Sample t-test	two.sided	1.22545	0	0	A_vs_A1
O15254	ACOX3	2	0	-0.973878	0	0.973878	-1.67085	0.236708	2	-3.48174	1.53398	Two Sample t-test	two.sided	0.973878	0	0	A_vs_A1
E9PRG8	C11orf98	2	0	-1.26414	-8.88178e-16	1.26414	-1.66561	0.237709	2	-4.52968	2.00141	Two Sample t-test	two.sided	1.26414	0	0	A_vs_A1
P62277	RPS13	0	0	-1.28271	-1.77636e-15	1.28271	-1.66541	0.237748	2	-4.59665	2.03123	Two Sample t-test	two.sided	1.28271	0	0	A_vs_A1
Q9GZP4	PITHD1	1	0	-2.35564	-8.88178e-16	2.35564	-1.66152	0.238495	2	-8.45578	3.7445	Two Sample t-test	two.sided	2.35564	0	0	A_vs_A1
Q14241	ELOA	2	0	-1.67669	8.88178e-16	1.67669	-1.66012	0.238765	2	-6.02227	2.6689	Two Sample t-test	two.sided	1.67669	0	0	A_vs_A1
Q9Y6G9	DYNC1LI1	1	0	-2.12524	0	2.12524	-1.65652	0.239461	2	-7.64536	3.39487	Two Sample t-test	two.sided	2.12524	0	0	A_vs_A1
Q9UBE0	SAE1	1	0	-2.62066	8.88178e-16	2.62066	-1.64717	0.241279	2	-9.46621	4.22489	Two Sample t-test	two.sided	2.62066	0	0	A_vs_A1
P19367	HK1	1	0	-1.64779	8.88178e-16	1.64779	-1.6358	0.243515	2	-5.98199	2.6864	Two Sample t-test	two.sided	1.64779	0	0	A_vs_A1
O75477	ERLIN1	1	0	-2.70528	-8.88178e-16	2.70528	-1.63059	0.244549	2	-9.84375	4.43319	Two Sample t-test	two.sided	2.70528	0	0	A_vs_A1
Q9NPJ3	ACOT13	1	0	-2.31781	0	2.31781	-1.62522	0.24562	2	-8.45405	3.81843	Two Sample t-test	two.sided	2.31781	0	0	A_vs_A1
P13929	ENO3	1	0	-2.67378	-8.88178e-16	2.67378	-1.6228	0.246105	2	-9.763	4.41544	Two Sample t-test	two.sided	2.67378	0	0	A_vs_A1
Q9H7Z7	PTGES2	1	0	-2.96888	8.88178e-16	2.96888	-1.62144	0.246376	2	-10.8471	4.90933	Two Sample t-test	two.sided	2.96888	0	0	A_vs_A1
Q8NEZ5	FBXO22	1	0	-1.9107	-8.88178e-16	1.9107	-1.62045	0.246576	2	-6.98403	3.16263	Two Sample t-test	two.sided	1.9107	0	0	A_vs_A1
Q9Y512	SAMM50	1	0	-2.08107	0	2.08107	-1.61387	0.247903	2	-7.62931	3.46716	Two Sample t-test	two.sided	2.08107	0	0	A_vs_A1
Q02978	SLC25A11	1	0	-2.74348	-8.88178e-16	2.74348	-1.61297	0.248085	2	-10.0618	4.57484	Two Sample t-test	two.sided	2.74348	0	0	A_vs_A1
P10909	CLU	1	0	-2.73764	0	2.73764	-1.61104	0.248477	2	-10.0492	4.57386	Two Sample t-test	two.sided	2.73764	0	0	A_vs_A1
P39656	DDOST	0	0	-1.03458	0	1.03458	-1.61006	0.248676	2	-3.79934	1.73018	Two Sample t-test	two.sided	1.03458	0	0	A_vs_A1
O75718	CRTAP	1	0	-1.65491	-8.88178e-16	1.65491	-1.60915	0.248861	2	-6.07991	2.77009	Two Sample t-test	two.sided	1.65491	0	0	A_vs_A1
Q9NVJ2	ARL8B	1	0	-2.53173	0	2.53173	-1.6086	0.248974	2	-9.30356	4.24011	Two Sample t-test	two.sided	2.53173	0	0	A_vs_A1
P11586	MTHFD1	1	0	-2.48717	8.88178e-16	2.48717	-1.60274	0.25017	2	-9.16413	4.18979	Two Sample t-test	two.sided	2.48717	0	0	A_vs_A1
P13473	LAMP2	2	0	-0.705262	-8.88178e-16	0.705262	-1.59948	0.250838	2	-2.60244	1.19191	Two Sample t-test	two.sided	0.705262	0	0	A_vs_A1
P62879	GNB2	0	0	-2.94607	8.88178e-16	2.94607	-1.59761	0.251224	2	-10.8804	4.98824	Two Sample t-test	two.sided	2.94607	0	0	A_vs_A1
Q13232	NME3	1	0	-1.28323	8.88178e-16	1.28323	-1.59142	0.252501	2	-4.75263	2.18617	Two Sample t-test	two.sided	1.28323	0	0	A_vs_A1
Q96FW1	OTUB1	1	0	-3.07157	0	3.07157	-1.58296	0.254262	2	-11.4204	5.27727	Two Sample t-test	two.sided	3.07157	0	0	A_vs_A1
P14735	IDE	1	0	-1.63198	0	1.63198	-1.57603	0.255716	2	-6.08737	2.82341	Two Sample t-test	two.sided	1.63198	0	0	A_vs_A1
Q01650	SLC7A5	0	0	-1.81117	0	1.81117	-1.57516	0.2559	2	-6.75849	3.13615	Two Sample t-test	two.sided	1.81117	0	0	A_vs_A1
P31943	HNRNPH1	0	0	-1.95733	0	1.95733	-1.57253	0.256455	2	-7.31283	3.39817	Two Sample t-test	two.sided	1.95733	0	0	A_vs_A1
P56545	CTBP2	1	0	-1.8634	0	1.8634	-1.57123	0.256731	2	-6.96612	3.23932	Two Sample t-test	two.sided	1.8634	0	0	A_vs_A1
Q8IVD9	NUDCD3	2	0	-1.11392	8.88178e-16	1.11392	-1.57055	0.256874	2	-4.16559	1.93775	Two Sample t-test	two.sided	1.11392	0	0	A_vs_A1
O75531	BANF1	1	0	-3.00927	-8.88178e-16	3.00927	-1.5658	0.257883	2	-11.2784	5.25986	Two Sample t-test	two.sided	3.00927	0	0	A_vs_A1
P26640	VARS1	1	0	-2.93206	-8.88178e-16	2.93206	-1.55471	0.260258	2	-11.0465	5.18239	Two Sample t-test	two.sided	2.93206	0	0	A_vs_A1
Q14320	FAM50A	1	0	-1.84795	8.88178e-16	1.84795	-1.55347	0.260527	2	-6.96625	3.27034	Two Sample t-test	two.sided	1.84795	0	0	A_vs_A1
P09496	CLTA	1	0	-1.76151	0	1.76151	-1.55152	0.260947	2	-6.64648	3.12347	Two Sample t-test	two.sided	1.76151	0	0	A_vs_A1
P78371	CCT2	1	0	-3.10966	0	3.10966	-1.54551	0.262251	2	-11.7669	5.54755	Two Sample t-test	two.sided	3.10966	0	0	A_vs_A1
P61970	NUTF2	0	0	-1.88517	0	1.88517	-1.53945	0.263573	2	-7.15407	3.38374	Two Sample t-test	two.sided	1.88517	0	0	A_vs_A1
P31930	UQCRC1	1	0	-2.9037	-8.88178e-16	2.9037	-1.53528	0.264488	2	-11.0414	5.23396	Two Sample t-test	two.sided	2.9037	0	0	A_vs_A1
P62310	LSM3	1	0	-2.13846	0	2.13846	-1.53352	0.264875	2	-8.13841	3.86149	Two Sample t-test	two.sided	2.13846	0	0	A_vs_A1
P10599	TXN	0	0	-2.31931	-1.77636e-15	2.31931	-1.51964	0.267955	2	-8.88609	4.24747	Two Sample t-test	two.sided	2.31931	0	0	A_vs_A1
P47897	QARS1	1	0	-3.72312	-8.88178e-16	3.72312	-1.50517	0.271216	2	-14.366	6.91973	Two Sample t-test	two.sided	3.72312	0	0	A_vs_A1
P62942	FKBP1A	1	0	-3.25854	0	3.25854	-1.4957	0.273376	2	-12.6323	6.11521	Two Sample t-test	two.sided	3.25854	0	0	A_vs_A1
Q86U42	PABPN1	1	0	-2.87046	8.88178e-16	2.87046	-1.49003	0.27468	2	-11.1593	5.41834	Two Sample t-test	two.sided	2.87046	0	0	A_vs_A1
Q9BQE3	TUBA1C	2	0	-2.08097	0	2.08097	-1.48277	0.276363	2	-8.11948	3.95754	Two Sample t-test	two.sided	2.08097	0	0	A_vs_A1
Q08257	CRYZ	1	0	-2.31241	8.88178e-16	2.31241	-1.48148	0.276663	2	-9.02833	4.40352	Two Sample t-test	two.sided	2.31241	0	0	A_vs_A1
P52657	GTF2A2	2	0	-1.14936	0	1.14936	-1.478	0.277474	2	-4.49531	2.19659	Two Sample t-test	two.sided	1.14936	0	0	A_vs_A1
P58107	EPPK1	1	0	-2.92278	0	2.92278	-1.47544	0.278073	2	-11.4461	5.60058	Two Sample t-test	two.sided	2.92278	0	0	A_vs_A1
P00568	AK1	1	0	-2.46765	0	2.46765	-1.47023	0.279298	2	-9.68928	4.75398	Two Sample t-test	two.sided	2.46765	0	0	A_vs_A1
O75844	ZMPSTE24	2	0	-1.00294	-8.88178e-16	1.00294	-1.4674	0.279966	2	-3.94374	1.93785	Two Sample t-test	two.sided	1.00294	0	0	A_vs_A1
Q9NS69	TOMM22	1	0	-2.644	-8.88178e-16	2.644	-1.45595	0.282687	2	-10.4576	5.16961	Two Sample t-test	two.sided	2.644	0	0	A_vs_A1
P78344	EIF4G2	2	0	-0.933194	0	0.933194	-1.43987	0.286567	2	-3.7218	1.85541	Two Sample t-test	two.sided	0.933194	0	0	A_vs_A1
P82930	MRPS34	2	0	-0.53785	0	0.53785	-1.43875	0.286838	2	-2.14632	1.07062	Two Sample t-test	two.sided	0.53785	0	0	A_vs_A1
O75489	NDUFS3	1	0	-2.74478	8.88178e-16	2.74478	-1.43691	0.287287	2	-10.9637	5.47415	Two Sample t-test	two.sided	2.74478	0	0	A_vs_A1
O15020	SPTBN2	0	0	-2.02708	0	2.02708	-1.42709	0.289697	2	-8.13871	4.08455	Two Sample t-test	two.sided	2.02708	0	0	A_vs_A1
Q9NWS0	PIH1D1	2	0	-0.632553	8.88178e-16	0.632553	-1.41999	0.291453	2	-2.54922	1.28412	Two Sample t-test	two.sided	0.632553	0	0	A_vs_A1
O43447	PPIH	1	0	-1.9267	0	1.9267	-1.41539	0.292599	2	-7.78367	3.93028	Two Sample t-test	two.sided	1.9267	0	0	A_vs_A1
O15145	ARPC3	1	0	-2.88735	0	2.88735	-1.41392	0.292965	2	-11.6737	5.89901	Two Sample t-test	two.sided	2.88735	0	0	A_vs_A1
Q9Y285	FARSA	0	0	-1.45271	8.88178e-16	1.45271	-1.4081	0.294425	2	-5.89167	2.98625	Two Sample t-test	two.sided	1.45271	0	0	A_vs_A1
Q4G0F5	VPS26B	2	0	-0.886726	0	0.886726	-1.4005	0.296347	2	-3.61095	1.8375	Two Sample t-test	two.sided	0.886726	0	0	A_vs_A1
Q13637	RAB32	0	0	-1.61136	0	1.61136	-1.39402	0.297996	2	-6.58484	3.36212	Two Sample t-test	two.sided	1.61136	0	0	A_vs_A1
Q5BJF2	TMEM97	0	0	-0.745294	-8.88178e-16	0.745294	-1.39029	0.298949	2	-3.05181	1.56122	Two Sample t-test	two.sided	0.745294	0	0	A_vs_A1
Q6NSJ0	MYORG	2	0	-1.01647	0	1.01647	-1.38962	0.299121	2	-4.16372	2.13079	Two Sample t-test	two.sided	1.01647	0	0	A_vs_A1
P01111	NRAS	0	0	-1.03255	8.88178e-16	1.03255	-1.38857	0.299392	2	-4.23203	2.16693	Two Sample t-test	two.sided	1.03255	0	0	A_vs_A1
P00374	DHFR	1	0	-2.41706	0	2.41706	-1.38504	0.300302	2	-9.92572	5.0916	Two Sample t-test	two.sided	2.41706	0	0	A_vs_A1
Q15836	VAMP3	1	0	-1.45113	-8.88178e-16	1.45113	-1.38467	0.300397	2	-5.96031	3.05805	Two Sample t-test	two.sided	1.45113	0	0	A_vs_A1
P02786	TFRC	1	0	-2.2745	8.88178e-16	2.2745	-1.38175	0.30115	2	-9.35709	4.80809	Two Sample t-test	two.sided	2.2745	0	0	A_vs_A1
P06396	GSN	1	0	-2.78109	8.88178e-16	2.78109	-1.38071	0.301421	2	-11.4477	5.88553	Two Sample t-test	two.sided	2.78109	0	0	A_vs_A1
Q15645	TRIP13	1	0	-1.98245	-8.88178e-16	1.98245	-1.36819	0.304685	2	-8.21681	4.25191	Two Sample t-test	two.sided	1.98245	0	0	A_vs_A1
P60903	S100A10	1	0	0.319931	8.88178e-16	-0.319931	1.36389	0.305817	2	-0.689356	1.32922	Two Sample t-test	two.sided	-0.319931	0	0	A_vs_A1
Q3KQV9	UAP1L1	2	0	-1.10233	0	1.10233	-1.35918	0.307062	2	-4.5919	2.38724	Two Sample t-test	two.sided	1.10233	0	0	A_vs_A1
O43760	SYNGR2	1	0	-1.16425	-8.88178e-16	1.16425	-1.35457	0.308287	2	-4.86236	2.53387	Two Sample t-test	two.sided	1.16425	0	0	A_vs_A1
Q9UM00	TMCO1	0	0	-1.51733	8.88178e-16	1.51733	-1.34841	0.309931	2	-6.35898	3.32432	Two Sample t-test	two.sided	1.51733	0	0	A_vs_A1
P34932	HSPA4	1	0	-2.11529	0	2.11529	-1.3445	0.310981	2	-8.88459	4.65402	Two Sample t-test	two.sided	2.11529	0	0	A_vs_A1
O15155	BET1	1	0	-1.22356	0	1.22356	-1.3379	0.312764	2	-5.15851	2.71138	Two Sample t-test	two.sided	1.22356	0	0	A_vs_A1
P45877	PPIC	1	0	-1.79875	0	1.79875	-1.326	0.31601	2	-7.63538	4.03788	Two Sample t-test	two.sided	1.79875	0	0	A_vs_A1
Q9BY32	ITPA	1	0	-1.94377	0	1.94377	-1.32582	0.31606	2	-8.25185	4.3643	Two Sample t-test	two.sided	1.94377	0	0	A_vs_A1
Q7L9L4	MOB1B	1	0	-1.35816	8.88178e-16	1.35816	-1.32177	0.317175	2	-5.77928	3.06296	Two Sample t-test	two.sided	1.35816	0	0	A_vs_A1
O75964	ATP5MG	0	0	-1.35078	8.88178e-16	1.35078	-1.32164	0.317211	2	-5.74829	3.04674	Two Sample t-test	two.sided	1.35078	0	0	A_vs_A1
Q16719	KYNU	1	0	-2.19651	0	2.19651	-1.31862	0.318045	2	-9.36374	4.97071	Two Sample t-test	two.sided	2.19651	0	0	A_vs_A1
P54886	ALDH18A1	1	0	-1.71931	0	1.71931	-1.31479	0.319105	2	-7.34573	3.90711	Two Sample t-test	two.sided	1.71931	0	0	A_vs_A1
P30520	ADSS2	1	0	-2.21441	0	2.21441	-1.31424	0.31926	2	-9.46411	5.03529	Two Sample t-test	two.sided	2.21441	0	0	A_vs_A1
P61026	RAB10	1	0	-1.09155	0	1.09155	-1.30881	0.320774	2	-4.67997	2.49688	Two Sample t-test	two.sided	1.09155	0	0	A_vs_A1
P62136	PPP1CA	1	0	-2.49499	-8.88178e-16	2.49499	-1.30847	0.320867	2	-10.6992	5.70927	Two Sample t-test	two.sided	2.49499	0	0	A_vs_A1
P62314	SNRPD1	0	0	-0.34994	0	0.34994	-1.29761	0.323922	2	-1.51028	0.8104	Two Sample t-test	two.sided	0.34994	0	0	A_vs_A1
P61019	RAB2A	0	0	-0.673723	0	0.673723	-1.2965	0.324236	2	-2.90958	1.56214	Two Sample t-test	two.sided	0.673723	0	0	A_vs_A1
P35244	RPA3	1	0	-2.16648	0	2.16648	-1.29506	0.324646	2	-9.36432	5.03136	Two Sample t-test	two.sided	2.16648	0	0	A_vs_A1
P04632	CAPNS1	0	0	-1.16848	8.88178e-16	1.16848	-1.29205	0.325499	2	-5.05961	2.72266	Two Sample t-test	two.sided	1.16848	0	0	A_vs_A1
P33316	DUT	0	0	-1.40499	8.88178e-16	1.40499	-1.28655	0.327068	2	-6.10372	3.29375	Two Sample t-test	two.sided	1.40499	0	0	A_vs_A1
P52597	HNRNPF	1	0	-1.93002	8.88178e-16	1.93002	-1.28539	0.327402	2	-8.39048	4.53045	Two Sample t-test	two.sided	1.93002	0	0	A_vs_A1
P62888	RPL30	1	0	-1.88056	0	1.88056	-1.27321	0.330915	2	-8.23569	4.47457	Two Sample t-test	two.sided	1.88056	0	0	A_vs_A1
P62857	RPS28	0	0	-0.727894	-8.88178e-16	0.727894	-1.26838	0.332318	2	-3.19708	1.74129	Two Sample t-test	two.sided	0.727894	0	0	A_vs_A1
Q7L0Y3	TRMT10C	1	0	-1.88856	0	1.88856	-1.26631	0.332923	2	-8.30545	4.52834	Two Sample t-test	two.sided	1.88856	0	0	A_vs_A1
P10620	MGST1	0	0	-0.84138	8.88178e-16	0.84138	-1.262	0.334186	2	-3.70997	2.02721	Two Sample t-test	two.sided	0.84138	0	0	A_vs_A1
P83916	CBX1	1	0	-2.00088	0	2.00088	-1.24891	0.338059	2	-8.89419	4.89243	Two Sample t-test	two.sided	2.00088	0	0	A_vs_A1
P09601	HMOX1	1	0	-1.09733	0	1.09733	-1.24507	0.339203	2	-4.8894	2.69475	Two Sample t-test	two.sided	1.09733	0	0	A_vs_A1
O43790	KRT86	1	0	-2.35428	0	2.35428	-1.24305	0.339809	2	-10.5033	5.79475	Two Sample t-test	two.sided	2.35428	0	0	A_vs_A1
P12236	SLC25A6	1	0	-1.45795	0	1.45795	-1.24282	0.339878	2	-6.50542	3.58951	Two Sample t-test	two.sided	1.45795	0	0	A_vs_A1
Q12905	ILF2	1	0	-3.00137	-8.88178e-16	3.00137	-1.24155	0.340259	2	-13.4028	7.40004	Two Sample t-test	two.sided	3.00137	0	0	A_vs_A1
P04066	FUCA1	2	0	-1.01526	-8.88178e-16	1.01526	-1.24122	0.340359	2	-4.53462	2.50411	Two Sample t-test	two.sided	1.01526	0	0	A_vs_A1
O60888	CUTA	1	0	-2.23154	8.88178e-16	2.23154	-1.22315	0.345833	2	-10.0814	5.61829	Two Sample t-test	two.sided	2.23154	0	0	A_vs_A1
Q02790	FKBP4	1	0	-3.27071	0	3.27071	-1.22047	0.346656	2	-14.8013	8.25991	Two Sample t-test	two.sided	3.27071	0	0	A_vs_A1
P11172	UMPS	1	0	-1.8576	0	1.8576	-1.20231	0.352281	2	-8.50532	4.79013	Two Sample t-test	two.sided	1.8576	0	0	A_vs_A1
P16104	H2AX	2	0	-0.924616	8.88178e-16	0.924616	-1.20093	0.352713	2	-4.23731	2.38808	Two Sample t-test	two.sided	0.924616	0	0	A_vs_A1
P13646	KRT13	0	0	-1.32922	0	1.32922	-1.19493	0.354596	2	-6.11541	3.45697	Two Sample t-test	two.sided	1.32922	0	0	A_vs_A1
Q9BZI7	UPF3B	2	0	-0.891612	-8.88178e-16	0.891612	-1.1926	0.355332	2	-4.10836	2.32514	Two Sample t-test	two.sided	0.891612	0	0	A_vs_A1
Q96FJ2	DYNLL2	2	0	-0.637281	0	0.637281	-1.19002	0.356147	2	-2.94144	1.66688	Two Sample t-test	two.sided	0.637281	0	0	A_vs_A1
P47985	UQCRFS1	0	0	-0.945742	0	0.945742	-1.18889	0.356507	2	-4.36844	2.47695	Two Sample t-test	two.sided	0.945742	0	0	A_vs_A1
Q8WTS6	SETD7	2	0	-1.19858	0	1.19858	-1.18669	0.357203	2	-5.54435	3.14718	Two Sample t-test	two.sided	1.19858	0	0	A_vs_A1
Q14914	PTGR1	1	0	-2.44311	-8.88178e-16	2.44311	-1.18291	0.358407	2	-11.3295	6.44328	Two Sample t-test	two.sided	2.44311	0	0	A_vs_A1
Q13257	MAD2L1	1	0	-2.12771	8.88178e-16	2.12771	-1.17695	0.360317	2	-9.9061	5.65069	Two Sample t-test	two.sided	2.12771	0	0	A_vs_A1
P02511	CRYAB	1	0	-2.16451	8.88178e-16	2.16451	-1.17191	0.361939	2	-10.1115	5.78245	Two Sample t-test	two.sided	2.16451	0	0	A_vs_A1
Q16777	H2AC20	0	0	-0.983275	0	0.983275	-1.15892	0.36616	2	-4.63381	2.66726	Two Sample t-test	two.sided	0.983275	0	0	A_vs_A1
P68402	PAFAH1B2	2	0	-2.4339	0	2.4339	-1.15728	0.366696	2	-11.4829	6.61507	Two Sample t-test	two.sided	2.4339	0	0	A_vs_A1
P42771	CDKN2A	1	0	-2.92464	0	2.92464	-1.14617	0.370361	2	-13.9036	8.05428	Two Sample t-test	two.sided	2.92464	0	0	A_vs_A1
Q9UBQ5	EIF3K	1	0	-2.31834	-8.88178e-16	2.31834	-1.14515	0.370699	2	-11.029	6.39231	Two Sample t-test	two.sided	2.31834	0	0	A_vs_A1
P26599	PTBP1	1	0	-3.01828	0	3.01828	-1.13162	0.375221	2	-14.4944	8.45782	Two Sample t-test	two.sided	3.01828	0	0	A_vs_A1
Q14694	USP10	2	0	-0.242989	8.88178e-16	0.242989	-1.12301	0.378132	2	-1.17397	0.687988	Two Sample t-test	two.sided	0.242989	0	0	A_vs_A1
Q96BW9	TAMM41	2	0	-0.683344	-8.88178e-16	0.683344	-1.11774	0.379928	2	-3.31383	1.94714	Two Sample t-test	two.sided	0.683344	0	0	A_vs_A1
Q96KP4	CNDP2	1	0	-2.23392	0	2.23392	-1.11653	0.38034	2	-10.8426	6.37471	Two Sample t-test	two.sided	2.23392	0	0	A_vs_A1
P00441	SOD1	0	0	-0.806026	0	0.806026	-1.11501	0.38086	2	-3.91636	2.3043	Two Sample t-test	two.sided	0.806026	0	0	A_vs_A1
P05204	HMGN2	2	0	-1.22972	0	1.22972	-1.09042	0.389388	2	-6.08203	3.62259	Two Sample t-test	two.sided	1.22972	0	0	A_vs_A1
Q07960	ARHGAP1	0	0	-1.00185	0	1.00185	-1.08597	0.390954	2	-4.9712	2.96751	Two Sample t-test	two.sided	1.00185	0	0	A_vs_A1
P16220	CREB1	2	0	-0.787291	0	0.787291	-1.08321	0.391931	2	-3.91453	2.33995	Two Sample t-test	two.sided	0.787291	0	0	A_vs_A1
P08708	RPS17	1	0	-1.91302	0	1.91302	-1.08131	0.392602	2	-9.52515	5.6991	Two Sample t-test	two.sided	1.91302	0	0	A_vs_A1
P20042	EIF2S2	1	0	-2.3769	-8.88178e-16	2.3769	-1.06452	0.398607	2	-11.9841	7.23026	Two Sample t-test	two.sided	2.3769	0	0	A_vs_A1
P55854	SUMO3	1	0	-2.43582	-8.88178e-16	2.43582	-1.05285	0.402838	2	-12.3902	7.51855	Two Sample t-test	two.sided	2.43582	0	0	A_vs_A1
Q14CN4	KRT72	0	0	1.37986	0	-1.37986	1.05103	0.403502	2	-4.26893	7.02865	Two Sample t-test	two.sided	-1.37986	0	0	A_vs_A1
Q5VT79	ANXA8L1	1	0	-0.641671	0	0.641671	-1.04544	0.405553	2	-3.28255	1.99921	Two Sample t-test	two.sided	0.641671	0	0	A_vs_A1
Q99436	PSMB7	0	0	-0.956538	-8.88178e-16	0.956538	-1.0327	0.410269	2	-4.94188	3.0288	Two Sample t-test	two.sided	0.956538	0	0	A_vs_A1
P68431	H3C1	0	0	-1.00675	0	1.00675	-1.03115	0.410845	2	-5.20756	3.19407	Two Sample t-test	two.sided	1.00675	0	0	A_vs_A1
P81605	DCD	0	0	1.07791	0	-1.07791	1.01928	0.415301	2	-3.47226	5.62809	Two Sample t-test	two.sided	-1.07791	0	0	A_vs_A1
P52292	KPNA2	1	0	-2.06806	0	2.06806	-1.01655	0.416332	2	-10.8214	6.68524	Two Sample t-test	two.sided	2.06806	0	0	A_vs_A1
P57105	SYNJ2BP	2	0	-0.827167	0	0.827167	-1.01648	0.41636	2	-4.32849	2.67416	Two Sample t-test	two.sided	0.827167	0	0	A_vs_A1
P31947	SFN	0	0	-2.39799	0	2.39799	-1.01597	0.416553	2	-12.5536	7.7576	Two Sample t-test	two.sided	2.39799	0	0	A_vs_A1
P41567	EIF1	1	0	-2.05563	0	2.05563	-1.01061	0.418589	2	-10.8075	6.69622	Two Sample t-test	two.sided	2.05563	0	0	A_vs_A1
P67936	TPM4	1	0	-2.67351	0	2.67351	-1.00362	0.421257	2	-14.1351	8.78812	Two Sample t-test	two.sided	2.67351	0	0	A_vs_A1
Q8TBQ9	TMEM167A	1	0	-1.55681	-8.88178e-16	1.55681	-1.00335	0.421361	2	-8.23284	5.11922	Two Sample t-test	two.sided	1.55681	0	0	A_vs_A1
Q8N7H5	PAF1	2	0	-0.911656	-8.88178e-16	0.911656	-0.998973	0.423045	2	-4.83823	3.01492	Two Sample t-test	two.sided	0.911656	0	0	A_vs_A1
Q9BVK6	TMED9	0	0	-0.842899	0	0.842899	-0.992031	0.425729	2	-4.49873	2.81294	Two Sample t-test	two.sided	0.842899	0	0	A_vs_A1
Q3ZAQ7	VMA21	1	0	-1.48451	-8.88178e-16	1.48451	-0.990472	0.426335	2	-7.9333	4.96427	Two Sample t-test	two.sided	1.48451	0	0	A_vs_A1
P15291	B4GALT1	1	0	-2.48118	0	2.48118	-0.986077	0.428046	2	-13.3076	8.34521	Two Sample t-test	two.sided	2.48118	0	0	A_vs_A1
P0CG38	POTEI	1	0	-2.1632	8.88178e-16	2.1632	-0.985643	0.428216	2	-11.6063	7.27988	Two Sample t-test	two.sided	2.1632	0	0	A_vs_A1
Q01973	ROR1	1	0	-5.17688	1.77636e-15	5.17688	-0.9847	0.428584	2	-27.7973	17.4435	Two Sample t-test	two.sided	5.17688	0	0	A_vs_A1
P05413	FABP3	0	0	0.786731	-8.88178e-16	-0.786731	0.983918	0.42889	2	-2.65363	4.22709	Two Sample t-test	two.sided	-0.786731	0	0	A_vs_A1
P63098	PPP3R1	1	0	-0.776374	-8.88178e-16	0.776374	-0.979097	0.43078	2	-4.18816	2.63541	Two Sample t-test	two.sided	0.776374	0	0	A_vs_A1
Q13492	PICALM	1	0	-1.84382	8.88178e-16	1.84382	-0.978447	0.431035	2	-9.9519	6.26426	Two Sample t-test	two.sided	1.84382	0	0	A_vs_A1
P68871	HBB	0	0	1.248	8.88178e-16	-1.248	0.974917	0.432426	2	-4.25986	6.75585	Two Sample t-test	two.sided	-1.248	0	0	A_vs_A1
O75223	GGCT	0	0	-0.917912	-8.88178e-16	0.917912	-0.969235	0.434675	2	-4.99273	3.15691	Two Sample t-test	two.sided	0.917912	0	0	A_vs_A1
Q9Y6B6	SAR1B	1	0	-1.78863	0	1.78863	-0.966157	0.435898	2	-9.75407	6.17681	Two Sample t-test	two.sided	1.78863	0	0	A_vs_A1
P26038	MSN	0	0	-1.27232	-1.77636e-15	1.27232	-0.963972	0.436769	2	-6.95127	4.40663	Two Sample t-test	two.sided	1.27232	0	0	A_vs_A1
P09110	ACAA1	2	0	-0.594168	8.88178e-16	0.594168	-0.963506	0.436955	2	-3.2475	2.05916	Two Sample t-test	two.sided	0.594168	0	0	A_vs_A1
Q15126	PMVK	1	0	-1.6917	0	1.6917	-0.958175	0.439088	2	-9.28824	5.90484	Two Sample t-test	two.sided	1.6917	0	0	A_vs_A1
P05091	ALDH2	0	0	-0.628544	8.88178e-16	0.628544	-0.956401	0.4398	2	-3.45623	2.19914	Two Sample t-test	two.sided	0.628544	0	0	A_vs_A1
Q9Y333	LSM2	0	0	-1.42424	8.88178e-16	1.42424	-0.956321	0.439832	2	-7.83216	4.98367	Two Sample t-test	two.sided	1.42424	0	0	A_vs_A1
P62841	RPS15	1	0	-2.96531	0	2.96531	-0.949389	0.442628	2	-16.4041	10.4735	Two Sample t-test	two.sided	2.96531	0	0	A_vs_A1
P55795	HNRNPH2	1	0	-1.82253	0	1.82253	-0.949234	0.442691	2	-10.0836	6.43855	Two Sample t-test	two.sided	1.82253	0	0	A_vs_A1
P53992	SEC24C	1	0	-2.05845	-8.88178e-16	2.05845	-0.944878	0.444458	2	-11.4319	7.31504	Two Sample t-test	two.sided	2.05845	0	0	A_vs_A1
Q14691	GINS1	2	0	-0.699961	0	0.699961	-0.944185	0.44474	2	-3.88968	2.48976	Two Sample t-test	two.sided	0.699961	0	0	A_vs_A1
P12273	PIP	0	0	0.641809	0	-0.641809	0.943478	0.445028	2	-2.28511	3.56873	Two Sample t-test	two.sided	-0.641809	0	0	A_vs_A1
P63173	RPL38	1	0	-2.07721	0	2.07721	-0.943074	0.445192	2	-11.5542	7.3998	Two Sample t-test	two.sided	2.07721	0	0	A_vs_A1
Q8N2U0	TMEM256	2	0	-0.599488	-8.88178e-16	0.599488	-0.928971	0.450975	2	-3.37609	2.17712	Two Sample t-test	two.sided	0.599488	0	0	A_vs_A1
P49588	AARS1	1	0	-2.5773	0	2.5773	-0.919996	0.454696	2	-14.6308	9.47624	Two Sample t-test	two.sided	2.5773	0	0	A_vs_A1
O14907	TAX1BP3	1	0	-1.1144	0	1.1144	-0.916831	0.456016	2	-6.34421	4.11542	Two Sample t-test	two.sided	1.1144	0	0	A_vs_A1
P56385	ATP5ME	1	0	-0.998152	8.88178e-16	0.998152	-0.915263	0.456672	2	-5.69046	3.69416	Two Sample t-test	two.sided	0.998152	0	0	A_vs_A1
Q9H6E4	CCDC134	2	0	-0.664332	8.88178e-16	0.664332	-0.91259	0.457792	2	-3.7965	2.46784	Two Sample t-test	two.sided	0.664332	0	0	A_vs_A1
O14737	PDCD5	1	0	-0.887041	-8.88178e-16	0.887041	-0.912241	0.457938	2	-5.07084	3.29676	Two Sample t-test	two.sided	0.887041	0	0	A_vs_A1
Q14956	GPNMB	1	0	-1.85917	0	1.85917	-0.912137	0.457982	2	-10.6291	6.91074	Two Sample t-test	two.sided	1.85917	0	0	A_vs_A1
Q15323	KRT31	1	0	-0.811868	8.88178e-16	0.811868	-0.905553	0.460753	2	-4.66939	3.04565	Two Sample t-test	two.sided	0.811868	0	0	A_vs_A1
P30043	BLVRB	0	0	0.555198	0	-0.555198	0.903	0.461833	2	-2.09024	3.20063	Two Sample t-test	two.sided	-0.555198	0	0	A_vs_A1
Q7Z7F7	MRPL55	1	0	-0.960589	-8.88178e-16	0.960589	-0.89846	0.463759	2	-5.56077	3.63959	Two Sample t-test	two.sided	0.960589	0	0	A_vs_A1
O43399	TPD52L2	1	0	-0.826564	-8.88178e-16	0.826564	-0.894379	0.465498	2	-4.80297	3.14985	Two Sample t-test	two.sided	0.826564	0	0	A_vs_A1
Q9P2E9	RRBP1	1	0	-5.74679	-8.88178e-16	5.74679	-0.891746	0.466624	2	-33.4749	21.9813	Two Sample t-test	two.sided	5.74679	0	0	A_vs_A1
Q9Y281	CFL2	1	0	-1.32993	0	1.32993	-0.889211	0.467709	2	-7.76509	5.10523	Two Sample t-test	two.sided	1.32993	0	0	A_vs_A1
P00403	MT-CO2	0	0	-0.606284	-1.77636e-15	0.606284	-0.888971	0.467813	2	-3.54072	2.32816	Two Sample t-test	two.sided	0.606284	0	0	A_vs_A1
P20674	COX5A	1	0	-1.60218	-8.88178e-16	1.60218	-0.887295	0.468532	2	-9.37142	6.16706	Two Sample t-test	two.sided	1.60218	0	0	A_vs_A1
Q15363	TMED2	1	0	-1.33261	0	1.33261	-0.883229	0.470283	2	-7.82442	5.1592	Two Sample t-test	two.sided	1.33261	0	0	A_vs_A1
P23919	DTYMK	1	0	-1.74982	0	1.74982	-0.87652	0.473187	2	-10.3393	6.8397	Two Sample t-test	two.sided	1.74982	0	0	A_vs_A1
P30048	PRDX3	0	0	-0.585293	0	0.585293	-0.870673	0.475733	2	-3.47767	2.30708	Two Sample t-test	two.sided	0.585293	0	0	A_vs_A1
P62330	ARF6	1	0	-1.80844	8.88178e-16	1.80844	-0.86088	0.480029	2	-10.847	7.2301	Two Sample t-test	two.sided	1.80844	0	0	A_vs_A1
P49755	TMED10	0	0	-0.549212	8.88178e-16	0.549212	-0.8432	0.487886	2	-3.35171	2.25329	Two Sample t-test	two.sided	0.549212	0	0	A_vs_A1
P09001	MRPL3	1	0	-3.34252	8.88178e-16	3.34252	-0.839624	0.489491	2	-20.4712	13.7862	Two Sample t-test	two.sided	3.34252	0	0	A_vs_A1
Q9UH65	SWAP70	1	0	-1.92213	0	1.92213	-0.836066	0.491093	2	-11.814	7.96976	Two Sample t-test	two.sided	1.92213	0	0	A_vs_A1
P29373	CRABP2	1	0	-1.06285	-8.88178e-16	1.06285	-0.827772	0.494848	2	-6.58739	4.4617	Two Sample t-test	two.sided	1.06285	0	0	A_vs_A1
P05387	RPLP2	1	0	-1.6381	0	1.6381	-0.815572	0.500425	2	-10.2801	7.00391	Two Sample t-test	two.sided	1.6381	0	0	A_vs_A1
Q99757	TXN2	2	0	-0.545195	-8.88178e-16	0.545195	-0.815091	0.500646	2	-3.42314	2.33275	Two Sample t-test	two.sided	0.545195	0	0	A_vs_A1
Q9H0U4	RAB1B	1	0	-1.04833	8.88178e-16	1.04833	-0.808171	0.503838	2	-6.6296	4.53293	Two Sample t-test	two.sided	1.04833	0	0	A_vs_A1
P21283	ATP6V1C1	1	0	-1.83696	-8.88178e-16	1.83696	-0.803296	0.506099	2	-11.6762	8.00226	Two Sample t-test	two.sided	1.83696	0	0	A_vs_A1
P04040	CAT	0	0	-1.46187	8.88178e-16	1.46187	-0.795897	0.509551	2	-9.36478	6.44105	Two Sample t-test	two.sided	1.46187	0	0	A_vs_A1
P01591	JCHAIN	1	0	-1.65129	0	1.65129	-0.789219	0.512686	2	-10.6538	7.35121	Two Sample t-test	two.sided	1.65129	0	0	A_vs_A1
P32969	RPL9	0	0	-0.88112	-8.88178e-16	0.88112	-0.787257	0.51361	2	-5.69677	3.93453	Two Sample t-test	two.sided	0.88112	0	0	A_vs_A1
P0DP23	CALM1	0	0	-0.891731	0	0.891731	-0.778443	0.517784	2	-5.82056	4.0371	Two Sample t-test	two.sided	0.891731	0	0	A_vs_A1
O43813	LANCL1	1	0	-2.4879	-8.88178e-16	2.4879	-0.773345	0.520213	2	-16.3298	11.354	Two Sample t-test	two.sided	2.4879	0	0	A_vs_A1
Q15417	CNN3	1	0	-3.69127	-8.88178e-16	3.69127	-0.772133	0.520792	2	-24.2606	16.878	Two Sample t-test	two.sided	3.69127	0	0	A_vs_A1
P05090	APOD	1	0	-1.7553	0	1.7553	-0.757721	0.527727	2	-11.7226	8.21202	Two Sample t-test	two.sided	1.7553	0	0	A_vs_A1
Q96ES7	SGF29	1	0	-0.530041	0	0.530041	-0.757386	0.527889	2	-3.54116	2.48108	Two Sample t-test	two.sided	0.530041	0	0	A_vs_A1
Q9UHA4	LAMTOR3	1	0	-0.905042	-8.88178e-16	0.905042	-0.74139	0.535693	2	-6.15745	4.34737	Two Sample t-test	two.sided	0.905042	0	0	A_vs_A1
Q08211	DHX9	1	0	-1.94923	0	1.94923	-0.738114	0.537304	2	-13.3118	9.41331	Two Sample t-test	two.sided	1.94923	0	0	A_vs_A1
O43169	CYB5B	1	0	-1.37491	-8.88178e-16	1.37491	-0.737237	0.537736	2	-9.39913	6.64931	Two Sample t-test	two.sided	1.37491	0	0	A_vs_A1
Q9UIJ7	AK3	0	0	-1.56458	0	1.56458	-0.728977	0.541824	2	-10.7992	7.67006	Two Sample t-test	two.sided	1.56458	0	0	A_vs_A1
Q9UKF6	CPSF3	1	0	-2.09319	-8.88178e-16	2.09319	-0.72741	0.542602	2	-14.4745	10.2881	Two Sample t-test	two.sided	2.09319	0	0	A_vs_A1
P02788	LTF	1	0	-2.18919	8.88178e-16	2.18919	-0.712809	0.549908	2	-15.4036	11.0252	Two Sample t-test	two.sided	2.18919	0	0	A_vs_A1
P09669	COX6C	0	0	-0.665946	0	0.665946	-0.708105	0.552282	2	-4.71243	3.38054	Two Sample t-test	two.sided	0.665946	0	0	A_vs_A1
P06753	TPM3	1	0	-1.13615	0	1.13615	-0.706487	0.5531	2	-8.05555	5.78325	Two Sample t-test	two.sided	1.13615	0	0	A_vs_A1
Q9UBB4	ATXN10	1	0	-1.61824	8.88178e-16	1.61824	-0.700918	0.555926	2	-11.552	8.3155	Two Sample t-test	two.sided	1.61824	0	0	A_vs_A1
Q16181	SEPTIN7	0	0	-0.557035	8.88178e-16	0.557035	-0.700776	0.555998	2	-3.97715	2.86307	Two Sample t-test	two.sided	0.557035	0	0	A_vs_A1
P61626	LYZ	0	0	-1.1189	0	1.1189	-0.688144	0.562458	2	-8.11485	5.87706	Two Sample t-test	two.sided	1.1189	0	0	A_vs_A1
P49720	PSMB3	0	0	-0.697982	8.88178e-16	0.697982	-0.683841	0.564674	2	-5.08961	3.69364	Two Sample t-test	two.sided	0.697982	0	0	A_vs_A1
Q9Y3Z3	SAMHD1	2	0	-0.604038	-8.88178e-16	0.604038	-0.682346	0.565446	2	-4.4129	3.20483	Two Sample t-test	two.sided	0.604038	0	0	A_vs_A1
Q15631	TSN	0	0	-0.928215	8.88178e-16	0.928215	-0.672625	0.570488	2	-6.86583	5.0094	Two Sample t-test	two.sided	0.928215	0	0	A_vs_A1
Q9NR31	SAR1A	0	0	-0.670833	-8.88178e-16	0.670833	-0.665029	0.574456	2	-5.01104	3.66937	Two Sample t-test	two.sided	0.670833	0	0	A_vs_A1
Q8TBC4	UBA3	1	0	-0.943369	0	0.943369	-0.660433	0.576869	2	-7.08933	5.20259	Two Sample t-test	two.sided	0.943369	0	0	A_vs_A1
P67812	SEC11A	1	0	-0.949363	0	0.949363	-0.659325	0.577452	2	-7.14476	5.24603	Two Sample t-test	two.sided	0.949363	0	0	A_vs_A1
Q7Z794	KRT77	0	0	-1.23218	8.88178e-16	1.23218	-0.655996	0.579207	2	-9.31397	6.84961	Two Sample t-test	two.sided	1.23218	0	0	A_vs_A1
O43324	EEF1E1	0	0	-0.633664	8.88178e-16	0.633664	-0.651424	0.581625	2	-4.81902	3.55169	Two Sample t-test	two.sided	0.633664	0	0	A_vs_A1
P56134	ATP5MF	1	0	-0.887504	8.88178e-16	0.887504	-0.647376	0.583773	2	-6.78611	5.0111	Two Sample t-test	two.sided	0.887504	0	0	A_vs_A1
Q9UI42	CPA4	1	0	-1.37451	0	1.37451	-0.638336	0.588596	2	-10.6393	7.89026	Two Sample t-test	two.sided	1.37451	0	0	A_vs_A1
P39019	RPS19	0	0	-0.817588	-1.77636e-15	0.817588	-0.63458	0.59061	2	-6.36109	4.72592	Two Sample t-test	two.sided	0.817588	0	0	A_vs_A1
O75340	PDCD6	1	0	-1.39571	0	1.39571	-0.62582	0.59533	2	-10.9915	8.2001	Two Sample t-test	two.sided	1.39571	0	0	A_vs_A1
Q86YZ3	HRNR	0	0	0.898488	0	-0.898488	0.625272	0.595627	2	-5.28423	7.0812	Two Sample t-test	two.sided	-0.898488	0	0	A_vs_A1
O14732	IMPA2	1	0	-0.848855	0	0.848855	-0.601829	0.608425	2	-6.91757	5.21986	Two Sample t-test	two.sided	0.848855	0	0	A_vs_A1
P31949	S100A11	0	0	-0.806287	0	0.806287	-0.600495	0.60916	2	-6.58348	4.97091	Two Sample t-test	two.sided	0.806287	0	0	A_vs_A1
Q9BX68	HINT2	1	0	-1.08354	0	1.08354	-0.598745	0.610126	2	-8.86999	6.70291	Two Sample t-test	two.sided	1.08354	0	0	A_vs_A1
O15498	YKT6	1	0	-1.33456	8.88178e-16	1.33456	-0.578082	0.621625	2	-11.2676	8.59852	Two Sample t-test	two.sided	1.33456	0	0	A_vs_A1
P17900	GM2A	1	0	-1.35874	-8.88178e-16	1.35874	-0.57283	0.624576	2	-11.5645	8.84706	Two Sample t-test	two.sided	1.35874	0	0	A_vs_A1
P48163	ME1	1	0	-1.11042	-8.88178e-16	1.11042	-0.565833	0.628526	2	-9.55418	7.33334	Two Sample t-test	two.sided	1.11042	0	0	A_vs_A1
P09525	ANXA4	1	0	-0.867063	8.88178e-16	0.867063	-0.559924	0.631877	2	-7.52988	5.79575	Two Sample t-test	two.sided	0.867063	0	0	A_vs_A1
P68400	CSNK2A1	1	0	-0.755819	0	0.755819	-0.547135	0.639179	2	-6.69955	5.18792	Two Sample t-test	two.sided	0.755819	0	0	A_vs_A1
P05089	ARG1	0	0	0.657862	0	-0.657862	0.540093	0.643229	2	-4.583	5.89873	Two Sample t-test	two.sided	-0.657862	0	0	A_vs_A1
A8K2U0	A2ML1	1	0	-0.972771	0	0.972771	-0.529737	0.649221	2	-8.87385	6.92831	Two Sample t-test	two.sided	0.972771	0	0	A_vs_A1
Q9HCY8	S100A14	1	0	-1.15491	-8.88178e-16	1.15491	-0.529114	0.649583	2	-10.5465	8.23662	Two Sample t-test	two.sided	1.15491	0	0	A_vs_A1
Q01469	FABP5	0	0	-1.12118	8.88178e-16	1.12118	-0.528037	0.650208	2	-10.257	8.01461	Two Sample t-test	two.sided	1.12118	0	0	A_vs_A1
O95969	SCGB1D2	0	0	0.611337	0	-0.611337	0.525789	0.651516	2	-4.39137	5.61404	Two Sample t-test	two.sided	-0.611337	0	0	A_vs_A1
P59998	ARPC4	0	0	-0.453789	0	0.453789	-0.521802	0.653842	2	-4.19562	3.28805	Two Sample t-test	two.sided	0.453789	0	0	A_vs_A1
Q99456	KRT12	0	0	-1.22232	0	1.22232	-0.51722	0.656521	2	-11.3906	8.94592	Two Sample t-test	two.sided	1.22232	0	0	A_vs_A1
Q14790	CASP8	1	0	-1.72237	0	1.72237	-0.514493	0.65812	2	-16.1264	12.6816	Two Sample t-test	two.sided	1.72237	0	0	A_vs_A1
P30050	RPL12	0	0	-0.432024	0	0.432024	-0.503888	0.664366	2	-4.12104	3.25699	Two Sample t-test	two.sided	0.432024	0	0	A_vs_A1
Q9BPX5	ARPC5L	1	0	0.566933	-8.88178e-16	-0.566933	0.500358	0.666454	2	-4.3082	5.44207	Two Sample t-test	two.sided	-0.566933	0	0	A_vs_A1
Q00325	SLC25A3	1	0	-0.535363	0	0.535363	-0.495374	0.669412	2	-5.18535	4.11462	Two Sample t-test	two.sided	0.535363	0	0	A_vs_A1
P31151	S100A7	0	0	0.708523	0	-0.708523	0.487015	0.674395	2	-5.5511	6.96814	Two Sample t-test	two.sided	-0.708523	0	0	A_vs_A1
Q9UBI6	GNG12	1	0	-0.747257	0	0.747257	-0.486992	0.674408	2	-7.34939	5.85488	Two Sample t-test	two.sided	0.747257	0	0	A_vs_A1
P60953	CDC42	1	0	-0.908406	0	0.908406	-0.477764	0.67994	2	-9.08933	7.27252	Two Sample t-test	two.sided	0.908406	0	0	A_vs_A1
P61923	COPZ1	0	0	-0.500176	0	0.500176	-0.476774	0.680536	2	-5.01403	4.01367	Two Sample t-test	two.sided	0.500176	0	0	A_vs_A1
Q9Y3R4	NEU2	2	0	-0.458348	8.88178e-16	0.458348	-0.474298	0.682027	2	-4.6163	3.69961	Two Sample t-test	two.sided	0.458348	0	0	A_vs_A1
P04259	KRT6B	0	0	1.00499	-1.77636e-15	-1.00499	0.473646	0.68242	2	-8.12448	10.1345	Two Sample t-test	two.sided	-1.00499	0	0	A_vs_A1
P08779	KRT16	0	0	0.870206	1.77636e-15	-0.870206	0.472074	0.683368	2	-7.06117	8.80159	Two Sample t-test	two.sided	-0.870206	0	0	A_vs_A1
Q8TCT9	HM13	2	0	-0.394207	0	0.394207	-0.463424	0.688602	2	-4.05422	3.2658	Two Sample t-test	two.sided	0.394207	0	0	A_vs_A1
P04181	OAT	1	0	-1.05768	-8.88178e-16	1.05768	-0.459766	0.690825	2	-10.9558	8.84047	Two Sample t-test	two.sided	1.05768	0	0	A_vs_A1
Q9BRG1	VPS25	0	1	-0.592895	-8.88178e-16	0.592895	-0.457695	0.692085	2	-6.16652	4.98073	Two Sample t-test	two.sided	0.592895	0	0	A_vs_A1
Q13636	RAB31	1	0	-0.516758	0	0.516758	-0.454451	0.694063	2	-5.40933	4.37581	Two Sample t-test	two.sided	0.516758	0	0	A_vs_A1
Q9C075	KRT23	1	0	-1.1707	0	1.1707	-0.451826	0.695666	2	-12.3191	9.97765	Two Sample t-test	two.sided	1.1707	0	0	A_vs_A1
O00165	HAX1	1	0	-2.43249	1.77636e-15	2.43249	-0.449085	0.697342	2	-25.738	20.8731	Two Sample t-test	two.sided	2.43249	0	0	A_vs_A1
P02808	STATH	2	0	-0.403241	-8.88178e-16	0.403241	-0.446626	0.698849	2	-4.28794	3.48146	Two Sample t-test	two.sided	0.403241	0	0	A_vs_A1
Q9Y3D9	MRPS23	1	0	-0.453281	0	0.453281	-0.446172	0.699127	2	-4.82449	3.91792	Two Sample t-test	two.sided	0.453281	0	0	A_vs_A1
Q8NC96	NECAP1	2	0	0.160489	0	-0.160489	0.432434	0.707588	2	-1.43635	1.75733	Two Sample t-test	two.sided	-0.160489	0	0	A_vs_A1
P31944	CASP14	0	0	-0.715052	8.88178e-16	0.715052	-0.431021	0.708462	2	-7.85304	6.42293	Two Sample t-test	two.sided	0.715052	0	0	A_vs_A1
Q9Y3B7	MRPL11	1	0	-0.976233	0	0.976233	-0.430117	0.709022	2	-10.7419	8.78946	Two Sample t-test	two.sided	0.976233	0	0	A_vs_A1
P01036	CST4	0	0	0.384721	0	-0.384721	0.423212	0.713306	2	-3.52661	4.29605	Two Sample t-test	two.sided	-0.384721	0	0	A_vs_A1
Q9GZZ8	LACRT	0	0	0.785455	-8.88178e-16	-0.785455	0.423195	0.713317	2	-7.20033	8.77124	Two Sample t-test	two.sided	-0.785455	0	0	A_vs_A1
Q9P0S9	TMEM14C	1	0	0.775526	8.88178e-16	-0.775526	0.421587	0.714317	2	-7.13937	8.69042	Two Sample t-test	two.sided	-0.775526	0	0	A_vs_A1
P05109	S100A8	0	0	-0.809319	-1.77636e-15	0.809319	-0.415354	0.718203	2	-9.19305	7.57441	Two Sample t-test	two.sided	0.809319	0	0	A_vs_A1
O43615	TIMM44	1	0	-1.05125	0	1.05125	-0.400877	0.727282	2	-12.3345	10.232	Two Sample t-test	two.sided	1.05125	0	0	A_vs_A1
P54136	RARS1	1	0	-1.29075	0	1.29075	-0.398482	0.728791	2	-15.2277	12.6462	Two Sample t-test	two.sided	1.29075	0	0	A_vs_A1
O75607	NPM3	2	0	-0.537391	0	0.537391	-0.38686	0.736143	2	-6.51425	5.43947	Two Sample t-test	two.sided	0.537391	0	0	A_vs_A1
P01876	IGHA1	1	0	-0.678641	0	0.678641	-0.385379	0.737083	2	-8.2555	6.89822	Two Sample t-test	two.sided	0.678641	0	0	A_vs_A1
Q8N766	EMC1	1	0	-0.868479	-8.88178e-16	0.868479	-0.380075	0.740456	2	-10.7001	8.96316	Two Sample t-test	two.sided	0.868479	0	0	A_vs_A1
P49368	CCT3	0	0	-0.682383	-8.88178e-16	0.682383	-0.37387	0.744415	2	-8.53553	7.17077	Two Sample t-test	two.sided	0.682383	0	0	A_vs_A1
P48723	HSPA13	1	0	-0.558373	-8.88178e-16	0.558373	-0.363086	0.751324	2	-7.17522	6.05847	Two Sample t-test	two.sided	0.558373	0	0	A_vs_A1
Q13509	TUBB3	1	0	-1.07899	-8.88178e-16	1.07899	-0.361543	0.752316	2	-13.9199	11.7619	Two Sample t-test	two.sided	1.07899	0	0	A_vs_A1
Q9BVC6	TMEM109	0	0	-0.344776	8.88178e-16	0.344776	-0.359088	0.753896	2	-4.47595	3.7864	Two Sample t-test	two.sided	0.344776	0	0	A_vs_A1
P61619	SEC61A1	1	0	-0.364208	8.88178e-16	0.364208	-0.358983	0.753963	2	-4.72948	4.00107	Two Sample t-test	two.sided	0.364208	0	0	A_vs_A1
Q9BXS5	AP1M1	1	0	-0.711539	0	0.711539	-0.357034	0.755219	2	-9.28638	7.8633	Two Sample t-test	two.sided	0.711539	0	0	A_vs_A1
P29372	MPG	2	0	-0.503673	-8.88178e-16	0.503673	-0.352386	0.758218	2	-6.65354	5.64619	Two Sample t-test	two.sided	0.503673	0	0	A_vs_A1
Q9Y2Q5	LAMTOR2	1	0	-0.791585	-8.88178e-16	0.791585	-0.341779	0.765089	2	-10.7568	9.17368	Two Sample t-test	two.sided	0.791585	0	0	A_vs_A1
P18085	ARF4	0	0	-0.245748	0	0.245748	-0.333515	0.770466	2	-3.41612	2.92462	Two Sample t-test	two.sided	0.245748	0	0	A_vs_A1
Q8WVV4	POF1B	1	0	-0.761349	-8.88178e-16	0.761349	-0.331873	0.771536	2	-10.632	9.10934	Two Sample t-test	two.sided	0.761349	0	0	A_vs_A1
Q5T750	KPLCE	0	0	0.475396	8.88178e-16	-0.475396	0.327859	0.774158	2	-5.76344	6.71424	Two Sample t-test	two.sided	-0.475396	0	0	A_vs_A1
P27482	CALML3	1	0	-1.03122	-8.88178e-16	1.03122	-0.323205	0.777204	2	-14.7593	12.6968	Two Sample t-test	two.sided	1.03122	0	0	A_vs_A1
Q8WYA6	CTNNBL1	0	0	-1.02802	8.88178e-16	1.02802	-0.319832	0.779415	2	-14.8578	12.8017	Two Sample t-test	two.sided	1.02802	0	0	A_vs_A1
Q93096	PTP4A1	1	0	-0.662192	0	0.662192	-0.309398	0.786277	2	-9.87097	8.54659	Two Sample t-test	two.sided	0.662192	0	0	A_vs_A1
Q8IW75	SERPINA12	1	0	-0.528451	0	0.528451	-0.305255	0.789011	2	-7.97713	6.92022	Two Sample t-test	two.sided	0.528451	0	0	A_vs_A1
P48594	SERPINB4	1	0	-0.953055	0	0.953055	-0.303383	0.790248	2	-14.4695	12.5634	Two Sample t-test	two.sided	0.953055	0	0	A_vs_A1
Q09666	AHNAK	1	0	-0.491371	8.88178e-16	0.491371	-0.302114	0.791087	2	-7.4894	6.50665	Two Sample t-test	two.sided	0.491371	0	0	A_vs_A1
Q13561	DCTN2	1	0	-0.268283	8.88178e-16	0.268283	-0.298373	0.793563	2	-4.13702	3.60046	Two Sample t-test	two.sided	0.268283	0	0	A_vs_A1
P56556	NDUFA6	1	0	-0.349288	-8.88178e-16	0.349288	-0.296279	0.794951	2	-5.42175	4.72318	Two Sample t-test	two.sided	0.349288	0	0	A_vs_A1
Q9NZT1	CALML5	0	0	0.551564	0	-0.551564	0.292886	0.797202	2	-7.55122	8.65435	Two Sample t-test	two.sided	-0.551564	0	0	A_vs_A1
Q15286	RAB35	0	0	-0.64922	8.88178e-16	0.64922	-0.290612	0.798712	2	-10.2612	8.96279	Two Sample t-test	two.sided	0.64922	0	0	A_vs_A1
P57088	TMEM33	1	0	-0.143204	8.88178e-16	0.143204	-0.288656	0.800013	2	-2.27777	1.99136	Two Sample t-test	two.sided	0.143204	0	0	A_vs_A1
O75342	ALOX12B	1	0	-0.570936	0	0.570936	-0.274166	0.809679	2	-9.53099	8.38911	Two Sample t-test	two.sided	0.570936	0	0	A_vs_A1
Q9HAU5	UPF2	0	1	0.905229	-8.88178e-16	-0.905229	0.273584	0.810068	2	-13.3313	15.1418	Two Sample t-test	two.sided	-0.905229	0	0	A_vs_A1
O43242	PSMD3	1	0	1.51574	0	-1.51574	0.273407	0.810187	2	-22.3378	25.3693	Two Sample t-test	two.sided	-1.51574	0	0	A_vs_A1
P04279	SEMG1	1	0	0.685307	0	-0.685307	0.270144	0.812372	2	-10.2298	11.6004	Two Sample t-test	two.sided	-0.685307	0	0	A_vs_A1
P08559	PDHA1	1	0	-1.25902	-8.88178e-16	1.25902	-0.259527	0.819501	2	-22.1321	19.614	Two Sample t-test	two.sided	1.25902	0	0	A_vs_A1
Q13296	SCGB2A2	1	0	-0.548509	8.88178e-16	0.548509	-0.249579	0.826207	2	-10.0046	8.90759	Two Sample t-test	two.sided	0.548509	0	0	A_vs_A1
P35527	KRT9	0	0	0.454546	0	-0.454546	0.245482	0.828976	2	-7.51245	8.42154	Two Sample t-test	two.sided	-0.454546	0	0	A_vs_A1
P61204	ARF3	0	0	-0.152226	0	0.152226	-0.245165	0.82919	2	-2.8238	2.51935	Two Sample t-test	two.sided	0.152226	0	0	A_vs_A1
Q14574	DSC3	1	0	-0.397104	0	0.397104	-0.233261	0.837259	2	-7.72196	6.92775	Two Sample t-test	two.sided	0.397104	0	0	A_vs_A1
Q9BW72	HIGD2A	1	0	-0.579766	0	0.579766	-0.233082	0.83738	2	-11.2822	10.1226	Two Sample t-test	two.sided	0.579766	0	0	A_vs_A1
Q9Y3B4	SF3B6	1	0	-0.3497	8.88178e-16	0.3497	-0.226595	0.841791	2	-6.98991	6.29051	Two Sample t-test	two.sided	0.3497	0	0	A_vs_A1
P06732	CKM	0	0	-0.248285	-1.77636e-15	0.248285	-0.225134	0.842786	2	-4.99337	4.4968	Two Sample t-test	two.sided	0.248285	0	0	A_vs_A1
P80723	BASP1	1	0	-0.430737	0	0.430737	-0.219553	0.84659	2	-8.87202	8.01054	Two Sample t-test	two.sided	0.430737	0	0	A_vs_A1
Q14847	LASP1	1	0	1.36732	-8.88178e-16	-1.36732	0.218425	0.84736	2	-25.5669	28.3015	Two Sample t-test	two.sided	-1.36732	0	0	A_vs_A1
Q8WYA1	BMAL2	0	0	-0.502515	1.77636e-15	0.502515	-0.217706	0.847851	2	-10.434	9.42898	Two Sample t-test	two.sided	0.502515	0	0	A_vs_A1
P01857	IGHG1	1	0	-0.514445	-8.88178e-16	0.514445	-0.214073	0.850333	2	-10.8543	9.8254	Two Sample t-test	two.sided	0.514445	0	0	A_vs_A1
Q15517	CDSN	0	0	0.339888	-1.77636e-15	-0.339888	0.189585	0.867132	2	-7.3739	8.05367	Two Sample t-test	two.sided	-0.339888	0	0	A_vs_A1
P20930	FLG	0	0	0.229805	-1.77636e-15	-0.229805	0.18953	0.867169	2	-4.98716	5.44677	Two Sample t-test	two.sided	-0.229805	0	0	A_vs_A1
O75190	DNAJB6	0	0	-0.515305	-1.77636e-15	0.515305	-0.185918	0.869658	2	-12.4409	11.4103	Two Sample t-test	two.sided	0.515305	0	0	A_vs_A1
P12035	KRT3	0	0	-0.309217	0	0.309217	-0.184624	0.870549	2	-7.51548	6.89705	Two Sample t-test	two.sided	0.309217	0	0	A_vs_A1
Q13835	PKP1	1	0	-0.465053	-8.88178e-16	0.465053	-0.181252	0.872876	2	-11.5047	10.5746	Two Sample t-test	two.sided	0.465053	0	0	A_vs_A1
P04264	KRT1	0	0	0.276143	1.77636e-15	-0.276143	0.16843	0.881738	2	-6.77811	7.3304	Two Sample t-test	two.sided	-0.276143	0	0	A_vs_A1
Q02413	DSG1	0	0	0.280782	1.77636e-15	-0.280782	0.166858	0.882826	2	-6.95955	7.52111	Two Sample t-test	two.sided	-0.280782	0	0	A_vs_A1
P49023	PXN	1	0	-0.596408	-8.88178e-16	0.596408	-0.162866	0.885593	2	-16.3525	15.1597	Two Sample t-test	two.sided	0.596408	0	0	A_vs_A1
P02538	KRT6A	0	0	0.311138	-1.77636e-15	-0.311138	0.153243	0.892271	2	-8.42476	9.04704	Two Sample t-test	two.sided	-0.311138	0	0	A_vs_A1
P14923	JUP	0	0	0.242181	0	-0.242181	0.151314	0.893612	2	-6.64429	7.12866	Two Sample t-test	two.sided	-0.242181	0	0	A_vs_A1
Q6KB66	KRT80	0	0	-0.307586	0	0.307586	-0.149947	0.894562	2	-9.13359	8.51842	Two Sample t-test	two.sided	0.307586	0	0	A_vs_A1
Q16610	ECM1	1	0	-0.252411	8.88178e-16	0.252411	-0.14375	0.898875	2	-7.80745	7.30263	Two Sample t-test	two.sided	0.252411	0	0	A_vs_A1
P15924	DSP	0	0	0.296923	0	-0.296923	0.143159	0.899286	2	-8.62712	9.22096	Two Sample t-test	two.sided	-0.296923	0	0	A_vs_A1
Q12931	TRAP1	1	0	-0.669959	-8.88178e-16	0.669959	-0.142701	0.899605	2	-20.8703	19.5304	Two Sample t-test	two.sided	0.669959	0	0	A_vs_A1
P13645	KRT10	0	0	0.205108	0	-0.205108	0.140414	0.901198	2	-6.07996	6.49017	Two Sample t-test	two.sided	-0.205108	0	0	A_vs_A1
Q9Y3A6	TMED5	1	0	-0.388337	8.88178e-16	0.388337	-0.139224	0.902028	2	-12.3897	11.6131	Two Sample t-test	two.sided	0.388337	0	0	A_vs_A1
Q5D862	FLG2	0	0	-0.216622	-1.77636e-15	0.216622	-0.13265	0.906612	2	-7.243	6.80975	Two Sample t-test	two.sided	0.216622	0	0	A_vs_A1
P19013	KRT4	0	0	-0.118031	0	0.118031	-0.12925	0.908986	2	-4.04719	3.81113	Two Sample t-test	two.sided	0.118031	0	0	A_vs_A1
P22735	TGM1	0	0	0.188303	0	-0.188303	0.124161	0.912541	2	-6.33708	6.71369	Two Sample t-test	two.sided	-0.188303	0	0	A_vs_A1
P31025	LCN1	0	0	-0.243242	-8.88178e-16	0.243242	-0.123149	0.913249	2	-8.74176	8.25528	Two Sample t-test	two.sided	0.243242	0	0	A_vs_A1
P47929	LGALS7	0	0	-0.205048	0	0.205048	-0.107005	0.924552	2	-8.44999	8.03989	Two Sample t-test	two.sided	0.205048	0	0	A_vs_A1
Q08188	TGM3	0	0	-0.158139	1.77636e-15	0.158139	-0.10313	0.927269	2	-6.7558	6.43952	Two Sample t-test	two.sided	0.158139	0	0	A_vs_A1
P06702	S100A9	0	0	-0.185069	-1.77636e-15	0.185069	-0.102948	0.927397	2	-7.9199	7.54976	Two Sample t-test	two.sided	0.185069	0	0	A_vs_A1
P05455	SSB	1	0	-0.444357	-8.88178e-16	0.444357	-0.102895	0.927434	2	-19.0255	18.1368	Two Sample t-test	two.sided	0.444357	0	0	A_vs_A1
P40616	ARL1	1	0	-0.182116	-8.88178e-16	0.182116	-0.102517	0.927699	2	-7.82555	7.46132	Two Sample t-test	two.sided	0.182116	0	0	A_vs_A1
Q6UWP8	SBSN	1	0	0.195312	0	-0.195312	0.0997157	0.929665	2	-8.23223	8.62285	Two Sample t-test	two.sided	-0.195312	0	0	A_vs_A1
P52306	RAP1GDS1	2	0	-0.13746	0	0.13746	-0.0980864	0.930809	2	-6.16728	5.89236	Two Sample t-test	two.sided	0.13746	0	0	A_vs_A1
Q96QA5	GSDMA	0	0	0.106422	0	-0.106422	0.0776986	0.945142	2	-5.78683	5.99968	Two Sample t-test	two.sided	-0.106422	0	0	A_vs_A1
Q9BYN8	MRPS26	0	0	0.0962214	0	-0.0962214	0.0752731	0.946849	2	-5.40384	5.59629	Two Sample t-test	two.sided	-0.0962214	0	0	A_vs_A1
Q8IXM3	MRPL41	1	0	-0.118692	0	0.118692	-0.0711999	0.949718	2	-7.29134	7.05396	Two Sample t-test	two.sided	0.118692	0	0	A_vs_A1
P29508	SERPINB3	0	0	-0.107122	0	0.107122	-0.0650421	0.954057	2	-7.19343	6.97918	Two Sample t-test	two.sided	0.107122	0	0	A_vs_A1
O75556	SCGB2A1	0	0	0.0923973	-8.88178e-16	-0.0923973	0.0639916	0.954797	2	-6.1202	6.30499	Two Sample t-test	two.sided	-0.0923973	0	0	A_vs_A1
Q13526	PIN1	1	0	-0.143337	-8.88178e-16	0.143337	-0.0615114	0.956546	2	-10.1696	9.88292	Two Sample t-test	two.sided	0.143337	0	0	A_vs_A1
P25311	AZGP1	0	0	-0.0830033	0	0.0830033	-0.0601957	0.957474	2	-6.01589	5.84988	Two Sample t-test	two.sided	0.0830033	0	0	A_vs_A1
P01040	CSTA	0	0	0.101917	-1.77636e-15	-0.101917	0.0584714	0.95869	2	-7.39771	7.60155	Two Sample t-test	two.sided	-0.101917	0	0	A_vs_A1
Q99627	COPS8	1	0	-0.112679	0	0.112679	-0.0582563	0.958841	2	-8.43483	8.20947	Two Sample t-test	two.sided	0.112679	0	0	A_vs_A1
P13647	KRT5	0	0	0.0960714	1.77636e-15	-0.0960714	0.0477285	0.96627	2	-8.56463	8.75677	Two Sample t-test	two.sided	-0.0960714	0	0	A_vs_A1
O14925	TIMM23	1	0	-0.0987335	0	0.0987335	-0.0462673	0.967302	2	-9.2805	9.08304	Two Sample t-test	two.sided	0.0987335	0	0	A_vs_A1
P02768	ALB	0	0	0.0486772	8.88178e-16	-0.0486772	0.0370519	0.973809	2	-5.60397	5.70133	Two Sample t-test	two.sided	-0.0486772	0	0	A_vs_A1
P35908	KRT2	0	0	0.0595953	-1.77636e-15	-0.0595953	0.0367323	0.974035	2	-6.92113	7.04032	Two Sample t-test	two.sided	-0.0595953	0	0	A_vs_A1
P01833	PIGR	1	0	-0.0344362	0	0.0344362	-0.0324511	0.97706	2	-4.60028	4.53141	Two Sample t-test	two.sided	0.0344362	0	0	A_vs_A1
Q8N1N4	KRT78	0	0	0.0483875	0	-0.0483875	0.0263435	0.981376	2	-7.85468	7.95146	Two Sample t-test	two.sided	-0.0483875	0	0	A_vs_A1
P46783	RPS10	0	0	-0.0217122	0	0.0217122	-0.0241292	0.982941	2	-3.89337	3.84994	Two Sample t-test	two.sided	0.0217122	0	0	A_vs_A1
Q02383	SEMG2	1	0	0.0704219	-1.77636e-15	-0.0704219	0.0230147	0.983728	2	-13.0951	13.236	Two Sample t-test	two.sided	-0.0704219	0	0	A_vs_A1
Q08554	DSC1	0	0	0.0150587	-8.88178e-16	-0.0150587	0.00803557	0.994318	2	-8.04813	8.07825	Two Sample t-test	two.sided	-0.0150587	0	0	A_vs_A1
P02533	KRT14	0	0	-0.00870396	0	0.00870396	-0.00466387	0.996702	2	-8.03854	8.02113	Two Sample t-test	two.sided	0.00870396	0	0	A_vs_A1
Q9UNL2	SSR3	1	0	0.00299293	-8.88178e-16	-0.00299293	0.00298647	0.997888	2	-4.30896	4.31495	Two Sample t-test	two.sided	-0.00299293	0	0	A_vs_A1
P69905	HBA2	2	0	0.0040292	-8.88178e-16	-0.0040292	0.00236419	0.998328	2	-7.3288	7.33686	Two Sample t-test	two.sided	-0.0040292	0	0	A_vs_A1
Q96P63	SERPINB12	0	0	-0.00114889	0	0.00114889	-0.000622625	0.99956	2	-7.94054	7.93824	Two Sample t-test	two.sided	0.00114889	0	0	A_vs_A1

## Sheet: A vs A2
Protein ID	Gene	count.NA.ref	count.NA.Notref	estimate	estimate1	estimate2	statistic	p.value	parameter	conf.low	conf.high	method	alternative	FC	sig	sig.flag	condition
Q96QK1	VPS35	1	0	-3.39317	-8.88178e-16	3.39317	-202.286	2.44373e-05	2	-3.46534	-3.32099	Two Sample t-test	two.sided	3.39317	1	1	A_vs_A2
Q9P015	MRPL15	2	0	-3.26202	0	3.26202	-135.559	5.44138e-05	2	-3.36556	-3.15849	Two Sample t-test	two.sided	3.26202	1	1	A_vs_A2
P12694	BCKDHA	2	0	-3.29543	-8.88178e-16	3.29543	-132.91	5.66045e-05	2	-3.40211	-3.18875	Two Sample t-test	two.sided	3.29543	1	1	A_vs_A2
P42166	TMPO	2	0	-4.52767	0	4.52767	-118.283	7.14679e-05	2	-4.69237	-4.36297	Two Sample t-test	two.sided	4.52767	1	1	A_vs_A2
Q13098	GPS1	2	0	-2.72013	0	2.72013	-103.537	9.32706e-05	2	-2.83317	-2.60709	Two Sample t-test	two.sided	2.72013	1	1	A_vs_A2
P07237	P4HB	0	0	-2.84713	0	2.84713	-88.8167	0.000126744	2	-2.98505	-2.7092	Two Sample t-test	two.sided	2.84713	1	1	A_vs_A2
P47914	RPL29	2	0	-5.65602	-8.88178e-16	5.65602	-61.5807	0.000263596	2	-6.05121	-5.26083	Two Sample t-test	two.sided	5.65602	1	1	A_vs_A2
Q13283	G3BP1	2	0	-4.8133	8.88178e-16	4.8133	-60.0383	0.000277308	2	-5.15825	-4.46836	Two Sample t-test	two.sided	4.8133	1	1	A_vs_A2
Q5BKZ1	ZNF326	2	0	-2.56149	0	2.56149	-49.8507	0.000402157	2	-2.78258	-2.34041	Two Sample t-test	two.sided	2.56149	1	1	A_vs_A2
Q12906	ILF3	2	0	-5.08002	8.88178e-16	5.08002	-49.476	0.000408267	2	-5.5218	-4.63824	Two Sample t-test	two.sided	5.08002	1	1	A_vs_A2
Q9Y3D8	AK6	2	0	-3.09622	0	3.09622	-45.9214	0.000473871	2	-3.38632	-2.80611	Two Sample t-test	two.sided	3.09622	1	1	A_vs_A2
P35659	DEK	2	0	-5.22032	8.88178e-16	5.22032	-45.9097	0.000474114	2	-5.70956	-4.73107	Two Sample t-test	two.sided	5.22032	1	1	A_vs_A2
Q9BVG4	PBDC1	2	0	-1.52629	0	1.52629	-45.2788	0.000487407	2	-1.67133	-1.38126	Two Sample t-test	two.sided	1.52629	1	1	A_vs_A2
P50416	CPT1A	2	0	-2.03662	8.88178e-16	2.03662	-44.0851	0.000514139	2	-2.23539	-1.83785	Two Sample t-test	two.sided	2.03662	1	1	A_vs_A2
Q13630	GFUS	2	0	-3.84623	0	3.84623	-42.9621	0.000541347	2	-4.23143	-3.46103	Two Sample t-test	two.sided	3.84623	1	1	A_vs_A2
Q9H845	ACAD9	2	0	-2.19275	8.88178e-16	2.19275	-42.8686	0.000543711	2	-2.41284	-1.97267	Two Sample t-test	two.sided	2.19275	1	1	A_vs_A2
P13995	MTHFD2	2	0	-3.63925	-8.88178e-16	3.63925	-36.1841	0.000762898	2	-4.07199	-3.2065	Two Sample t-test	two.sided	3.63925	1	1	A_vs_A2
P15529	CD46	2	0	-2.70748	-8.88178e-16	2.70748	-36.1647	0.000763719	2	-3.02959	-2.38536	Two Sample t-test	two.sided	2.70748	1	1	A_vs_A2
P15374	UCHL3	2	0	-4.3187	8.88178e-16	4.3187	-35.6858	0.000784329	2	-4.8394	-3.79799	Two Sample t-test	two.sided	4.3187	1	1	A_vs_A2
O00764	PDXK	2	0	-4.84994	-8.88178e-16	4.84994	-35.2625	0.000803249	2	-5.44172	-4.25816	Two Sample t-test	two.sided	4.84994	1	1	A_vs_A2
P63279	UBE2I	2	0	-4.09519	0	4.09519	-33.8383	0.000872196	2	-4.61591	-3.57448	Two Sample t-test	two.sided	4.09519	1	1	A_vs_A2
Q9NSD9	FARSB	2	0	-3.60941	-8.88178e-16	3.60941	-33.5093	0.000889384	2	-4.07287	-3.14596	Two Sample t-test	two.sided	3.60941	1	1	A_vs_A2
P49736	MCM2	2	0	-4.36772	0	4.36772	-32.9328	0.000920753	2	-4.93836	-3.79708	Two Sample t-test	two.sided	4.36772	1	1	A_vs_A2
Q9UKM9	RALY	2	0	-3.21757	-8.88178e-16	3.21757	-32.9198	0.000921477	2	-3.63811	-2.79703	Two Sample t-test	two.sided	3.21757	1	1	A_vs_A2
Q32P28	P3H1	2	0	-4.52404	0	4.52404	-32.8109	0.000927594	2	-5.1173	-3.93078	Two Sample t-test	two.sided	4.52404	1	1	A_vs_A2
P21912	SDHB	2	0	-3.98614	8.88178e-16	3.98614	-30.9833	0.00104008	2	-4.5397	-3.43258	Two Sample t-test	two.sided	3.98614	1	1	A_vs_A2
P0DMV8	HSPA1A	0	0	-2.89962	0	2.89962	-30.2661	0.00108987	2	-3.31183	-2.4874	Two Sample t-test	two.sided	2.89962	1	1	A_vs_A2
Q9P289	STK26	2	0	-2.60213	0	2.60213	-30.2425	0.00109158	2	-2.97234	-2.23192	Two Sample t-test	two.sided	2.60213	1	1	A_vs_A2
Q02127	DHODH	2	0	-1.72288	8.88178e-16	1.72288	-29.8231	0.00112244	2	-1.97144	-1.47431	Two Sample t-test	two.sided	1.72288	1	0	A_vs_A2
Q02218	OGDH	2	0	-2.62513	-8.88178e-16	2.62513	-29.803	0.00112395	2	-3.00412	-2.24614	Two Sample t-test	two.sided	2.62513	1	0	A_vs_A2
P10412	H1-4	0	0	-2.40531	-1.77636e-15	2.40531	-29.2666	0.00116546	2	-2.75893	-2.05169	Two Sample t-test	two.sided	2.40531	1	0	A_vs_A2
O60568	PLOD3	1	0	-2.82401	-8.88178e-16	2.82401	-28.6709	0.0012143	2	-3.24781	-2.40021	Two Sample t-test	two.sided	2.82401	1	0	A_vs_A2
Q99798	ACO2	2	0	-2.73544	8.88178e-16	2.73544	-28.5181	0.00122732	2	-3.14815	-2.32274	Two Sample t-test	two.sided	2.73544	1	0	A_vs_A2
Q9UHB9	SRP68	2	0	-2.06388	0	2.06388	-28.2657	0.0012493	2	-2.37805	-1.74972	Two Sample t-test	two.sided	2.06388	1	0	A_vs_A2
Q15459	SF3A1	2	0	-2.83302	0	2.83302	-27.9851	0.00127443	2	-3.26859	-2.39745	Two Sample t-test	two.sided	2.83302	1	0	A_vs_A2
P26368	U2AF2	2	0	-2.89736	8.88178e-16	2.89736	-27.3586	0.00133334	2	-3.35302	-2.4417	Two Sample t-test	two.sided	2.89736	1	0	A_vs_A2
Q96EY1	DNAJA3	2	0	-3.82698	0	3.82698	-27.2859	0.00134045	2	-4.43045	-3.22351	Two Sample t-test	two.sided	3.82698	1	0	A_vs_A2
Q9Y3A5	SBDS	2	0	-3.40316	0	3.40316	-27.1992	0.00134899	2	-3.94151	-2.86481	Two Sample t-test	two.sided	3.40316	1	0	A_vs_A2
Q15904	ATP6AP1	2	0	-3.63204	8.88178e-16	3.63204	-27.1008	0.00135878	2	-4.20868	-3.0554	Two Sample t-test	two.sided	3.63204	1	0	A_vs_A2
P23229	ITGA6	2	0	-4.81746	0	4.81746	-26.8212	0.0013872	2	-5.59028	-4.04464	Two Sample t-test	two.sided	4.81746	1	0	A_vs_A2
P49753	ACOT2	2	0	-2.84151	0	2.84151	-26.1594	0.00145812	2	-3.30887	-2.37414	Two Sample t-test	two.sided	2.84151	1	0	A_vs_A2
Q99459	CDC5L	2	0	-2.29036	0	2.29036	-26.1016	0.00146457	2	-2.66791	-1.91281	Two Sample t-test	two.sided	2.29036	1	0	A_vs_A2
Q14244	MAP7	2	0	-3.84298	0	3.84298	-25.6875	0.00151207	2	-4.48667	-3.19928	Two Sample t-test	two.sided	3.84298	1	0	A_vs_A2
Q8N726	CDKN2A	0	0	-2.92619	0	2.92619	-25.4276	0.00154307	2	-3.42133	-2.43104	Two Sample t-test	two.sided	2.92619	1	0	A_vs_A2
Q9HB40	SCPEP1	2	0	-2.98283	0	2.98283	-24.8969	0.00160939	2	-3.49833	-2.46734	Two Sample t-test	two.sided	2.98283	1	0	A_vs_A2
Q9BR76	CORO1B	2	0	-2.78452	0	2.78452	-24.6256	0.00164496	2	-3.27104	-2.298	Two Sample t-test	two.sided	2.78452	1	0	A_vs_A2
O14744	PRMT5	2	0	-2.58898	0	2.58898	-24.4284	0.00167155	2	-3.04498	-2.13297	Two Sample t-test	two.sided	2.58898	1	0	A_vs_A2
P62280	RPS11	0	0	-2.10612	0	2.10612	-24.2063	0.00170229	2	-2.48048	-1.73175	Two Sample t-test	two.sided	2.10612	1	0	A_vs_A2
O60493	SNX3	2	0	-3.6771	-8.88178e-16	3.6771	-23.9837	0.00173395	2	-4.33677	-3.01743	Two Sample t-test	two.sided	3.6771	1	0	A_vs_A2
P43121	MCAM	2	0	-4.18869	0	4.18869	-23.7641	0.00176606	2	-4.94708	-3.4303	Two Sample t-test	two.sided	4.18869	1	0	A_vs_A2
Q13310	PABPC4	2	0	-3.66159	8.88178e-16	3.66159	-23.6446	0.00178391	2	-4.3279	-2.99529	Two Sample t-test	two.sided	3.66159	1	0	A_vs_A2
P23921	RRM1	2	0	-4.2558	8.88178e-16	4.2558	-23.3116	0.0018351	2	-5.0413	-3.4703	Two Sample t-test	two.sided	4.2558	1	0	A_vs_A2
Q9Y2Z0	SUGT1	2	0	-3.28191	8.88178e-16	3.28191	-23.2832	0.00183956	2	-3.88839	-2.67542	Two Sample t-test	two.sided	3.28191	1	0	A_vs_A2
Q9UBT2	UBA2	2	0	-3.5704	0	3.5704	-23.0535	0.0018763	2	-4.23678	-2.90403	Two Sample t-test	two.sided	3.5704	1	0	A_vs_A2
O75663	TIPRL	2	0	-2.27959	0	2.27959	-22.9233	0.00189762	2	-2.70746	-1.85172	Two Sample t-test	two.sided	2.27959	1	0	A_vs_A2
Q99933	BAG1	2	0	-2.2832	8.88178e-16	2.2832	-22.7414	0.00192801	2	-2.71517	-1.85122	Two Sample t-test	two.sided	2.2832	1	0	A_vs_A2
Q15070	OXA1L	2	0	-3.31352	-8.88178e-16	3.31352	-22.7044	0.00193427	2	-3.94146	-2.68558	Two Sample t-test	two.sided	3.31352	1	0	A_vs_A2
P52948	NUP98	2	0	-3.66323	0	3.66323	-22.5671	0.00195782	2	-4.36166	-2.9648	Two Sample t-test	two.sided	3.66323	1	0	A_vs_A2
Q6NVY1	HIBCH	2	0	-3.11966	0	3.11966	-22.4991	0.00196964	2	-3.71626	-2.52307	Two Sample t-test	two.sided	3.11966	1	0	A_vs_A2
Q9NVP1	DDX18	2	0	-2.64494	8.88178e-16	2.64494	-22.3476	0.00199635	2	-3.15418	-2.1357	Two Sample t-test	two.sided	2.64494	1	0	A_vs_A2
O60547	GMDS	2	0	-1.57434	0	1.57434	-22.3437	0.00199705	2	-1.87751	-1.27118	Two Sample t-test	two.sided	1.57434	1	0	A_vs_A2
Q9NX63	CHCHD3	2	0	-4.45998	8.88178e-16	4.45998	-22.2676	0.00201068	2	-5.32176	-3.5982	Two Sample t-test	two.sided	4.45998	1	0	A_vs_A2
P47712	PLA2G4A	2	0	-3.96077	8.88178e-16	3.96077	-22.248	0.0020142	2	-4.72676	-3.19478	Two Sample t-test	two.sided	3.96077	1	0	A_vs_A2
P36871	PGM1	2	0	-4.42711	0	4.42711	-22.1033	0.00204058	2	-5.2889	-3.56533	Two Sample t-test	two.sided	4.42711	1	0	A_vs_A2
P41250	GARS1	2	0	-3.25617	0	3.25617	-21.6982	0.00211724	2	-3.90185	-2.61049	Two Sample t-test	two.sided	3.25617	1	0	A_vs_A2
Q9Y3L5	RAP2C	2	0	-2.45404	8.88178e-16	2.45404	-21.5512	0.00214614	2	-2.94399	-1.9641	Two Sample t-test	two.sided	2.45404	1	0	A_vs_A2
P09429	HMGB1	2	0	-6.94353	-8.88178e-16	6.94353	-21.5294	0.00215047	2	-8.3312	-5.55586	Two Sample t-test	two.sided	6.94353	1	0	A_vs_A2
P29401	TKT	0	0	-2.609	-1.77636e-15	2.609	-21.42	0.00217242	2	-3.13307	-2.08493	Two Sample t-test	two.sided	2.609	1	0	A_vs_A2
Q9BYD3	MRPL4	2	0	-3.75023	8.88178e-16	3.75023	-21.1837	0.00222099	2	-4.51195	-2.98852	Two Sample t-test	two.sided	3.75023	1	0	A_vs_A2
Q9NVI7	ATAD3A	2	0	-4.41631	8.88178e-16	4.41631	-21.161	0.00222574	2	-5.31427	-3.51834	Two Sample t-test	two.sided	4.41631	1	0	A_vs_A2
P05388	RPLP0	0	0	-2.20696	0	2.20696	-21.0147	0.00225675	2	-2.65882	-1.75509	Two Sample t-test	two.sided	2.20696	1	0	A_vs_A2
Q96CN7	ISOC1	2	0	-2.66018	0	2.66018	-20.9957	0.00226082	2	-3.20533	-2.11503	Two Sample t-test	two.sided	2.66018	1	0	A_vs_A2
P16435	POR	2	0	-3.43946	-8.88178e-16	3.43946	-20.9535	0.00226989	2	-4.14573	-2.73319	Two Sample t-test	two.sided	3.43946	1	0	A_vs_A2
O43488	AKR7A2	2	0	-3.83073	0	3.83073	-20.6286	0.0023417	2	-4.62973	-3.03173	Two Sample t-test	two.sided	3.83073	1	0	A_vs_A2
P55072	VCP	0	0	-2.58023	-8.88178e-16	2.58023	-20.5512	0.00235931	2	-3.12044	-2.04003	Two Sample t-test	two.sided	2.58023	1	0	A_vs_A2
P55039	DRG2	2	0	-2.35016	-8.88178e-16	2.35016	-20.191	0.00244394	2	-2.85097	-1.84934	Two Sample t-test	two.sided	2.35016	1	0	A_vs_A2
Q15435	PPP1R7	2	0	-2.80974	0	2.80974	-20.1509	0.00245364	2	-3.40968	-2.2098	Two Sample t-test	two.sided	2.80974	1	0	A_vs_A2
P25325	MPST	2	0	-3.45675	-8.88178e-16	3.45675	-19.7426	0.00255579	2	-4.21011	-2.70339	Two Sample t-test	two.sided	3.45675	1	0	A_vs_A2
Q6NUK1	SLC25A24	2	0	-2.28473	0	2.28473	-19.7309	0.0025588	2	-2.78296	-1.78651	Two Sample t-test	two.sided	2.28473	1	0	A_vs_A2
P51858	HDGF	2	0	-4.72912	-8.88178e-16	4.72912	-19.5999	0.00259298	2	-5.76728	-3.69097	Two Sample t-test	two.sided	4.72912	1	0	A_vs_A2
Q16543	CDC37	2	0	-5.0099	-8.88178e-16	5.0099	-19.4928	0.00262144	2	-6.11574	-3.90407	Two Sample t-test	two.sided	5.0099	1	0	A_vs_A2
Q99426	TBCB	2	0	-3.98658	0	3.98658	-19.2002	0.00270162	2	-4.87995	-3.09321	Two Sample t-test	two.sided	3.98658	1	0	A_vs_A2
O75347	TBCA	2	0	-3.29507	-8.88178e-16	3.29507	-19.1234	0.00272329	2	-4.03644	-2.5537	Two Sample t-test	two.sided	3.29507	1	0	A_vs_A2
Q9UDY4	DNAJB4	2	0	-2.58167	0	2.58167	-19.0233	0.0027519	2	-3.16559	-1.99775	Two Sample t-test	two.sided	2.58167	1	0	A_vs_A2
P05026	ATP1B1	2	0	-3.83045	-8.88178e-16	3.83045	-18.9505	0.002773	2	-4.70014	-2.96076	Two Sample t-test	two.sided	3.83045	1	0	A_vs_A2
O94760	DDAH1	2	0	-2.9425	0	2.9425	-18.6128	0.00287411	2	-3.62271	-2.26229	Two Sample t-test	two.sided	2.9425	1	0	A_vs_A2
P30040	ERP29	0	0	-2.81376	-8.88178e-16	2.81376	-18.5785	0.00288466	2	-3.46541	-2.16212	Two Sample t-test	two.sided	2.81376	1	0	A_vs_A2
P11802	CDK4	2	0	-3.41682	0	3.41682	-18.3429	0.00295892	2	-4.21829	-2.61534	Two Sample t-test	two.sided	3.41682	1	0	A_vs_A2
Q07020	RPL18	0	0	-2.04033	0	2.04033	-18.195	0.00300701	2	-2.52281	-1.55784	Two Sample t-test	two.sided	2.04033	1	0	A_vs_A2
P35520	CBS	2	0	-2.7417	0	2.7417	-18.1041	0.00303715	2	-3.3933	-2.0901	Two Sample t-test	two.sided	2.7417	1	0	A_vs_A2
P62899	RPL31	0	0	-2.9076	1.77636e-15	2.9076	-18.0686	0.00304903	2	-3.59999	-2.21522	Two Sample t-test	two.sided	2.9076	1	0	A_vs_A2
P02771	AFP	2	0	-4.19305	8.88178e-16	4.19305	-17.881	0.00311303	2	-5.20201	-3.18409	Two Sample t-test	two.sided	4.19305	1	0	A_vs_A2
Q9Y3C8	UFC1	2	0	-6.70614	0	6.70614	-17.8345	0.00312921	2	-8.32402	-5.08825	Two Sample t-test	two.sided	6.70614	1	0	A_vs_A2
P30085	CMPK1	2	0	-2.09564	0	2.09564	-17.728	0.00316676	2	-2.60426	-1.58702	Two Sample t-test	two.sided	2.09564	1	0	A_vs_A2
Q03252	LMNB2	2	0	-2.44558	0	2.44558	-17.3572	0.00330282	2	-3.05181	-1.83935	Two Sample t-test	two.sided	2.44558	1	0	A_vs_A2
Q9NZM1	MYOF	2	0	-2.62981	0	2.62981	-17.1929	0.00336593	2	-3.28794	-1.97168	Two Sample t-test	two.sided	2.62981	1	0	A_vs_A2
P13674	P4HA1	2	0	-4.17366	0	4.17366	-17.0048	0.0034404	2	-5.2297	-3.11762	Two Sample t-test	two.sided	4.17366	1	0	A_vs_A2
O75153	CLUH	2	0	-2.47792	0	2.47792	-16.9575	0.00345956	2	-3.10665	-1.84919	Two Sample t-test	two.sided	2.47792	1	0	A_vs_A2
P41227	NAA10	1	0	-2.15526	0	2.15526	-16.9434	0.00346529	2	-2.70258	-1.60795	Two Sample t-test	two.sided	2.15526	1	0	A_vs_A2
P08621	SNRNP70	2	0	-4.9077	-8.88178e-16	4.9077	-16.9218	0.00347408	2	-6.15557	-3.65983	Two Sample t-test	two.sided	4.9077	1	0	A_vs_A2
P09417	QDPR	2	0	-2.38176	0	2.38176	-16.916	0.00347643	2	-2.98757	-1.77595	Two Sample t-test	two.sided	2.38176	1	0	A_vs_A2
Q9Y2W1	THRAP3	2	0	-3.65534	-8.88178e-16	3.65534	-16.9001	0.00348294	2	-4.58597	-2.72472	Two Sample t-test	two.sided	3.65534	1	0	A_vs_A2
Q5JTV8	TOR1AIP1	2	0	-4.2912	8.88178e-16	4.2912	-16.7996	0.00352452	2	-5.39024	-3.19216	Two Sample t-test	two.sided	4.2912	1	0	A_vs_A2
P20700	LMNB1	2	0	-4.43622	-8.88178e-16	4.43622	-16.582	0.00361712	2	-5.58732	-3.28513	Two Sample t-test	two.sided	4.43622	1	0	A_vs_A2
P15311	EZR	2	0	-5.38195	0	5.38195	-16.5747	0.00362031	2	-6.77906	-3.98484	Two Sample t-test	two.sided	5.38195	1	0	A_vs_A2
P55735	SEC13	2	0	-2.51994	0	2.51994	-16.3984	0.00369814	2	-3.18113	-1.85875	Two Sample t-test	two.sided	2.51994	1	0	A_vs_A2
Q0VGL1	LAMTOR4	2	0	-2.92774	0	2.92774	-16.3097	0.00373823	2	-3.7001	-2.15537	Two Sample t-test	two.sided	2.92774	1	0	A_vs_A2
Q14764	MVP	2	0	-2.66986	-8.88178e-16	2.66986	-16.2644	0.003759	2	-3.37616	-1.96356	Two Sample t-test	two.sided	2.66986	1	0	A_vs_A2
Q8WXX5	DNAJC9	2	0	-2.25356	0	2.25356	-16.238	0.00377116	2	-2.8507	-1.65642	Two Sample t-test	two.sided	2.25356	1	0	A_vs_A2
Q9HD33	MRPL47	2	0	-1.48276	8.88178e-16	1.48276	-16.039	0.00386474	2	-1.88053	-1.085	Two Sample t-test	two.sided	1.48276	1	0	A_vs_A2
P26373	RPL13	0	0	-3.07202	0	3.07202	-15.8813	0.00394142	2	-3.90431	-2.23973	Two Sample t-test	two.sided	3.07202	1	0	A_vs_A2
Q08209	PPP3CA	2	0	-2.64424	8.88178e-16	2.64424	-15.8492	0.0039573	2	-3.36209	-1.9264	Two Sample t-test	two.sided	2.64424	1	0	A_vs_A2
Q13510	ASAH1	2	0	-3.51542	0	3.51542	-15.8032	0.00398027	2	-4.47255	-2.5583	Two Sample t-test	two.sided	3.51542	1	0	A_vs_A2
O43681	GET3	2	0	-2.73453	0	2.73453	-15.7316	0.00401633	2	-3.48244	-1.98663	Two Sample t-test	two.sided	2.73453	1	0	A_vs_A2
O14974	PPP1R12A	2	0	-2.91303	0	2.91303	-15.5606	0.00410455	2	-3.71851	-2.10755	Two Sample t-test	two.sided	2.91303	1	0	A_vs_A2
P34896	SHMT1	2	0	-3.53526	8.88178e-16	3.53526	-15.5182	0.00412686	2	-4.51546	-2.55506	Two Sample t-test	two.sided	3.53526	1	0	A_vs_A2
Q13200	PSMD2	0	0	-1.47274	-8.88178e-16	1.47274	-15.3785	0.00420175	2	-1.88479	-1.06069	Two Sample t-test	two.sided	1.47274	1	0	A_vs_A2
Q14558	PRPSAP1	2	0	-3.03116	0	3.03116	-15.3618	0.00421083	2	-3.88015	-2.18217	Two Sample t-test	two.sided	3.03116	1	0	A_vs_A2
O15460	P4HA2	2	0	-3.31854	0	3.31854	-15.3359	0.00422494	2	-4.24959	-2.38749	Two Sample t-test	two.sided	3.31854	1	0	A_vs_A2
P15328	FOLR1	2	0	-2.64582	0	2.64582	-15.2894	0.00425054	2	-3.39039	-1.90125	Two Sample t-test	two.sided	2.64582	1	0	A_vs_A2
Q9BWM7	SFXN3	2	0	-3.46953	-8.88178e-16	3.46953	-15.278	0.00425685	2	-4.44663	-2.49242	Two Sample t-test	two.sided	3.46953	1	0	A_vs_A2
Q92522	H1-10	2	0	-4.12627	0	4.12627	-15.213	0.00429308	2	-5.29329	-2.95924	Two Sample t-test	two.sided	4.12627	1	0	A_vs_A2
O43396	TXNL1	2	0	-2.88432	0	2.88432	-15.0119	0.0044081	2	-3.71101	-2.05763	Two Sample t-test	two.sided	2.88432	1	0	A_vs_A2
Q9BTE6	AARSD1	2	0	-2.10131	0	2.10131	-14.7635	0.00455666	2	-2.71372	-1.48891	Two Sample t-test	two.sided	2.10131	1	0	A_vs_A2
Q99729	HNRNPAB	2	0	-3.59348	0	3.59348	-14.5868	0.00466694	2	-4.65345	-2.53351	Two Sample t-test	two.sided	3.59348	1	0	A_vs_A2
Q13409	DYNC1I2	2	0	-4.00611	0	4.00611	-14.5004	0.00472229	2	-5.19482	-2.81739	Two Sample t-test	two.sided	4.00611	1	0	A_vs_A2
Q00839	HNRNPU	2	0	-5.17661	0	5.17661	-14.4364	0.00476398	2	-6.71946	-3.63377	Two Sample t-test	two.sided	5.17661	1	0	A_vs_A2
P31942	HNRNPH3	2	0	-4.93273	0	4.93273	-14.399	0.0047886	2	-6.40671	-3.45875	Two Sample t-test	two.sided	4.93273	1	0	A_vs_A2
Q14498	RBM39	2	0	-3.68291	0	3.68291	-14.357	0.00481641	2	-4.78664	-2.57918	Two Sample t-test	two.sided	3.68291	1	0	A_vs_A2
P49321	NASP	2	0	-4.22821	8.88178e-16	4.22821	-14.298	0.00485601	2	-5.5006	-2.95582	Two Sample t-test	two.sided	4.22821	1	0	A_vs_A2
P11498	PC	2	0	-2.91612	0	2.91612	-14.2031	0.00492062	2	-3.79952	-2.03272	Two Sample t-test	two.sided	2.91612	1	0	A_vs_A2
Q00765	REEP5	2	0	-2.98044	0	2.98044	-14.1864	0.0049321	2	-3.88438	-2.07649	Two Sample t-test	two.sided	2.98044	1	0	A_vs_A2
P35270	SPR	2	0	-2.48399	8.88178e-16	2.48399	-14.0579	0.005022	2	-3.24425	-1.72372	Two Sample t-test	two.sided	2.48399	1	0	A_vs_A2
Q8WX93	PALLD	2	0	-2.6988	8.88178e-16	2.6988	-14.0075	0.00505795	2	-3.52779	-1.86982	Two Sample t-test	two.sided	2.6988	1	0	A_vs_A2
Q9BYD2	MRPL9	2	0	-3.217	-8.88178e-16	3.217	-13.9329	0.00511186	2	-4.21045	-2.22355	Two Sample t-test	two.sided	3.217	1	0	A_vs_A2
P42167	TMPO	1	0	-2.88839	0	2.88839	-13.9155	0.00512454	2	-3.78148	-1.9953	Two Sample t-test	two.sided	2.88839	1	0	A_vs_A2
Q9H3K6	BOLA2	2	0	-2.5202	0	2.5202	-13.9121	0.00512699	2	-3.29963	-1.74077	Two Sample t-test	two.sided	2.5202	1	0	A_vs_A2
P24666	ACP1	2	0	-4.58622	0	4.58622	-13.8784	0.00515174	2	-6.00806	-3.16438	Two Sample t-test	two.sided	4.58622	1	0	A_vs_A2
P27144	AK4	2	0	-3.33277	0	3.33277	-13.8489	0.00517354	2	-4.36822	-2.29733	Two Sample t-test	two.sided	3.33277	1	0	A_vs_A2
P22314	UBA1	0	0	-1.73981	0	1.73981	-13.789	0.00521827	2	-2.28269	-1.19692	Two Sample t-test	two.sided	1.73981	1	0	A_vs_A2
Q86UE4	MTDH	2	0	-4.33651	0	4.33651	-13.6928	0.00529123	2	-5.69916	-2.97386	Two Sample t-test	two.sided	4.33651	1	0	A_vs_A2
P30419	NMT1	2	0	-4.47274	8.88178e-16	4.47274	-13.6749	0.00530502	2	-5.88004	-3.06544	Two Sample t-test	two.sided	4.47274	1	0	A_vs_A2
Q9NYL9	TMOD3	2	0	-3.69151	8.88178e-16	3.69151	-13.5798	0.00537897	2	-4.86114	-2.52189	Two Sample t-test	two.sided	3.69151	1	0	A_vs_A2
Q9UJ70	NAGK	2	0	-1.99173	-8.88178e-16	1.99173	-13.5592	0.00539521	2	-2.62375	-1.3597	Two Sample t-test	two.sided	1.99173	1	0	A_vs_A2
Q15029	EFTUD2	2	0	-2.64266	0	2.64266	-13.526	0.00542151	2	-3.4833	-1.80202	Two Sample t-test	two.sided	2.64266	1	0	A_vs_A2
O15533	TAPBP	2	0	-3.19765	-8.88178e-16	3.19765	-13.5051	0.00543811	2	-4.2164	-2.1789	Two Sample t-test	two.sided	3.19765	1	0	A_vs_A2
Q14157	UBAP2L	2	0	-3.54875	8.88178e-16	3.54875	-13.3928	0.005529	2	-4.68885	-2.40865	Two Sample t-test	two.sided	3.54875	1	0	A_vs_A2
Q10471	GALNT2	2	0	-5.22304	8.88178e-16	5.22304	-13.3843	0.00553595	2	-6.90209	-3.54398	Two Sample t-test	two.sided	5.22304	1	0	A_vs_A2
Q96EK6	GNPNAT1	2	0	-2.33682	0	2.33682	-13.3804	0.00553913	2	-3.08826	-1.58538	Two Sample t-test	two.sided	2.33682	1	0	A_vs_A2
Q8N6H7	ARFGAP2	2	0	-2.48061	0	2.48061	-13.3647	0.00555205	2	-3.27922	-1.682	Two Sample t-test	two.sided	2.48061	1	0	A_vs_A2
Q96C36	PYCR2	2	0	-2.98647	0	2.98647	-13.2142	0.00567811	2	-3.95889	-2.01405	Two Sample t-test	two.sided	2.98647	1	0	A_vs_A2
Q9Y5K5	UCHL5	2	0	-3.06053	0	3.06053	-13.1379	0.00574372	2	-4.06284	-2.05821	Two Sample t-test	two.sided	3.06053	1	0	A_vs_A2
Q15006	EMC2	2	0	-3.65753	0	3.65753	-13.1154	0.00576327	2	-4.85742	-2.45764	Two Sample t-test	two.sided	3.65753	1	0	A_vs_A2
O43674	NDUFB5	2	0	-3.65436	0	3.65436	-12.9198	0.00593757	2	-4.87136	-2.43735	Two Sample t-test	two.sided	3.65436	1	0	A_vs_A2
O75792	RNASEH2A	2	0	-2.33901	0	2.33901	-12.9165	0.00594059	2	-3.11817	-1.55986	Two Sample t-test	two.sided	2.33901	1	0	A_vs_A2
Q8N1F7	NUP93	2	0	-2.91928	8.88178e-16	2.91928	-12.9091	0.00594733	2	-3.89229	-1.94627	Two Sample t-test	two.sided	2.91928	1	0	A_vs_A2
Q9H074	PAIP1	2	0	-3.0519	0	3.0519	-12.8989	0.00595659	2	-4.06992	-2.03389	Two Sample t-test	two.sided	3.0519	1	0	A_vs_A2
P62906	RPL10A	0	0	-3.0304	1.77636e-15	3.0304	-12.8446	0.00600666	2	-4.04551	-2.01528	Two Sample t-test	two.sided	3.0304	1	0	A_vs_A2
Q9Y696	CLIC4	2	0	-3.71343	0	3.71343	-12.8415	0.00600955	2	-4.95765	-2.46921	Two Sample t-test	two.sided	3.71343	1	0	A_vs_A2
Q9H444	CHMP4B	2	0	-3.01601	8.88178e-16	3.01601	-12.7274	0.00611673	2	-4.03561	-1.99642	Two Sample t-test	two.sided	3.01601	1	0	A_vs_A2
Q5T8P6	RBM26	2	0	-1.16113	0	1.16113	-12.6646	0.00617702	2	-1.55561	-0.766651	Two Sample t-test	two.sided	1.16113	1	0	A_vs_A2
Q02809	PLOD1	2	0	-5.29126	-8.88178e-16	5.29126	-12.643	0.00619795	2	-7.09197	-3.49054	Two Sample t-test	two.sided	5.29126	1	0	A_vs_A2
Q9BRJ2	MRPL45	2	0	-3.04278	-8.88178e-16	3.04278	-12.6162	0.00622406	2	-4.0805	-2.00507	Two Sample t-test	two.sided	3.04278	1	0	A_vs_A2
P14314	PRKCSH	2	0	-4.12209	0	4.12209	-12.5686	0.00627087	2	-5.53322	-2.71096	Two Sample t-test	two.sided	4.12209	1	0	A_vs_A2
Q06830	PRDX1	0	0	-2.34028	-1.77636e-15	2.34028	-12.5634	0.00627594	2	-3.14177	-1.5388	Two Sample t-test	two.sided	2.34028	1	0	A_vs_A2
P50897	PPT1	2	0	-4.46133	0	4.46133	-12.5318	0.00630736	2	-5.99308	-2.92959	Two Sample t-test	two.sided	4.46133	1	0	A_vs_A2
Q5J8M3	EMC4	2	0	-2.39524	8.88178e-16	2.39524	-12.4774	0.00636197	2	-3.22121	-1.56928	Two Sample t-test	two.sided	2.39524	1	0	A_vs_A2
Q16740	CLPP	2	0	-2.91619	-8.88178e-16	2.91619	-12.4767	0.00636267	2	-3.92184	-1.91053	Two Sample t-test	two.sided	2.91619	1	0	A_vs_A2
Q7L5D6	GET4	2	0	-2.7539	0	2.7539	-12.4668	0.00637266	2	-3.70434	-1.80345	Two Sample t-test	two.sided	2.7539	1	0	A_vs_A2
Q8WVY7	UBLCP1	2	0	-2.84752	-8.88178e-16	2.84752	-12.4187	0.0064217	2	-3.8341	-1.86095	Two Sample t-test	two.sided	2.84752	1	0	A_vs_A2
P13861	PRKAR2A	2	0	-3.45833	0	3.45833	-12.4078	0.00643289	2	-4.65758	-2.25908	Two Sample t-test	two.sided	3.45833	1	0	A_vs_A2
O60831	PRAF2	2	0	-3.99184	-8.88178e-16	3.99184	-12.402	0.00643885	2	-5.37674	-2.60694	Two Sample t-test	two.sided	3.99184	1	0	A_vs_A2
P29218	IMPA1	2	0	-2.6895	-8.88178e-16	2.6895	-12.3505	0.00649206	2	-3.62647	-1.75254	Two Sample t-test	two.sided	2.6895	1	0	A_vs_A2
O75323	NIPSNAP2	1	0	-2.58199	8.88178e-16	2.58199	-12.3187	0.00652529	2	-3.48381	-1.68016	Two Sample t-test	two.sided	2.58199	1	0	A_vs_A2
P15104	GLUL	2	0	-2.82391	0	2.82391	-12.2382	0.0066106	2	-3.81672	-1.83109	Two Sample t-test	two.sided	2.82391	1	0	A_vs_A2
P29558	RBMS1	2	0	-1.75009	8.88178e-16	1.75009	-12.228	0.0066215	2	-2.36589	-1.13429	Two Sample t-test	two.sided	1.75009	1	0	A_vs_A2
Q8WTV0	SCARB1	2	0	-2.08439	0	2.08439	-12.1627	0.00669207	2	-2.82176	-1.34702	Two Sample t-test	two.sided	2.08439	1	0	A_vs_A2
Q9H3H3	C11orf68	2	0	-3.3612	0	3.3612	-12.155	0.00670056	2	-4.55101	-2.17139	Two Sample t-test	two.sided	3.3612	1	0	A_vs_A2
Q15181	PPA1	2	0	-4.33502	-8.88178e-16	4.33502	-12.1022	0.00675847	2	-5.87622	-2.79381	Two Sample t-test	two.sided	4.33502	1	0	A_vs_A2
P07942	LAMB1	2	0	-2.85759	8.88178e-16	2.85759	-12.0839	0.00677876	2	-3.87508	-1.84011	Two Sample t-test	two.sided	2.85759	1	0	A_vs_A2
Q04323	UBXN1	1	0	-2.95226	-8.88178e-16	2.95226	-11.9715	0.00690541	2	-4.01333	-1.89119	Two Sample t-test	two.sided	2.95226	1	0	A_vs_A2
O75643	SNRNP200	2	0	-3.90178	8.88178e-16	3.90178	-11.9555	0.00692371	2	-5.306	-2.49757	Two Sample t-test	two.sided	3.90178	1	0	A_vs_A2
P40227	CCT6A	0	0	-2.70161	8.88178e-16	2.70161	-11.8949	0.00699367	2	-3.67885	-1.72438	Two Sample t-test	two.sided	2.70161	1	0	A_vs_A2
Q9NP79	VTA1	2	0	-3.68702	-8.88178e-16	3.68702	-11.8922	0.00699684	2	-5.021	-2.35303	Two Sample t-test	two.sided	3.68702	1	0	A_vs_A2
Q9P0L0	VAPA	2	0	-3.46329	0	3.46329	-11.8746	0.00701728	2	-4.71818	-2.20841	Two Sample t-test	two.sided	3.46329	1	0	A_vs_A2
O14530	TXNDC9	2	0	-1.81429	8.88178e-16	1.81429	-11.8238	0.00707718	2	-2.47451	-1.15407	Two Sample t-test	two.sided	1.81429	1	0	A_vs_A2
Q8N5N7	MRPL50	2	0	-3.26835	8.88178e-16	3.26835	-11.7787	0.00713085	2	-4.46225	-2.07445	Two Sample t-test	two.sided	3.26835	1	0	A_vs_A2
P31350	RRM2	2	0	-3.17308	8.88178e-16	3.17308	-11.7582	0.00715546	2	-4.3342	-2.01196	Two Sample t-test	two.sided	3.17308	1	0	A_vs_A2
P13667	PDIA4	2	0	-4.59816	0	4.59816	-11.6882	0.00724046	2	-6.29083	-2.90549	Two Sample t-test	two.sided	4.59816	1	0	A_vs_A2
Q8WWY3	PRPF31	2	0	-3.68759	0	3.68759	-11.6831	0.0072467	2	-5.04566	-2.32953	Two Sample t-test	two.sided	3.68759	1	0	A_vs_A2
Q9NR12	PDLIM7	2	0	-3.13945	8.88178e-16	3.13945	-11.6316	0.00731032	2	-4.30076	-1.97813	Two Sample t-test	two.sided	3.13945	1	0	A_vs_A2
P84095	RHOG	2	0	-2.83915	8.88178e-16	2.83915	-11.6138	0.00733251	2	-3.89099	-1.78731	Two Sample t-test	two.sided	2.83915	1	0	A_vs_A2
Q9UNP9	PPIE	2	0	-3.35218	8.88178e-16	3.35218	-11.5921	0.00735974	2	-4.59642	-2.10794	Two Sample t-test	two.sided	3.35218	1	0	A_vs_A2
Q14376	GALE	2	0	-2.13986	-8.88178e-16	2.13986	-11.5572	0.00740372	2	-2.93651	-1.34321	Two Sample t-test	two.sided	2.13986	1	0	A_vs_A2
O95292	VAPB	2	0	-4.53079	0	4.53079	-11.4479	0.00754415	2	-6.23367	-2.82791	Two Sample t-test	two.sided	4.53079	1	0	A_vs_A2
Q13564	NAE1	2	0	-2.99235	-8.88178e-16	2.99235	-11.3832	0.00762919	2	-4.12341	-1.86129	Two Sample t-test	two.sided	2.99235	1	0	A_vs_A2
P29992	GNA11	2	0	-3.3159	0	3.3159	-11.2908	0.00775312	2	-4.57952	-2.05229	Two Sample t-test	two.sided	3.3159	1	0	A_vs_A2
P48059	LIMS1	2	0	-2.21844	0	2.21844	-11.2724	0.00777819	2	-3.06522	-1.37167	Two Sample t-test	two.sided	2.21844	1	0	A_vs_A2
P18754	RCC1	2	0	-4.24014	-8.88178e-16	4.24014	-11.2722	0.00777841	2	-5.85861	-2.62166	Two Sample t-test	two.sided	4.24014	1	0	A_vs_A2
Q99442	SEC62	2	0	-1.3054	0	1.3054	-11.2634	0.00779041	2	-1.80406	-0.806733	Two Sample t-test	two.sided	1.3054	1	0	A_vs_A2
O43709	BUD23	2	0	-3.27705	8.88178e-16	3.27705	-11.2509	0.0078076	2	-4.53029	-2.02382	Two Sample t-test	two.sided	3.27705	1	0	A_vs_A2
Q8TCS8	PNPT1	2	0	-3.55699	0	3.55699	-11.2264	0.00784124	2	-4.92024	-2.19373	Two Sample t-test	two.sided	3.55699	1	0	A_vs_A2
P40429	RPL13A	0	0	-2.01268	0	2.01268	-11.2244	0.00784404	2	-2.78421	-1.24116	Two Sample t-test	two.sided	2.01268	1	0	A_vs_A2
P16083	NQO2	0	0	-1.48539	0	1.48539	-11.1871	0.00789576	2	-2.05668	-0.9141	Two Sample t-test	two.sided	1.48539	1	0	A_vs_A2
P13797	PLS3	0	0	-2.18644	0	2.18644	-11.1657	0.00792577	2	-3.02898	-1.34391	Two Sample t-test	two.sided	2.18644	1	0	A_vs_A2
P31040	SDHA	2	0	-3.08135	0	3.08135	-11.158	0.00793652	2	-4.26955	-1.89315	Two Sample t-test	two.sided	3.08135	1	0	A_vs_A2
Q12824	SMARCB1	2	0	-3.01459	-8.88178e-16	3.01459	-11.1313	0.00797428	2	-4.17984	-1.84934	Two Sample t-test	two.sided	3.01459	1	0	A_vs_A2
O14979	HNRNPDL	2	0	-6.04791	-8.88178e-16	6.04791	-11.0575	0.00807971	2	-8.40125	-3.69457	Two Sample t-test	two.sided	6.04791	1	0	A_vs_A2
P48507	GCLM	2	0	-2.09837	0	2.09837	-10.9757	0.0081992	2	-2.92096	-1.27577	Two Sample t-test	two.sided	2.09837	1	0	A_vs_A2
Q96K17	BTF3L4	2	0	-3.68167	0	3.68167	-10.9545	0.00823056	2	-5.12775	-2.2356	Two Sample t-test	two.sided	3.68167	1	0	A_vs_A2
P62241	RPS8	0	0	-2.3279	8.88178e-16	2.3279	-10.9037	0.0083065	2	-3.24651	-1.4093	Two Sample t-test	two.sided	2.3279	1	0	A_vs_A2
Q969U7	PSMG2	2	0	-2.99039	-8.88178e-16	2.99039	-10.9022	0.00830871	2	-4.17058	-1.81021	Two Sample t-test	two.sided	2.99039	1	0	A_vs_A2
Q92922	SMARCC1	2	0	-2.85808	-8.88178e-16	2.85808	-10.8397	0.00840355	2	-3.99255	-1.72361	Two Sample t-test	two.sided	2.85808	1	0	A_vs_A2
Q15046	KARS1	2	0	-4.84652	-8.88178e-16	4.84652	-10.8392	0.00840438	2	-6.77037	-2.92267	Two Sample t-test	two.sided	4.84652	1	0	A_vs_A2
Q9NYK5	MRPL39	2	0	-2.45945	8.88178e-16	2.45945	-10.8259	0.00842477	2	-3.43694	-1.48196	Two Sample t-test	two.sided	2.45945	1	0	A_vs_A2
Q9Y6E2	BZW2	2	0	-4.17994	0	4.17994	-10.8016	0.00846215	2	-5.84495	-2.51493	Two Sample t-test	two.sided	4.17994	1	0	A_vs_A2
O60925	PFDN1	2	0	-2.73616	0	2.73616	-10.7832	0.00849076	2	-3.82793	-1.64439	Two Sample t-test	two.sided	2.73616	1	0	A_vs_A2
O00116	AGPS	2	0	-2.99198	0	2.99198	-10.768	0.00851439	2	-4.18751	-1.79646	Two Sample t-test	two.sided	2.99198	1	0	A_vs_A2
P55036	PSMD4	0	0	-1.8367	0	1.8367	-10.7596	0.00852754	2	-2.57118	-1.10222	Two Sample t-test	two.sided	1.8367	1	0	A_vs_A2
Q9HBL7	PLGRKT	2	0	-3.53012	-8.88178e-16	3.53012	-10.6975	0.00862549	2	-4.94997	-2.11027	Two Sample t-test	two.sided	3.53012	1	0	A_vs_A2
Q13242	SRSF9	2	0	-2.71927	0	2.71927	-10.6835	0.00864796	2	-3.81443	-1.62411	Two Sample t-test	two.sided	2.71927	1	0	A_vs_A2
Q9Y4P3	TBL2	2	0	-1.8556	0	1.8556	-10.6685	0.00867193	2	-2.60397	-1.10723	Two Sample t-test	two.sided	1.8556	1	0	A_vs_A2
P78347	GTF2I	2	0	-2.72964	-8.88178e-16	2.72964	-10.6087	0.00876864	2	-3.83672	-1.62256	Two Sample t-test	two.sided	2.72964	1	0	A_vs_A2
O75822	EIF3J	2	0	-4.4389	0	4.4389	-10.6086	0.00876885	2	-6.23924	-2.63856	Two Sample t-test	two.sided	4.4389	1	0	A_vs_A2
P61978	HNRNPK	0	0	-3.10556	0	3.10556	-10.5732	0.00882688	2	-4.36934	-1.84179	Two Sample t-test	two.sided	3.10556	1	0	A_vs_A2
O94979	SEC31A	2	0	-2.44166	0	2.44166	-10.4694	0.00900032	2	-3.44511	-1.43821	Two Sample t-test	two.sided	2.44166	1	0	A_vs_A2
O75475	PSIP1	2	0	-4.41773	0	4.41773	-10.4682	0.00900243	2	-6.23351	-2.60195	Two Sample t-test	two.sided	4.41773	1	0	A_vs_A2
P55209	NAP1L1	2	0	-3.47339	-8.88178e-16	3.47339	-10.4464	0.00903961	2	-4.90401	-2.04277	Two Sample t-test	two.sided	3.47339	1	0	A_vs_A2
O14548	COX7A2L	2	0	-2.87768	0	2.87768	-10.4424	0.00904641	2	-4.0634	-1.69197	Two Sample t-test	two.sided	2.87768	1	0	A_vs_A2
Q96HE7	ERO1A	2	0	-3.44174	0	3.44174	-10.4394	0.00905148	2	-4.86026	-2.02321	Two Sample t-test	two.sided	3.44174	1	0	A_vs_A2
Q01844	EWSR1	2	0	-3.5455	8.88178e-16	3.5455	-10.4217	0.0090819	2	-5.00929	-2.08172	Two Sample t-test	two.sided	3.5455	1	0	A_vs_A2
Q16531	DDB1	2	0	-1.92764	8.88178e-16	1.92764	-10.3718	0.00916819	2	-2.7273	-1.12798	Two Sample t-test	two.sided	1.92764	1	0	A_vs_A2
P30101	PDIA3	0	0	-2.52646	1.77636e-15	2.52646	-10.3597	0.00918937	2	-3.57576	-1.47716	Two Sample t-test	two.sided	2.52646	1	0	A_vs_A2
Q96B26	EXOSC8	2	0	-1.86239	8.88178e-16	1.86239	-10.3436	0.00921772	2	-2.63709	-1.08768	Two Sample t-test	two.sided	1.86239	1	0	A_vs_A2
Q9NP92	MRPS30	2	0	-2.73784	0	2.73784	-10.2945	0.00930457	2	-3.88214	-1.59354	Two Sample t-test	two.sided	2.73784	1	0	A_vs_A2
Q8NEJ9	NGDN	2	0	-2.06103	0	2.06103	-10.2569	0.009372	2	-2.92561	-1.19645	Two Sample t-test	two.sided	2.06103	1	0	A_vs_A2
P35241	RDX	2	0	-4.80582	0	4.80582	-10.2547	0.00937589	2	-6.82224	-2.7894	Two Sample t-test	two.sided	4.80582	1	0	A_vs_A2
Q8TED1	GPX8	2	0	-3.58742	8.88178e-16	3.58742	-10.2402	0.00940217	2	-5.09477	-2.08008	Two Sample t-test	two.sided	3.58742	1	0	A_vs_A2
P22087	FBL	2	0	-2.77769	8.88178e-16	2.77769	-10.2321	0.00941678	2	-3.94573	-1.60966	Two Sample t-test	two.sided	2.77769	1	0	A_vs_A2
Q9NQG5	RPRD1B	2	0	-2.43143	-8.88178e-16	2.43143	-10.2302	0.00942021	2	-3.45405	-1.40881	Two Sample t-test	two.sided	2.43143	1	0	A_vs_A2
O60256	PRPSAP2	2	0	-0.351495	0	0.351495	-10.2274	0.00942528	2	-0.499369	-0.203622	Two Sample t-test	two.sided	0.351495	0	0	A_vs_A2
O14657	TOR1B	2	0	-3.31419	8.88178e-16	3.31419	-10.2115	0.00945426	2	-4.71064	-1.91775	Two Sample t-test	two.sided	3.31419	1	0	A_vs_A2
Q96S44	TP53RK	2	0	-3.07395	0	3.07395	-10.1623	0.00954472	2	-4.37543	-1.77246	Two Sample t-test	two.sided	3.07395	1	0	A_vs_A2
O43854	EDIL3	2	0	-3.08414	0	3.08414	-10.0942	0.00967215	2	-4.39876	-1.76952	Two Sample t-test	two.sided	3.08414	1	0	A_vs_A2
P49591	SARS1	2	0	-3.17055	-8.88178e-16	3.17055	-10.049	0.00975805	2	-4.52808	-1.81302	Two Sample t-test	two.sided	3.17055	1	0	A_vs_A2
Q96M27	PRRC1	2	0	-2.61309	0	2.61309	-10.0449	0.00976582	2	-3.73238	-1.49379	Two Sample t-test	two.sided	2.61309	1	0	A_vs_A2
O95340	PAPSS2	2	0	-2.55644	0	2.55644	-10.0254	0.00980333	2	-3.6536	-1.45928	Two Sample t-test	two.sided	2.55644	1	0	A_vs_A2
O00560	SDCBP	2	0	-2.89024	-8.88178e-16	2.89024	-9.98346	0.00988464	2	-4.13586	-1.64461	Two Sample t-test	two.sided	2.89024	1	0	A_vs_A2
P04792	HSPB1	0	0	-1.29966	0	1.29966	-9.97374	0.00990364	2	-1.86033	-0.738989	Two Sample t-test	two.sided	1.29966	1	0	A_vs_A2
Q14696	MESD	1	0	-2.82649	-8.88178e-16	2.82649	-9.96801	0.00991485	2	-4.04653	-1.60645	Two Sample t-test	two.sided	2.82649	1	0	A_vs_A2
O00469	PLOD2	2	0	-3.00088	8.88178e-16	3.00088	-9.95955	0.00993146	2	-4.29729	-1.70446	Two Sample t-test	two.sided	3.00088	1	0	A_vs_A2
O43765	SGTA	2	0	-3.14224	8.88178e-16	3.14224	-9.95011	0.00995002	2	-4.50101	-1.78346	Two Sample t-test	two.sided	3.14224	1	0	A_vs_A2
O75439	PMPCB	2	0	-1.72312	0	1.72312	-9.9465	0.00995715	2	-2.46851	-0.977733	Two Sample t-test	two.sided	1.72312	1	0	A_vs_A2
Q7Z2W9	MRPL21	2	0	-3.65053	8.88178e-16	3.65053	-9.93756	0.0099748	2	-5.23109	-2.06996	Two Sample t-test	two.sided	3.65053	1	0	A_vs_A2
P0DPB6	POLR1D	2	0	-2.10293	-8.88178e-16	2.10293	-9.93701	0.00997589	2	-3.01348	-1.19238	Two Sample t-test	two.sided	2.10293	1	0	A_vs_A2
P63092	GNAS	0	0	-2.57383	8.88178e-16	2.57383	-9.81952	0.0102124	2	-3.70161	-1.44605	Two Sample t-test	two.sided	2.57383	1	0	A_vs_A2
Q99848	EBNA1BP2	2	0	-4.22943	0	4.22943	-9.6845	0.0104946	2	-6.10849	-2.35037	Two Sample t-test	two.sided	4.22943	1	0	A_vs_A2
P16615	ATP2A2	2	0	-3.10106	0	3.10106	-9.61295	0.0106489	2	-4.48906	-1.71306	Two Sample t-test	two.sided	3.10106	1	0	A_vs_A2
P33993	MCM7	2	0	-4.41112	0	4.41112	-9.51816	0.0108586	2	-6.40515	-2.41709	Two Sample t-test	two.sided	4.41112	1	0	A_vs_A2
Q1KMD3	HNRNPUL2	2	0	-3.41193	-8.88178e-16	3.41193	-9.46975	0.0109681	2	-4.96217	-1.8617	Two Sample t-test	two.sided	3.41193	1	0	A_vs_A2
Q9BVV7	TIMM21	0	0	-1.65152	-8.88178e-16	1.65152	-9.4092	0.0111074	2	-2.40674	-0.896312	Two Sample t-test	two.sided	1.65152	1	0	A_vs_A2
O43837	IDH3B	2	0	-3.28067	8.88178e-16	3.28067	-9.39571	0.0111388	2	-4.78301	-1.77833	Two Sample t-test	two.sided	3.28067	1	0	A_vs_A2
P35237	SERPINB6	0	0	-1.43479	0	1.43479	-9.38919	0.011154	2	-2.09229	-0.777288	Two Sample t-test	two.sided	1.43479	1	0	A_vs_A2
P38646	HSPA9	0	0	-3.64146	0	3.64146	-9.38896	0.0111545	2	-5.31022	-1.9727	Two Sample t-test	two.sided	3.64146	1	0	A_vs_A2
P61081	UBE2M	2	0	-3.04233	0	3.04233	-9.37982	0.0111759	2	-4.43788	-1.64677	Two Sample t-test	two.sided	3.04233	1	0	A_vs_A2
Q9UI30	TRMT112	2	0	-4.25687	8.88178e-16	4.25687	-9.33856	0.0112732	2	-6.21818	-2.29556	Two Sample t-test	two.sided	4.25687	1	0	A_vs_A2
Q8NDY4	MDS2	2	0	-2.53664	0	2.53664	-9.32449	0.0113067	2	-3.70714	-1.36615	Two Sample t-test	two.sided	2.53664	1	0	A_vs_A2
Q12904	AIMP1	2	0	-3.32418	-8.88178e-16	3.32418	-9.29391	0.0113799	2	-4.86312	-1.78524	Two Sample t-test	two.sided	3.32418	1	0	A_vs_A2
O15305	PMM2	2	0	-4.56537	0	4.56537	-9.26602	0.0114474	2	-6.68529	-2.44545	Two Sample t-test	two.sided	4.56537	1	0	A_vs_A2
Q9UNH7	SNX6	2	0	-2.29727	8.88178e-16	2.29727	-9.25291	0.0114793	2	-3.36551	-1.22903	Two Sample t-test	two.sided	2.29727	1	0	A_vs_A2
P11142	HSPA8	0	0	-3.00803	1.77636e-15	3.00803	-9.20065	0.0116078	2	-4.41473	-1.60134	Two Sample t-test	two.sided	3.00803	1	0	A_vs_A2
P16401	H1-5	0	0	-3.2327	-8.88178e-16	3.2327	-9.18856	0.0116378	2	-4.74645	-1.71895	Two Sample t-test	two.sided	3.2327	1	0	A_vs_A2
P08651	NFIC	2	0	-3.38989	8.88178e-16	3.38989	-9.18834	0.0116384	2	-4.97729	-1.8025	Two Sample t-test	two.sided	3.38989	1	0	A_vs_A2
O14745	NHERF1	2	0	-4.39683	0	4.39683	-9.18664	0.0116426	2	-6.45613	-2.33753	Two Sample t-test	two.sided	4.39683	1	0	A_vs_A2
Q00059	TFAM	2	0	-3.48831	8.88178e-16	3.48831	-9.14432	0.0117487	2	-5.12966	-1.84696	Two Sample t-test	two.sided	3.48831	1	0	A_vs_A2
Q9BSJ8	ESYT1	2	0	-3.20108	0	3.20108	-9.14296	0.0117522	2	-4.7075	-1.69466	Two Sample t-test	two.sided	3.20108	1	0	A_vs_A2
O15067	PFAS	2	0	-3.23426	-8.88178e-16	3.23426	-9.08407	0.0119023	2	-4.76616	-1.70236	Two Sample t-test	two.sided	3.23426	1	0	A_vs_A2
P04899	GNAI2	1	0	-2.49449	8.88178e-16	2.49449	-9.0804	0.0119118	2	-3.67648	-1.3125	Two Sample t-test	two.sided	2.49449	1	0	A_vs_A2
P12956	XRCC6	0	0	-3.79784	0	3.79784	-9.05545	0.0119763	2	-5.60237	-1.99332	Two Sample t-test	two.sided	3.79784	1	0	A_vs_A2
Q9NVD7	PARVA	2	0	-2.83327	8.88178e-16	2.83327	-9.05537	0.0119765	2	-4.17949	-1.48704	Two Sample t-test	two.sided	2.83327	1	0	A_vs_A2
Q13435	SF3B2	2	0	-2.84989	0	2.84989	-9.05247	0.011984	2	-4.20445	-1.49534	Two Sample t-test	two.sided	2.84989	1	0	A_vs_A2
P85037	FOXK1	2	0	-2.45343	0	2.45343	-9.0436	0.0120072	2	-3.62069	-1.28616	Two Sample t-test	two.sided	2.45343	1	0	A_vs_A2
Q96AY3	FKBP10	2	0	-3.19307	0	3.19307	-9.00535	0.0121075	2	-4.71868	-1.66746	Two Sample t-test	two.sided	3.19307	1	0	A_vs_A2
O75396	SEC22B	0	0	-1.25274	0	1.25274	-8.95465	0.0122425	2	-1.85467	-0.650804	Two Sample t-test	two.sided	1.25274	1	0	A_vs_A2
Q9Y2Q9	MRPS28	2	0	-3.36341	0	3.36341	-8.92414	0.0123248	2	-4.98503	-1.74179	Two Sample t-test	two.sided	3.36341	1	0	A_vs_A2
O95881	TXNDC12	2	0	-3.83159	8.88178e-16	3.83159	-8.91611	0.0123466	2	-5.6806	-1.98258	Two Sample t-test	two.sided	3.83159	1	0	A_vs_A2
O43684	BUB3	2	0	-4.97218	0	4.97218	-8.9086	0.012367	2	-7.37364	-2.57073	Two Sample t-test	two.sided	4.97218	1	0	A_vs_A2
Q7Z3B4	NUP54	2	0	-1.35497	-8.88178e-16	1.35497	-8.8867	0.0124269	2	-2.011	-0.698937	Two Sample t-test	two.sided	1.35497	1	0	A_vs_A2
Q02543	RPL18A	1	0	-3.17998	-8.88178e-16	3.17998	-8.81289	0.012632	2	-4.73252	-1.62744	Two Sample t-test	two.sided	3.17998	1	0	A_vs_A2
Q12972	PPP1R8	2	0	-2.32577	-8.88178e-16	2.32577	-8.80661	0.0126497	2	-3.46208	-1.18947	Two Sample t-test	two.sided	2.32577	1	0	A_vs_A2
P49748	ACADVL	2	0	-4.79876	0	4.79876	-8.79821	0.0126734	2	-7.14554	-2.45199	Two Sample t-test	two.sided	4.79876	1	0	A_vs_A2
O15347	HMGB3	2	0	-4.16888	0	4.16888	-8.7873	0.0127043	2	-6.21015	-2.12761	Two Sample t-test	two.sided	4.16888	1	0	A_vs_A2
Q8N983	MRPL43	2	0	-3.08865	0	3.08865	-8.77521	0.0127387	2	-4.60307	-1.57422	Two Sample t-test	two.sided	3.08865	1	0	A_vs_A2
Q96TA2	YME1L1	2	0	-2.19338	8.88178e-16	2.19338	-8.77349	0.0127436	2	-3.26905	-1.11772	Two Sample t-test	two.sided	2.19338	1	0	A_vs_A2
O43633	CHMP2A	2	0	-3.56078	8.88178e-16	3.56078	-8.76635	0.0127639	2	-5.30846	-1.81309	Two Sample t-test	two.sided	3.56078	1	0	A_vs_A2
Q9HC38	GLOD4	2	0	-3.29726	0	3.29726	-8.76596	0.0127651	2	-4.91568	-1.67885	Two Sample t-test	two.sided	3.29726	1	0	A_vs_A2
Q9UBX3	SLC25A10	2	0	-2.18585	8.88178e-16	2.18585	-8.76509	0.0127676	2	-3.25885	-1.11285	Two Sample t-test	two.sided	2.18585	1	0	A_vs_A2
Q9Y5S9	RBM8A	2	0	-3.56948	0	3.56948	-8.72096	0.0128946	2	-5.33055	-1.80841	Two Sample t-test	two.sided	3.56948	1	0	A_vs_A2
Q14247	CTTN	2	0	-3.68817	0	3.68817	-8.7145	0.0129133	2	-5.50915	-1.86719	Two Sample t-test	two.sided	3.68817	1	0	A_vs_A2
P49770	EIF2B2	2	0	-2.34762	-8.88178e-16	2.34762	-8.70926	0.0129286	2	-3.50742	-1.18782	Two Sample t-test	two.sided	2.34762	1	0	A_vs_A2
Q9NZL9	MAT2B	2	0	-4.35141	-8.88178e-16	4.35141	-8.70414	0.0129435	2	-6.5024	-2.20041	Two Sample t-test	two.sided	4.35141	1	0	A_vs_A2
P14550	AKR1A1	2	0	-2.60934	-8.88178e-16	2.60934	-8.67491	0.0130292	2	-3.90354	-1.31514	Two Sample t-test	two.sided	2.60934	1	0	A_vs_A2
P23588	EIF4B	2	0	-2.86512	8.88178e-16	2.86512	-8.66689	0.0130528	2	-4.28751	-1.44274	Two Sample t-test	two.sided	2.86512	1	0	A_vs_A2
O75251	NDUFS7	1	0	-2.73551	0	2.73551	-8.66078	0.0130709	2	-4.0945	-1.37651	Two Sample t-test	two.sided	2.73551	1	0	A_vs_A2
Q96PZ0	PUS7	2	0	-1.67271	0	1.67271	-8.60437	0.0132395	2	-2.50915	-0.836263	Two Sample t-test	two.sided	1.67271	1	0	A_vs_A2
P61254	RPL26	0	0	-3.19987	8.88178e-16	3.19987	-8.59783	0.0132592	2	-4.8012	-1.59854	Two Sample t-test	two.sided	3.19987	1	0	A_vs_A2
P61758	VBP1	2	0	-3.3418	8.88178e-16	3.3418	-8.57344	0.0133332	2	-5.01891	-1.66469	Two Sample t-test	two.sided	3.3418	1	0	A_vs_A2
O15372	EIF3H	2	0	-3.24241	8.88178e-16	3.24241	-8.56875	0.0133475	2	-4.87054	-1.61429	Two Sample t-test	two.sided	3.24241	1	0	A_vs_A2
Q92791	P3H4	2	0	-1.70903	0	1.70903	-8.55493	0.0133898	2	-2.56857	-0.849482	Two Sample t-test	two.sided	1.70903	1	0	A_vs_A2
P62993	GRB2	2	0	-3.49377	0	3.49377	-8.5403	0.0134349	2	-5.25395	-1.73359	Two Sample t-test	two.sided	3.49377	1	0	A_vs_A2
P51648	ALDH3A2	0	0	-1.66803	-8.88178e-16	1.66803	-8.51886	0.0135012	2	-2.51052	-0.825554	Two Sample t-test	two.sided	1.66803	1	0	A_vs_A2
P60983	GMFB	2	0	-1.86298	-8.88178e-16	1.86298	-8.51463	0.0135143	2	-2.80439	-0.921572	Two Sample t-test	two.sided	1.86298	1	0	A_vs_A2
Q9Y5M8	SRPRB	2	0	-2.95482	-8.88178e-16	2.95482	-8.48562	0.013605	2	-4.45306	-1.45657	Two Sample t-test	two.sided	2.95482	1	0	A_vs_A2
P48444	ARCN1	2	0	-3.43837	0	3.43837	-8.45787	0.0136926	2	-5.18752	-1.68921	Two Sample t-test	two.sided	3.43837	1	0	A_vs_A2
O75390	CS	0	0	-2.27283	0	2.27283	-8.45696	0.0136955	2	-3.42918	-1.11648	Two Sample t-test	two.sided	2.27283	1	0	A_vs_A2
Q9H9J2	MRPL44	2	0	-2.38682	8.88178e-16	2.38682	-8.45194	0.0137114	2	-3.60188	-1.17175	Two Sample t-test	two.sided	2.38682	1	0	A_vs_A2
Q13740	ALCAM	2	0	-2.32714	0	2.32714	-8.42202	0.013807	2	-3.51604	-1.13825	Two Sample t-test	two.sided	2.32714	1	0	A_vs_A2
Q14165	MLEC	2	0	-3.54016	-8.88178e-16	3.54016	-8.41424	0.013832	2	-5.35044	-1.72989	Two Sample t-test	two.sided	3.54016	1	0	A_vs_A2
Q86V81	ALYREF	2	0	-5.6119	0	5.6119	-8.35727	0.0140173	2	-8.50113	-2.72267	Two Sample t-test	two.sided	5.6119	1	0	A_vs_A2
Q15056	EIF4H	0	0	-2.10055	0	2.10055	-8.34683	0.0140517	2	-3.18335	-1.01775	Two Sample t-test	two.sided	2.10055	1	0	A_vs_A2
Q13505	MTX1	2	0	-2.82643	0	2.82643	-8.33443	0.0140926	2	-4.28558	-1.36728	Two Sample t-test	two.sided	2.82643	1	0	A_vs_A2
Q9UGI8	TES	2	0	-3.31866	0	3.31866	-8.31223	0.0141664	2	-5.0365	-1.60083	Two Sample t-test	two.sided	3.31866	1	0	A_vs_A2
O75940	SMNDC1	2	0	-2.84601	0	2.84601	-8.29329	0.0142298	2	-4.32256	-1.36947	Two Sample t-test	two.sided	2.84601	1	0	A_vs_A2
Q8NBJ5	COLGALT1	2	0	-2.86254	0	2.86254	-8.26454	0.0143269	2	-4.35282	-1.37226	Two Sample t-test	two.sided	2.86254	1	0	A_vs_A2
Q9Y5B9	SUPT16H	2	0	-2.45444	0	2.45444	-8.19951	0.01455	2	-3.74239	-1.16648	Two Sample t-test	two.sided	2.45444	1	0	A_vs_A2
Q9NWU5	MRPL22	1	0	-3.62007	8.88178e-16	3.62007	-8.18217	0.0146104	2	-5.52371	-1.71643	Two Sample t-test	two.sided	3.62007	1	0	A_vs_A2
P61289	PSME3	0	0	-1.57677	8.88178e-16	1.57677	-8.16981	0.0146537	2	-2.40718	-0.746361	Two Sample t-test	two.sided	1.57677	1	0	A_vs_A2
P06730	EIF4E	2	0	-3.64317	-8.88178e-16	3.64317	-8.14987	0.0147239	2	-5.56655	-1.71979	Two Sample t-test	two.sided	3.64317	1	0	A_vs_A2
P21980	TGM2	2	0	-3.21905	0	3.21905	-8.14058	0.0147568	2	-4.92046	-1.51764	Two Sample t-test	two.sided	3.21905	1	0	A_vs_A2
Q14232	EIF2B1	2	0	-1.58292	0	1.58292	-8.13697	0.0147696	2	-2.41994	-0.745907	Two Sample t-test	two.sided	1.58292	1	0	A_vs_A2
O95336	PGLS	2	0	-3.54467	-8.88178e-16	3.54467	-8.11089	0.0148626	2	-5.42504	-1.6643	Two Sample t-test	two.sided	3.54467	1	0	A_vs_A2
P46459	NSF	2	0	-3.55081	0	3.55081	-8.10406	0.0148871	2	-5.43602	-1.66559	Two Sample t-test	two.sided	3.55081	1	0	A_vs_A2
P49903	SEPHS1	2	0	-3.82739	-8.88178e-16	3.82739	-8.10286	0.0148915	2	-5.85976	-1.79503	Two Sample t-test	two.sided	3.82739	1	0	A_vs_A2
Q9BZX2	UCK2	2	0	-2.10304	0	2.10304	-8.09812	0.0149085	2	-3.22041	-0.985661	Two Sample t-test	two.sided	2.10304	1	0	A_vs_A2
O43920	NDUFS5	2	0	-2.05345	0	2.05345	-8.07506	0.0149919	2	-3.1476	-0.959307	Two Sample t-test	two.sided	2.05345	1	0	A_vs_A2
Q93052	LPP	2	0	-1.76178	0	1.76178	-8.06264	0.015037	2	-2.70197	-0.821603	Two Sample t-test	two.sided	1.76178	1	0	A_vs_A2
Q16576	RBBP7	0	0	-1.76359	1.77636e-15	1.76359	-8.0569	0.015058	2	-2.7054	-0.821773	Two Sample t-test	two.sided	1.76359	1	0	A_vs_A2
Q9NQ29	LUC7L	2	0	-2.54925	8.88178e-16	2.54925	-8.05114	0.0150791	2	-3.9116	-1.18689	Two Sample t-test	two.sided	2.54925	1	0	A_vs_A2
Q9H8Y8	GORASP2	2	0	-2.93722	0	2.93722	-8.05067	0.0150808	2	-4.50701	-1.36743	Two Sample t-test	two.sided	2.93722	1	0	A_vs_A2
P30626	SRI	0	0	-1.75993	0	1.75993	-8.00697	0.0152421	2	-2.70565	-0.814207	Two Sample t-test	two.sided	1.75993	1	0	A_vs_A2
Q8WWM7	ATXN2L	2	0	-2.88779	8.88178e-16	2.88779	-8.00626	0.0152448	2	-4.43972	-1.33586	Two Sample t-test	two.sided	2.88779	1	0	A_vs_A2
Q14919	DRAP1	2	0	-2.9479	0	2.9479	-7.99774	0.0152765	2	-4.53382	-1.36198	Two Sample t-test	two.sided	2.9479	1	0	A_vs_A2
Q13445	TMED1	2	0	-1.72533	0	1.72533	-7.985	0.0153242	2	-2.65501	-0.79565	Two Sample t-test	two.sided	1.72533	1	0	A_vs_A2
Q14980	NUMA1	2	0	-2.45894	8.88178e-16	2.45894	-7.97719	0.0153535	2	-3.78522	-1.13266	Two Sample t-test	two.sided	2.45894	1	0	A_vs_A2
O14908	GIPC1	2	0	-2.78476	8.88178e-16	2.78476	-7.96788	0.0153886	2	-4.28853	-1.28099	Two Sample t-test	two.sided	2.78476	1	0	A_vs_A2
Q96DV4	MRPL38	2	0	-4.26977	-8.88178e-16	4.26977	-7.95444	0.0154394	2	-6.57934	-1.9602	Two Sample t-test	two.sided	4.26977	1	0	A_vs_A2
Q96RP9	GFM1	2	0	-3.04009	0	3.04009	-7.94726	0.0154667	2	-4.686	-1.39418	Two Sample t-test	two.sided	3.04009	1	0	A_vs_A2
Q92947	GCDH	2	0	-1.84414	-8.88178e-16	1.84414	-7.94577	0.0154724	2	-2.84274	-0.845533	Two Sample t-test	two.sided	1.84414	1	0	A_vs_A2
O00154	ACOT7	2	0	-2.26209	0	2.26209	-7.94393	0.0154794	2	-3.4873	-1.03688	Two Sample t-test	two.sided	2.26209	1	0	A_vs_A2
P11233	RALA	2	0	-4.51467	0	4.51467	-7.93974	0.0154953	2	-6.96123	-2.06811	Two Sample t-test	two.sided	4.51467	1	0	A_vs_A2
P28482	MAPK1	2	0	-3.50807	8.88178e-16	3.50807	-7.91736	0.015581	2	-5.41452	-1.60163	Two Sample t-test	two.sided	3.50807	1	0	A_vs_A2
P78527	PRKDC	2	0	-2.6624	0	2.6624	-7.90905	0.015613	2	-4.1108	-1.21401	Two Sample t-test	two.sided	2.6624	1	0	A_vs_A2
Q99961	SH3GL1	2	0	-2.21979	-8.88178e-16	2.21979	-7.87554	0.015743	2	-3.43253	-1.00705	Two Sample t-test	two.sided	2.21979	1	0	A_vs_A2
P60709	ACTB	0	0	-1.86761	0	1.86761	-7.84484	0.0158636	2	-2.89194	-0.843284	Two Sample t-test	two.sided	1.86761	1	0	A_vs_A2
Q02818	NUCB1	2	0	-2.42052	0	2.42052	-7.8309	0.0159187	2	-3.75046	-1.09058	Two Sample t-test	two.sided	2.42052	1	0	A_vs_A2
Q02878	RPL6	0	0	-2.93717	0	2.93717	-7.81633	0.0159768	2	-4.55399	-1.32035	Two Sample t-test	two.sided	2.93717	1	0	A_vs_A2
Q9UNN5	FAF1	2	0	-3.67804	0	3.67804	-7.79599	0.0160582	2	-5.70798	-1.64811	Two Sample t-test	two.sided	3.67804	1	0	A_vs_A2
Q9BU61	NDUFAF3	2	0	-3.12058	-8.88178e-16	3.12058	-7.79044	0.0160806	2	-4.84407	-1.39709	Two Sample t-test	two.sided	3.12058	1	0	A_vs_A2
P30086	PEBP1	0	0	-2.13593	8.88178e-16	2.13593	-7.77045	0.0161614	2	-3.31864	-0.953224	Two Sample t-test	two.sided	2.13593	1	0	A_vs_A2
Q9UHX1	PUF60	1	0	-4.76297	0	4.76297	-7.73752	0.0162959	2	-7.41154	-2.11439	Two Sample t-test	two.sided	4.76297	1	0	A_vs_A2
P61224	RAP1B	1	0	-3.01814	8.88178e-16	3.01814	-7.73691	0.0162984	2	-4.69658	-1.33969	Two Sample t-test	two.sided	3.01814	1	0	A_vs_A2
P52298	NCBP2	2	0	-3.42433	8.88178e-16	3.42433	-7.71938	0.0163707	2	-5.33299	-1.51567	Two Sample t-test	two.sided	3.42433	1	0	A_vs_A2
P23258	TUBG1	2	0	-1.98958	-8.88178e-16	1.98958	-7.71633	0.0163833	2	-3.09898	-0.880185	Two Sample t-test	two.sided	1.98958	1	0	A_vs_A2
P40938	RFC3	2	0	-2.9	0	2.9	-7.69196	0.0164847	2	-4.52217	-1.27783	Two Sample t-test	two.sided	2.9	1	0	A_vs_A2
Q92890	UFD1	2	0	-2.85925	0	2.85925	-7.68208	0.0165262	2	-4.46069	-1.25782	Two Sample t-test	two.sided	2.85925	1	0	A_vs_A2
Q96CS3	FAF2	2	0	-2.55555	0	2.55555	-7.67465	0.0165574	2	-3.98828	-1.12283	Two Sample t-test	two.sided	2.55555	1	0	A_vs_A2
Q9BYD6	MRPL1	2	0	-2.92108	0	2.92108	-7.67187	0.0165691	2	-4.55932	-1.28284	Two Sample t-test	two.sided	2.92108	1	0	A_vs_A2
O94905	ERLIN2	2	0	-1.87068	0	1.87068	-7.65192	0.0166534	2	-2.92256	-0.818801	Two Sample t-test	two.sided	1.87068	1	0	A_vs_A2
Q9Y2H2	INPP5F	2	0	-2.65679	8.88178e-16	2.65679	-7.63966	0.0167056	2	-4.15309	-1.16048	Two Sample t-test	two.sided	2.65679	1	0	A_vs_A2
Q96G03	PGM2	2	0	-3.4495	8.88178e-16	3.4495	-7.63418	0.016729	2	-5.39365	-1.50535	Two Sample t-test	two.sided	3.4495	1	0	A_vs_A2
O43143	DHX15	2	0	-2.94187	0	2.94187	-7.61678	0.0168036	2	-4.6037	-1.28003	Two Sample t-test	two.sided	2.94187	1	0	A_vs_A2
P09661	SNRPA1	2	0	-3.93655	8.88178e-16	3.93655	-7.60996	0.016833	2	-6.16227	-1.71083	Two Sample t-test	two.sided	3.93655	1	0	A_vs_A2
Q13868	EXOSC2	2	0	-2.61182	-8.88178e-16	2.61182	-7.57869	0.0169686	2	-4.09462	-1.12901	Two Sample t-test	two.sided	2.61182	1	0	A_vs_A2
O95831	AIFM1	2	0	-4.54807	8.88178e-16	4.54807	-7.57035	0.0170051	2	-7.13299	-1.96314	Two Sample t-test	two.sided	4.54807	1	0	A_vs_A2
P11940	PABPC1	0	0	-3.47656	8.88178e-16	3.47656	-7.55959	0.0170523	2	-5.4553	-1.49782	Two Sample t-test	two.sided	3.47656	1	0	A_vs_A2
P06737	PYGL	2	0	-2.71413	-8.88178e-16	2.71413	-7.54729	0.0171065	2	-4.26144	-1.16683	Two Sample t-test	two.sided	2.71413	1	0	A_vs_A2
Q9UBW8	COPS7A	2	0	-3.10339	8.88178e-16	3.10339	-7.52001	0.0172276	2	-4.87903	-1.32776	Two Sample t-test	two.sided	3.10339	1	0	A_vs_A2
Q8IWS0	PHF6	2	0	-2.13382	-8.88178e-16	2.13382	-7.51676	0.0172422	2	-3.35523	-0.912404	Two Sample t-test	two.sided	2.13382	1	0	A_vs_A2
P54105	CLNS1A	2	0	-2.22171	0	2.22171	-7.51546	0.017248	2	-3.49365	-0.949764	Two Sample t-test	two.sided	2.22171	1	0	A_vs_A2
Q6YN16	HSDL2	2	0	-2.13044	0	2.13044	-7.48327	0.0173928	2	-3.35538	-0.905504	Two Sample t-test	two.sided	2.13044	1	0	A_vs_A2
Q9Y678	COPG1	2	0	-3.03797	0	3.03797	-7.4721	0.0174435	2	-4.78732	-1.28862	Two Sample t-test	two.sided	3.03797	1	0	A_vs_A2
O43464	HTRA2	2	0	-2.31793	0	2.31793	-7.47204	0.0174438	2	-3.65267	-0.983189	Two Sample t-test	two.sided	2.31793	1	0	A_vs_A2
Q96DB5	RMDN1	2	0	-3.83505	0	3.83505	-7.46754	0.0174643	2	-6.04473	-1.62537	Two Sample t-test	two.sided	3.83505	1	0	A_vs_A2
P67809	YBX1	0	0	-3.14335	-8.88178e-16	3.14335	-7.46088	0.0174947	2	-4.95611	-1.3306	Two Sample t-test	two.sided	3.14335	1	0	A_vs_A2
P06748	NPM1	0	0	-2.36582	1.77636e-15	2.36582	-7.44053	0.017588	2	-3.73391	-0.997733	Two Sample t-test	two.sided	2.36582	1	0	A_vs_A2
P05556	ITGB1	2	0	-3.8623	8.88178e-16	3.8623	-7.43411	0.0176176	2	-6.09769	-1.62691	Two Sample t-test	two.sided	3.8623	1	0	A_vs_A2
Q9UKD2	MRTO4	2	0	-4.14721	8.88178e-16	4.14721	-7.42802	0.0176457	2	-6.54946	-1.74495	Two Sample t-test	two.sided	4.14721	1	0	A_vs_A2
P13798	APEH	2	0	-3.24929	-8.88178e-16	3.24929	-7.42302	0.0176688	2	-5.1327	-1.36588	Two Sample t-test	two.sided	3.24929	1	0	A_vs_A2
P22102	GART	2	0	-2.70572	0	2.70572	-7.41749	0.0176945	2	-4.27522	-1.13622	Two Sample t-test	two.sided	2.70572	1	0	A_vs_A2
Q9UBR2	CTSZ	2	0	-4.30632	8.88178e-16	4.30632	-7.4037	0.0177588	2	-6.80893	-1.8037	Two Sample t-test	two.sided	4.30632	1	0	A_vs_A2
Q9BYC9	MRPL20	2	0	-2.82394	-8.88178e-16	2.82394	-7.39425	0.017803	2	-4.46717	-1.18071	Two Sample t-test	two.sided	2.82394	1	0	A_vs_A2
Q96CT7	CCDC124	2	0	-3.14752	-8.88178e-16	3.14752	-7.37676	0.0178852	2	-4.98338	-1.31166	Two Sample t-test	two.sided	3.14752	1	0	A_vs_A2
Q9BPZ3	PAIP2	2	0	-2.5112	0	2.5112	-7.37572	0.0178901	2	-3.97611	-1.04628	Two Sample t-test	two.sided	2.5112	1	0	A_vs_A2
P51665	PSMD7	2	0	-4.10519	-8.88178e-16	4.10519	-7.36431	0.0179441	2	-6.50367	-1.7067	Two Sample t-test	two.sided	4.10519	1	0	A_vs_A2
P62913	RPL11	0	0	-1.82634	1.77636e-15	1.82634	-7.3553	0.0179869	2	-2.8947	-0.757981	Two Sample t-test	two.sided	1.82634	1	0	A_vs_A2
Q6P1L8	MRPL14	2	0	-3.2694	0	3.2694	-7.34744	0.0180244	2	-5.18396	-1.35484	Two Sample t-test	two.sided	3.2694	1	0	A_vs_A2
P09543	CNP	2	0	-2.49888	0	2.49888	-7.33946	0.0180626	2	-3.96382	-1.03395	Two Sample t-test	two.sided	2.49888	1	0	A_vs_A2
Q9BSD7	NTPCR	2	0	-2.84486	0	2.84486	-7.29227	0.0182907	2	-4.52341	-1.16631	Two Sample t-test	two.sided	2.84486	1	0	A_vs_A2
P61158	ACTR3	0	0	-1.33736	0	1.33736	-7.27947	0.0183533	2	-2.12783	-0.546891	Two Sample t-test	two.sided	1.33736	1	0	A_vs_A2
P19784	CSNK2A2	2	0	-2.49129	0	2.49129	-7.25332	0.0184822	2	-3.96912	-1.01346	Two Sample t-test	two.sided	2.49129	1	0	A_vs_A2
Q9UJY1	HSPB8	2	0	-2.53026	-8.88178e-16	2.53026	-7.21479	0.0186747	2	-4.03923	-1.0213	Two Sample t-test	two.sided	2.53026	1	0	A_vs_A2
Q9Y490	TLN1	2	0	-3.82338	0	3.82338	-7.19767	0.0187611	2	-6.10894	-1.53782	Two Sample t-test	two.sided	3.82338	1	0	A_vs_A2
P51151	RAB9A	2	0	-1.3752	-8.88178e-16	1.3752	-7.19153	0.0187923	2	-2.19797	-0.552425	Two Sample t-test	two.sided	1.3752	1	0	A_vs_A2
Q01995	TAGLN	0	0	-1.56615	0	1.56615	-7.14192	0.0190468	2	-2.50967	-0.622621	Two Sample t-test	two.sided	1.56615	1	0	A_vs_A2
Q9NX40	OCIAD1	2	0	-2.87723	0	2.87723	-7.08631	0.0193383	2	-4.62421	-1.13024	Two Sample t-test	two.sided	2.87723	1	0	A_vs_A2
Q9UKM7	MAN1B1	2	0	-2.59458	-8.88178e-16	2.59458	-7.07537	0.0193964	2	-4.17238	-1.01677	Two Sample t-test	two.sided	2.59458	1	0	A_vs_A2
O95202	LETM1	2	0	-3.08288	0	3.08288	-7.05359	0.0195129	2	-4.96342	-1.20234	Two Sample t-test	two.sided	3.08288	1	0	A_vs_A2
Q08380	LGALS3BP	2	0	-2.80936	0	2.80936	-7.01051	0.0197464	2	-4.53358	-1.08513	Two Sample t-test	two.sided	2.80936	1	0	A_vs_A2
P31689	DNAJA1	2	0	-2.35743	0	2.35743	-7.00395	0.0197823	2	-3.80564	-0.909218	Two Sample t-test	two.sided	2.35743	1	0	A_vs_A2
Q7Z7H8	MRPL10	2	0	-2.72392	8.88178e-16	2.72392	-6.98005	0.0199139	2	-4.40301	-1.04484	Two Sample t-test	two.sided	2.72392	1	0	A_vs_A2
Q9Y657	SPIN1	2	0	-2.065	0	2.065	-6.96895	0.0199755	2	-3.33994	-0.790062	Two Sample t-test	two.sided	2.065	1	0	A_vs_A2
Q04837	SSBP1	0	0	-2.3509	0	2.3509	-6.95817	0.0200356	2	-3.8046	-0.897197	Two Sample t-test	two.sided	2.3509	1	0	A_vs_A2
P31948	STIP1	2	0	-5.1744	0	5.1744	-6.95641	0.0200455	2	-8.37485	-1.97395	Two Sample t-test	two.sided	5.1744	1	0	A_vs_A2
P35250	RFC2	2	0	-0.799351	8.88178e-16	0.799351	-6.94198	0.0201264	2	-1.29479	-0.303912	Two Sample t-test	two.sided	0.799351	0	0	A_vs_A2
P13804	ETFA	0	0	-1.53734	0	1.53734	-6.93979	0.0201387	2	-2.49048	-0.584191	Two Sample t-test	two.sided	1.53734	1	0	A_vs_A2
P61163	ACTR1A	0	0	-1.51867	-8.88178e-16	1.51867	-6.9312	0.0201872	2	-2.46141	-0.575932	Two Sample t-test	two.sided	1.51867	1	0	A_vs_A2
P27694	RPA1	2	0	-3.74301	-8.88178e-16	3.74301	-6.92412	0.0202272	2	-6.06891	-1.4171	Two Sample t-test	two.sided	3.74301	1	0	A_vs_A2
O14828	SCAMP3	2	0	-2.67591	8.88178e-16	2.67591	-6.89385	0.0203998	2	-4.34602	-1.0058	Two Sample t-test	two.sided	2.67591	1	0	A_vs_A2
P06744	GPI	0	0	-1.86599	0	1.86599	-6.8888	0.0204289	2	-3.03147	-0.700518	Two Sample t-test	two.sided	1.86599	1	0	A_vs_A2
O00170	AIP	2	0	-3.41552	8.88178e-16	3.41552	-6.88649	0.0204421	2	-5.54952	-1.28152	Two Sample t-test	two.sided	3.41552	1	0	A_vs_A2
P09104	ENO2	2	0	-2.64381	-8.88178e-16	2.64381	-6.88551	0.0204478	2	-4.29589	-0.991732	Two Sample t-test	two.sided	2.64381	1	0	A_vs_A2
P39748	FEN1	2	0	-3.74684	0	3.74684	-6.88376	0.0204578	2	-6.08878	-1.4049	Two Sample t-test	two.sided	3.74684	1	0	A_vs_A2
Q9BWD1	ACAT2	2	0	-3.95352	8.88178e-16	3.95352	-6.86945	0.0205406	2	-6.4298	-1.47725	Two Sample t-test	two.sided	3.95352	1	0	A_vs_A2
P48739	PITPNB	2	0	-3.35543	8.88178e-16	3.35543	-6.85812	0.0206064	2	-5.46057	-1.2503	Two Sample t-test	two.sided	3.35543	1	0	A_vs_A2
Q14195	DPYSL3	2	0	-3.63425	8.88178e-16	3.63425	-6.85407	0.02063	2	-5.91566	-1.35284	Two Sample t-test	two.sided	3.63425	1	0	A_vs_A2
P26196	DDX6	2	0	-1.94936	0	1.94936	-6.85372	0.0206321	2	-3.17314	-0.725584	Two Sample t-test	two.sided	1.94936	1	0	A_vs_A2
O94776	MTA2	2	0	-3.90307	0	3.90307	-6.82009	0.0208297	2	-6.36544	-1.4407	Two Sample t-test	two.sided	3.90307	1	0	A_vs_A2
B5ME19	EIF3CL	2	0	-2.935	8.88178e-16	2.935	-6.80855	0.0208982	2	-4.78977	-1.08023	Two Sample t-test	two.sided	2.935	1	0	A_vs_A2
Q8N163	CCAR2	2	0	-2.73789	0	2.73789	-6.80838	0.0208992	2	-4.46813	-1.00764	Two Sample t-test	two.sided	2.73789	1	0	A_vs_A2
O94766	B3GAT3	2	0	-2.74246	0	2.74246	-6.77998	0.0210691	2	-4.48286	-1.00206	Two Sample t-test	two.sided	2.74246	1	0	A_vs_A2
Q9GZU8	PSME3IP1	2	0	-1.23879	-8.88178e-16	1.23879	-6.74408	0.0212869	2	-2.02912	-0.448454	Two Sample t-test	two.sided	1.23879	1	0	A_vs_A2
P17812	CTPS1	2	0	-2.29222	-8.88178e-16	2.29222	-6.74092	0.0213062	2	-3.75532	-0.829123	Two Sample t-test	two.sided	2.29222	1	0	A_vs_A2
Q92598	HSPH1	2	0	-2.55602	-8.88178e-16	2.55602	-6.73659	0.0213328	2	-4.18854	-0.923491	Two Sample t-test	two.sided	2.55602	1	0	A_vs_A2
P51610	HCFC1	2	0	-3.63085	8.88178e-16	3.63085	-6.71353	0.0214749	2	-5.95784	-1.30387	Two Sample t-test	two.sided	3.63085	1	0	A_vs_A2
P62263	RPS14	0	0	-2.35258	1.77636e-15	2.35258	-6.70759	0.0215117	2	-3.86167	-0.843495	Two Sample t-test	two.sided	2.35258	1	0	A_vs_A2
Q9UJS0	SLC25A13	1	0	-2.31477	8.88178e-16	2.31477	-6.69916	0.0215641	2	-3.80147	-0.828068	Two Sample t-test	two.sided	2.31477	1	0	A_vs_A2
P51398	DAP3	2	0	-2.60807	8.88178e-16	2.60807	-6.69719	0.0215764	2	-4.28365	-0.932498	Two Sample t-test	two.sided	2.60807	1	0	A_vs_A2
O00232	PSMD12	2	0	-2.96955	-8.88178e-16	2.96955	-6.68462	0.021655	2	-4.88095	-1.05816	Two Sample t-test	two.sided	2.96955	1	0	A_vs_A2
O75436	VPS26A	2	0	-4.49998	0	4.49998	-6.64619	0.021898	2	-7.4132	-1.58676	Two Sample t-test	two.sided	4.49998	1	0	A_vs_A2
Q9Y2B0	CNPY2	2	0	-3.20982	0	3.20982	-6.64608	0.0218987	2	-5.28785	-1.13179	Two Sample t-test	two.sided	3.20982	1	0	A_vs_A2
Q9Y2D5	PALM2AKAP2	2	0	-2.20833	0	2.20833	-6.64253	0.0219213	2	-3.63876	-0.777902	Two Sample t-test	two.sided	2.20833	1	0	A_vs_A2
P21281	ATP6V1B2	2	0	-3.36348	8.88178e-16	3.36348	-6.64075	0.0219327	2	-5.54273	-1.18422	Two Sample t-test	two.sided	3.36348	1	0	A_vs_A2
Q14103	HNRNPD	0	0	-2.43249	0	2.43249	-6.64041	0.0219349	2	-4.00862	-0.856357	Two Sample t-test	two.sided	2.43249	1	0	A_vs_A2
Q9NW82	WDR70	2	0	-2.85631	0	2.85631	-6.63856	0.0219467	2	-4.70757	-1.00505	Two Sample t-test	two.sided	2.85631	1	0	A_vs_A2
P26639	TARS1	2	0	-5.18631	8.88178e-16	5.18631	-6.62922	0.0220066	2	-8.55245	-1.82017	Two Sample t-test	two.sided	5.18631	1	0	A_vs_A2
Q3ZCQ8	TIMM50	2	0	-2.05447	0	2.05447	-6.61797	0.022079	2	-3.39017	-0.718762	Two Sample t-test	two.sided	2.05447	1	0	A_vs_A2
P11021	HSPA5	0	0	-3.72889	0	3.72889	-6.61377	0.0221061	2	-6.15475	-1.30302	Two Sample t-test	two.sided	3.72889	1	0	A_vs_A2
O14773	TPP1	2	0	-5.1243	-8.88178e-16	5.1243	-6.57763	0.0223416	2	-8.47629	-1.77232	Two Sample t-test	two.sided	5.1243	1	0	A_vs_A2
P35606	COPB2	2	0	-3.06377	0	3.06377	-6.57747	0.0223427	2	-5.06794	-1.0596	Two Sample t-test	two.sided	3.06377	1	0	A_vs_A2
Q9BTT0	ANP32E	2	0	-1.8804	-8.88178e-16	1.8804	-6.56661	0.0224142	2	-3.1125	-0.648301	Two Sample t-test	two.sided	1.8804	1	0	A_vs_A2
P62424	RPL7A	0	0	-3.28175	0	3.28175	-6.56634	0.0224159	2	-5.43214	-1.13135	Two Sample t-test	two.sided	3.28175	1	0	A_vs_A2
Q10713	PMPCA	1	0	-2.53859	-8.88178e-16	2.53859	-6.56288	0.0224387	2	-4.20289	-0.874279	Two Sample t-test	two.sided	2.53859	1	0	A_vs_A2
Q15084	PDIA6	0	0	-1.07907	0	1.07907	-6.55007	0.0225237	2	-1.7879	-0.370245	Two Sample t-test	two.sided	1.07907	1	0	A_vs_A2
P78406	RAE1	2	0	-2.20811	0	2.20811	-6.54284	0.0225718	2	-3.66019	-0.756028	Two Sample t-test	two.sided	2.20811	1	0	A_vs_A2
P09038	FGF2	2	0	-3.01629	8.88178e-16	3.01629	-6.53891	0.022598	2	-5.00103	-1.03155	Two Sample t-test	two.sided	3.01629	1	0	A_vs_A2
Q6IAA8	LAMTOR1	2	0	-1.83246	0	1.83246	-6.51545	0.0227555	2	-3.04257	-0.622347	Two Sample t-test	two.sided	1.83246	1	0	A_vs_A2
Q92905	COPS5	2	0	-2.49253	0	2.49253	-6.50488	0.0228271	2	-4.14121	-0.843845	Two Sample t-test	two.sided	2.49253	1	0	A_vs_A2
P07205	PGK2	2	0	-3.86785	-8.88178e-16	3.86785	-6.48953	0.0229315	2	-6.43229	-1.30341	Two Sample t-test	two.sided	3.86785	1	0	A_vs_A2
O75208	COQ9	2	0	-1.40667	0	1.40667	-6.47643	0.0230212	2	-2.34119	-0.472139	Two Sample t-test	two.sided	1.40667	1	0	A_vs_A2
Q5TEC6	H3-7	2	0	-3.92252	0	3.92252	-6.47485	0.023032	2	-6.52911	-1.31593	Two Sample t-test	two.sided	3.92252	1	0	A_vs_A2
Q15293	RCN1	2	0	-3.83383	-8.88178e-16	3.83383	-6.47248	0.0230483	2	-6.38241	-1.28525	Two Sample t-test	two.sided	3.83383	1	0	A_vs_A2
O95302	FKBP9	2	0	-4.0828	0	4.0828	-6.46724	0.0230844	2	-6.79909	-1.36651	Two Sample t-test	two.sided	4.0828	1	0	A_vs_A2
P22061	PCMT1	0	0	-2.75325	8.88178e-16	2.75325	-6.465	0.0230998	2	-4.58563	-0.92088	Two Sample t-test	two.sided	2.75325	1	0	A_vs_A2
P37108	SRP14	1	0	-3.87968	0	3.87968	-6.46125	0.0231257	2	-6.46321	-1.29614	Two Sample t-test	two.sided	3.87968	1	0	A_vs_A2
P01889	HLA-B	0	0	-1.831	8.88178e-16	1.831	-6.44456	0.0232415	2	-3.05345	-0.608549	Two Sample t-test	two.sided	1.831	1	0	A_vs_A2
Q8NBX0	SCCPDH	2	0	-2.81474	0	2.81474	-6.43096	0.0233365	2	-4.69796	-0.931532	Two Sample t-test	two.sided	2.81474	1	0	A_vs_A2
Q8N5K1	CISD2	2	0	-1.71465	0	1.71465	-6.42937	0.0233476	2	-2.86213	-0.567175	Two Sample t-test	two.sided	1.71465	1	0	A_vs_A2
P61421	ATP6V0D1	2	0	-2.40321	0	2.40321	-6.41003	0.0234838	2	-4.01633	-0.790085	Two Sample t-test	two.sided	2.40321	1	0	A_vs_A2
Q9HCN8	SDF2L1	2	0	-2.12724	-8.88178e-16	2.12724	-6.40986	0.023485	2	-3.55515	-0.699319	Two Sample t-test	two.sided	2.12724	1	0	A_vs_A2
O95757	HSPA4L	2	0	-3.35555	-8.88178e-16	3.35555	-6.40878	0.0234927	2	-5.60837	-1.10274	Two Sample t-test	two.sided	3.35555	1	0	A_vs_A2
Q96A35	MRPL24	2	0	-2.90378	8.88178e-16	2.90378	-6.40293	0.0235341	2	-4.85506	-0.952491	Two Sample t-test	two.sided	2.90378	1	0	A_vs_A2
P40261	NNMT	2	0	-2.85638	8.88178e-16	2.85638	-6.39834	0.0235667	2	-4.77719	-0.935566	Two Sample t-test	two.sided	2.85638	1	0	A_vs_A2
Q7Z2W4	ZC3HAV1	2	0	-3.51921	-8.88178e-16	3.51921	-6.39445	0.0235943	2	-5.8872	-1.15123	Two Sample t-test	two.sided	3.51921	1	0	A_vs_A2
Q93009	USP7	2	0	-3.33539	8.88178e-16	3.33539	-6.38561	0.0236574	2	-5.5828	-1.08799	Two Sample t-test	two.sided	3.33539	1	0	A_vs_A2
P49327	FASN	2	0	-2.97179	0	2.97179	-6.38014	0.0236965	2	-4.97591	-0.967668	Two Sample t-test	two.sided	2.97179	1	0	A_vs_A2
Q06265	EXOSC9	2	0	-3.10225	0	3.10225	-6.37814	0.0237109	2	-5.19501	-1.00949	Two Sample t-test	two.sided	3.10225	1	0	A_vs_A2
P07741	APRT	0	0	-1.0143	-8.88178e-16	1.0143	-6.37101	0.0237621	2	-1.69931	-0.329294	Two Sample t-test	two.sided	1.0143	1	0	A_vs_A2
Q01658	DR1	2	0	-1.61232	-8.88178e-16	1.61232	-6.3707	0.0237644	2	-2.70126	-0.52339	Two Sample t-test	two.sided	1.61232	1	0	A_vs_A2
Q8NCW5	NAXE	2	0	-3.44415	-8.88178e-16	3.44415	-6.37052	0.0237657	2	-5.77033	-1.11797	Two Sample t-test	two.sided	3.44415	1	0	A_vs_A2
Q86SX6	GLRX5	2	0	-1.45571	8.88178e-16	1.45571	-6.35048	0.0239106	2	-2.442	-0.469419	Two Sample t-test	two.sided	1.45571	1	0	A_vs_A2
P16403	H1-2	0	0	-3.57113	-1.77636e-15	3.57113	-6.33013	0.024059	2	-5.99846	-1.1438	Two Sample t-test	two.sided	3.57113	1	0	A_vs_A2
Q8TAT6	NPLOC4	2	0	-3.08337	0	3.08337	-6.32747	0.0240785	2	-5.18005	-0.98669	Two Sample t-test	two.sided	3.08337	1	0	A_vs_A2
Q9H0V9	LMAN2L	2	0	-2.47454	-8.88178e-16	2.47454	-6.30701	0.0242294	2	-4.16268	-0.786403	Two Sample t-test	two.sided	2.47454	1	0	A_vs_A2
O43617	TRAPPC3	2	0	-2.94548	8.88178e-16	2.94548	-6.29394	0.0243264	2	-4.95907	-0.931899	Two Sample t-test	two.sided	2.94548	1	0	A_vs_A2
Q9UHQ9	CYB5R1	2	0	-3.3696	-8.88178e-16	3.3696	-6.2938	0.0243275	2	-5.67317	-1.06603	Two Sample t-test	two.sided	3.3696	1	0	A_vs_A2
Q9NTX5	ECHDC1	2	0	-1.95802	0	1.95802	-6.29186	0.0243419	2	-3.297	-0.619039	Two Sample t-test	two.sided	1.95802	1	0	A_vs_A2
P04075	ALDOA	0	0	-2.39642	0	2.39642	-6.27889	0.0244389	2	-4.03859	-0.754258	Two Sample t-test	two.sided	2.39642	1	0	A_vs_A2
Q9UQN3	CHMP2B	2	0	-2.90687	0	2.90687	-6.25952	0.0245849	2	-4.90499	-0.908754	Two Sample t-test	two.sided	2.90687	1	0	A_vs_A2
P84098	RPL19	0	0	-3.38806	8.88178e-16	3.38806	-6.24426	0.0247008	2	-5.72263	-1.05349	Two Sample t-test	two.sided	3.38806	1	0	A_vs_A2
Q04637	EIF4G1	2	0	-2.68505	-8.88178e-16	2.68505	-6.24391	0.0247034	2	-4.53531	-0.834794	Two Sample t-test	two.sided	2.68505	1	0	A_vs_A2
Q15257	PTPA	2	0	-2.74156	0	2.74156	-6.23785	0.0247497	2	-4.63259	-0.850526	Two Sample t-test	two.sided	2.74156	1	0	A_vs_A2
P19338	NCL	0	0	-3.78838	8.88178e-16	3.78838	-6.23393	0.0247797	2	-6.40312	-1.17365	Two Sample t-test	two.sided	3.78838	1	0	A_vs_A2
P23246	SFPQ	0	0	-2.62701	-8.88178e-16	2.62701	-6.22466	0.0248508	2	-4.44287	-0.811149	Two Sample t-test	two.sided	2.62701	1	0	A_vs_A2
P40926	MDH2	0	0	-2.46085	0	2.46085	-6.21888	0.0248953	2	-4.16343	-0.758264	Two Sample t-test	two.sided	2.46085	1	0	A_vs_A2
Q6IBS0	TWF2	2	0	-2.86977	-8.88178e-16	2.86977	-6.21697	0.02491	2	-4.85589	-0.883656	Two Sample t-test	two.sided	2.86977	1	0	A_vs_A2
Q53GS9	USP39	2	0	-1.61882	0	1.61882	-6.21297	0.024941	2	-2.7399	-0.497743	Two Sample t-test	two.sided	1.61882	1	0	A_vs_A2
Q9Y3C6	PPIL1	2	0	-3.08529	8.88178e-16	3.08529	-6.20756	0.0249829	2	-5.22381	-0.946779	Two Sample t-test	two.sided	3.08529	1	0	A_vs_A2
Q9NTZ6	RBM12	2	0	-3.22335	0	3.22335	-6.18355	0.02517	2	-5.46622	-0.980469	Two Sample t-test	two.sided	3.22335	1	0	A_vs_A2
Q93062	RBPMS	2	0	-1.96575	0	1.96575	-6.17952	0.0252015	2	-3.33446	-0.597046	Two Sample t-test	two.sided	1.96575	1	0	A_vs_A2
Q92688	ANP32B	2	0	-3.78343	0	3.78343	-6.17577	0.0252311	2	-6.41935	-1.14752	Two Sample t-test	two.sided	3.78343	1	0	A_vs_A2
P25205	MCM3	0	0	-2.20246	8.88178e-16	2.20246	-6.1597	0.0253579	2	-3.74091	-0.664004	Two Sample t-test	two.sided	2.20246	1	0	A_vs_A2
P11182	DBT	2	0	-2.64359	8.88178e-16	2.64359	-6.1596	0.0253587	2	-4.49021	-0.796967	Two Sample t-test	two.sided	2.64359	1	0	A_vs_A2
P53004	BLVRA	2	0	-2.4259	8.88178e-16	2.4259	-6.15262	0.025414	2	-4.12238	-0.729419	Two Sample t-test	two.sided	2.4259	1	0	A_vs_A2
P04818	TYMS	2	0	-2.60373	8.88178e-16	2.60373	-6.13928	0.0255204	2	-4.42853	-0.778931	Two Sample t-test	two.sided	2.60373	1	0	A_vs_A2
O00217	NDUFS8	2	0	-3.7733	0	3.7733	-6.1205	0.0256713	2	-6.4259	-1.12071	Two Sample t-test	two.sided	3.7733	1	0	A_vs_A2
P49207	RPL34	0	0	-3.22787	0	3.22787	-6.09933	0.0258429	2	-5.50492	-0.950834	Two Sample t-test	two.sided	3.22787	1	0	A_vs_A2
Q9Y5A9	YTHDF2	2	0	-3.43004	-8.88178e-16	3.43004	-6.09472	0.0258806	2	-5.85152	-1.00855	Two Sample t-test	two.sided	3.43004	1	0	A_vs_A2
Q01085	TIAL1	2	0	-3.0318	8.88178e-16	3.0318	-6.09142	0.0259075	2	-5.1733	-0.890299	Two Sample t-test	two.sided	3.0318	1	0	A_vs_A2
O95571	ETHE1	2	0	-2.99452	0	2.99452	-6.08969	0.0259217	2	-5.1103	-0.87875	Two Sample t-test	two.sided	2.99452	1	0	A_vs_A2
Q96TC7	RMDN3	2	0	-2.78981	-8.88178e-16	2.78981	-6.07075	0.0260774	2	-4.76709	-0.812529	Two Sample t-test	two.sided	2.78981	1	0	A_vs_A2
Q13151	HNRNPA0	2	0	-4.29185	-8.88178e-16	4.29185	-6.06577	0.0261185	2	-7.3362	-1.2475	Two Sample t-test	two.sided	4.29185	1	0	A_vs_A2
P26885	FKBP2	0	0	-1.88617	8.88178e-16	1.88617	-6.06467	0.0261277	2	-3.22433	-0.548002	Two Sample t-test	two.sided	1.88617	1	0	A_vs_A2
P08238	HSP90AB1	0	0	-3.05497	0	3.05497	-6.05995	0.0261668	2	-5.22405	-0.885896	Two Sample t-test	two.sided	3.05497	1	0	A_vs_A2
P09874	PARP1	2	0	-3.92317	0	3.92317	-6.05213	0.0262318	2	-6.71228	-1.13406	Two Sample t-test	two.sided	3.92317	1	0	A_vs_A2
O43670	ZNF207	2	0	-3.12672	8.88178e-16	3.12672	-6.04593	0.0262836	2	-5.35189	-0.901555	Two Sample t-test	two.sided	3.12672	1	0	A_vs_A2
Q8N6M0	OTUD6B	2	0	-2.2177	0	2.2177	-6.03996	0.0263335	2	-3.79752	-0.637889	Two Sample t-test	two.sided	2.2177	1	0	A_vs_A2
Q16891	IMMT	2	0	-5.08431	-8.88178e-16	5.08431	-6.00911	0.0265939	2	-8.72478	-1.44383	Two Sample t-test	two.sided	5.08431	1	0	A_vs_A2
P49914	MTHFS	2	0	-1.68134	0	1.68134	-6.00725	0.0266097	2	-2.88559	-0.47709	Two Sample t-test	two.sided	1.68134	1	0	A_vs_A2
P82933	MRPS9	2	0	-4.34566	0	4.34566	-6.00631	0.0266176	2	-7.4587	-1.23263	Two Sample t-test	two.sided	4.34566	1	0	A_vs_A2
P50552	VASP	2	0	-2.75715	-8.88178e-16	2.75715	-6.00383	0.0266388	2	-4.73307	-0.781235	Two Sample t-test	two.sided	2.75715	1	0	A_vs_A2
Q9UHD8	SEPTIN9	2	0	-3.98465	0	3.98465	-5.99961	0.0266748	2	-6.84227	-1.12704	Two Sample t-test	two.sided	3.98465	1	0	A_vs_A2
O00505	KPNA3	2	0	-2.87107	8.88178e-16	2.87107	-5.99267	0.0267342	2	-4.93245	-0.809681	Two Sample t-test	two.sided	2.87107	1	0	A_vs_A2
Q9BT78	COPS4	2	0	-4.12046	-8.88178e-16	4.12046	-5.99158	0.0267435	2	-7.07944	-1.16149	Two Sample t-test	two.sided	4.12046	1	0	A_vs_A2
Q9H3N1	TMX1	2	0	-3.72057	-8.88178e-16	3.72057	-5.99152	0.0267441	2	-6.3924	-1.04874	Two Sample t-test	two.sided	3.72057	1	0	A_vs_A2
P21333	FLNA	0	0	-2.64854	-1.77636e-15	2.64854	-5.96992	0.0269301	2	-4.5574	-0.739678	Two Sample t-test	two.sided	2.64854	1	0	A_vs_A2
Q7L1Q6	BZW1	1	0	-2.91622	0	2.91622	-5.96779	0.0269486	2	-5.01876	-0.813685	Two Sample t-test	two.sided	2.91622	1	0	A_vs_A2
Q16763	UBE2S	2	0	-1.41724	8.88178e-16	1.41724	-5.96488	0.0269738	2	-2.43954	-0.394942	Two Sample t-test	two.sided	1.41724	1	0	A_vs_A2
Q9H2U2	PPA2	1	0	-1.75444	8.88178e-16	1.75444	-5.93358	0.0272476	2	-3.02664	-0.482232	Two Sample t-test	two.sided	1.75444	1	0	A_vs_A2
Q14974	KPNB1	2	0	-2.86835	0	2.86835	-5.93106	0.0272699	2	-4.94918	-0.787522	Two Sample t-test	two.sided	2.86835	1	0	A_vs_A2
P46013	MKI67	2	0	-3.15553	0	3.15553	-5.92863	0.0272913	2	-5.44562	-0.86543	Two Sample t-test	two.sided	3.15553	1	0	A_vs_A2
P33992	MCM5	2	0	-3.85795	0	3.85795	-5.92757	0.0273007	2	-6.65833	-1.05758	Two Sample t-test	two.sided	3.85795	1	0	A_vs_A2
P11177	PDHB	0	0	-1.83339	-8.88178e-16	1.83339	-5.92084	0.0273602	2	-3.16571	-0.501073	Two Sample t-test	two.sided	1.83339	1	0	A_vs_A2
O00571	DDX3X	2	0	-3.4174	0	3.4174	-5.91142	0.0274439	2	-5.90476	-0.93003	Two Sample t-test	two.sided	3.4174	1	0	A_vs_A2
Q52LJ0	FAM98B	2	0	-3.7773	8.88178e-16	3.7773	-5.89933	0.0275519	2	-6.53225	-1.02234	Two Sample t-test	two.sided	3.7773	1	0	A_vs_A2
P16949	STMN1	2	0	-3.3358	0	3.3358	-5.89443	0.0275958	2	-5.77076	-0.900825	Two Sample t-test	two.sided	3.3358	1	0	A_vs_A2
A8MWD9	SNRPGP15	2	0	-3.50466	8.88178e-16	3.50466	-5.88835	0.0276506	2	-6.06553	-0.943781	Two Sample t-test	two.sided	3.50466	1	0	A_vs_A2
P54709	ATP1B3	2	0	-2.16074	0	2.16074	-5.88693	0.0276634	2	-3.73999	-0.581493	Two Sample t-test	two.sided	2.16074	1	0	A_vs_A2
Q9UGM6	WARS2	2	0	-1.81405	0	1.81405	-5.87932	0.027732	2	-3.14163	-0.486478	Two Sample t-test	two.sided	1.81405	1	0	A_vs_A2
P08240	SRPRA	2	0	-2.12471	0	2.12471	-5.87492	0.0277719	2	-3.6808	-0.568624	Two Sample t-test	two.sided	2.12471	1	0	A_vs_A2
P61011	SRP54	2	0	-3.3979	-8.88178e-16	3.3979	-5.86803	0.0278344	2	-5.88937	-0.90644	Two Sample t-test	two.sided	3.3979	1	0	A_vs_A2
P27816	MAP4	2	0	-2.63381	0	2.63381	-5.86726	0.0278415	2	-4.56526	-0.702349	Two Sample t-test	two.sided	2.63381	1	0	A_vs_A2
Q9NVA2	SEPTIN11	2	0	-4.43981	0	4.43981	-5.84946	0.028004	2	-7.70556	-1.17405	Two Sample t-test	two.sided	4.43981	1	0	A_vs_A2
P84090	ERH	0	0	-2.37765	0	2.37765	-5.82447	0.0282348	2	-4.13407	-0.621232	Two Sample t-test	two.sided	2.37765	1	0	A_vs_A2
Q9UQ80	PA2G4	0	0	-2.52249	8.88178e-16	2.52249	-5.8205	0.0282717	2	-4.38717	-0.657804	Two Sample t-test	two.sided	2.52249	1	0	A_vs_A2
Q9H4A4	RNPEP	2	0	-2.48955	8.88178e-16	2.48955	-5.80606	0.0284066	2	-4.33446	-0.644636	Two Sample t-test	two.sided	2.48955	1	0	A_vs_A2
P62269	RPS18	0	0	-2.2095	1.77636e-15	2.2095	-5.80439	0.0284222	2	-3.84734	-0.571651	Two Sample t-test	two.sided	2.2095	1	0	A_vs_A2
Q8N8S7	ENAH	2	0	-2.96519	0	2.96519	-5.79867	0.028476	2	-5.16538	-0.764997	Two Sample t-test	two.sided	2.96519	1	0	A_vs_A2
Q92979	EMG1	2	0	-2.38906	-8.88178e-16	2.38906	-5.79734	0.0284884	2	-4.16217	-0.615957	Two Sample t-test	two.sided	2.38906	1	0	A_vs_A2
Q13416	ORC2	2	0	-2.44645	-8.88178e-16	2.44645	-5.77893	0.0286626	2	-4.26793	-0.624965	Two Sample t-test	two.sided	2.44645	1	0	A_vs_A2
Q9NZL4	HSPBP1	2	0	-2.19377	8.88178e-16	2.19377	-5.77653	0.0286853	2	-3.82781	-0.55974	Two Sample t-test	two.sided	2.19377	1	0	A_vs_A2
Q9Y282	ERGIC3	2	0	-3.21255	0	3.21255	-5.76421	0.0288028	2	-5.61053	-0.814567	Two Sample t-test	two.sided	3.21255	1	0	A_vs_A2
Q14011	CIRBP	2	0	-2.57262	8.88178e-16	2.57262	-5.74393	0.0289978	2	-4.49971	-0.645525	Two Sample t-test	two.sided	2.57262	1	0	A_vs_A2
O43390	HNRNPR	2	0	-4.40882	-8.88178e-16	4.40882	-5.74165	0.0290198	2	-7.71268	-1.10496	Two Sample t-test	two.sided	4.40882	1	0	A_vs_A2
P17844	DDX5	2	0	-3.23891	0	3.23891	-5.73302	0.0291035	2	-5.66972	-0.808098	Two Sample t-test	two.sided	3.23891	1	0	A_vs_A2
Q5RI15	COX20	2	0	-2.58756	0	2.58756	-5.72323	0.0291988	2	-4.53285	-0.642265	Two Sample t-test	two.sided	2.58756	1	0	A_vs_A2
P14866	HNRNPL	2	0	-3.56269	8.88178e-16	3.56269	-5.72106	0.02922	2	-6.24209	-0.883288	Two Sample t-test	two.sided	3.56269	1	0	A_vs_A2
O95782	AP2A1	2	0	-2.11102	8.88178e-16	2.11102	-5.71046	0.0293239	2	-3.70161	-0.520432	Two Sample t-test	two.sided	2.11102	1	0	A_vs_A2
P43243	MATR3	1	0	-2.51791	0	2.51791	-5.70656	0.0293622	2	-4.41638	-0.619449	Two Sample t-test	two.sided	2.51791	1	0	A_vs_A2
Q9P2X0	DPM3	2	0	-3.45961	8.88178e-16	3.45961	-5.68309	0.0295946	2	-6.07887	-0.840348	Two Sample t-test	two.sided	3.45961	1	0	A_vs_A2
P55884	EIF3B	2	0	-2.78631	-8.88178e-16	2.78631	-5.66996	0.0297257	2	-4.9007	-0.671917	Two Sample t-test	two.sided	2.78631	1	0	A_vs_A2
O00422	SAP18	2	0	-2.5268	0	2.5268	-5.66993	0.0297261	2	-4.44427	-0.609324	Two Sample t-test	two.sided	2.5268	1	0	A_vs_A2
P09132	SRP19	2	0	-2.45376	0	2.45376	-5.66517	0.0297738	2	-4.31738	-0.590148	Two Sample t-test	two.sided	2.45376	1	0	A_vs_A2
Q13185	CBX3	1	0	-3.72618	0	3.72618	-5.66225	0.0298031	2	-6.55764	-0.894715	Two Sample t-test	two.sided	3.72618	1	0	A_vs_A2
O95347	SMC2	2	0	-3.14093	8.88178e-16	3.14093	-5.65842	0.0298417	2	-5.52928	-0.752572	Two Sample t-test	two.sided	3.14093	1	0	A_vs_A2
P30566	ADSL	2	0	-2.3909	0	2.3909	-5.65025	0.0299243	2	-4.21156	-0.570234	Two Sample t-test	two.sided	2.3909	1	0	A_vs_A2
P10253	GAA	2	0	-1.11881	8.88178e-16	1.11881	-5.64513	0.0299762	2	-1.97156	-0.266066	Two Sample t-test	two.sided	1.11881	1	0	A_vs_A2
P48735	IDH2	2	0	-1.40468	0	1.40468	-5.64165	0.0300114	2	-2.47597	-0.333389	Two Sample t-test	two.sided	1.40468	1	0	A_vs_A2
P23284	PPIB	0	0	-2.33455	1.77636e-15	2.33455	-5.64131	0.0300149	2	-4.11512	-0.553979	Two Sample t-test	two.sided	2.33455	1	0	A_vs_A2
Q8N1G4	LRRC47	1	0	-2.44371	0	2.44371	-5.63987	0.0300296	2	-4.30801	-0.579404	Two Sample t-test	two.sided	2.44371	1	0	A_vs_A2
Q9NWS0	PIH1D1	2	0	-0.774682	8.88178e-16	0.774682	-5.63246	0.0301051	2	-1.36646	-0.1829	Two Sample t-test	two.sided	0.774682	0	0	A_vs_A2
P55786	NPEPPS	2	0	-3.0694	8.88178e-16	3.0694	-5.62902	0.0301402	2	-5.41555	-0.723244	Two Sample t-test	two.sided	3.0694	1	0	A_vs_A2
Q04446	GBE1	2	0	-3.94	8.88178e-16	3.94	-5.62203	0.0302119	2	-6.95536	-0.924639	Two Sample t-test	two.sided	3.94	1	0	A_vs_A2
P12429	ANXA3	0	0	-2.02965	0	2.02965	-5.61955	0.0302374	2	-3.58367	-0.475631	Two Sample t-test	two.sided	2.02965	1	0	A_vs_A2
P24534	EEF1B2	0	0	-2.16233	-8.88178e-16	2.16233	-5.61512	0.030283	2	-3.81925	-0.505419	Two Sample t-test	two.sided	2.16233	1	0	A_vs_A2
Q6UXN9	WDR82	2	0	-2.85787	0	2.85787	-5.60098	0.0304291	2	-5.05328	-0.662465	Two Sample t-test	two.sided	2.85787	1	0	A_vs_A2
O95400	CD2BP2	2	0	-1.49103	0	1.49103	-5.58948	0.0305487	2	-2.63879	-0.343271	Two Sample t-test	two.sided	1.49103	1	0	A_vs_A2
Q86XP3	DDX42	2	0	-2.7003	-8.88178e-16	2.7003	-5.58562	0.0305891	2	-4.78037	-0.620234	Two Sample t-test	two.sided	2.7003	1	0	A_vs_A2
P08574	CYC1	2	0	-4.12171	8.88178e-16	4.12171	-5.58299	0.0306166	2	-7.2982	-0.945227	Two Sample t-test	two.sided	4.12171	1	0	A_vs_A2
Q96I25	RBM17	2	0	-2.15904	8.88178e-16	2.15904	-5.57999	0.030648	2	-3.82384	-0.494234	Two Sample t-test	two.sided	2.15904	1	0	A_vs_A2
P43034	PAFAH1B1	1	0	-2.60078	-8.88178e-16	2.60078	-5.56129	0.0308451	2	-4.61294	-0.588609	Two Sample t-test	two.sided	2.60078	1	0	A_vs_A2
Q8WXF1	PSPC1	2	0	-4.32029	0	4.32029	-5.55993	0.0308594	2	-7.66362	-0.976956	Two Sample t-test	two.sided	4.32029	1	0	A_vs_A2
O14656	TOR1A	2	0	-2.61575	0	2.61575	-5.55794	0.0308806	2	-4.64073	-0.590779	Two Sample t-test	two.sided	2.61575	1	0	A_vs_A2
Q9Y6A4	CFAP20	2	0	-3.61721	0	3.61721	-5.55783	0.0308817	2	-6.41751	-0.816908	Two Sample t-test	two.sided	3.61721	1	0	A_vs_A2
Q9BWH2	FUNDC2	0	0	-2.16681	0	2.16681	-5.54197	0.0310506	2	-3.84907	-0.48455	Two Sample t-test	two.sided	2.16681	1	0	A_vs_A2
Q9NYU2	UGGT1	2	0	-2.53696	0	2.53696	-5.53829	0.03109	2	-4.5079	-0.566015	Two Sample t-test	two.sided	2.53696	1	0	A_vs_A2
P63220	RPS21	0	0	-2.04755	0	2.04755	-5.52745	0.0312064	2	-3.64139	-0.453704	Two Sample t-test	two.sided	2.04755	1	0	A_vs_A2
Q9BYD1	MRPL13	2	0	-2.84132	0	2.84132	-5.52339	0.0312501	2	-5.05468	-0.627967	Two Sample t-test	two.sided	2.84132	1	0	A_vs_A2
Q96DI7	SNRNP40	2	0	-2.87615	-8.88178e-16	2.87615	-5.50989	0.0313963	2	-5.12213	-0.630176	Two Sample t-test	two.sided	2.87615	1	0	A_vs_A2
P18124	RPL7	0	0	-3.1756	0	3.1756	-5.49521	0.0315564	2	-5.66204	-0.68916	Two Sample t-test	two.sided	3.1756	1	0	A_vs_A2
O43707	ACTN4	0	0	-2.20674	0	2.20674	-5.49313	0.0315792	2	-3.93523	-0.478246	Two Sample t-test	two.sided	2.20674	1	0	A_vs_A2
Q9GZY8	MFF	2	0	-2.81451	0	2.81451	-5.48621	0.0316551	2	-5.02183	-0.607182	Two Sample t-test	two.sided	2.81451	1	0	A_vs_A2
O95747	OXSR1	2	0	-2.08426	8.88178e-16	2.08426	-5.48019	0.0317215	2	-3.72067	-0.447847	Two Sample t-test	two.sided	2.08426	1	0	A_vs_A2
Q5T9A4	ATAD3B	2	0	-3.51878	0	3.51878	-5.46157	0.0319278	2	-6.29088	-0.746669	Two Sample t-test	two.sided	3.51878	1	0	A_vs_A2
Q9BVM2	DPCD	2	0	-1.73029	8.88178e-16	1.73029	-5.44783	0.0320814	2	-3.09686	-0.363721	Two Sample t-test	two.sided	1.73029	1	0	A_vs_A2
Q99733	NAP1L4	2	0	-3.53438	0	3.53438	-5.4452	0.0321109	2	-6.32716	-0.741609	Two Sample t-test	two.sided	3.53438	1	0	A_vs_A2
Q96HC4	PDLIM5	2	0	-1.08756	-8.88178e-16	1.08756	-5.44023	0.0321668	2	-1.9477	-0.227414	Two Sample t-test	two.sided	1.08756	1	0	A_vs_A2
Q9GZT3	SLIRP	2	0	-4.08601	0	4.08601	-5.42	0.0323959	2	-7.32968	-0.842339	Two Sample t-test	two.sided	4.08601	1	0	A_vs_A2
P43307	SSR1	2	0	-3.16608	8.88178e-16	3.16608	-5.41341	0.032471	2	-5.68252	-0.649634	Two Sample t-test	two.sided	3.16608	1	0	A_vs_A2
Q96T37	RBM15	2	0	-3.35559	8.88178e-16	3.35559	-5.40339	0.0325857	2	-6.0276	-0.683574	Two Sample t-test	two.sided	3.35559	1	0	A_vs_A2
Q14108	SCARB2	2	0	-1.95942	0	1.95942	-5.39498	0.0326825	2	-3.52211	-0.396724	Two Sample t-test	two.sided	1.95942	1	0	A_vs_A2
P28702	RXRB	2	0	-2.89714	-8.88178e-16	2.89714	-5.38929	0.0327481	2	-5.21013	-0.584146	Two Sample t-test	two.sided	2.89714	1	0	A_vs_A2
P10768	ESD	2	0	-2.25954	0	2.25954	-5.38883	0.0327534	2	-4.06364	-0.455434	Two Sample t-test	two.sided	2.25954	1	0	A_vs_A2
Q13247	SRSF6	2	0	-4.03919	-8.88178e-16	4.03919	-5.38069	0.0328478	2	-7.26911	-0.809263	Two Sample t-test	two.sided	4.03919	1	0	A_vs_A2
Q969V3	NCLN	2	0	-3.89409	0	3.89409	-5.36486	0.0330324	2	-7.01718	-0.771001	Two Sample t-test	two.sided	3.89409	1	0	A_vs_A2
P83731	RPL24	0	0	-3.53031	-8.88178e-16	3.53031	-5.36202	0.0330657	2	-6.36314	-0.697477	Two Sample t-test	two.sided	3.53031	1	0	A_vs_A2
P28331	NDUFS1	2	0	-2.43126	0	2.43126	-5.36116	0.0330757	2	-4.38249	-0.480028	Two Sample t-test	two.sided	2.43126	1	0	A_vs_A2
O95168	NDUFB4	1	0	-2.61399	0	2.61399	-5.35734	0.0331206	2	-4.71336	-0.514611	Two Sample t-test	two.sided	2.61399	1	0	A_vs_A2
Q6FI81	CIAPIN1	2	0	-2.77054	8.88178e-16	2.77054	-5.35037	0.0332028	2	-4.99855	-0.54253	Two Sample t-test	two.sided	2.77054	1	0	A_vs_A2
P33991	MCM4	2	0	-3.18103	0	3.18103	-5.34858	0.0332239	2	-5.74	-0.622057	Two Sample t-test	two.sided	3.18103	1	0	A_vs_A2
P61221	ABCE1	2	0	-3.58838	0	3.58838	-5.32821	0.0334657	2	-6.48607	-0.690682	Two Sample t-test	two.sided	3.58838	1	0	A_vs_A2
P19823	ITIH2	2	0	-1.51054	0	1.51054	-5.31126	0.033669	2	-2.73423	-0.286851	Two Sample t-test	two.sided	1.51054	1	0	A_vs_A2
Q07065	CKAP4	2	0	-2.78333	0	2.78333	-5.3008	0.0337953	2	-5.04256	-0.524105	Two Sample t-test	two.sided	2.78333	1	0	A_vs_A2
P00558	PGK1	0	0	-1.39105	0	1.39105	-5.29092	0.0339154	2	-2.52228	-0.259828	Two Sample t-test	two.sided	1.39105	1	0	A_vs_A2
O96000	NDUFB10	2	0	-4.09188	0	4.09188	-5.28538	0.0339828	2	-7.42295	-0.760818	Two Sample t-test	two.sided	4.09188	1	0	A_vs_A2
Q9NP72	RAB18	2	0	-2.59357	0	2.59357	-5.28435	0.0339955	2	-4.70533	-0.481819	Two Sample t-test	two.sided	2.59357	1	0	A_vs_A2
Q9P258	RCC2	2	0	-3.26744	0	3.26744	-5.26781	0.0341984	2	-5.93622	-0.598656	Two Sample t-test	two.sided	3.26744	1	0	A_vs_A2
Q8TF09	DYNLRB2	2	0	-3.70742	0	3.70742	-5.24667	0.0344604	2	-6.74777	-0.667065	Two Sample t-test	two.sided	3.70742	1	0	A_vs_A2
P51114	FXR1	2	0	-3.0862	0	3.0862	-5.2433	0.0345024	2	-5.61873	-0.553665	Two Sample t-test	two.sided	3.0862	1	0	A_vs_A2
Q9BS40	LXN	2	0	-2.29462	8.88178e-16	2.29462	-5.23167	0.0346482	2	-4.18177	-0.407467	Two Sample t-test	two.sided	2.29462	1	0	A_vs_A2
P22234	PAICS	0	0	-1.89828	-8.88178e-16	1.89828	-5.22389	0.0347461	2	-3.4618	-0.334765	Two Sample t-test	two.sided	1.89828	1	0	A_vs_A2
P81605	DCD	0	0	1.40304	0	-1.40304	5.22036	0.0347907	2	0.246645	2.55943	Two Sample t-test	two.sided	-1.40304	0	0	A_vs_A2
Q13443	ADAM9	2	0	-2.43042	0	2.43042	-5.22024	0.0347922	2	-4.43363	-0.427207	Two Sample t-test	two.sided	2.43042	1	0	A_vs_A2
Q9H9B4	SFXN1	2	0	-3.40909	-8.88178e-16	3.40909	-5.21417	0.0348691	2	-6.22222	-0.59596	Two Sample t-test	two.sided	3.40909	1	0	A_vs_A2
P13639	EEF2	0	0	-2.52286	8.88178e-16	2.52286	-5.21373	0.0348747	2	-4.60487	-0.44086	Two Sample t-test	two.sided	2.52286	1	0	A_vs_A2
Q9BTV4	TMEM43	2	0	-4.23665	-8.88178e-16	4.23665	-5.18285	0.0352696	2	-7.75379	-0.719508	Two Sample t-test	two.sided	4.23665	1	0	A_vs_A2
P17655	CAPN2	2	0	-1.94818	8.88178e-16	1.94818	-5.18204	0.0352802	2	-3.56576	-0.330605	Two Sample t-test	two.sided	1.94818	1	0	A_vs_A2
Q9H0D6	XRN2	2	0	-4.07558	0	4.07558	-5.18053	0.0352996	2	-7.46052	-0.690636	Two Sample t-test	two.sided	4.07558	1	0	A_vs_A2
P53007	SLC25A1	2	0	-3.05794	0	3.05794	-5.17769	0.0353364	2	-5.59909	-0.516795	Two Sample t-test	two.sided	3.05794	1	0	A_vs_A2
Q16630	CPSF6	2	0	-3.3311	-8.88178e-16	3.3311	-5.16638	0.035483	2	-6.1053	-0.556902	Two Sample t-test	two.sided	3.3311	1	0	A_vs_A2
P25398	RPS12	1	0	-4.18639	0	4.18639	-5.16048	0.03556	2	-7.67688	-0.695901	Two Sample t-test	two.sided	4.18639	1	0	A_vs_A2
Q99460	PSMD1	2	0	-1.77364	-8.88178e-16	1.77364	-5.15982	0.0355685	2	-3.25263	-0.294644	Two Sample t-test	two.sided	1.77364	1	0	A_vs_A2
P00167	CYB5A	2	0	-2.48695	0	2.48695	-5.15058	0.0356896	2	-4.56448	-0.409419	Two Sample t-test	two.sided	2.48695	1	0	A_vs_A2
Q06203	PPAT	2	0	-1.52756	0	1.52756	-5.14329	0.0357855	2	-2.80546	-0.24967	Two Sample t-test	two.sided	1.52756	1	0	A_vs_A2
Q9P0V9	SEPTIN10	2	0	-2.16545	0	2.16545	-5.14314	0.0357874	2	-3.97703	-0.353878	Two Sample t-test	two.sided	2.16545	1	0	A_vs_A2
Q9NQT4	EXOSC5	2	0	-1.98578	8.88178e-16	1.98578	-5.12648	0.036008	2	-3.65245	-0.319116	Two Sample t-test	two.sided	1.98578	1	0	A_vs_A2
P10515	DLAT	2	0	-3.08814	8.88178e-16	3.08814	-5.11083	0.036217	2	-5.68795	-0.488326	Two Sample t-test	two.sided	3.08814	1	0	A_vs_A2
P09488	GSTM1	1	0	-2.79362	0	2.79362	-5.10969	0.0362323	2	-5.14602	-0.441231	Two Sample t-test	two.sided	2.79362	1	0	A_vs_A2
Q92769	HDAC2	2	0	-3.85754	8.88178e-16	3.85754	-5.10874	0.036245	2	-7.10641	-0.608667	Two Sample t-test	two.sided	3.85754	1	0	A_vs_A2
Q9H488	POFUT1	1	0	-3.14118	0	3.14118	-5.0926	0.0364627	2	-5.79511	-0.487251	Two Sample t-test	two.sided	3.14118	1	0	A_vs_A2
P10809	HSPD1	0	0	-2.23709	1.77636e-15	2.23709	-5.091	0.0364843	2	-4.12777	-0.346418	Two Sample t-test	two.sided	2.23709	1	0	A_vs_A2
Q9BY44	EIF2A	2	0	-1.56902	-8.88178e-16	1.56902	-5.08395	0.0365801	2	-2.89691	-0.241127	Two Sample t-test	two.sided	1.56902	1	0	A_vs_A2
P14625	HSP90B1	0	0	-3.23938	-8.88178e-16	3.23938	-5.05945	0.0369159	2	-5.99421	-0.484547	Two Sample t-test	two.sided	3.23938	1	0	A_vs_A2
P36543	ATP6V1E1	1	0	-1.75547	8.88178e-16	1.75547	-5.05903	0.0369216	2	-3.24847	-0.26246	Two Sample t-test	two.sided	1.75547	1	0	A_vs_A2
Q8NFH5	NUP35	2	0	-3.17535	0	3.17535	-5.04827	0.0370706	2	-5.88171	-0.468992	Two Sample t-test	two.sided	3.17535	1	0	A_vs_A2
P06733	ENO1	0	0	-1.73669	1.77636e-15	1.73669	-5.04401	0.0371297	2	-3.21813	-0.255256	Two Sample t-test	two.sided	1.73669	1	0	A_vs_A2
Q9BZE1	MRPL37	2	0	-3.00424	0	3.00424	-5.02844	0.0373473	2	-5.57485	-0.43362	Two Sample t-test	two.sided	3.00424	1	0	A_vs_A2
O60762	DPM1	2	0	-4.00698	0	4.00698	-5.02509	0.0373944	2	-7.43789	-0.576065	Two Sample t-test	two.sided	4.00698	1	0	A_vs_A2
Q12849	GRSF1	2	0	-2.19395	8.88178e-16	2.19395	-5.0236	0.0374154	2	-4.07304	-0.314856	Two Sample t-test	two.sided	2.19395	1	0	A_vs_A2
P53597	SUCLG1	2	0	-1.08861	0	1.08861	-5.02128	0.037448	2	-2.02142	-0.155797	Two Sample t-test	two.sided	1.08861	1	0	A_vs_A2
P78330	PSPH	2	0	-2.42492	0	2.42492	-5.01214	0.0375771	2	-4.50658	-0.343257	Two Sample t-test	two.sided	2.42492	1	0	A_vs_A2
P40937	RFC5	2	0	-1.64398	0	1.64398	-5.01071	0.0375973	2	-3.05565	-0.232309	Two Sample t-test	two.sided	1.64398	1	0	A_vs_A2
P62937	PPIA	0	0	-1.87419	0	1.87419	-5.00875	0.0376251	2	-3.48416	-0.26421	Two Sample t-test	two.sided	1.87419	1	0	A_vs_A2
P49406	MRPL19	2	0	-3.29288	0	3.29288	-4.99415	0.0378331	2	-6.12982	-0.455938	Two Sample t-test	two.sided	3.29288	1	0	A_vs_A2
P04062	GBA1	2	0	-1.33689	-8.88178e-16	1.33689	-4.99259	0.0378554	2	-2.48903	-0.184748	Two Sample t-test	two.sided	1.33689	1	0	A_vs_A2
Q15008	PSMD6	2	0	-2.36234	0	2.36234	-4.98755	0.0379277	2	-4.40028	-0.3244	Two Sample t-test	two.sided	2.36234	1	0	A_vs_A2
Q5SSJ5	HP1BP3	2	0	-3.03909	0	3.03909	-4.97944	0.0380444	2	-5.66512	-0.413059	Two Sample t-test	two.sided	3.03909	1	0	A_vs_A2
P27707	DCK	2	0	-1.85625	-8.88178e-16	1.85625	-4.97934	0.0380457	2	-3.46023	-0.252263	Two Sample t-test	two.sided	1.85625	1	0	A_vs_A2
O00233	PSMD9	2	0	-3.86859	0	3.86859	-4.96273	0.0382864	2	-7.22264	-0.514548	Two Sample t-test	two.sided	3.86859	1	0	A_vs_A2
Q9GZZ1	NAA50	2	0	-4.03423	0	4.03423	-4.94457	0.038552	2	-7.54472	-0.523737	Two Sample t-test	two.sided	4.03423	1	0	A_vs_A2
Q92841	DDX17	0	0	-2.99271	8.88178e-16	2.99271	-4.94114	0.0386025	2	-5.59871	-0.386715	Two Sample t-test	two.sided	2.99271	1	0	A_vs_A2
Q13263	TRIM28	2	0	-2.80266	-8.88178e-16	2.80266	-4.92928	0.0387778	2	-5.24904	-0.356285	Two Sample t-test	two.sided	2.80266	1	0	A_vs_A2
Q9NWV4	CZIB	2	0	-1.43818	0	1.43818	-4.91884	0.0389332	2	-2.69621	-0.180162	Two Sample t-test	two.sided	1.43818	1	0	A_vs_A2
P62910	RPL32	2	0	-4.0066	0	4.0066	-4.91824	0.038942	2	-7.51172	-0.501486	Two Sample t-test	two.sided	4.0066	1	0	A_vs_A2
P12277	CKB	0	0	-1.84526	0	1.84526	-4.90647	0.0391183	2	-3.46343	-0.227089	Two Sample t-test	two.sided	1.84526	1	0	A_vs_A2
P49959	MRE11	2	0	-2.32103	8.88178e-16	2.32103	-4.89611	0.0392744	2	-4.36072	-0.281331	Two Sample t-test	two.sided	2.32103	1	0	A_vs_A2
P47755	CAPZA2	1	0	-2.10706	0	2.10706	-4.88819	0.0393943	2	-3.96173	-0.252397	Two Sample t-test	two.sided	2.10706	1	0	A_vs_A2
P41091	EIF2S3	1	0	-4.34694	-8.88178e-16	4.34694	-4.88529	0.0394384	2	-8.17545	-0.518432	Two Sample t-test	two.sided	4.34694	1	0	A_vs_A2
Q5VW32	BROX	2	0	-2.08099	0	2.08099	-4.88128	0.0394995	2	-3.9153	-0.246679	Two Sample t-test	two.sided	2.08099	1	0	A_vs_A2
P53701	HCCS	2	0	-2.15263	8.88178e-16	2.15263	-4.87351	0.0396181	2	-4.05311	-0.252147	Two Sample t-test	two.sided	2.15263	1	0	A_vs_A2
Q13428	TCOF1	2	0	-2.70645	0	2.70645	-4.86282	0.0397822	2	-5.10112	-0.311767	Two Sample t-test	two.sided	2.70645	1	0	A_vs_A2
Q96AE4	FUBP1	1	0	-4.65881	8.88178e-16	4.65881	-4.85773	0.0398607	2	-8.78527	-0.532348	Two Sample t-test	two.sided	4.65881	1	0	A_vs_A2
Q9UL25	RAB21	2	0	-3.07546	8.88178e-16	3.07546	-4.8524	0.0399431	2	-5.80249	-0.348431	Two Sample t-test	two.sided	3.07546	1	0	A_vs_A2
Q01813	PFKP	1	0	-1.52923	0	1.52923	-4.85156	0.0399561	2	-2.88544	-0.173018	Two Sample t-test	two.sided	1.52923	1	0	A_vs_A2
Q9BWF3	RBM4	2	0	-3.36591	0	3.36591	-4.84338	0.0400832	2	-6.35604	-0.375781	Two Sample t-test	two.sided	3.36591	1	0	A_vs_A2
O95456	PSMG1	2	0	-2.21993	0	2.21993	-4.83961	0.040142	2	-4.19356	-0.246302	Two Sample t-test	two.sided	2.21993	1	0	A_vs_A2
Q5F1R6	DNAJC21	2	0	-1.99054	0	1.99054	-4.83529	0.0402094	2	-3.76182	-0.219272	Two Sample t-test	two.sided	1.99054	1	0	A_vs_A2
A6NDG6	PGP	2	0	-2.62034	0	2.62034	-4.83496	0.0402147	2	-4.95219	-0.288486	Two Sample t-test	two.sided	2.62034	1	0	A_vs_A2
O43402	EMC8	2	0	-2.41305	0	2.41305	-4.83494	0.0402149	2	-4.56045	-0.265658	Two Sample t-test	two.sided	2.41305	1	0	A_vs_A2
Q15427	SF3B4	2	0	-2.59186	0	2.59186	-4.83168	0.0402659	2	-4.89993	-0.283788	Two Sample t-test	two.sided	2.59186	1	0	A_vs_A2
Q8NHP8	PLBD2	2	0	-2.49294	0	2.49294	-4.82945	0.0403009	2	-4.71395	-0.271931	Two Sample t-test	two.sided	2.49294	1	0	A_vs_A2
O60488	ACSL4	2	0	-1.17791	8.88178e-16	1.17791	-4.82923	0.0403045	2	-2.22739	-0.128439	Two Sample t-test	two.sided	1.17791	1	0	A_vs_A2
Q4KWH8	PLCH1	2	0	-3.8523	0	3.8523	-4.82903	0.0403075	2	-7.28468	-0.419911	Two Sample t-test	two.sided	3.8523	1	0	A_vs_A2
P28072	PSMB6	0	0	-1.37999	1.77636e-15	1.37999	-4.82102	0.0404336	2	-2.61159	-0.148379	Two Sample t-test	two.sided	1.37999	1	0	A_vs_A2
P61604	HSPE1	0	0	-1.69079	0	1.69079	-4.80567	0.0406767	2	-3.20459	-0.176977	Two Sample t-test	two.sided	1.69079	1	0	A_vs_A2
Q96PK6	RBM14	1	0	-3.38811	0	3.38811	-4.79018	0.0409242	2	-6.43139	-0.34483	Two Sample t-test	two.sided	3.38811	1	0	A_vs_A2
P08865	RPSA	0	0	-1.34326	-1.77636e-15	1.34326	-4.78972	0.0409317	2	-2.54993	-0.136596	Two Sample t-test	two.sided	1.34326	1	0	A_vs_A2
P45973	CBX5	2	0	-2.91011	-8.88178e-16	2.91011	-4.78517	0.0410047	2	-5.52677	-0.293446	Two Sample t-test	two.sided	2.91011	1	0	A_vs_A2
Q13596	SNX1	2	0	-3.23001	-8.88178e-16	3.23001	-4.78345	0.0410325	2	-6.13536	-0.324658	Two Sample t-test	two.sided	3.23001	1	0	A_vs_A2
Q05682	CALD1	2	0	-2.86994	8.88178e-16	2.86994	-4.7796	0.0410946	2	-5.45349	-0.286387	Two Sample t-test	two.sided	2.86994	1	0	A_vs_A2
Q9HA64	FN3KRP	2	0	-1.98532	0	1.98532	-4.77931	0.0410993	2	-3.77263	-0.198003	Two Sample t-test	two.sided	1.98532	1	0	A_vs_A2
Q16658	FSCN1	0	0	-2.37801	8.88178e-16	2.37801	-4.76652	0.0413066	2	-4.52459	-0.231424	Two Sample t-test	two.sided	2.37801	1	0	A_vs_A2
Q8NE71	ABCF1	2	0	-1.87131	-8.88178e-16	1.87131	-4.76397	0.0413482	2	-3.56141	-0.181208	Two Sample t-test	two.sided	1.87131	1	0	A_vs_A2
P61009	SPCS3	0	0	-1.46813	0	1.46813	-4.76238	0.0413742	2	-2.79454	-0.141722	Two Sample t-test	two.sided	1.46813	1	0	A_vs_A2
P53999	SUB1	0	0	-3.13566	-1.77636e-15	3.13566	-4.75487	0.0414968	2	-5.97309	-0.298223	Two Sample t-test	two.sided	3.13566	1	0	A_vs_A2
Q9Y224	RTRAF	2	0	-2.73484	0	2.73484	-4.7524	0.0415373	2	-5.21086	-0.258815	Two Sample t-test	two.sided	2.73484	1	0	A_vs_A2
Q9NPD3	EXOSC4	2	0	-4.32243	0	4.32243	-4.75212	0.0415419	2	-8.23603	-0.408828	Two Sample t-test	two.sided	4.32243	1	0	A_vs_A2
Q9Y262	EIF3L	1	0	-2.7641	8.88178e-16	2.7641	-4.75039	0.0415704	2	-5.26768	-0.260524	Two Sample t-test	two.sided	2.7641	1	0	A_vs_A2
P14406	COX7A2	2	0	-3.41322	0	3.41322	-4.74857	0.0416002	2	-6.50592	-0.320523	Two Sample t-test	two.sided	3.41322	1	0	A_vs_A2
P35613	BSG	0	0	-1.66944	8.88178e-16	1.66944	-4.74825	0.0416056	2	-3.18222	-0.156667	Two Sample t-test	two.sided	1.66944	1	0	A_vs_A2
P35268	RPL22	0	0	-2.08748	-1.77636e-15	2.08748	-4.74167	0.041714	2	-3.98168	-0.193273	Two Sample t-test	two.sided	2.08748	1	0	A_vs_A2
Q969S3	ZNF622	2	0	-1.93008	-8.88178e-16	1.93008	-4.73685	0.0417937	2	-3.68325	-0.176917	Two Sample t-test	two.sided	1.93008	1	0	A_vs_A2
P43487	RANBP1	2	0	-2.50968	0	2.50968	-4.73589	0.0418096	2	-4.78978	-0.229584	Two Sample t-test	two.sided	2.50968	1	0	A_vs_A2
Q8WVJ2	NUDCD2	2	0	-1.74242	0	1.74242	-4.7318	0.0418774	2	-3.32682	-0.158028	Two Sample t-test	two.sided	1.74242	1	0	A_vs_A2
P36873	PPP1CC	2	0	-1.66186	0	1.66186	-4.73109	0.0418893	2	-3.17323	-0.150493	Two Sample t-test	two.sided	1.66186	1	0	A_vs_A2
Q9Y295	DRG1	2	0	-3.96815	0	3.96815	-4.73098	0.041891	2	-7.57704	-0.359262	Two Sample t-test	two.sided	3.96815	1	0	A_vs_A2
P25789	PSMA4	0	0	-2.19134	-8.88178e-16	2.19134	-4.73002	0.0419069	2	-4.18469	-0.197993	Two Sample t-test	two.sided	2.19134	1	0	A_vs_A2
P62834	RAP1A	0	0	-1.61881	0	1.61881	-4.72412	0.0420053	2	-3.0932	-0.144423	Two Sample t-test	two.sided	1.61881	1	0	A_vs_A2
Q96C86	DCPS	2	0	-2.79557	8.88178e-16	2.79557	-4.72344	0.0420165	2	-5.34209	-0.249045	Two Sample t-test	two.sided	2.79557	1	0	A_vs_A2
Q9Y314	NOSIP	2	0	-2.63217	8.88178e-16	2.63217	-4.70544	0.0423185	2	-5.03902	-0.225313	Two Sample t-test	two.sided	2.63217	1	0	A_vs_A2
P48556	PSMD8	2	0	-3.54074	-8.88178e-16	3.54074	-4.69869	0.0424325	2	-6.78305	-0.298438	Two Sample t-test	two.sided	3.54074	1	0	A_vs_A2
P14678	SNRPB	2	0	-4.17208	-8.88178e-16	4.17208	-4.69764	0.0424502	2	-7.99336	-0.350798	Two Sample t-test	two.sided	4.17208	1	0	A_vs_A2
P16152	CBR1	0	0	-1.94745	8.88178e-16	1.94745	-4.65857	0.0431197	2	-3.74611	-0.148786	Two Sample t-test	two.sided	1.94745	1	0	A_vs_A2
Q15404	RSU1	1	0	-2.93713	-8.88178e-16	2.93713	-4.65191	0.0432354	2	-5.65374	-0.220512	Two Sample t-test	two.sided	2.93713	1	0	A_vs_A2
Q9NVS2	MRPS18A	2	0	-2.96884	0	2.96884	-4.64776	0.0433076	2	-5.71723	-0.220444	Two Sample t-test	two.sided	2.96884	1	0	A_vs_A2
O75369	FLNB	1	0	-2.46742	-8.88178e-16	2.46742	-4.63459	0.0435383	2	-4.75811	-0.17672	Two Sample t-test	two.sided	2.46742	1	0	A_vs_A2
P62995	TRA2B	2	0	-2.71489	0	2.71489	-4.63351	0.0435572	2	-5.23592	-0.19386	Two Sample t-test	two.sided	2.71489	1	0	A_vs_A2
O75306	NDUFS2	1	0	-4.1298	0	4.1298	-4.61294	0.0439214	2	-7.98181	-0.277787	Two Sample t-test	two.sided	4.1298	1	0	A_vs_A2
Q15233	NONO	0	0	-3.07945	0	3.07945	-4.6018	0.0441203	2	-5.95872	-0.200187	Two Sample t-test	two.sided	3.07945	1	0	A_vs_A2
P46779	RPL28	0	0	-2.94076	0	2.94076	-4.5995	0.0441615	2	-5.69173	-0.189795	Two Sample t-test	two.sided	2.94076	1	0	A_vs_A2
P11310	ACADM	0	0	-1.60508	-8.88178e-16	1.60508	-4.59261	0.0442855	2	-3.10882	-0.101338	Two Sample t-test	two.sided	1.60508	1	0	A_vs_A2
E9PAV3	NACA	0	0	-3.26156	0	3.26156	-4.57298	0.0446413	2	-6.33032	-0.192807	Two Sample t-test	two.sided	3.26156	1	0	A_vs_A2
Q9H2W6	MRPL46	2	0	-2.68108	0	2.68108	-4.56649	0.0447599	2	-5.20726	-0.154907	Two Sample t-test	two.sided	2.68108	1	0	A_vs_A2
P84103	SRSF3	2	0	-5.08732	0	5.08732	-4.56195	0.0448432	2	-9.88549	-0.289159	Two Sample t-test	two.sided	5.08732	1	0	A_vs_A2
Q4G0N4	NADK2	2	0	-2.32197	0	2.32197	-4.55927	0.0448925	2	-4.51325	-0.13069	Two Sample t-test	two.sided	2.32197	1	0	A_vs_A2
P38159	RBMX	1	0	-4.38248	8.88178e-16	4.38248	-4.54964	0.04507	2	-8.52706	-0.237912	Two Sample t-test	two.sided	4.38248	1	0	A_vs_A2
O95169	NDUFB8	2	0	-3.24773	0	3.24773	-4.54721	0.045115	2	-6.32079	-0.174669	Two Sample t-test	two.sided	3.24773	1	0	A_vs_A2
Q13951	CBFB	2	0	-2.23136	0	2.23136	-4.54311	0.045191	2	-4.34463	-0.118101	Two Sample t-test	two.sided	2.23136	1	0	A_vs_A2
P18669	PGAM1	0	0	-2.99088	0	2.99088	-4.53493	0.0453433	2	-5.82857	-0.15319	Two Sample t-test	two.sided	2.99088	1	0	A_vs_A2
Q13813	SPTAN1	2	0	-3.70337	0	3.70337	-4.53485	0.0453448	2	-7.21713	-0.18962	Two Sample t-test	two.sided	3.70337	1	0	A_vs_A2
P63000	RAC1	0	0	-2.4265	0	2.4265	-4.53272	0.0453845	2	-4.72984	-0.123164	Two Sample t-test	two.sided	2.4265	1	0	A_vs_A2
P07814	EPRS1	2	0	-2.16513	8.88178e-16	2.16513	-4.53127	0.0454116	2	-4.22102	-0.109238	Two Sample t-test	two.sided	2.16513	1	0	A_vs_A2
P35080	PFN2	0	0	-2.75691	0	2.75691	-4.53086	0.0454192	2	-5.37496	-0.13886	Two Sample t-test	two.sided	2.75691	1	0	A_vs_A2
Q9UHL4	DPP7	2	0	-2.63075	0	2.63075	-4.52732	0.0454856	2	-5.13095	-0.130549	Two Sample t-test	two.sided	2.63075	1	0	A_vs_A2
Q6NSJ0	MYORG	2	0	-1.7573	0	1.7573	-4.52609	0.0455087	2	-3.42785	-0.0867514	Two Sample t-test	two.sided	1.7573	1	0	A_vs_A2
Q92820	GGH	2	0	-3.37085	8.88178e-16	3.37085	-4.51708	0.045678	2	-6.58169	-0.160018	Two Sample t-test	two.sided	3.37085	1	0	A_vs_A2
Q9NRW7	VPS45	2	0	-2.52208	-8.88178e-16	2.52208	-4.51529	0.0457119	2	-4.92539	-0.118771	Two Sample t-test	two.sided	2.52208	1	0	A_vs_A2
P52209	PGD	0	0	-1.61829	1.77636e-15	1.61829	-4.51125	0.0457883	2	-3.16175	-0.0748273	Two Sample t-test	two.sided	1.61829	1	0	A_vs_A2
Q3MHD2	LSM12	2	0	-2.20285	0	2.20285	-4.51015	0.045809	2	-4.30435	-0.101347	Two Sample t-test	two.sided	2.20285	1	0	A_vs_A2
P26641	EEF1G	0	0	-2.17689	-1.77636e-15	2.17689	-4.50231	0.0459579	2	-4.25725	-0.0965368	Two Sample t-test	two.sided	2.17689	1	0	A_vs_A2
Q5RKV6	EXOSC6	2	0	-3.31905	0	3.31905	-4.49754	0.0460488	2	-6.49428	-0.143823	Two Sample t-test	two.sided	3.31905	1	0	A_vs_A2
P21964	COMT	2	0	-3.49944	0	3.49944	-4.49449	0.0461071	2	-6.84951	-0.149365	Two Sample t-test	two.sided	3.49944	1	0	A_vs_A2
Q9BQE5	APOL2	2	0	-2.44033	0	2.44033	-4.48771	0.0462371	2	-4.78003	-0.100629	Two Sample t-test	two.sided	2.44033	1	0	A_vs_A2
Q92945	KHSRP	2	0	-3.68221	0	3.68221	-4.48568	0.0462759	2	-7.21417	-0.150246	Two Sample t-test	two.sided	3.68221	1	0	A_vs_A2
O75937	DNAJC8	2	0	-3.40011	8.88178e-16	3.40011	-4.47766	0.0464305	2	-6.66733	-0.132892	Two Sample t-test	two.sided	3.40011	1	0	A_vs_A2
Q13363	CTBP1	2	0	-1.47969	0	1.47969	-4.46752	0.046627	2	-2.90476	-0.0546061	Two Sample t-test	two.sided	1.47969	1	0	A_vs_A2
Q6NZI2	CAVIN1	2	0	-3.72561	8.88178e-16	3.72561	-4.46324	0.0467103	2	-7.31717	-0.134048	Two Sample t-test	two.sided	3.72561	1	0	A_vs_A2
Q09161	NCBP1	2	0	-1.7802	8.88178e-16	1.7802	-4.45738	0.0468247	2	-3.49861	-0.0617955	Two Sample t-test	two.sided	1.7802	1	0	A_vs_A2
P49419	ALDH7A1	1	0	-2.75725	0	2.75725	-4.45088	0.0469521	2	-5.42267	-0.0918238	Two Sample t-test	two.sided	2.75725	1	0	A_vs_A2
Q9UPQ0	LIMCH1	2	0	-2.79283	8.88178e-16	2.79283	-4.45033	0.0469628	2	-5.49298	-0.0926768	Two Sample t-test	two.sided	2.79283	1	0	A_vs_A2
O95297	MPZL1	2	0	-2.57003	0	2.57003	-4.43616	0.0472425	2	-5.06271	-0.077344	Two Sample t-test	two.sided	2.57003	1	0	A_vs_A2
Q96I24	FUBP3	2	0	-2.96922	0	2.96922	-4.43606	0.0472445	2	-5.84914	-0.0892913	Two Sample t-test	two.sided	2.96922	1	0	A_vs_A2
Q15642	TRIP10	2	0	-1.99153	0	1.99153	-4.43547	0.047256	2	-3.92342	-0.0596367	Two Sample t-test	two.sided	1.99153	1	0	A_vs_A2
Q0VDF9	HSPA14	2	0	-0.996699	8.88178e-16	0.996699	-4.42871	0.0473904	2	-1.96503	-0.0283694	Two Sample t-test	two.sided	0.996699	0	0	A_vs_A2
Q16540	MRPL23	2	0	-2.21245	-8.88178e-16	2.21245	-4.42788	0.047407	2	-4.36232	-0.0625691	Two Sample t-test	two.sided	2.21245	1	0	A_vs_A2
Q8NCA5	FAM98A	2	0	-2.00269	0	2.00269	-4.42249	0.0475143	2	-3.95111	-0.0542687	Two Sample t-test	two.sided	2.00269	1	0	A_vs_A2
Q8TAE8	GADD45GIP1	2	0	-2.94952	8.88178e-16	2.94952	-4.40607	0.0478442	2	-5.82981	-0.0692281	Two Sample t-test	two.sided	2.94952	1	0	A_vs_A2
Q7L2H7	EIF3M	0	0	-1.53329	0	1.53329	-4.38774	0.0482163	2	-3.03684	-0.0297329	Two Sample t-test	two.sided	1.53329	1	0	A_vs_A2
Q9UN86	G3BP2	2	0	-3.50844	8.88178e-16	3.50844	-4.38368	0.0482991	2	-6.95202	-0.0648516	Two Sample t-test	two.sided	3.50844	1	0	A_vs_A2
P10321	HLA-C	2	0	-2.24759	0	2.24759	-4.38081	0.048358	2	-4.45508	-0.0400977	Two Sample t-test	two.sided	2.24759	1	0	A_vs_A2
O43772	SLC25A20	2	0	-2.82244	8.88178e-16	2.82244	-4.37958	0.0483833	2	-5.5953	-0.0495733	Two Sample t-test	two.sided	2.82244	1	0	A_vs_A2
P37235	HPCAL1	2	0	-2.45871	-8.88178e-16	2.45871	-4.37588	0.0484593	2	-4.87628	-0.0411424	Two Sample t-test	two.sided	2.45871	1	0	A_vs_A2
P82914	MRPS15	2	0	-2.63728	0	2.63728	-4.37584	0.04846	2	-5.23046	-0.0441099	Two Sample t-test	two.sided	2.63728	1	0	A_vs_A2
Q9NR45	NANS	2	0	-2.81776	0	2.81776	-4.3609	0.0487686	2	-5.59789	-0.0376389	Two Sample t-test	two.sided	2.81776	1	0	A_vs_A2
Q9UN37	VPS4A	2	0	-2.10938	0	2.10938	-4.33768	0.0492542	2	-4.20173	-0.0170339	Two Sample t-test	two.sided	2.10938	1	0	A_vs_A2
P04406	GAPDH	0	0	-2.01198	-1.77636e-15	2.01198	-4.32481	0.0495263	2	-4.01364	-0.0103074	Two Sample t-test	two.sided	2.01198	1	0	A_vs_A2
P18621	RPL17	0	0	-1.48143	0	1.48143	-4.32287	0.0495675	2	-2.95593	-0.00692875	Two Sample t-test	two.sided	1.48143	1	0	A_vs_A2
P98175	RBM10	2	0	-1.83495	8.88178e-16	1.83495	-4.31242	0.0497904	2	-3.66575	-0.00415476	Two Sample t-test	two.sided	1.83495	1	0	A_vs_A2
O75083	WDR1	0	0	-2.49446	8.88178e-16	2.49446	-4.31102	0.0498203	2	-4.98407	-0.00484222	Two Sample t-test	two.sided	2.49446	1	0	A_vs_A2
P60660	MYL6	0	0	-2.61378	0	2.61378	-4.29904	0.0500778	2	-5.22976	0.00219369	Two Sample t-test	two.sided	2.61378	0	0	A_vs_A2
P15586	GNS	2	0	-2.85556	0	2.85556	-4.28911	0.0502928	2	-5.72013	0.00901638	Two Sample t-test	two.sided	2.85556	0	0	A_vs_A2
P49915	GMPS	2	0	-2.58238	0	2.58238	-4.2861	0.0503582	2	-5.17474	0.00997234	Two Sample t-test	two.sided	2.58238	0	0	A_vs_A2
Q86YP4	GATAD2A	2	0	-2.47412	8.88178e-16	2.47412	-4.27943	0.0505036	2	-4.96167	0.013426	Two Sample t-test	two.sided	2.47412	0	0	A_vs_A2
P60468	SEC61B	0	0	-1.75685	0	1.75685	-4.279	0.050513	2	-3.52342	0.0097105	Two Sample t-test	two.sided	1.75685	0	0	A_vs_A2
Q9UBP6	METTL1	2	0	-3.02286	0	3.02286	-4.27313	0.0506416	2	-6.0666	0.0208876	Two Sample t-test	two.sided	3.02286	0	0	A_vs_A2
P48729	CSNK1A1	2	0	-2.64269	0	2.64269	-4.26207	0.050885	2	-5.31054	0.0251644	Two Sample t-test	two.sided	2.64269	0	0	A_vs_A2
Q53GQ0	HSD17B12	2	0	-1.89929	0	1.89929	-4.25884	0.0509563	2	-3.81812	0.0195385	Two Sample t-test	two.sided	1.89929	0	0	A_vs_A2
Q9NY33	DPP3	2	0	-2.44612	-8.88178e-16	2.44612	-4.25473	0.0510475	2	-4.91978	0.0275531	Two Sample t-test	two.sided	2.44612	0	0	A_vs_A2
Q9P287	BCCIP	2	0	-2.91029	0	2.91029	-4.25249	0.0510972	2	-5.8549	0.034331	Two Sample t-test	two.sided	2.91029	0	0	A_vs_A2
Q00688	FKBP3	2	0	-3.91726	0	3.91726	-4.24729	0.051213	2	-7.88558	0.0510636	Two Sample t-test	two.sided	3.91726	0	0	A_vs_A2
P09622	DLD	0	0	-0.588042	0	0.588042	-4.24144	0.0513435	2	-1.18457	0.00848642	Two Sample t-test	two.sided	0.588042	0	0	A_vs_A2
P62140	PPP1CB	1	0	-2.76945	0	2.76945	-4.23482	0.051492	2	-5.58327	0.0443601	Two Sample t-test	two.sided	2.76945	0	0	A_vs_A2
Q9Y2S7	POLDIP2	2	0	-2.7217	0	2.7217	-4.23205	0.0515544	2	-5.48881	0.0454085	Two Sample t-test	two.sided	2.7217	0	0	A_vs_A2
Q13190	STX5	2	0	-2.57704	0	2.57704	-4.22791	0.0516477	2	-5.19964	0.0455601	Two Sample t-test	two.sided	2.57704	0	0	A_vs_A2
Q96QR8	PURB	2	0	-2.36847	-8.88178e-16	2.36847	-4.22326	0.0517529	2	-4.78146	0.0445271	Two Sample t-test	two.sided	2.36847	0	0	A_vs_A2
O00264	PGRMC1	2	0	-2.72863	0	2.72863	-4.22002	0.0518263	2	-5.5107	0.0534328	Two Sample t-test	two.sided	2.72863	0	0	A_vs_A2
P52888	THOP1	2	0	-1.76803	8.88178e-16	1.76803	-4.21618	0.0519134	2	-3.57233	0.0362623	Two Sample t-test	two.sided	1.76803	0	0	A_vs_A2
Q99735	MGST2	2	0	-4.30872	0	4.30872	-4.214	0.051963	2	-8.70808	0.0906443	Two Sample t-test	two.sided	4.30872	0	0	A_vs_A2
P52907	CAPZA1	0	0	-1.59452	-1.77636e-15	1.59452	-4.20655	0.0521331	2	-3.22547	0.0364282	Two Sample t-test	two.sided	1.59452	0	0	A_vs_A2
P26447	S100A4	2	0	-3.01562	0	3.01562	-4.20625	0.05214	2	-6.10035	0.0691159	Two Sample t-test	two.sided	3.01562	0	0	A_vs_A2
P62750	RPL23A	0	0	-3.24239	-1.77636e-15	3.24239	-4.19189	0.05247	2	-6.57045	0.0856709	Two Sample t-test	two.sided	3.24239	0	0	A_vs_A2
P15531	NME1	0	0	-2.3781	-1.77636e-15	2.3781	-4.18937	0.0525284	2	-4.82051	0.0643063	Two Sample t-test	two.sided	2.3781	0	0	A_vs_A2
P62851	RPS25	0	0	-3.17791	-1.77636e-15	3.17791	-4.18141	0.0527129	2	-6.44797	0.0921436	Two Sample t-test	two.sided	3.17791	0	0	A_vs_A2
P53396	ACLY	1	0	-3.10775	0	3.10775	-4.17734	0.0528077	2	-6.30872	0.0932246	Two Sample t-test	two.sided	3.10775	0	0	A_vs_A2
Q96DH6	MSI2	2	0	-1.78975	8.88178e-16	1.78975	-4.17149	0.0529445	2	-3.63578	0.0562763	Two Sample t-test	two.sided	1.78975	0	0	A_vs_A2
Q7Z7H5	TMED4	2	0	-2.91023	-8.88178e-16	2.91023	-4.16668	0.0530573	2	-5.91544	0.0949742	Two Sample t-test	two.sided	2.91023	0	0	A_vs_A2
Q00341	HDLBP	2	0	-2.27885	8.88178e-16	2.27885	-4.16172	0.0531739	2	-4.63487	0.0771733	Two Sample t-test	two.sided	2.27885	0	0	A_vs_A2
Q9NQR4	NIT2	2	0	-2.5036	0	2.5036	-4.15685	0.0532887	2	-5.09503	0.0878154	Two Sample t-test	two.sided	2.5036	0	0	A_vs_A2
Q9BQ67	GRWD1	2	0	-3.04434	-8.88178e-16	3.04434	-4.14925	0.0534686	2	-6.20124	0.112552	Two Sample t-test	two.sided	3.04434	0	0	A_vs_A2
P82650	MRPS22	2	0	-2.77825	0	2.77825	-4.14841	0.0534887	2	-5.65981	0.103302	Two Sample t-test	two.sided	2.77825	0	0	A_vs_A2
Q99816	TSG101	2	0	-3.1855	8.88178e-16	3.1855	-4.14828	0.0534917	2	-6.48954	0.118542	Two Sample t-test	two.sided	3.1855	0	0	A_vs_A2
Q9BUF5	TUBB6	0	0	-0.775111	0	0.775111	-4.14352	0.0536049	2	-1.57999	0.0297679	Two Sample t-test	two.sided	0.775111	0	0	A_vs_A2
E9PRG8	C11orf98	2	0	-2.83971	-8.88178e-16	2.83971	-4.12664	0.0540095	2	-5.80055	0.121124	Two Sample t-test	two.sided	2.83971	0	0	A_vs_A2
Q9Y294	ASF1A	2	0	-2.82425	0	2.82425	-4.12077	0.0541512	2	-5.77315	0.124657	Two Sample t-test	two.sided	2.82425	0	0	A_vs_A2
Q04760	GLO1	0	0	-2.12653	8.88178e-16	2.12653	-4.10877	0.0544425	2	-4.35341	0.100347	Two Sample t-test	two.sided	2.12653	0	0	A_vs_A2
Q9Y394	DHRS7	2	0	-1.92947	0	1.92947	-4.10747	0.0544742	2	-3.95063	0.0916856	Two Sample t-test	two.sided	1.92947	0	0	A_vs_A2
Q9NX46	ADPRS	2	0	-2.27738	0	2.27738	-4.10702	0.0544852	2	-4.66324	0.108481	Two Sample t-test	two.sided	2.27738	0	0	A_vs_A2
Q99439	CNN2	2	0	-3.7578	-8.88178e-16	3.7578	-4.10427	0.0545523	2	-7.69723	0.181632	Two Sample t-test	two.sided	3.7578	0	0	A_vs_A2
Q8WVI0	UQCC5	2	0	-2.73765	8.88178e-16	2.73765	-4.09667	0.0547387	2	-5.61295	0.137654	Two Sample t-test	two.sided	2.73765	0	0	A_vs_A2
P62316	SNRPD2	0	0	-2.20689	0	2.20689	-4.09515	0.054776	2	-4.52561	0.111824	Two Sample t-test	two.sided	2.20689	0	0	A_vs_A2
Q9UKX7	NUP50	2	0	-2.84847	8.88178e-16	2.84847	-4.08948	0.0549157	2	-5.84543	0.148482	Two Sample t-test	two.sided	2.84847	0	0	A_vs_A2
Q9NQC3	RTN4	2	0	-3.45106	0	3.45106	-4.07987	0.0551537	2	-7.09057	0.188447	Two Sample t-test	two.sided	3.45106	0	0	A_vs_A2
Q14257	RCN2	2	0	-2.92491	0	2.92491	-4.07824	0.0551943	2	-6.01077	0.160952	Two Sample t-test	two.sided	2.92491	0	0	A_vs_A2
Q9UGM3	DMBT1	2	0	-2.94633	0	2.94633	-4.07555	0.0552611	2	-6.05683	0.164177	Two Sample t-test	two.sided	2.94633	0	0	A_vs_A2
P41252	IARS1	2	0	-2.41809	0	2.41809	-4.07415	0.0552961	2	-4.97179	0.135623	Two Sample t-test	two.sided	2.41809	0	0	A_vs_A2
P46109	CRKL	2	0	-3.48876	-8.88178e-16	3.48876	-4.07223	0.0553439	2	-7.17493	0.197408	Two Sample t-test	two.sided	3.48876	0	0	A_vs_A2
Q07666	KHDRBS1	1	0	-3.32041	8.88178e-16	3.32041	-4.05195	0.0558536	2	-6.84625	0.205439	Two Sample t-test	two.sided	3.32041	0	0	A_vs_A2
P32455	GBP1	2	0	-2.73527	-8.88178e-16	2.73527	-4.04128	0.0561245	2	-5.64743	0.176902	Two Sample t-test	two.sided	2.73527	0	0	A_vs_A2
Q9UBS4	DNAJB11	1	0	-2.47388	8.88178e-16	2.47388	-4.03958	0.0561679	2	-5.10886	0.161108	Two Sample t-test	two.sided	2.47388	0	0	A_vs_A2
Q14141	SEPTIN6	1	0	-2.78476	0	2.78476	-4.0385	0.0561954	2	-5.75167	0.182146	Two Sample t-test	two.sided	2.78476	0	0	A_vs_A2
P61247	RPS3A	0	0	-2.47593	0	2.47593	-4.03248	0.0563495	2	-5.11774	0.165887	Two Sample t-test	two.sided	2.47593	0	0	A_vs_A2
Q9NX62	BPNT2	2	0	-1.5842	0	1.5842	-4.02951	0.0564257	2	-3.27578	0.107387	Two Sample t-test	two.sided	1.5842	0	0	A_vs_A2
Q8NC51	SERBP1	2	0	-3.91306	0	3.91306	-4.02887	0.0564421	2	-8.09204	0.265913	Two Sample t-test	two.sided	3.91306	0	0	A_vs_A2
P14174	MIF	0	0	-2.67041	8.88178e-16	2.67041	-4.02636	0.0565065	2	-5.52406	0.183243	Two Sample t-test	two.sided	2.67041	0	0	A_vs_A2
Q96E11	MRRF	2	0	-2.0587	-8.88178e-16	2.0587	-4.02039	0.0566606	2	-4.26195	0.144539	Two Sample t-test	two.sided	2.0587	0	0	A_vs_A2
P68104	EEF1A1	0	0	-1.44535	0	1.44535	-3.99896	0.0572181	2	-3.00045	0.109762	Two Sample t-test	two.sided	1.44535	0	0	A_vs_A2
Q9Y4L1	HYOU1	2	0	-2.5172	0	2.5172	-3.99486	0.0573257	2	-5.22834	0.19394	Two Sample t-test	two.sided	2.5172	0	0	A_vs_A2
Q96GC5	MRPL48	2	0	-3.01033	0	3.01033	-3.96326	0.058165	2	-6.27844	0.257788	Two Sample t-test	two.sided	3.01033	0	0	A_vs_A2
P61353	RPL27	0	0	-3.58634	-8.88178e-16	3.58634	-3.95854	0.0582919	2	-7.48443	0.311755	Two Sample t-test	two.sided	3.58634	0	0	A_vs_A2
Q99536	VAT1	0	0	-1.16685	-8.88178e-16	1.16685	-3.95029	0.0585147	2	-2.43777	0.104082	Two Sample t-test	two.sided	1.16685	0	0	A_vs_A2
Q9HAV7	GRPEL1	2	0	-3.45182	0	3.45182	-3.9497	0.0585307	2	-7.2121	0.30846	Two Sample t-test	two.sided	3.45182	0	0	A_vs_A2
Q92734	TFG	0	0	-1.25792	8.88178e-16	1.25792	-3.94547	0.0586454	2	-2.62972	0.113879	Two Sample t-test	two.sided	1.25792	0	0	A_vs_A2
O00625	PIR	1	0	-3.45916	0	3.45916	-3.94216	0.0587355	2	-7.23465	0.316328	Two Sample t-test	two.sided	3.45916	0	0	A_vs_A2
Q00796	SORD	2	0	-2.4806	8.88178e-16	2.4806	-3.93733	0.0588672	2	-5.19137	0.230164	Two Sample t-test	two.sided	2.4806	0	0	A_vs_A2
P35269	GTF2F1	2	0	-3.38299	8.88178e-16	3.38299	-3.92547	0.0591924	2	-7.09104	0.325058	Two Sample t-test	two.sided	3.38299	0	0	A_vs_A2
Q13057	COASY	2	0	-2.21978	0	2.21978	-3.92429	0.0592249	2	-4.65358	0.214022	Two Sample t-test	two.sided	2.21978	0	0	A_vs_A2
P37198	NUP62	2	0	-1.57184	-8.88178e-16	1.57184	-3.90961	0.0596313	2	-3.30171	0.15802	Two Sample t-test	two.sided	1.57184	0	0	A_vs_A2
P10644	PRKAR1A	0	0	-1.40934	0	1.40934	-3.90687	0.0597078	2	-2.96145	0.142773	Two Sample t-test	two.sided	1.40934	0	0	A_vs_A2
P10606	COX5B	0	0	-1.887	0	1.887	-3.89966	0.0599093	2	-3.969	0.195005	Two Sample t-test	two.sided	1.887	0	0	A_vs_A2
P60981	DSTN	0	0	-2.36586	0	2.36586	-3.89211	0.0601214	2	-4.98126	0.249552	Two Sample t-test	two.sided	2.36586	0	0	A_vs_A2
P62195	PSMC5	0	0	-0.494572	-8.88178e-16	0.494572	-3.87847	0.0605073	2	-1.04324	0.0540908	Two Sample t-test	two.sided	0.494572	0	0	A_vs_A2
Q13643	FHL3	2	0	-1.94022	0	1.94022	-3.87719	0.0605436	2	-4.09335	0.212908	Two Sample t-test	two.sided	1.94022	0	0	A_vs_A2
P32119	PRDX2	0	0	-1.00465	0	1.00465	-3.86883	0.0607823	2	-2.12196	0.112655	Two Sample t-test	two.sided	1.00465	0	0	A_vs_A2
P04843	RPN1	1	0	-3.93982	0	3.93982	-3.86839	0.0607947	2	-8.32191	0.442276	Two Sample t-test	two.sided	3.93982	0	0	A_vs_A2
P05386	RPLP1	2	0	-4.36407	-8.88178e-16	4.36407	-3.86734	0.060825	2	-9.21938	0.491228	Two Sample t-test	two.sided	4.36407	0	0	A_vs_A2
P31937	HIBADH	2	0	-3.49444	8.88178e-16	3.49444	-3.86021	0.0610297	2	-7.38939	0.400523	Two Sample t-test	two.sided	3.49444	0	0	A_vs_A2
P30084	ECHS1	0	0	-1.32135	0	1.32135	-3.85921	0.0610586	2	-2.79454	0.151832	Two Sample t-test	two.sided	1.32135	0	0	A_vs_A2
P09972	ALDOC	0	0	-1.95862	1.77636e-15	1.95862	-3.85696	0.0611233	2	-4.14357	0.226329	Two Sample t-test	two.sided	1.95862	0	0	A_vs_A2
Q15124	PGM5	2	0	-3.2668	0	3.2668	-3.8525	0.0612521	2	-6.91531	0.381714	Two Sample t-test	two.sided	3.2668	0	0	A_vs_A2
Q15942	ZYX	2	0	-2.7362	0	2.7362	-3.8511	0.0612925	2	-5.79323	0.320824	Two Sample t-test	two.sided	2.7362	0	0	A_vs_A2
Q9Y230	RUVBL2	0	0	-1.43846	0	1.43846	-3.84618	0.0614353	2	-3.04765	0.170719	Two Sample t-test	two.sided	1.43846	0	0	A_vs_A2
Q9UNF0	PACSIN2	2	0	-1.91033	0	1.91033	-3.84473	0.0614775	2	-4.04819	0.227526	Two Sample t-test	two.sided	1.91033	0	0	A_vs_A2
P09493	TPM1	2	0	-3.8011	8.88178e-16	3.8011	-3.84136	0.0615759	2	-8.05866	0.456463	Two Sample t-test	two.sided	3.8011	0	0	A_vs_A2
P35221	CTNNA1	2	0	-3.55625	0	3.55625	-3.83752	0.0616878	2	-7.54354	0.431038	Two Sample t-test	two.sided	3.55625	0	0	A_vs_A2
P36639	NUDT1	2	0	-3.00047	8.88178e-16	3.00047	-3.82472	0.0620638	2	-6.37587	0.374936	Two Sample t-test	two.sided	3.00047	0	0	A_vs_A2
P08648	ITGA5	2	0	-3.156	0	3.156	-3.82131	0.0621644	2	-6.70954	0.397538	Two Sample t-test	two.sided	3.156	0	0	A_vs_A2
Q09028	RBBP4	0	0	-1.78968	8.88178e-16	1.78968	-3.81908	0.0622304	2	-3.80596	0.22661	Two Sample t-test	two.sided	1.78968	0	0	A_vs_A2
Q14240	EIF4A2	2	0	-2.40993	0	2.40993	-3.81653	0.062306	2	-5.12681	0.306961	Two Sample t-test	two.sided	2.40993	0	0	A_vs_A2
P68133	ACTA1	0	0	-2.08379	1.77636e-15	2.08379	-3.8139	0.0623842	2	-4.43461	0.26704	Two Sample t-test	two.sided	2.08379	0	0	A_vs_A2
P52788	SMS	2	0	-3.32408	0	3.32408	-3.81323	0.0624038	2	-7.0748	0.426636	Two Sample t-test	two.sided	3.32408	0	0	A_vs_A2
O75787	ATP6AP2	2	0	-2.37632	8.88178e-16	2.37632	-3.81177	0.0624473	2	-5.05866	0.306022	Two Sample t-test	two.sided	2.37632	0	0	A_vs_A2
Q15102	PAFAH1B3	2	0	-2.30845	0	2.30845	-3.80414	0.062675	2	-4.91942	0.302509	Two Sample t-test	two.sided	2.30845	0	0	A_vs_A2
Q99598	TSNAX	2	0	-2.95087	0	2.95087	-3.78834	0.0631504	2	-6.30235	0.400615	Two Sample t-test	two.sided	2.95087	0	0	A_vs_A2
P09651	HNRNPA1	0	0	-3.38652	-1.77636e-15	3.38652	-3.78739	0.0631792	2	-7.23377	0.460729	Two Sample t-test	two.sided	3.38652	0	0	A_vs_A2
O60749	SNX2	2	0	-2.93002	8.88178e-16	2.93002	-3.78505	0.06325	2	-6.26073	0.400678	Two Sample t-test	two.sided	2.93002	0	0	A_vs_A2
P07686	HEXB	0	0	-1.36074	-8.88178e-16	1.36074	-3.7841	0.0632789	2	-2.90795	0.186469	Two Sample t-test	two.sided	1.36074	0	0	A_vs_A2
O15371	EIF3D	2	0	-2.49546	0	2.49546	-3.78023	0.0633964	2	-5.33579	0.344869	Two Sample t-test	two.sided	2.49546	0	0	A_vs_A2
Q16698	DECR1	2	0	-3.23039	-8.88178e-16	3.23039	-3.77772	0.0634728	2	-6.90965	0.448877	Two Sample t-test	two.sided	3.23039	0	0	A_vs_A2
Q9HA77	CARS2	2	0	-2.07027	-8.88178e-16	2.07027	-3.76859	0.0637519	2	-4.43394	0.293387	Two Sample t-test	two.sided	2.07027	0	0	A_vs_A2
P06132	UROD	2	0	-2.8209	0	2.8209	-3.76342	0.0639107	2	-6.04599	0.404186	Two Sample t-test	two.sided	2.8209	0	0	A_vs_A2
P51965	UBE2E1	2	0	-2.0527	-8.88178e-16	2.0527	-3.75116	0.0642897	2	-4.40719	0.301786	Two Sample t-test	two.sided	2.0527	0	0	A_vs_A2
P11766	ADH5	2	0	-3.19422	0	3.19422	-3.74761	0.0643999	2	-6.86152	0.473078	Two Sample t-test	two.sided	3.19422	0	0	A_vs_A2
P54727	RAD23B	1	0	-3.67458	0	3.67458	-3.73946	0.0646544	2	-7.90258	0.553421	Two Sample t-test	two.sided	3.67458	0	0	A_vs_A2
Q9UMX5	NENF	2	0	-1.96318	8.88178e-16	1.96318	-3.73781	0.0647062	2	-4.22302	0.29667	Two Sample t-test	two.sided	1.96318	0	0	A_vs_A2
P53582	METAP1	2	0	-2.16418	8.88178e-16	2.16418	-3.72543	0.0650957	2	-4.66368	0.335322	Two Sample t-test	two.sided	2.16418	0	0	A_vs_A2
O15511	ARPC5	0	0	-1.85644	8.88178e-16	1.85644	-3.72446	0.0651263	2	-4.00107	0.288197	Two Sample t-test	two.sided	1.85644	0	0	A_vs_A2
Q96IJ6	GMPPA	2	0	-1.95217	-8.88178e-16	1.95217	-3.71997	0.0652687	2	-4.21012	0.305783	Two Sample t-test	two.sided	1.95217	0	0	A_vs_A2
P55010	EIF5	2	0	-2.97493	-8.88178e-16	2.97493	-3.71593	0.0653969	2	-6.41958	0.469721	Two Sample t-test	two.sided	2.97493	0	0	A_vs_A2
O14776	TCERG1	2	0	-1.20705	0	1.20705	-3.71444	0.0654443	2	-2.60525	0.191145	Two Sample t-test	two.sided	1.20705	0	0	A_vs_A2
O43414	ERI3	2	0	-2.53847	-8.88178e-16	2.53847	-3.71189	0.0655256	2	-5.48094	0.404006	Two Sample t-test	two.sided	2.53847	0	0	A_vs_A2
P53611	RABGGTB	2	0	-2.21996	0	2.21996	-3.71176	0.06553	2	-4.79333	0.353409	Two Sample t-test	two.sided	2.21996	0	0	A_vs_A2
Q16836	HADH	1	0	-3.25913	0	3.25913	-3.70632	0.0657037	2	-7.04263	0.524378	Two Sample t-test	two.sided	3.25913	0	0	A_vs_A2
Q13423	NNT	2	0	-2.35548	0	2.35548	-3.70569	0.0657239	2	-5.09042	0.379451	Two Sample t-test	two.sided	2.35548	0	0	A_vs_A2
Q06323	PSME1	2	0	-2.1777	0	2.1777	-3.69365	0.0661114	2	-4.71445	0.359052	Two Sample t-test	two.sided	2.1777	0	0	A_vs_A2
Q9UK41	VPS28	1	0	-1.71032	0	1.71032	-3.69348	0.0661169	2	-3.70272	0.282084	Two Sample t-test	two.sided	1.71032	0	0	A_vs_A2
Q15738	NSDHL	2	0	-2.43137	0	2.43137	-3.69115	0.0661924	2	-5.26553	0.402797	Two Sample t-test	two.sided	2.43137	0	0	A_vs_A2
P16989	YBX3	2	0	-2.81144	8.88178e-16	2.81144	-3.68937	0.0662502	2	-6.09022	0.467347	Two Sample t-test	two.sided	2.81144	0	0	A_vs_A2
Q9P0M9	MRPL27	2	0	-2.89193	0	2.89193	-3.68899	0.0662626	2	-6.26493	0.481075	Two Sample t-test	two.sided	2.89193	0	0	A_vs_A2
P0C0S5	H2AZ1	2	0	-3.10231	0	3.10231	-3.68653	0.0663424	2	-6.72311	0.518486	Two Sample t-test	two.sided	3.10231	0	0	A_vs_A2
O95573	ACSL3	2	0	-1.14293	0	1.14293	-3.68324	0.0664492	2	-2.47806	0.192206	Two Sample t-test	two.sided	1.14293	0	0	A_vs_A2
P43304	GPD2	2	0	-3.53259	0	3.53259	-3.68011	0.0665514	2	-7.66277	0.59759	Two Sample t-test	two.sided	3.53259	0	0	A_vs_A2
Q16555	DPYSL2	1	0	-2.64667	0	2.64667	-3.67589	0.0666893	2	-5.74463	0.451275	Two Sample t-test	two.sided	2.64667	0	0	A_vs_A2
P60174	TPI1	0	0	-2.04245	0	2.04245	-3.67076	0.0668576	2	-4.43649	0.351594	Two Sample t-test	two.sided	2.04245	0	0	A_vs_A2
Q13084	MRPL28	2	0	-2.32984	-8.88178e-16	2.32984	-3.67041	0.066869	2	-5.061	0.401323	Two Sample t-test	two.sided	2.32984	0	0	A_vs_A2
Q99584	S100A13	2	0	-2.10657	8.88178e-16	2.10657	-3.66523	0.0670394	2	-4.5795	0.366353	Two Sample t-test	two.sided	2.10657	0	0	A_vs_A2
Q9NZN4	EHD2	2	0	-1.75723	-8.88178e-16	1.75723	-3.66478	0.0670544	2	-3.82031	0.305854	Two Sample t-test	two.sided	1.75723	0	0	A_vs_A2
P55084	HADHB	0	0	-1.66459	0	1.66459	-3.66114	0.0671745	2	-3.62086	0.291672	Two Sample t-test	two.sided	1.66459	0	0	A_vs_A2
Q8WWC4	MAIP1	2	0	-1.65691	0	1.65691	-3.66005	0.0672107	2	-3.60473	0.290907	Two Sample t-test	two.sided	1.65691	0	0	A_vs_A2
Q9NT62	ATG3	2	0	-2.82415	0	2.82415	-3.65688	0.0673158	2	-6.14702	0.498719	Two Sample t-test	two.sided	2.82415	0	0	A_vs_A2
P22392	NME2	0	0	-2.43242	0	2.43242	-3.65252	0.0674608	2	-5.2978	0.432963	Two Sample t-test	two.sided	2.43242	0	0	A_vs_A2
O95298	NDUFC2	2	0	-2.32784	8.88178e-16	2.32784	-3.63689	0.0679838	2	-5.0818	0.426129	Two Sample t-test	two.sided	2.32784	0	0	A_vs_A2
Q9NUQ9	CYRIB	2	0	-2.73406	0	2.73406	-3.63616	0.0680083	2	-5.96925	0.501138	Two Sample t-test	two.sided	2.73406	0	0	A_vs_A2
Q53H96	PYCR3	2	0	-2.17677	0	2.17677	-3.63576	0.0680221	2	-4.75283	0.39928	Two Sample t-test	two.sided	2.17677	0	0	A_vs_A2
P61006	RAB8A	1	0	-2.64514	8.88178e-16	2.64514	-3.63033	0.0682052	2	-5.78014	0.48987	Two Sample t-test	two.sided	2.64514	0	0	A_vs_A2
Q9Y266	NUDC	0	0	-2.05739	0	2.05739	-3.62994	0.0682185	2	-4.49606	0.381285	Two Sample t-test	two.sided	2.05739	0	0	A_vs_A2
P09960	LTA4H	2	0	-2.90381	0	2.90381	-3.62555	0.0683672	2	-6.34994	0.542315	Two Sample t-test	two.sided	2.90381	0	0	A_vs_A2
Q9Y676	MRPS18B	2	0	-1.55467	8.88178e-16	1.55467	-3.62455	0.0684009	2	-3.4002	0.290855	Two Sample t-test	two.sided	1.55467	0	0	A_vs_A2
P13051	UNG	2	0	-2.3568	-8.88178e-16	2.3568	-3.61869	0.0686004	2	-5.15905	0.445453	Two Sample t-test	two.sided	2.3568	0	0	A_vs_A2
P62829	RPL23	0	0	-2.36548	8.88178e-16	2.36548	-3.60809	0.0689633	2	-5.18631	0.455356	Two Sample t-test	two.sided	2.36548	0	0	A_vs_A2
Q712K3	UBE2R2	2	0	-2.31561	-8.88178e-16	2.31561	-3.60502	0.069069	2	-5.07933	0.448112	Two Sample t-test	two.sided	2.31561	0	0	A_vs_A2
P52943	CRIP2	1	0	-3.70656	-8.88178e-16	3.70656	-3.60302	0.0691377	2	-8.13286	0.719734	Two Sample t-test	two.sided	3.70656	0	0	A_vs_A2
P08727	KRT19	0	0	-1.88283	0	1.88283	-3.60195	0.0691747	2	-4.13193	0.366272	Two Sample t-test	two.sided	1.88283	0	0	A_vs_A2
Q6DN03	H2BC20P	1	0	-3.5258	-8.88178e-16	3.5258	-3.5915	0.0695369	2	-7.74975	0.698146	Two Sample t-test	two.sided	3.5258	0	0	A_vs_A2
P42704	LRPPRC	2	0	-1.95967	0	1.95967	-3.58686	0.0696984	2	-4.31042	0.39107	Two Sample t-test	two.sided	1.95967	0	0	A_vs_A2
O14602	EIF1AY	0	0	-3.53864	8.88178e-16	3.53864	-3.58671	0.0697039	2	-7.78364	0.706352	Two Sample t-test	two.sided	3.53864	0	0	A_vs_A2
P20645	M6PR	2	0	-2.75625	0	2.75625	-3.5822	0.0698615	2	-6.06683	0.554339	Two Sample t-test	two.sided	2.75625	0	0	A_vs_A2
O75534	CSDE1	2	0	-2.9288	-8.88178e-16	2.9288	-3.56786	0.0703663	2	-6.46079	0.603185	Two Sample t-test	two.sided	2.9288	0	0	A_vs_A2
Q15149	PLEC	0	0	-1.61992	0	1.61992	-3.56082	0.0706159	2	-3.57732	0.337483	Two Sample t-test	two.sided	1.61992	0	0	A_vs_A2
P46821	MAP1B	2	0	-3.17863	0	3.17863	-3.55892	0.0706832	2	-7.02152	0.664256	Two Sample t-test	two.sided	3.17863	0	0	A_vs_A2
Q99832	CCT7	0	0	-2.49049	0	2.49049	-3.5565	0.0707695	2	-5.50347	0.522499	Two Sample t-test	two.sided	2.49049	0	0	A_vs_A2
Q07955	SRSF1	1	0	-3.99421	0	3.99421	-3.55577	0.0707957	2	-8.8274	0.838978	Two Sample t-test	two.sided	3.99421	0	0	A_vs_A2
P50454	SERPINH1	0	0	-1.72473	0	1.72473	-3.53446	0.0715624	2	-3.82433	0.374862	Two Sample t-test	two.sided	1.72473	0	0	A_vs_A2
P27797	CALR	0	0	-3.53071	8.88178e-16	3.53071	-3.5268	0.0718408	2	-7.83813	0.776715	Two Sample t-test	two.sided	3.53071	0	0	A_vs_A2
Q92552	MRPS27	2	0	-2.41477	0	2.41477	-3.52652	0.0718508	2	-5.36099	0.531451	Two Sample t-test	two.sided	2.41477	0	0	A_vs_A2
P23368	ME2	2	0	-2.59168	8.88178e-16	2.59168	-3.51913	0.0721211	2	-5.76039	0.577029	Two Sample t-test	two.sided	2.59168	0	0	A_vs_A2
Q9UNX3	RPL26L1	2	0	-2.48721	8.88178e-16	2.48721	-3.51744	0.0721831	2	-5.52965	0.555232	Two Sample t-test	two.sided	2.48721	0	0	A_vs_A2
Q9NY27	PPP4R2	2	0	-1.23813	0	1.23813	-3.51503	0.0722716	2	-2.75369	0.277431	Two Sample t-test	two.sided	1.23813	0	0	A_vs_A2
P38117	ETFB	1	0	-3.37305	8.88178e-16	3.37305	-3.51081	0.0724272	2	-7.50688	0.760777	Two Sample t-test	two.sided	3.37305	0	0	A_vs_A2
P20340	RAB6A	0	0	-1.23941	-8.88178e-16	1.23941	-3.50587	0.0726095	2	-2.76049	0.28168	Two Sample t-test	two.sided	1.23941	0	0	A_vs_A2
P53990	IST1	2	0	-4.90316	-8.88178e-16	4.90316	-3.50016	0.0728213	2	-10.9305	1.12416	Two Sample t-test	two.sided	4.90316	0	0	A_vs_A2
P51159	RAB27A	2	0	-1.7348	0	1.7348	-3.49212	0.0731213	2	-3.87226	0.402656	Two Sample t-test	two.sided	1.7348	0	0	A_vs_A2
P62333	PSMC6	1	0	-1.93922	0	1.93922	-3.48065	0.073552	2	-4.33641	0.457974	Two Sample t-test	two.sided	1.93922	0	0	A_vs_A2
P50395	GDI2	0	0	-1.30116	0	1.30116	-3.477	0.0736897	2	-2.9113	0.308975	Two Sample t-test	two.sided	1.30116	0	0	A_vs_A2
P30519	HMOX2	2	0	-2.69587	0	2.69587	-3.47292	0.0738445	2	-6.03582	0.644087	Two Sample t-test	two.sided	2.69587	0	0	A_vs_A2
Q5T653	MRPL2	2	0	-1.75396	0	1.75396	-3.46651	0.0740879	2	-3.93099	0.423064	Two Sample t-test	two.sided	1.75396	0	0	A_vs_A2
A0A0B4J2D5	GATD3B	2	0	-3.40341	0	3.40341	-3.46497	0.0741466	2	-7.62962	0.822795	Two Sample t-test	two.sided	3.40341	0	0	A_vs_A2
P43686	PSMC4	0	0	-0.654855	8.88178e-16	0.654855	-3.45857	0.0743916	2	-1.46953	0.159821	Two Sample t-test	two.sided	0.654855	0	0	A_vs_A2
P00387	CYB5R3	0	0	-2.34987	8.88178e-16	2.34987	-3.45713	0.0744467	2	-5.27446	0.574715	Two Sample t-test	two.sided	2.34987	0	0	A_vs_A2
Q9HB07	MYG1	1	0	-3.22856	0	3.22856	-3.44963	0.0747352	2	-7.25546	0.79835	Two Sample t-test	two.sided	3.22856	0	0	A_vs_A2
P27695	APEX1	1	0	-3.07062	0	3.07062	-3.44867	0.0747723	2	-6.9016	0.760363	Two Sample t-test	two.sided	3.07062	0	0	A_vs_A2
P50238	CRIP1	1	0	-5.27215	0	5.27215	-3.44097	0.0750708	2	-11.8646	1.32025	Two Sample t-test	two.sided	5.27215	0	0	A_vs_A2
Q96DG6	CMBL	2	0	-3.26772	0	3.26772	-3.42577	0.0756643	2	-7.37185	0.836421	Two Sample t-test	two.sided	3.26772	0	0	A_vs_A2
P11908	PRPS2	1	0	-3.4391	-8.88178e-16	3.4391	-3.42054	0.0758702	2	-7.7651	0.886896	Two Sample t-test	two.sided	3.4391	0	0	A_vs_A2
Q9HB90	RRAGC	2	0	-2.04317	-8.88178e-16	2.04317	-3.41876	0.0759407	2	-4.6146	0.528248	Two Sample t-test	two.sided	2.04317	0	0	A_vs_A2
P84085	ARF5	1	0	-2.43445	0	2.43445	-3.416	0.0760498	2	-5.50078	0.631884	Two Sample t-test	two.sided	2.43445	0	0	A_vs_A2
Q8TEM1	NUP210	2	0	-2.45466	-8.88178e-16	2.45466	-3.40992	0.076291	2	-5.55197	0.642645	Two Sample t-test	two.sided	2.45466	0	0	A_vs_A2
Q9Y5P6	GMPPB	2	0	-2.12676	0	2.12676	-3.40379	0.076535	2	-4.81515	0.561625	Two Sample t-test	two.sided	2.12676	0	0	A_vs_A2
O00151	PDLIM1	2	0	-2.77575	8.88178e-16	2.77575	-3.40186	0.0766121	2	-6.2865	0.734999	Two Sample t-test	two.sided	2.77575	0	0	A_vs_A2
Q8NBJ7	SUMF2	1	0	-3.03042	-8.88178e-16	3.03042	-3.3956	0.0768631	2	-6.87034	0.809499	Two Sample t-test	two.sided	3.03042	0	0	A_vs_A2
Q9NR30	DDX21	2	0	-2.21524	0	2.21524	-3.39501	0.0768871	2	-5.02271	0.592238	Two Sample t-test	two.sided	2.21524	0	0	A_vs_A2
P43490	NAMPT	2	0	-2.51122	8.88178e-16	2.51122	-3.39437	0.0769127	2	-5.69441	0.671965	Two Sample t-test	two.sided	2.51122	0	0	A_vs_A2
P26006	ITGA3	2	0	-2.11045	0	2.11045	-3.39038	0.0770733	2	-4.78876	0.567868	Two Sample t-test	two.sided	2.11045	0	0	A_vs_A2
Q08752	PPID	2	0	-1.42373	0	1.42373	-3.39001	0.0770884	2	-3.23075	0.38329	Two Sample t-test	two.sided	1.42373	0	0	A_vs_A2
Q10472	GALNT1	2	0	-2.21338	0	2.21338	-3.38272	0.0773833	2	-5.02868	0.601927	Two Sample t-test	two.sided	2.21338	0	0	A_vs_A2
P55060	CSE1L	2	0	-2.29013	0	2.29013	-3.37295	0.0777811	2	-5.2115	0.631237	Two Sample t-test	two.sided	2.29013	0	0	A_vs_A2
Q14118	DAG1	2	0	-1.80054	-8.88178e-16	1.80054	-3.37078	0.07787	2	-4.09885	0.497768	Two Sample t-test	two.sided	1.80054	0	0	A_vs_A2
Q15785	TOMM34	2	0	-2.9436	8.88178e-16	2.9436	-3.36559	0.0780831	2	-6.70677	0.819573	Two Sample t-test	two.sided	2.9436	0	0	A_vs_A2
Q14566	MCM6	2	0	-1.7072	8.88178e-16	1.7072	-3.36298	0.0781905	2	-3.89143	0.477021	Two Sample t-test	two.sided	1.7072	0	0	A_vs_A2
P22695	UQCRC2	0	0	-0.960813	-8.88178e-16	0.960813	-3.35947	0.0783353	2	-2.19138	0.269753	Two Sample t-test	two.sided	0.960813	0	0	A_vs_A2
Q9BPW8	NIPSNAP1	1	0	-4.18993	-8.88178e-16	4.18993	-3.35204	0.0786427	2	-9.56809	1.18823	Two Sample t-test	two.sided	4.18993	0	0	A_vs_A2
P49585	PCYT1A	2	0	-2.8435	0	2.8435	-3.35083	0.0786933	2	-6.49472	0.807717	Two Sample t-test	two.sided	2.8435	0	0	A_vs_A2
Q16270	IGFBP7	2	0	-2.03926	0	2.03926	-3.34797	0.0788121	2	-4.66001	0.581498	Two Sample t-test	two.sided	2.03926	0	0	A_vs_A2
Q14166	TTLL12	1	0	-1.28351	8.88178e-16	1.28351	-3.34733	0.0788387	2	-2.93332	0.366309	Two Sample t-test	two.sided	1.28351	0	0	A_vs_A2
Q53FV1	ORMDL2	2	0	-1.5534	8.88178e-16	1.5534	-3.33591	0.0793169	2	-3.55698	0.450174	Two Sample t-test	two.sided	1.5534	0	0	A_vs_A2
P62854	RPS26	1	0	-4.25865	-8.88178e-16	4.25865	-3.33494	0.0793578	2	-9.75305	1.23575	Two Sample t-test	two.sided	4.25865	0	0	A_vs_A2
P53680	AP2S1	2	0	-2.99053	0	2.99053	-3.32974	0.0795768	2	-6.85485	0.873794	Two Sample t-test	two.sided	2.99053	0	0	A_vs_A2
Q9NXW2	DNAJB12	2	0	-1.09426	-8.88178e-16	1.09426	-3.32861	0.0796249	2	-2.50873	0.320212	Two Sample t-test	two.sided	1.09426	0	0	A_vs_A2
P05787	KRT8	0	0	-2.35681	0	2.35681	-3.32614	0.0797292	2	-5.40555	0.691928	Two Sample t-test	two.sided	2.35681	0	0	A_vs_A2
Q96EL3	MRPL53	2	0	-2.30795	0	2.30795	-3.32302	0.0798614	2	-5.29629	0.680384	Two Sample t-test	two.sided	2.30795	0	0	A_vs_A2
P82979	SARNP	2	0	-2.49292	0	2.49292	-3.32261	0.0798789	2	-5.72116	0.735314	Two Sample t-test	two.sided	2.49292	0	0	A_vs_A2
Q9Y2Q3	GSTK1	0	0	-1.8798	8.88178e-16	1.8798	-3.32171	0.0799174	2	-4.31472	0.555131	Two Sample t-test	two.sided	1.8798	0	0	A_vs_A2
P52434	POLR2H	1	0	-1.95769	-8.88178e-16	1.95769	-3.31399	0.0802464	2	-4.49942	0.584039	Two Sample t-test	two.sided	1.95769	0	0	A_vs_A2
O60566	BUB1B	2	0	-3.14574	0	3.14574	-3.31189	0.0803364	2	-7.23254	0.941064	Two Sample t-test	two.sided	3.14574	0	0	A_vs_A2
P49590	HARS2	1	0	-2.97737	0	2.97737	-3.31149	0.0803531	2	-6.84589	0.891152	Two Sample t-test	two.sided	2.97737	0	0	A_vs_A2
P23434	GCSH	2	0	-1.36901	0	1.36901	-3.31021	0.080408	2	-3.14847	0.410445	Two Sample t-test	two.sided	1.36901	0	0	A_vs_A2
Q13155	AIMP2	2	0	-2.41894	-8.88178e-16	2.41894	-3.30336	0.0807027	2	-5.56962	0.731749	Two Sample t-test	two.sided	2.41894	0	0	A_vs_A2
P46776	RPL27A	0	0	-2.28285	0	2.28285	-3.2855	0.0814777	2	-5.27244	0.706742	Two Sample t-test	two.sided	2.28285	0	0	A_vs_A2
Q9BUR5	APOO	2	0	-2.9292	-8.88178e-16	2.9292	-3.27886	0.0817686	2	-6.773	0.914609	Two Sample t-test	two.sided	2.9292	0	0	A_vs_A2
Q9UNS2	COPS3	2	0	-2.09358	-8.88178e-16	2.09358	-3.27704	0.0818489	2	-4.84239	0.655229	Two Sample t-test	two.sided	2.09358	0	0	A_vs_A2
Q14677	CLINT1	2	0	-3.07706	-8.88178e-16	3.07706	-3.26736	0.082276	2	-7.12911	0.97499	Two Sample t-test	two.sided	3.07706	0	0	A_vs_A2
P52565	ARHGDIA	0	0	-2.28721	-1.77636e-15	2.28721	-3.26726	0.0822805	2	-5.29924	0.724815	Two Sample t-test	two.sided	2.28721	0	0	A_vs_A2
P49643	PRIM2	2	0	-1.56798	8.88178e-16	1.56798	-3.26379	0.0824346	2	-3.63505	0.499088	Two Sample t-test	two.sided	1.56798	0	0	A_vs_A2
P00505	GOT2	0	0	-1.99956	8.88178e-16	1.99956	-3.26374	0.0824367	2	-4.63562	0.636498	Two Sample t-test	two.sided	1.99956	0	0	A_vs_A2
P62917	RPL8	0	0	-2.59461	0	2.59461	-3.2543	0.0828578	2	-6.02506	0.835837	Two Sample t-test	two.sided	2.59461	0	0	A_vs_A2
O75935	DCTN3	2	0	-2.72427	8.88178e-16	2.72427	-3.25202	0.0829601	2	-6.32867	0.880133	Two Sample t-test	two.sided	2.72427	0	0	A_vs_A2
Q9H479	FN3K	2	0	-2.68783	0	2.68783	-3.25133	0.0829909	2	-6.24477	0.869112	Two Sample t-test	two.sided	2.68783	0	0	A_vs_A2
P35232	PHB1	0	0	-2.17549	0	2.17549	-3.2481	0.083136	2	-5.0573	0.70631	Two Sample t-test	two.sided	2.17549	0	0	A_vs_A2
P61313	RPL15	0	0	-2.86724	8.88178e-16	2.86724	-3.24708	0.0831822	2	-6.66659	0.932098	Two Sample t-test	two.sided	2.86724	0	0	A_vs_A2
P50990	CCT8	0	0	-2.26812	0	2.26812	-3.2464	0.0832126	2	-5.27419	0.737957	Two Sample t-test	two.sided	2.26812	0	0	A_vs_A2
O75844	ZMPSTE24	2	0	-1.63713	-8.88178e-16	1.63713	-3.23625	0.0836718	2	-3.81373	0.539466	Two Sample t-test	two.sided	1.63713	0	0	A_vs_A2
P50995	ANXA11	1	0	-2.46447	-8.88178e-16	2.46447	-3.23112	0.0839049	2	-5.74622	0.817286	Two Sample t-test	two.sided	2.46447	0	0	A_vs_A2
Q08945	SSRP1	2	0	-2.90096	-8.88178e-16	2.90096	-3.22763	0.0840645	2	-6.76816	0.966226	Two Sample t-test	two.sided	2.90096	0	0	A_vs_A2
Q12874	SF3A3	2	0	-1.74985	0	1.74985	-3.22662	0.0841106	2	-4.08324	0.583552	Two Sample t-test	two.sided	1.74985	0	0	A_vs_A2
P15880	RPS2	0	0	-2.89307	8.88178e-16	2.89307	-3.22165	0.084338	2	-6.75687	0.970743	Two Sample t-test	two.sided	2.89307	0	0	A_vs_A2
P01033	TIMP1	2	0	-1.21695	0	1.21695	-3.2215	0.0843452	2	-2.8423	0.408414	Two Sample t-test	two.sided	1.21695	0	0	A_vs_A2
O14949	UQCRQ	2	0	-2.2233	-8.88178e-16	2.2233	-3.22046	0.084393	2	-5.19372	0.747113	Two Sample t-test	two.sided	2.2233	0	0	A_vs_A2
Q96JJ7	TMX3	2	0	-2.07547	0	2.07547	-3.21432	0.084676	2	-4.85367	0.702733	Two Sample t-test	two.sided	2.07547	0	0	A_vs_A2
O00425	IGF2BP3	2	0	-1.75793	-8.88178e-16	1.75793	-3.21314	0.0847303	2	-4.11195	0.59608	Two Sample t-test	two.sided	1.75793	0	0	A_vs_A2
Q9NX14	NDUFB11	2	0	-3.70377	8.88178e-16	3.70377	-3.21111	0.0848244	2	-8.66655	1.25902	Two Sample t-test	two.sided	3.70377	0	0	A_vs_A2
Q8N684	CPSF7	2	0	-2.63537	8.88178e-16	2.63537	-3.19473	0.0855875	2	-6.18469	0.91394	Two Sample t-test	two.sided	2.63537	0	0	A_vs_A2
Q7Z4V5	HDGFL2	2	0	-1.93387	0	1.93387	-3.18922	0.0858463	2	-4.54289	0.675155	Two Sample t-test	two.sided	1.93387	0	0	A_vs_A2
P13987	CD59	1	0	-1.97523	8.88178e-16	1.97523	-3.18876	0.0858681	2	-4.64045	0.689985	Two Sample t-test	two.sided	1.97523	0	0	A_vs_A2
Q2M2I5	KRT24	0	0	-4.86099	-8.88178e-16	4.86099	-3.18663	0.0859688	2	-11.4244	1.70243	Two Sample t-test	two.sided	4.86099	0	0	A_vs_A2
P33240	CSTF2	2	0	-2.65317	8.88178e-16	2.65317	-3.18205	0.0861851	2	-6.24069	0.934348	Two Sample t-test	two.sided	2.65317	0	0	A_vs_A2
P13693	TPT1	1	0	-2.29639	0	2.29639	-3.172	0.0866632	2	-5.41133	0.818546	Two Sample t-test	two.sided	2.29639	0	0	A_vs_A2
Q8WUA2	PPIL4	2	0	-2.13341	0	2.13341	-3.17032	0.0867435	2	-5.0288	0.761984	Two Sample t-test	two.sided	2.13341	0	0	A_vs_A2
P24752	ACAT1	1	0	-2.53395	0	2.53395	-3.16996	0.0867607	2	-5.97334	0.905436	Two Sample t-test	two.sided	2.53395	0	0	A_vs_A2
Q99829	CPNE1	1	0	-3.12601	8.88178e-16	3.12601	-3.16142	0.0871702	2	-7.38048	1.12845	Two Sample t-test	two.sided	3.12601	0	0	A_vs_A2
P02545	LMNA	0	0	-3.324	-8.88178e-16	3.324	-3.15736	0.0873662	2	-7.85374	1.20574	Two Sample t-test	two.sided	3.324	0	0	A_vs_A2
Q96HS1	PGAM5	1	0	-3.0433	0	3.0433	-3.15494	0.0874831	2	-7.19371	1.1071	Two Sample t-test	two.sided	3.0433	0	0	A_vs_A2
P36952	SERPINB5	0	0	-2.08203	-8.88178e-16	2.08203	-3.15004	0.0877208	2	-4.92589	0.761826	Two Sample t-test	two.sided	2.08203	0	0	A_vs_A2
Q12907	LMAN2	0	0	-2.91239	-8.88178e-16	2.91239	-3.14779	0.0878303	2	-6.89329	1.0685	Two Sample t-test	two.sided	2.91239	0	0	A_vs_A2
Q7L5N1	COPS6	2	0	-2.2889	8.88178e-16	2.2889	-3.13467	0.0884719	2	-5.43064	0.852845	Two Sample t-test	two.sided	2.2889	0	0	A_vs_A2
O95861	BPNT1	1	0	-2.3666	-8.88178e-16	2.3666	-3.13397	0.0885065	2	-5.61572	0.882526	Two Sample t-test	two.sided	2.3666	0	0	A_vs_A2
Q92499	DDX1	2	0	-1.91741	0	1.91741	-3.13107	0.0886494	2	-4.55227	0.717456	Two Sample t-test	two.sided	1.91741	0	0	A_vs_A2
P61964	WDR5	2	0	-2.05432	-8.88178e-16	2.05432	-3.1307	0.0886678	2	-4.87765	0.769021	Two Sample t-test	two.sided	2.05432	0	0	A_vs_A2
Q9H4M9	EHD1	2	0	-2.65289	0	2.65289	-3.12391	0.0890034	2	-6.3068	1.00101	Two Sample t-test	two.sided	2.65289	0	0	A_vs_A2
Q9H9Q2	COPS7B	2	0	-2.03877	-8.88178e-16	2.03877	-3.12078	0.0891589	2	-4.84965	0.772106	Two Sample t-test	two.sided	2.03877	0	0	A_vs_A2
P04439	HLA-A	0	0	-2.14488	-8.88178e-16	2.14488	-3.1177	0.0893123	2	-5.10498	0.815214	Two Sample t-test	two.sided	2.14488	0	0	A_vs_A2
P61586	RHOA	0	0	-1.7033	-8.88178e-16	1.7033	-3.11311	0.0895415	2	-4.05745	0.650846	Two Sample t-test	two.sided	1.7033	0	0	A_vs_A2
P31153	MAT2A	0	0	-1.82495	0	1.82495	-3.11246	0.0895739	2	-4.34775	0.697853	Two Sample t-test	two.sided	1.82495	0	0	A_vs_A2
P24941	CDK2	2	0	-2.71709	8.88178e-16	2.71709	-3.11056	0.089669	2	-6.47548	1.0413	Two Sample t-test	two.sided	2.71709	0	0	A_vs_A2
P07900	HSP90AA1	1	0	-4.53618	0	4.53618	-3.11055	0.0896698	2	-10.8108	1.73848	Two Sample t-test	two.sided	4.53618	0	0	A_vs_A2
P68036	UBE2L3	0	0	-1.18232	0	1.18232	-3.10294	0.0900524	2	-2.82177	0.45713	Two Sample t-test	two.sided	1.18232	0	0	A_vs_A2
Q96I99	SUCLG2	1	0	-1.9666	8.88178e-16	1.9666	-3.09761	0.0903217	2	-4.69827	0.765056	Two Sample t-test	two.sided	1.9666	0	0	A_vs_A2
Q9UBQ0	VPS29	0	0	-1.96147	8.88178e-16	1.96147	-3.0922	0.0905964	2	-4.69076	0.767825	Two Sample t-test	two.sided	1.96147	0	0	A_vs_A2
Q9HAB8	PPCS	2	0	-2.83997	0	2.83997	-3.08968	0.0907247	2	-6.79489	1.11494	Two Sample t-test	two.sided	2.83997	0	0	A_vs_A2
O75694	NUP155	2	0	-1.21026	0	1.21026	-3.0815	0.0911429	2	-2.90013	0.479608	Two Sample t-test	two.sided	1.21026	0	0	A_vs_A2
O75934	BCAS2	2	0	-2.36695	-8.88178e-16	2.36695	-3.0674	0.0918706	2	-5.68709	0.95318	Two Sample t-test	two.sided	2.36695	0	0	A_vs_A2
P06865	HEXA	1	0	-2.9616	0	2.9616	-3.0658	0.0919536	2	-7.118	1.19481	Two Sample t-test	two.sided	2.9616	0	0	A_vs_A2
P07195	LDHB	0	0	-2.24718	1.77636e-15	2.24718	-3.06058	0.0922257	2	-5.40633	0.911972	Two Sample t-test	two.sided	2.24718	0	0	A_vs_A2
Q9H2H8	PPIL3	2	0	-2.5799	8.88178e-16	2.5799	-3.05603	0.0924634	2	-6.21219	1.0524	Two Sample t-test	two.sided	2.5799	0	0	A_vs_A2
P61160	ACTR2	0	0	-2.72106	8.88178e-16	2.72106	-3.04735	0.0929199	2	-6.56303	1.1209	Two Sample t-test	two.sided	2.72106	0	0	A_vs_A2
P51553	IDH3G	1	0	-3.44329	-8.88178e-16	3.44329	-3.04362	0.093117	2	-8.31096	1.42437	Two Sample t-test	two.sided	3.44329	0	0	A_vs_A2
P05783	KRT18	0	0	-2.01852	0	2.01852	-3.0436	0.0931177	2	-4.87204	0.835003	Two Sample t-test	two.sided	2.01852	0	0	A_vs_A2
Q16881	TXNRD1	0	0	-2.33917	8.88178e-16	2.33917	-3.03896	0.0933636	2	-5.65103	0.972695	Two Sample t-test	two.sided	2.33917	0	0	A_vs_A2
O00273	DFFA	2	0	-2.27994	-8.88178e-16	2.27994	-3.03623	0.0935087	2	-5.51084	0.950966	Two Sample t-test	two.sided	2.27994	0	0	A_vs_A2
Q15365	PCBP1	0	0	-0.996554	0	0.996554	-3.02982	0.0938508	2	-2.41176	0.418652	Two Sample t-test	two.sided	0.996554	0	0	A_vs_A2
P52895	AKR1C2	0	0	-2.34887	-1.77636e-15	2.34887	-3.02825	0.0939348	2	-5.68622	0.988488	Two Sample t-test	two.sided	2.34887	0	0	A_vs_A2
P36957	DLST	0	0	-1.77005	8.88178e-16	1.77005	-3.02549	0.0940832	2	-4.28731	0.747203	Two Sample t-test	two.sided	1.77005	0	0	A_vs_A2
P37802	TAGLN2	0	0	-1.27651	-1.77636e-15	1.27651	-3.01924	0.0944193	2	-3.09565	0.542617	Two Sample t-test	two.sided	1.27651	0	0	A_vs_A2
P07910	HNRNPC	1	0	-4.92116	0	4.92116	-3.01565	0.0946137	2	-11.9425	2.10023	Two Sample t-test	two.sided	4.92116	0	0	A_vs_A2
O60664	PLIN3	1	0	-3.46377	0	3.46377	-3.0033	0.0952851	2	-8.42611	1.49857	Two Sample t-test	two.sided	3.46377	0	0	A_vs_A2
Q9Y3I0	RTCB	0	0	-1.74994	-8.88178e-16	1.74994	-3.00167	0.0953743	2	-4.25833	0.758454	Two Sample t-test	two.sided	1.74994	0	0	A_vs_A2
P46063	RECQL	2	0	-2.14354	0	2.14354	-2.9936	0.0958176	2	-5.22441	0.937331	Two Sample t-test	two.sided	2.14354	0	0	A_vs_A2
Q9BVP2	GNL3	2	0	-2.52406	0	2.52406	-2.98389	0.096355	2	-6.16366	1.11554	Two Sample t-test	two.sided	2.52406	0	0	A_vs_A2
Q15819	UBE2V2	0	0	-1.98496	0	1.98496	-2.98343	0.0963807	2	-4.84763	0.877717	Two Sample t-test	two.sided	1.98496	0	0	A_vs_A2
Q13177	PAK2	2	0	-2.94696	8.88178e-16	2.94696	-2.97813	0.0966759	2	-7.20458	1.31066	Two Sample t-test	two.sided	2.94696	0	0	A_vs_A2
Q04941	PLP2	0	0	-3.34897	-8.88178e-16	3.34897	-2.97552	0.0968216	2	-8.19164	1.4937	Two Sample t-test	two.sided	3.34897	0	0	A_vs_A2
Q15165	PON2	1	0	-3.28289	0	3.28289	-2.97474	0.096865	2	-8.03125	1.46547	Two Sample t-test	two.sided	3.28289	0	0	A_vs_A2
Q16527	CSRP2	2	0	-1.77473	-8.88178e-16	1.77473	-2.97375	0.0969206	2	-4.34256	0.793089	Two Sample t-test	two.sided	1.77473	0	0	A_vs_A2
Q02750	MAP2K1	2	0	-1.40297	-8.88178e-16	1.40297	-2.97153	0.0970453	2	-3.43441	0.628475	Two Sample t-test	two.sided	1.40297	0	0	A_vs_A2
Q9NTK5	OLA1	1	0	-2.68511	8.88178e-16	2.68511	-2.96899	0.0971876	2	-6.57636	1.20614	Two Sample t-test	two.sided	2.68511	0	0	A_vs_A2
P13073	COX4I1	0	0	-1.6869	-8.88178e-16	1.6869	-2.96617	0.0973466	2	-4.13388	0.760077	Two Sample t-test	two.sided	1.6869	0	0	A_vs_A2
A6NCE7	MAP1LC3B2	2	0	-2.53997	0	2.53997	-2.96546	0.0973865	2	-6.22526	1.14533	Two Sample t-test	two.sided	2.53997	0	0	A_vs_A2
Q5T6V5	QNG1	2	0	-2.7973	-8.88178e-16	2.7973	-2.95525	0.0979648	2	-6.86999	1.27539	Two Sample t-test	two.sided	2.7973	0	0	A_vs_A2
Q9BRP8	PYM1	2	0	-1.81569	0	1.81569	-2.95244	0.0981245	2	-4.46174	0.830351	Two Sample t-test	two.sided	1.81569	0	0	A_vs_A2
Q6GMV3	PTRHD1	2	0	-2.54521	0	2.54521	-2.95193	0.0981537	2	-6.25504	1.16462	Two Sample t-test	two.sided	2.54521	0	0	A_vs_A2
Q96AG4	LRRC59	1	0	-4.68753	0	4.68753	-2.95163	0.0981708	2	-11.5206	2.14557	Two Sample t-test	two.sided	4.68753	0	0	A_vs_A2
P14618	PKM	0	0	-1.60056	1.77636e-15	1.60056	-2.95005	0.0982612	2	-3.93497	0.733858	Two Sample t-test	two.sided	1.60056	0	0	A_vs_A2
O43583	DENR	2	0	-2.12239	0	2.12239	-2.9489	0.0983269	2	-5.2191	0.974324	Two Sample t-test	two.sided	2.12239	0	0	A_vs_A2
Q9P0J0	NDUFA13	2	0	-2.74934	-8.88178e-16	2.74934	-2.94651	0.0984634	2	-6.76406	1.26539	Two Sample t-test	two.sided	2.74934	0	0	A_vs_A2
P61764	STXBP1	2	0	-2.85409	0	2.85409	-2.94017	0.0988275	2	-7.03077	1.32259	Two Sample t-test	two.sided	2.85409	0	0	A_vs_A2
Q9GZT8	NIF3L1	2	0	-1.93131	8.88178e-16	1.93131	-2.93282	0.0992522	2	-4.76467	0.902053	Two Sample t-test	two.sided	1.93131	0	0	A_vs_A2
P62191	PSMC1	0	0	-2.01055	0	2.01055	-2.92703	0.0995888	2	-4.966	0.944903	Two Sample t-test	two.sided	2.01055	0	0	A_vs_A2
P28066	PSMA5	0	0	-1.7735	-8.88178e-16	1.7735	-2.92447	0.0997381	2	-4.38278	0.835781	Two Sample t-test	two.sided	1.7735	0	0	A_vs_A2
P62249	RPS16	0	0	-2.04366	0	2.04366	-2.92342	0.0997993	2	-5.0515	0.964176	Two Sample t-test	two.sided	2.04366	0	0	A_vs_A2
Q15691	MAPRE1	1	0	-2.03688	0	2.03688	-2.91707	0.100171	2	-5.04127	0.967502	Two Sample t-test	two.sided	2.03688	0	0	A_vs_A2
P19388	POLR2E	2	0	-1.63457	-8.88178e-16	1.63457	-2.9137	0.100369	2	-4.04833	0.779192	Two Sample t-test	two.sided	1.63457	0	0	A_vs_A2
P61769	B2M	1	0	-3.06754	0	3.06754	-2.9086	0.10067	2	-7.60531	1.47023	Two Sample t-test	two.sided	3.06754	0	0	A_vs_A2
O14950	MYL12B	0	0	-1.66074	0	1.66074	-2.90854	0.100674	2	-4.11751	0.796023	Two Sample t-test	two.sided	1.66074	0	0	A_vs_A2
Q8N7H5	PAF1	2	0	-1.03137	-8.88178e-16	1.03137	-2.907	0.100765	2	-2.5579	0.495162	Two Sample t-test	two.sided	1.03137	0	0	A_vs_A2
Q15019	SEPTIN2	1	0	-4.06928	0	4.06928	-2.90292	0.101006	2	-10.1007	1.96213	Two Sample t-test	two.sided	4.06928	0	0	A_vs_A2
Q9NSE4	IARS2	2	0	-1.47008	0	1.47008	-2.90163	0.101083	2	-3.64999	0.709819	Two Sample t-test	two.sided	1.47008	0	0	A_vs_A2
Q8WU90	ZC3H15	2	0	-2.84761	-8.88178e-16	2.84761	-2.89941	0.101215	2	-7.0734	1.37818	Two Sample t-test	two.sided	2.84761	0	0	A_vs_A2
P10155	RO60	2	0	-1.90933	0	1.90933	-2.89552	0.101448	2	-4.74654	0.927877	Two Sample t-test	two.sided	1.90933	0	0	A_vs_A2
P09234	SNRPC	2	0	-2.44027	8.88178e-16	2.44027	-2.88241	0.102235	2	-6.08292	1.20239	Two Sample t-test	two.sided	2.44027	0	0	A_vs_A2
P54819	AK2	0	0	-1.40523	0	1.40523	-2.87857	0.102468	2	-3.50565	0.695196	Two Sample t-test	two.sided	1.40523	0	0	A_vs_A2
P29692	EEF1D	0	0	-2.89076	-8.88178e-16	2.89076	-2.87457	0.10271	2	-7.21764	1.43612	Two Sample t-test	two.sided	2.89076	0	0	A_vs_A2
P51809	VAMP7	2	0	-1.7987	-8.88178e-16	1.7987	-2.87375	0.102761	2	-4.49177	0.894365	Two Sample t-test	two.sided	1.7987	0	0	A_vs_A2
P08758	ANXA5	0	0	-1.99722	0	1.99722	-2.87344	0.102779	2	-4.98783	0.99339	Two Sample t-test	two.sided	1.99722	0	0	A_vs_A2
P35579	MYH9	0	0	-2.01145	8.88178e-16	2.01145	-2.87055	0.102956	2	-5.02641	1.00351	Two Sample t-test	two.sided	2.01145	0	0	A_vs_A2
P46060	RANGAP1	2	0	-2.23163	-8.88178e-16	2.23163	-2.85766	0.103747	2	-5.5917	1.12844	Two Sample t-test	two.sided	2.23163	0	0	A_vs_A2
Q9H3P7	ACBD3	2	0	-2.36976	0	2.36976	-2.85572	0.103866	2	-5.94022	1.2007	Two Sample t-test	two.sided	2.36976	0	0	A_vs_A2
Q969X5	ERGIC1	1	0	-2.91484	-8.88178e-16	2.91484	-2.84682	0.104419	2	-7.3203	1.49062	Two Sample t-test	two.sided	2.91484	0	0	A_vs_A2
Q9GZS3	SKIC8	2	0	-2.76569	-8.88178e-16	2.76569	-2.84485	0.104541	2	-6.94862	1.41723	Two Sample t-test	two.sided	2.76569	0	0	A_vs_A2
P19013	KRT4	0	0	1.34303	0	-1.34303	2.84412	0.104587	2	-0.688736	3.37479	Two Sample t-test	two.sided	-1.34303	0	0	A_vs_A2
Q9H299	SH3BGRL3	2	0	-2.74786	-8.88178e-16	2.74786	-2.84365	0.104616	2	-6.90557	1.40986	Two Sample t-test	two.sided	2.74786	0	0	A_vs_A2
P27348	YWHAQ	0	0	-0.376878	-1.77636e-15	0.376878	-2.83383	0.105232	2	-0.949099	0.195342	Two Sample t-test	two.sided	0.376878	0	0	A_vs_A2
Q9HDC9	APMAP	0	0	-1.5902	0	1.5902	-2.83074	0.105427	2	-4.00726	0.826864	Two Sample t-test	two.sided	1.5902	0	0	A_vs_A2
P46926	GNPDA1	1	0	-1.79718	8.88178e-16	1.79718	-2.82307	0.105913	2	-4.53627	0.941911	Two Sample t-test	two.sided	1.79718	0	0	A_vs_A2
P53367	ARFIP1	0	0	-2.01165	0	2.01165	-2.81995	0.106111	2	-5.081	1.0577	Two Sample t-test	two.sided	2.01165	0	0	A_vs_A2
Q9BUL8	PDCD10	1	0	-1.60295	8.88178e-16	1.60295	-2.81917	0.106161	2	-4.04939	0.843492	Two Sample t-test	two.sided	1.60295	0	0	A_vs_A2
P99999	CYCS	0	0	-2.53414	8.88178e-16	2.53414	-2.81502	0.106426	2	-6.40747	1.33919	Two Sample t-test	two.sided	2.53414	0	0	A_vs_A2
P42766	RPL35	0	0	-2.93872	-8.88178e-16	2.93872	-2.81272	0.106573	2	-7.4341	1.55667	Two Sample t-test	two.sided	2.93872	0	0	A_vs_A2
O75608	LYPLA1	1	0	-1.99446	0	1.99446	-2.80607	0.107	2	-5.05265	1.06372	Two Sample t-test	two.sided	1.99446	0	0	A_vs_A2
P48637	GSS	0	0	-1.2971	8.88178e-16	1.2971	-2.79813	0.107514	2	-3.29165	0.697441	Two Sample t-test	two.sided	1.2971	0	0	A_vs_A2
Q53H12	AGK	2	0	-1.45679	0	1.45679	-2.79729	0.107568	2	-3.69756	0.783971	Two Sample t-test	two.sided	1.45679	0	0	A_vs_A2
Q14116	IL18	1	0	-2.94278	0	2.94278	-2.79359	0.107809	2	-7.47522	1.58966	Two Sample t-test	two.sided	2.94278	0	0	A_vs_A2
Q12797	ASPH	1	0	-3.86263	8.88178e-16	3.86263	-2.79274	0.107864	2	-9.81361	2.08835	Two Sample t-test	two.sided	3.86263	0	0	A_vs_A2
O60506	SYNCRIP	1	0	-4.36052	-8.88178e-16	4.36052	-2.79243	0.107885	2	-11.0793	2.35829	Two Sample t-test	two.sided	4.36052	0	0	A_vs_A2
Q53FT3	HIKESHI	2	0	-2.9385	8.88178e-16	2.9385	-2.78691	0.108245	2	-7.47517	1.59818	Two Sample t-test	two.sided	2.9385	0	0	A_vs_A2
P23526	AHCY	0	0	-1.75394	-8.88178e-16	1.75394	-2.78504	0.108368	2	-4.46363	0.955751	Two Sample t-test	two.sided	1.75394	0	0	A_vs_A2
O43776	NARS1	2	0	-2.80844	0	2.80844	-2.78327	0.108485	2	-7.15	1.53313	Two Sample t-test	two.sided	2.80844	0	0	A_vs_A2
P62861	FAU	1	0	-3.82333	-8.88178e-16	3.82333	-2.78296	0.108505	2	-9.73447	2.08781	Two Sample t-test	two.sided	3.82333	0	0	A_vs_A2
P08195	SLC3A2	0	0	-2.4249	0	2.4249	-2.77957	0.108728	2	-6.17853	1.32874	Two Sample t-test	two.sided	2.4249	0	0	A_vs_A2
Q9BZK7	TBL1XR1	2	0	-1.79946	-8.88178e-16	1.79946	-2.77907	0.108761	2	-4.58543	0.986522	Two Sample t-test	two.sided	1.79946	0	0	A_vs_A2
Q16222	UAP1	2	0	-1.72682	0	1.72682	-2.77554	0.108994	2	-4.40374	0.9501	Two Sample t-test	two.sided	1.72682	0	0	A_vs_A2
Q9H4G4	GLIPR2	1	0	-3.8064	0	3.8064	-2.77425	0.109079	2	-9.70983	2.09703	Two Sample t-test	two.sided	3.8064	0	0	A_vs_A2
Q9NRV9	HEBP1	1	0	-2.47191	0	2.47191	-2.77407	0.109091	2	-6.30589	1.36208	Two Sample t-test	two.sided	2.47191	0	0	A_vs_A2
P25787	PSMA2	0	0	-1.23597	-8.88178e-16	1.23597	-2.77393	0.109101	2	-3.15308	0.681146	Two Sample t-test	two.sided	1.23597	0	0	A_vs_A2
Q6UB35	MTHFD1L	2	0	-1.51814	-8.88178e-16	1.51814	-2.77244	0.1092	2	-3.87419	0.837919	Two Sample t-test	two.sided	1.51814	0	0	A_vs_A2
Q14019	COTL1	0	0	-1.84519	0	1.84519	-2.76893	0.109433	2	-4.71245	1.02206	Two Sample t-test	two.sided	1.84519	0	0	A_vs_A2
P20290	BTF3	0	0	-2.6195	0	2.6195	-2.7641	0.109755	2	-6.69706	1.45806	Two Sample t-test	two.sided	2.6195	0	0	A_vs_A2
P00367	GLUD1	0	0	-1.22633	-8.88178e-16	1.22633	-2.7593	0.110076	2	-3.13858	0.685917	Two Sample t-test	two.sided	1.22633	0	0	A_vs_A2
Q9UHV9	PFDN2	2	0	-2.25248	0	2.25248	-2.75345	0.110469	2	-5.77229	1.26733	Two Sample t-test	two.sided	2.25248	0	0	A_vs_A2
P20073	ANXA7	1	0	-1.69842	-8.88178e-16	1.69842	-2.75338	0.110474	2	-4.35252	0.955667	Two Sample t-test	two.sided	1.69842	0	0	A_vs_A2
P50213	IDH3A	1	0	-2.5396	0	2.5396	-2.75146	0.110604	2	-6.51097	1.43176	Two Sample t-test	two.sided	2.5396	0	0	A_vs_A2
Q6PKG0	LARP1	2	0	-1.40657	0	1.40657	-2.74832	0.110816	2	-3.60863	0.795492	Two Sample t-test	two.sided	1.40657	0	0	A_vs_A2
P46108	CRK	1	0	-1.44408	-8.88178e-16	1.44408	-2.7467	0.110926	2	-3.7062	0.81804	Two Sample t-test	two.sided	1.44408	0	0	A_vs_A2
Q9UMS0	NFU1	2	0	-2.62193	0	2.62193	-2.74474	0.111059	2	-6.73206	1.48821	Two Sample t-test	two.sided	2.62193	0	0	A_vs_A2
P62753	RPS6	1	0	-3.59968	8.88178e-16	3.59968	-2.74106	0.11131	2	-9.25012	2.05075	Two Sample t-test	two.sided	3.59968	0	0	A_vs_A2
P40939	HADHA	0	0	-1.53214	-8.88178e-16	1.53214	-2.73535	0.1117	2	-3.94215	0.877881	Two Sample t-test	two.sided	1.53214	0	0	A_vs_A2
P22626	HNRNPA2B1	0	0	-3.02925	1.77636e-15	3.02925	-2.7352	0.11171	2	-7.79446	1.73596	Two Sample t-test	two.sided	3.02925	0	0	A_vs_A2
P48047	ATP5PO	0	0	-1.57196	8.88178e-16	1.57196	-2.73149	0.111965	2	-4.04813	0.904202	Two Sample t-test	two.sided	1.57196	0	0	A_vs_A2
Q5VT79	ANXA8L1	1	0	-1.36536	0	1.36536	-2.72913	0.112127	2	-3.51794	0.787223	Two Sample t-test	two.sided	1.36536	0	0	A_vs_A2
O43819	SCO2	2	0	-2.66805	8.88178e-16	2.66805	-2.72903	0.112134	2	-6.87456	1.53846	Two Sample t-test	two.sided	2.66805	0	0	A_vs_A2
P36405	ARL3	2	0	-1.89649	8.88178e-16	1.89649	-2.72833	0.112182	2	-4.8873	1.09432	Two Sample t-test	two.sided	1.89649	0	0	A_vs_A2
[truncated: 693 more rows]

## Sheet: A vs A3
Protein ID	Gene	count.NA.ref	count.NA.Notref	estimate	estimate1	estimate2	statistic	p.value	parameter	conf.low	conf.high	method	alternative	FC	sig	sig.flag	condition
[truncated: 2,165 more rows]

[truncated: 1 more sheets: A vs A4]
