# Supplementary material for: Acrolein-Mediated Conversion of Lysine to Electrophilic Heterocycles for Protein Diversification and Toxicity Profiling
Source: J Am Chem Soc. 2025 Feb 7;147(7):5679–92. doi: 10.1021/jacs.4c12928 (PMC11848821; doi:10.1021/jacs.4c12928)
Supplement: Supplementary file 7 — ja4c12928_si_007.xlsx [file ja4c12928_si_007.xlsx]

## Sheet: Inhibition results
Inhibition with aprotinin
Gene FDP-aprotinin	FDP-aprotinin Intensity			Gene aprotinin	Aprotinin Intensity
OXCT1	12188.2			OXCT1	7901.29
YWHAE	8773.67			YWHAE	12198.7
PHB1	18584.9			NPM1	101944
ENO1	16329			RSU1	6879.72
NPM1	4.19515e+06			HSP90AB1	10263.1
ALDH18A1	7551.05			ARHGEF1	8750.49
RSU1	7650.72			ACAT2	5983.15
HSP90AB1	10263.1			HYOU1	7847.73
H2AC20	11849.8			KPNA2	7452.72
HYOU1	7847.73			DARS1	22633.5
KPNA2	51563			ALB	4496.79
COPG1	2916.39			PSME2	12067.3
DARS1	8657.12			PRDX3	8387.55
PSME2	16486.7			CCT6A	9359.8
RPL4	19985.1			KRT2	32988.7
CCT6A	36323.5			SH3BGRL3	8326.5
HSPA1A	11158.3			HSP90AB1	38662.9
ACTB	20512.4			ALB	80287.9
TUBA1B	12689.3			EEF2	24062.4
HSP90AB1	26104			PA2G4	8237.17
ALB	118664			XRCC6	20428.9
RPL9	6648.97			HSP90AA1	18656.1
EEF2	31048.4			HSP90AB1	31022.4
PA2G4	9118.94			B2M	31207.2
SF3A3	2970.87			B2M	23644
PRPF40A	3756.99			HNRNPA2B1	22152.7
TUFM	17961.8			PKM	27097.7
HSP90AA1	19335.7			HNRNPA2B1	14120.5
MAP4	27438.5			HNRNPH1	8018.11
HSP90AB1	45819			CSE1L	5501.83
FARSA	17840.7			H3C1	11900.8
PRKDC	8409.5			H3C15	12716.4
B2M	28745			RPS10	8621.82
B2M	11979.6			UQCRC2	7745.61
HNRNPA2B1	26885.7			SF3A3	25414.8
PKM	28658.5			ACTR3	7480.63
HNRNPA2B1	38624.7			MCM6	8897.97
HNRNPA2B1	5565.34			ACTR2	10111.1
DARS2	6637.86			ALB	48162.3
HNRNPH1	11707.1			H3-3A	8286.97
CSE1L	56758.1			H3C1	17615
H3C1	10685.8			H3C15	13142.1
H3C15	9430.49			H3C1	45513.2
CAD	12981.9			H3C1	22491.2
TPI1	20887.7			H3C15	35719.2
UQCRC2	14133.6			H3C15	7405.44
RPS4Y1	13970.1			CORO1A	20223.4
SF3A3	55579.3			HNRNPA1L3	8202.3
ACTR3	3086.18			HNRNPA2B1	8400.43
ADISSP	30672.6			TKT	8414.55
PDIA3	12234.7			TUBB	33219.5
TUBA1B	25692.8			HNRNPM	12041.5
MCM6	5218.71			GAPDH	56209.2
ACTR2	6112.23			ALB	681666
ALB	18785.5			H2AC20	7897.89
ALB	841846			PARK7	7351.88
PHLPP1	52189.9			PARK7	7645.35
SNRNP200	9283.46			DNAJB11	7634.38
H3-3A	14761.2			DDX39A	14234.3
H3C1	23826.4			HSP90B1	11959.3
H3C15	11281.3			H4C1	6527.94
H3C1	89468.3			HSPA5	22813.6
H3C1	16604.1			HSP90AB1	10016.2
H3C15	51589.7			CKB	57443
H3C15	5341.98			H2AC20	18073.4
ZNF326	6890.39			RPL6	22300.8
ENO1	45300.9			CAP1	6856.84
ENO1	11381.3			DYNC1H1	4082.75
SNX4	17337			PTBP1	4544.39
CORO1A	20223.4			PA2G4	8736.32
HNRNPA1L3	19560.5			ANP32B	8394.08
HNRNPA2B1	15425.1			HNRNPA1L3	24464.9
COPB1	10948.1			ACTB	8332.6
TKT	7024.42			ACTB	35029.3
NUMA1	19827.3			HSP90B1	32037.4
TRIM27	25756.3			ACLY	5873.41
TUBB	13227.6			HNRNPK	3444.82
TUBB	30477.4			HNRNPK	29275.5
TUBA1B	51526.8			HSPD1	12355.4
GAPDH	30294.5			HNRNPL	6838.29
MAGOH	4431.59			ATP5F1B	12483.8
FASN	12991.6			RPS5	6814.5
ALB	635089			ACTB	40468.4
H2AC20	7609.16			RPS14	22204.2
PARK7	11323.7			H2BC12	24398.7
PARK7	32756.7			HSP90AB1	17415.9
WDR33	6981.78			HNRNPA1L3	47259.4
RNF20	23632.6			S100A11	7421.4
HSP90B1	17880.3			VIM	184411
H4C1	16317.2			HSPD1	19670.1
HSPA8	12009			ACTB	6865.48
HSPA5	29413.3			ACTB	12969.1
RPS5	26884.8			ACTB	50038.4
VAT1	210982			ACTB	50694.9
HSP90AB1	14853.6			CKB	2379.9
SND1	89008.4			ANP32A	6997.02
DIS3	19334.9			HNRNPA3	7285.13
CKB	1868402			YWHAE	23602.4
ENO1	7269.68			YWHAZ	165160
PLEC	24048.2			LSM3	25173.9
DCAF7	9992.8			VIM	149437
STX16	11561			PSME1	8121.97
BAZ1B	17844.8			HNRNPL	7384.43
H2AC20	22409.4			H2AX	2422.55
H2AZ1	14681.7			LDHA	10200.2
H2AC20	21311.9			VIM	7021.69
H2AX	8071.04			ALYREF	9656.8
H2AC20	48274.9			PKM	26954.2
G3BP1	13017			RAC2	29525.4
ALB	9532.5			USP9X	7866.79
RPL6	39978.5			UBB	43500.1
SPTAN1	32316.2			ACTB	7429.3
ACTN4	18764.4			ACTB	17608.3
ECH1	20937.6			ACTB	13887.2
DYNC1H1	11824.8			TUBB	30385.5
PTBP1	4141.66			UBB	32562.9
PA2G4	41870.7			RPL10A	29242.2
ANP32B	6475.7			ACTB	16851.9
IGFBP5	13471.1			ACTB	79575
HSPH1	14964.1			ACTB	239622
HNRNPA1L3	12299.8			DLD	7391.6
HNRNPA1L3	524601			DDX3X	5872.8
ACTB	5946.4			S100A6	31113.3
ACTB	36960.5			EEF1A1	21883
G3BP2	10937.6			PARP1	22417.8
HSP90B1	46639.9			HSPA1A	7086.05
ACLY	20184.8			HSPA8	68634.4
HNRNPK	17454			PSMD14	8012.01
HNRNPK	110346			ALB	533845
RPL27A	11147.8			ALB	419285
HSPD1	19486			HSPD1	7217.18
ATP5F1B	19630.2			MMAB	8564.47
RPS5	10965.6			HMGB1	6932.04
ACTB	289118			NIBAN1	8190.83
FASN	6855.59			SND1	22098.8
ICA1L	31913.7			SLC25A3	8363.44
RPS14	17855.1			HSPA8	7546.5
CSNK2A1	8011.05			HSPA8	8308.68
H2BC11	20476.3			HSPA8	7693.1
H2BC12	30074.7			OXSR1	7470.04
KARS1	20244.2			ALB	19057.4
ACTN1	4867.84			TKT	7424.83
SPTAN1	78178.6			PRKD2	9000.16
HSP90AB1	58584.3			BCLAF1	8058.75
HSP90AA1	47836.3			HSP90AA1	9225.07
HMGB1	16332			YWHAZ	9734.48
HSP90AA1	6637.97			HSPD1	5589.87
HNRNPA1L3	1.02507e+06			EIF4A1	7122.41
HMGB1	19424.6			H3C1	6384.84
HMGB2	10545.2			H3C1	23424.1
CBX1	15007.6			H3C15	23125
S100A11	3841.98			EEF1A1	33476.1
SYNCRIP	25898.4			CCT6A	4177.92
HNRNPR	33009.2			GPI	10059.1
TOMM40	9075.43			HSPA8	7615.28
SF3B1	3655.62			NCL	16974.4
HSPD1	216004			KRT1	32687.5
HNRNPA1L3	18787.1			ILF3	13653.2
HNRNPA2B1	10005.9			GAPDH	26731.2
HNRNPA0	9664.33			GAPDH	12960.8
RPL26	24813.8			KRT2	33244.6
HDAC1	10709.1			PHB1	6312.46
ACTB	4786.08			H2AX	261318
ACTB	11021			H2AX	124511
ACTB	47752.3			H2AX	188278
ACTB	34657.3			H2AC20	107104
CKB	15797.6			H2AC20	25267.4
ANP32A	9021.19			H2AC20	37345.1
HNRNPA3	8565.73			H2AC20	150353
HNRNPA1L3	14941.4			H2AC20	45619.9
HNRNPA2B1	7953.55			H2AC20	107423
HNRNPA2B1	31969.9			H2AZ1	38630.8
EPS8L1	347250			H2AZ1	23283.3
ALB	14205.6			S100A10	42721.5
YWHAE	22224.6			CCT6A	6555.83
YWHAZ	147226			GAPDH	8219.31
FLNB	20564.9			GAPDH	27894.3
LSM3	30835.3			HSP90AB1	39658
HSP90B1	26189.9			HSP90AB1	13460.1
TUBA1B	9697.82			LCP1	29204.4
PSME1	9385.88			PPIA	2769.98
HNRNPL	8445.79			CORO1A	8689.45
NASP	13447.1			H2AC20	26555.9
H2AX	16825.5			EEF1G	8537.06
H2BC12	19198.7			PTBP1	16215.4
VIM	169652			EIF5A	17837.8
CCT2	195243			EIF5A	7821.96
ALYREF	21238.5			ACTB	27278.4
PKM	129227			ACTB	29823.2
RAC2	29525.4			ACTB	11996.2
ACTB	6610.44			ACTB	114452
ACTB	6377.2			ACTB	308861
PTBP3	8758			ACTB	323070
TUBB	31239.4			MYH9	7549.16
GCA	10718.2			KRT7	8012.68
RPL10A	49871.1
ACTB	7727.84
ACTB	12329.8
ACTB	42312.4
ACTB	283116
H2AX	9861.05
H2AC20	10203.3
CFL1	15652.1
DLD	18463.9
DDX3X	29636.9
S100A6	27447.5
EEF1A1	23874.8
CSE1L	57386.5
DPF2	18534.8
PARP1	18126.1
HSPA1A	10436.6
HSPA8	68634.4
HSP90AB1	6933.1
RCN1	145226
HNRNPA1L3	10338.7
RPL26	6986.49
PSMD14	8012.01
ALB	667383
ALB	646535
HSPD1	13994.1
MMAB	40022.4
HMGB1	4386.9
NIBAN1	18172.6
SND1	18123.9
CNOT1	8480.74
EEF2	7892.19
SLC25A3	8193.21
HSPA8	12787.5
OXSR1	55729.3
ALB	9600.63
SEH1L	18788.2
PPIA	21856.3
TKT	11498.4
APMAP	6815.04
ANP32A	12313.9
NDUFS1	8000.13
SERBP1	243915
PRKD2	6425.16
EEF2	18108.8
BCLAF1	387938
DDX3X	12647.6
YWHAZ	15034.4
HSPD1	13732.1
HSPD1	26450.1
FKBP3	99320
EIF4A1	15292.1
H3C1	4138.19
H3C1	17108.2
H3C15	23737.4
USP7	7379.5
XRCC5	15071.1
PFN1	19534.5
VDAC2	6325.29
P4HB	7235
EEF1A1	154183
CCT6A	16816.4
INHBA	10369.4
HSPA1A	17854.5
HADH	8831.06
NCL	51623.4
ALDOA	18403.3
ILF3	64453.9
DBN1	10511.2
HNRNPR	11969.8
OAT	6898.14
CAND1	40875.9
PLEC	31475.4
GAPDH	19616
GAPDH	12508.5
PHB1	53722.7
H2AX	115366
H2AX	29973.2
H2AX	43741.7
H2AC20	39675.9
H2AC20	11162.1
H2AC20	13095.4
H2AC20	129851
H2AC20	40305.8
H2AC20	97417.4
H2AZ1	23840
H2AZ1	8523.04
S100A10	53247.2
CCT6A	17055.2
CALU	80470.4
ENAH	24862
GAPDH	3918.99
HSP90AB1	89673.6
HSP90AB1	28065.2
LETM1	16984.6
LCP1	24031.2
PPIA	38689.5
SAFB2	23578.1
NCAPG2	11244.2
CORO1A	5211.53
HNRNPH1	7043.25
H2AC20	198110
PTBP1	19470.5
IARS1	15726.9
EIF5A	11429
EIF5A	6799.02
SNRPD1	13820.9
PLOD3	9752.88
LDHB	4786.3
ACTB	21241.9
ACTB	24928.8
ACTB	11424.3
ACTB	138538
ACTB	223531
ACTB	288613
POTEI	17030
HNRNPH1	23323.3
MYH9	7584.21
QARS1	6286.47
URM1	18312.1
CALM1	15149.5
DNAJC19	5307.78
PPIA	16239.7
